# Supplementary material for: Transcriptome Analysis of Lolium temulentum Exposed to a Combination of Drought and Heat Stress
Source: Plants (Basel). 2021 Oct 21;10(11):2247. doi: 10.3390/plants10112247 (PMC8621252; doi:10.3390/plants10112247)
Supplement: Supplementary file 1 [file plants-10-02247-s001.zip]

Archive with 7 entries (7 files):
- Figure S1A. P values top 40 Drought heat WEGO pics for p values.png
- Figure S1B. P values top 40 Drought heat WEGO pics for p values.png
- Figure S1C. P values top 40 Drought heat WEGO pics for p values.png
- Table S1 List of  UP- and DOWN-regulated DEGs between drought-heat treated and control plants at different time points.xlsx
- Table S2 Data for Upset R Plots shown in Figure 3.xlsx
- Table S3 Data for transcription factor and hormone heat maps.xlsx
- Table S4 Values for RNA-Seq vs qRT-PCR comparisons and qRT-PCR primer information.xlsx
