# Supplementary material for: Transcriptome Analysis of Lolium temulentum Exposed to a Combination of Drought and Heat Stress
Source: Plants (Basel). 2021 Oct 21;10(11):2247. doi: 10.3390/plants10112247 (PMC8621252; doi:10.3390/plants10112247)
Supplement: Supplementary file 1 [file plants-10-02247-s001.zip › Table S1 List of UP- and DOWN-regulated DEGs between drought-heat treated and control plants at different time points.xlsx]

## Sheet: 12 H-UP
DROUGHT/HEAT 12 HOUR UP-REGULATED DEGs
Trinity ID	baseMean	log2FoldChange	lfcSE	stat	pvalue	padj	GO IDs	Annotations	seq
TRINITY_DN69311_c3_g1_i10	2604.68	5.1493	0.251147	20.5032	2.0175e-93	2.28215e-88	GO:0005634;GO:0005737;	F2EL57 HORVV Predicted protein ;A0A446NHJ1 TRITD J domain-containing protein ;A0A3B6EFP4 WHEAT J domain-containing protein ;A0A453F0W1 AEGTS J domain-containing protein ;A0A3B6GSX6 WHEAT J domain-containing protein ;A0A287L2I8 HORVV J domain-containing protein ;A0A287L2H4 HORVV J domain-containing protein ;A0A446PST6 TRITD J domain-containing protein ;A0A3B6FR34 WHEAT J domain-containing protein …	TTTTTTTTTTTTTTTTTTTTTTTTTTTTTTTTTTTTTTTTTTTTTTTTAGAGCAAGACACGTACTCATGTCTTTTTATTGGAACCAAACGTGTCAGCTATCGTTACAGTTGAAGTAAATACACCACGGTGCAAAACATCACCATTTCACTTCAAACTGTCACCAGACACACGCGAACAAGATCAAGATCTGGACAAATGCAACACCAATTCCTAATGTCACACGATCGTACAGAATGAGGTGTTCGTCGATCTATGTACACCTATCTACGCAAAACTACAACGAAGAACAAAAATGCTCTCGTCAGTTGGAAACCTATGTGCCATCTACTTTATTCCCCTGATCCGTTGCATGCAGGAGCGTTCGACATCCCCGATGACCTCCCTGACTCTGCAATTCA…
TRINITY_DN60028_c0_g1_i2	8673.43	5.27155	0.274705	19.1899	4.49642e-82	2.54313e-77		E9LEY0 HORVS Heat shock protein 17 ;A0A3B6U2S4 WHEAT SHSP domain-containing protein ;N1QPP2 AEGTA SHSP domain-containing protein ;A0A3B6U437 WHEAT SHSP domain-containing protein ;A0A2S3HXN6 9POAL SHSP domain-containing protein ;E9LEX8 HORVS Heat shock protein 17 ;F2EJ52 HORVV Predicted protein ;B6TTC8 MAIZE 16.9 kDa class I heat shock protein 1 ;A0A453L0X4 AEGTS Uncharacterized protein ;A0A3L6QYQ…	TGCCGAGCAGCGCTCGACGCGGCGCCACTTTTCTTTCTTGTCCACCGATTCTCCCTCCCTCCCTCAAGGTTGAGGTGGAAGACGGCAATGTGCTCGTTGTCAGCGGCGAGCGCACCAAGGAGAAGGAAGACAAGAAAGAAAAGTGGCACCGCGTCGAGCGCAGCAGCGGCAAGTTCGTCAGGCGCTTCCAGCTGCCGGAGAACACCAAGATAGAGGAGGTGAAGGCCGGGCTGGAGAACGGCGTCCTCACCGTGACCGTGCCAAAGGTTGAGGCCAAGAAGCCCGAGGTGAAGGCCATCGAGATCTCCGGCTGAATGTGTGTGAACGATAAGTACCAGCTTGATTCGCCGCACTGTATCGTGTTATTGTGGAGTCGTACTATGTAATAGTTGTATAACC…
TRINITY_DN71393_c1_g2_i12	5917.81	5.05791	0.264788	19.1017	2.44185e-81	9.20722e-77	GO:0000287;GO:0003824;GO:0016831;GO:0030976;	A0A453E4U1 AEGTS Uncharacterized protein ;A0A453E532 AEGTS Uncharacterized protein ;A0A3B6GS66 WHEAT Uncharacterized protein ;F2E626 HORVV Predicted protein ;A0A446PFD1 TRITD Uncharacterized protein ;A0A287KB18 HORVV Uncharacterized protein ;A0A446PFW7 TRITD Uncharacterized protein ;M7YA05 TRIUA Pyruvate decarboxylase isozyme 2 ;A0A077RT78 WHEAT Uncharacterized protein ;A0A446N5Z7 TRITD Uncharact…	CTTAGTAATACCTGGTTTTGGGGAACACAACAAGCCTCAAACTTGTTCTCTCAGAGCAGCCTAGATGTATAAAGCTACTTGCTACACACTTGCCACTCTGATTAAATCACTTGACAAATCCAGAGTGTATTTAGCTGACTACGACCAAGGAAAAAAAGTTGATTTCAATTTTATTGAAGAAATGTAGGTACTGGTTTACATCGACCATGAGTATTTGCAACAGTAGTGATCTTACATGGACGGTTTATCCAGATATCAGTAACTTATCCTATTGAGAACTTTTACATGACCTCATTAGGCTCGATAAGGATCGATCATCTGAAGATCTGATATTGTCACTGAGGATTTGGTGGGCGGCTGTTCGCTGCGGAGACTCTAGAGCCCCACTCAAGAAGCTCC…
TRINITY_DN57521_c0_g1_i1	6444.84	5.95693	0.313602	18.9952	1.87004e-80	5.28837e-76		Q8H0B8 WHEAT Cold regulated protein ;A0A452ZBP4 AEGTS Uncharacterized protein ;Q9FSI8 HORVU Cold-regulated protein ;F2DAA1 HORVV Predicted protein ;A0A446J5U1 TRITD Uncharacterized protein ;A0A3B5Y3D7 WHEAT Uncharacterized protein ;A0A3B5Z0I8 WHEAT Uncharacterized protein ;A0A446K4D5 TRITD Uncharacterized protein ;A0A446J5N5 TRITD Uncharacterized protein ;A0A2S3HB85 9POAL Uncharacterized protein ;	AGTTCAAGTTGTACTAGTTTAGTTTATTACGATCAGAAAGACCACTGAACAGTACCAGAGCTGATAAAATGTCACTTCCTTTATTGGATACAAATCACAAGGGCGGCCGTTTTGGTGCGTATACAAGGCACACTACGGAACATGATACACACCATTTGCAGTAGATGCACGAGGAAATGAACATGTCAGGCACACACAAACGCGGTTGTCAAAATCCAGAGTAGTCAACCCATGAACACGGCCGTGAGCTCTGCCTCGCCCAGCACATGCCCGTCGATGGCCTCCATGACCTTATCCACAGTCACCTTGTTCCCGAGGCTGAGCACGTCGTCGAGGGCGTAGATCCTGAACTGGATGCGGTGGCCGAGGGAGTCCGGCACGGGCCCGCGCCATCCCGGC…
TRINITY_DN76722_c0_g9_i1	83309.8	5.20646	0.27437	18.976	2.6919e-80	6.09004e-76		A0A142DDT6 AGRST Heat shock protein 26.7 ;Q8GV36 AGRST Chloroplast low molecular weight heat shock protein HSP26.7a ;Q8GV35 AGRST Chloroplast low molecular weight heat shock protein HSP26.7b ;Q8GV37 AGRST Chloroplast low molecular weight heat shock protein HSP26.8 ;A0A142DDT7 AGRST Chloroplast heat shock protein 26.8 ;O48898 AGRST Low molecular weight heat shock protein ;Q8GV39 AGRST Chloroplast …	AGGTGGCGTGGTTTTTTTTTTTTCAAGCAGAAGACGGCATACGAGATCGTGATGTGACTGGAGTTCAGACGTGTGCTCTTCCGATCTCGACCGAGCACTCACATTATTATTCCATTACTTTGCCGACTATGTACATACATTGCTACATATTCTGCGCAACGAGCGCAGAGAGAAGACCACAGAAAAACGGCACACTGGAATGTACAGAGAGCACTCAGTCGCGTTGCCGCAATCCTGACGGGACACAAGCTCACCGGAGCCGTCGATCACTGGACCTGCACGTCGATGACCTTGCGCTCGGTCTCCGTCTTGGGCACGGTGACGAGCAGCACGCCGTTCTTGAGCTCGGCGCGCACCTGGCTCTTGTCGCACTCGTCGGGCAGCGCCAGGCGCATGTCG…
TRINITY_DN69643_c1_g2_i25	876.539	3.10467	0.166407	18.6571	1.10661e-77	2.0863e-73	GO:0005634;GO:0007165;GO:0045892;	A0A446KSD6 TRITD Uncharacterized protein ;A0A3B6AU44 WHEAT Uncharacterized protein ;A0A1D5V1Z5 WHEAT Uncharacterized protein ;F2D7C6 HORVV Predicted protein ;A0A446M2T2 TRITD Uncharacterized protein ;A0A446KS67 TRITD Uncharacterized protein ;A0A453B561 AEGTS Uncharacterized protein ;A0A453B5F9 AEGTS Uncharacterized protein ;A0A446KS58 TRITD Uncharacterized protein ;A0A446M259 TRITD Uncharacterize…	CTGAATCTTCTTTAGCTTTGGGAGAACCAGTTTCTAATATTTGAACAAGAGGAGGTATGCCACCAGCAGCAGTGATAGCCCATTCGCTAAATCACGTGCATCAACTGAACCAGCATATCCATTGTGGACATTGTAAAGCTGACATATCTCTCAAATTAGTTCGCTCTCTTAACTTACAGTAAAACACCTCAGGCCCTGCATTCCTTTCCACTCAATGGAAAGGTAAGGGCAGTAACATAATAACTAAAAATTCAGAGTGAAAGAAAGGGAAGAAGATAAACACCTCTCCCCCGTAGGTACATTTCGACAGTTACAAGAACACCGAGGGTGTGGGGTTGACGACGATGTGCCTGAGCGGGTTGGTGACGTCGTCGCCGCCGGCGTGCTTCACGAACTCCG…
TRINITY_DN75335_c0_g6_i6	24988.2	4.13165	0.222607	18.5603	6.73216e-77	1.0879e-72	GO:0005985;GO:0016157;	A0A446QWC2 TRITD Sucrose synthase ;A0A3B6HS74 WHEAT Sucrose synthase ;A0A453I511 AEGTS Sucrose synthase ;A0A3B6JH89 WHEAT Sucrose synthase ;A0A446S3Y9 TRITD Sucrose synthase ;A0A077HCQ0 9POAL Sucrose synthase ;A0A3B6IQT9 WHEAT Sucrose synthase ;C6H0M2 HORVV Sucrose synthase ;A0A287NYY7 HORVV Sucrose synthase ;A0A446S3X9 TRITD Sucrose synthase ;	GAGCACAGTGACACGAGTCAGCAGCCATGGCCGCGCCGAAGCTTGACCGGAACCCCAGCATCCGCGAGCGCGTCGAGGACACCCTCCACGCCCACCGCAACGAGCTCGTCGCCCTCCTCTCCAAGTACGTGAGCAAGGGGAAGGGGATCCTGCAGCCGCACCGCATCCTCGACACGCTCGACGAGGTCCAGGTCCCCGGCGGCAGCGTCTTCGCCGAGGGCCCCTTCCTCGACATCCTGCGCTCCTCCCAGGAGGCGATAGTGCTCCCGCCGTTCGTGGCCATCGCGGTGCGCCCGCGCCCGGGGGTGTGGGAGTTCGTCCGCGTCAACGTCAACGAGCTCAACGTCGAACAGCTCGGCGTATCGGAGTATCTCCGCTTCAAGGAGGAGCTCGTCGACG…
TRINITY_DN44935_c0_g2_i1	2688.26	5.28504	0.285112	18.5367	1.04424e-76	1.47652e-72	GO:0000302;GO:0006457;GO:0009408;GO:0009651;GO:0043621;GO:0051082;GO:0051259;	A0A287K1P5 HORVV SHSP domain-containing protein ;A0A287K1R1 HORVV SHSP domain-containing protein ;A0A3B6U437 WHEAT SHSP domain-containing protein ;A0A453DUE6 AEGTS SHSP domain-containing protein ;A0A287K1V4 HORVV SHSP domain-containing protein ;A0A287K1N9 HORVV SHSP domain-containing protein ;Q96458 HORVU 17 kDa class I small heat shock protein ;A0A287K0Z2 HORVV SHSP domain-containing protein ;A0…	TCTTTCTTGTCTTCCTTCTCCTTGGTGCGCTCGCCGCTGACAACGAGCACATTGCCGTCTTCCACCTCAACCTTGACCTCCTCCTTCTTCACGCCGGGCAGGTCGGCCTTGAAGACGTGCGCCTCCGGCGTCTCCTTCCAGTCCACGCGAGCGTTTGCAAAGCCGGCTGTGTCGGAGTCCCAGGATGCTGGGACGATGGAGCAGAAGCCGTCGAATGGGTCGACCCAGAGGTCAGCGAAGGGGCAGCGCCTAACCATCGACATCGTTGGCTGCAGTTTCAGCCTTCGCGGATAAAATGATGGCGAGTGGCTGATTTGAATTTGTTGCTATGCTGTGAGTGAATTTGTGATCTTCTCTCTTGGTTTCAGCTCTTTTTATAGACTAGGGAAGGATGCATGC…
TRINITY_DN67383_c0_g24_i1	2134.53	4.5928	0.260871	17.6056	2.23163e-69	2.80487e-65	GO:0003824;GO:0010286;GO:0010608;	A0A287XLX8 HORVV Uncharacterized protein ;F2DM71 HORVV Predicted protein ;F2DRC3 HORVV Predicted protein ;A0A287XM75 HORVV Uncharacterized protein ;A0A287XMA6 HORVV Uncharacterized protein ;A0A446XTL8 TRITD Uncharacterized protein ;M7ZQR9 TRIUA Uncharacterized protein ;M7ZG76 TRIUA Uncharacterized protein ;A0A446YT40 TRITD Uncharacterized protein ;A0A3B6SRX0 WHEAT Uncharacterized protein ;	CCTCTTTGCATTGTAGTAGAAATAGGCAATCATTTGAACTAGTTCATCAGTTTTTTTCACGGTGGACGCTCCAAGAGGGGCAGATTTCATTCAGTACAAGGGTACGAAAGTGCATGAGCATCCCCATGATAGGTACACATCATCCATTCACGAGAAGTCCACACCAGACGCCACAGTACAGAACACAAACTATCGCCTTATTTCTTGCTACTAAGTCCCACCACCACACTGCCTCAGTTCCAGAACTCAACTCCATCAACACATCGCTTAGGACTCAGCACAGCTCACATCGGGAAGACTGTCACATCAGGAGGACAGGCCCGAATTCAACGTATCAGCGCTCAGAAAGGCCGTCGCACCAGGAAGAATGGCGAGGTGAGCAAGGGCCGGCTGCCCCTG…
TRINITY_DN64428_c0_g3_i1	5240.2	4.88969	0.281283	17.3835	1.09946e-67	1.24368e-63	GO:0016021;	F2D8Q6 HORVV Predicted protein ;A0A287N5L5 HORVV Uncharacterized protein ;A0A453HA69 AEGTS Uncharacterized protein ;A0A3B6JDA4 WHEAT Uncharacterized protein ;A0A453HA94 AEGTS Uncharacterized protein ;A0A446RT57 TRITD Uncharacterized protein ;A0A3B6ILV1 WHEAT Uncharacterized protein ;A0A446RT07 TRITD Uncharacterized protein ;A0A3B6ILU8 WHEAT Uncharacterized protein ;A0A446R7D3 TRITD Uncharacterize…	AAGCAGAAGACGGCATACGAGATCACTGTGTGACTGGAGTTCAGACGTGTGCTCTTCCGATCTCCTGATGATCTCCTCCTCCTCCTATGCTGGCATGATGCGAAGACGCCTTCGCATCCTCGACCTTTTGCTCGTCAGGAGCCACGGCAATGGAGGAAGCTCGCCGGTTCTCCTTCGTCTGATCTTGCTGCTCCTGCAGCGAGCACCTGACGAGGGACCTGCTCTTGACAGTCCTGACATGGACCCTGTGAAGCTTCTTGCAGAAGCTCCTTGATACGGCTGCGCTTCTACTACCGCTTGTGCCGCTGCACACGATAGAGGCCACGAGAGAAGTGGAAGCCATCGGCGGCGAGCTGTGGGGCTCGGTCTATGGTACCTGCTGCTTGCTCGGTTTGGTGC…
TRINITY_DN70569_c0_g1_i9	8108.33	4.32692	0.2516	17.1976	2.76821e-66	2.84668e-62	GO:0003723;	M7ZG98 TRIUA Uncharacterized RNA-binding protein C25G10.01 ;A0A453IFS1 AEGTS RRM domain-containing protein ;A0A453IFU4 AEGTS RRM domain-containing protein ;A0A453IFG3 AEGTS RRM domain-containing protein ;A0A453IFE5 AEGTS RRM domain-containing protein ;A0A453IFK1 AEGTS RRM domain-containing protein ;A0A287P9X0 HORVV RRM domain-containing protein ;A0A287PAA0 HORVV RRM domain-containing protein ;A0A…	TTATGTTTTTTTTTTTTTTTTAATGATACGGCGACCACCGAGATCTACACGTTCAGAGTTCTACAGTCCGACGATCTCCGATTCTTCTCATGTTTCGTCAGTAGCATACGATACTTTTGATTGAGTGATGTTGTTGCGTGTTCATCCGGATTCCAGTTCTAGTTTGATTTTTTCATAGTTTTGCGCAAGCTCATAACCTGCAGATCGTAGAGAGCCATAAGCCGCGCACACGCCATTAGAAAATATAAGTAGGTCAGGGTCGAGATATCCCAAATCCTGGCTTGCAAACTCATTTTTTTCAAGGAATGGTTTGCAAACTCGTTAGATCTATATATGACACGAGCAAGTTAAACGGAGACCCTCACGGTGTAGCAGTTTTTTTTTAGTTTTTACCCATTC…
TRINITY_DN71539_c1_g4_i7	1679.11	6.32823	0.370525	17.0791	2.12329e-65	2.00152e-61	GO:0000978;GO:0003700;GO:0005634;GO:0034605;GO:0043565;GO:0061408;	A0A287SBD3 DOMAIN domain-containing protein ;A0A287SBJ1 DOMAIN domain-containing protein ;A0A446ULT4 DOMAIN domain-containing protein ;A0A287SBC8 DOMAIN domain-containing protein ;F4ZC56 HORVV Heat shock factor A2a (Fragment) ;A0A287SBD8 DOMAIN domain-containing protein ;A0A446ULV5 DOMAIN domain-containing protein ;A0A446ULX7 DOMAIN domain-containing protein ;A0A3S7GU51 WHEAT HSFA2i ;A0A3B6MZ40 W…	GTTAGGCGTACGTAGGTGTTGAGCTGTCGGACGAAGCTGGAGAAATTGCTGTGTTTGAAGTAGCGCGGCAGGAGCACGGTGGAGAAGGCCTGCGCATCCCAGACCACAAAGCTGTTCCCGGCGACGCCCCACGAGATTATTGTGTCCGTGCTGTGGTCGTCCACCACCTCGTACGTCTTGTTCAGGAACGGCGTCGGGCCGGCCTCGCCGAGGCCGTCCATTGGCCGGGGCAGCTCCGCCAGTGCGCCGGCGCCATCCCACCAGGACGGCGAAGAGCCATCCGATGCGGCGCCGGCGCCGGCCCAGGTGGACGGCGGATAACCATCCGCTGCGGCGCCGTTGAAGTACTCGAATTCCTCCTCTTTCACAATGCCTTTGAACTTGAACGGATCCATGATG…
TRINITY_DN67769_c3_g1_i8	5613.46	5.31274	0.314179	16.9099	3.80049e-64	3.30695e-60	GO:0005524;	A0A287M395 HORVV Uncharacterized protein ;A0A446Q4R7 TRITD Uncharacterized protein ;A0A0A9D294 ARUDO Uncharacterized protein ;A0A0A9E523 ARUDO Heat shock cognate 70 kDa protein 2 ;A0A446Q4V1 TRITD Uncharacterized protein ;A0A453FWH8 AEGTS Uncharacterized protein ;B5L808 DACGL Heat-shock protein 70 ;A0A0E0L3F1 ORYPU Uncharacterized protein ;A2Y5F9 ORYSI Uncharacterized protein ;A0A453FWC8 AEGTS Un…	CGACGGCGCCATCAGCTGGCTGGACACCAACCAGCTCGCGGAGGCGGACGAGTTCGAGGACAAGATGAAGGAGCTGGAGGGCATCTGCAACCCCATCATTGCCAAGATGTACCAGGGCGCCGGCGCGGACATGGGCGGCATGCCGGGTATGGGTGGATTTGGCGGTGCTGCAGGCATGGACGAGGATGTGCCGGCTGGTGGAAGCGGTGCCGGCCCCAAGATCGAGGAGGTCGATTAAGCTCGTCGTGGTGGAAGTTGAAGTCTGAACTGTTGGTGTCGTTCATCGTTGTTAGGTGTTCTGCAAGTTTTTAGGGAAACTGTTGGTTGAAAAGTCTGTATTGCTGTGGTCGTGAACTTTGTTAACCGGGGTTCTACCGGTGTCTGCTGAATTTGCGAAGT…
TRINITY_DN74131_c0_g12_i1	1090.73	7.16504	0.42428	16.8875	5.56042e-64	4.49274e-60			TTTTTTTTTTTTTTTTTTAATGATACGGCGACCACCGAGATCTACACGTTCAGAGTTCTACAGTCCGACGATCCTAGCTAGAGAGCTAAGCTTACTAGCAGTAGTGACGTGGCAAATGAAATATTGCTTAATTTTTTAAAAGAGCAGTCAAAAAAATGTGATTAGTTTAGGTTATGCTAACTACATACAGCCGTACGTAGTCATTTTTAGTGCAGACGACGGCCGTATACCTATGTACGTACTTGTAGCAAGTAGAAACTTTGTATCTTGTAGAATTGATAGCTCTTCAGAATATTAGATCGGAAGAGCACACGTCT
TRINITY_DN63639_c0_g1_i9	357.533	4.51607	0.268365	16.8281	1.52019e-63	1.1464e-59		A0A0A9MY64 ARUDO Uncharacterized protein ;	TCATTTTTCCTTTTCTTTTTTGTGGTTTCGGTTCCTCTCCTCCTAGACAACTTGCAAGGATTACACTCAGCTAGCTGCATCCCATGGCAATGGCGTTTAGACGATCATCATCCTTACGTACGTGCGTGTGAGTGGAAGAGCGAGGTGTGCCATGGGAGATCAGACAGAGGAGGGAAACACATCGATCATCCATCAGCAGAGAGATTGTTTAATTTTTGTTCTTTTAGCTTTAGGGTTTGATCAAGAAATGCGAGCAGTGGAAGAGATTTTTATGCGGCGATCAGGCGGCCGGCATGGAGTACGTCACCGGCGCGCCGGAAGTCCATATGGCGCCGGCGCCGTCGCCTTCTCCTCTCCCTCCTCGTGCTCCCTTCTCCTGGAAGGACTGAACACTCCTTC…
TRINITY_DN62856_c1_g1_i17	1482.48	2.86785	0.170465	16.8237	1.63684e-63	1.15722e-59		A0A3B6C2A6 WHEAT Uncharacterized protein ;A0A446LW55 TRITD Uncharacterized protein ;A0A446KL48 TRITD Uncharacterized protein ;A0A3B6ARB0 WHEAT Uncharacterized protein ;A0A3B6D6W0 WHEAT Uncharacterized protein ;A0A453AKW8 AEGTS Uncharacterized protein ;A0A287H5K4 HORVV Uncharacterized protein ;T1LKN9 TRIUA Uncharacterized protein ;A0A287H5R9 HORVV Uncharacterized protein ;A0A453AKY4 AEGTS Uncharac…	GTGCACGCCTGGACGGTCGGCGCCGATGGGGTGATCACCCAGCTGCGCGAGTACTTCAACACCGACCTCACCGTCACCCGCCTCGCCGCCGCCGCCGCATCCAAGTGCGTCTGGCAGAGCCGCCGCCCCGACAGCGCCCGCAACTCCCTCCCGGGCCTCGTCCTCGCCCTCTAGCCGATCCATCCGGCTTGGATGCATGGGCTGGCGTTTGCTTGATTTCTACCCCTGTCTGGCTGGATTGCTGTCGTTAGTTATTTTGCGTGTCTGCTACTACTGCCCGAGTCGCCGGTGATCGATGGCGACGCGGCGGCGTCATGGAGGCTGCGCCTTCGCGGCTGCTACCTGCATACCGTTGCTGTTATGGTCGAATAATAAAGGAATTTGGTTTGCATTACAGAC…
TRINITY_DN76300_c2_g6_i3	5133.78	5.27815	0.3162	16.6924	1.48786e-62	9.90022e-59		A0A446S9J3 TRITD SHSP domain-containing protein ;Q9SBB7 WHEAT Chloroplast small heat shock protein ;A0A453IIP4 AEGTS SHSP domain-containing protein ;R7W8L3 AEGTA SHSP domain-containing protein ;Q9ZSR6 WHEAT Heat shock protein HSP26 ;A5A8U8 9POAL 26.8kDa heat-shock protein ;A5A8U6 9POAL 26.7kDa heat-shock protein ;Q9ZSR5 WHEAT Heat shock protein HSP26 ;M8A3W8 TRIUA SHSP domain-containing protein ;…	CATCGTGTCCAGCATCTGCCGCACGGTGCGCATCGGCGACATCGGGTCCACCAGCCCGAACGGGGAGACGTCAAACCCGGCGCGGCGCGGGCGGCGCTGGACGGCGTTGTTGCCCTGCTGGTTGTTGCCGCCGTTCTGGCTGACTTGTACGTCGACCGAGTTGTCCCTGTTCTCCTGCGACGCAGAGGCCACGGAGAGCGGGCGGGCTCTCCCGGCCCCGAGCGGCGCCGGCCTCGCGGCTCTCCAGGCGCGGATCGGCAGACGCGCGGCAGGTGAGGAGAGGCGGCTGACGAGAGCGAAGGGGGCGTTCGCTGCAGCCATTGCTCAAGCGAGAATCACAGAGAGCCAAGAACTGAAAGGCAGAGAAGTGCTCGGAGCTCGGAAGCCGATGTGCTGTGA…
TRINITY_DN63639_c0_g1_i11	422.977	4.89699	0.294243	16.6427	3.41838e-62	2.14822e-58	GO:0003677;GO:0003700;GO:0005634;	M7ZQQ6 TRIUA Uncharacterized protein ;F2DU67 HORVV Predicted protein ;A0A287UCD4 HORVV AP2/ERF domain-containing protein ;A0A3B6PLA4 WHEAT AP2/ERF domain-containing protein ;A0A446WFB9 TRITD AP2/ERF domain-containing protein ;A0A287UCC6 HORVV AP2/ERF domain-containing protein ;A0A446VHN2 TRITD AP2/ERF domain-containing protein ;A0A3B6NRG7 WHEAT AP2/ERF domain-containing protein ;A0A453P5R7 AEGTS …	TCTACAGTCCGACGATCAGCGGACGCACCAGCGCTGCCAGCGCCGCCGCGGCCTCGGCTTCCTCCCCCTCCTCCCTGTCCGCTCCCGCTCCCGCTCCGTCGACGCCGGACGACAGCCAAACACAGCAAACCCAGCTTCTGCTAGGCGAACAACAGCCGTCGGACGCTGACCCGAAACCTCTGCTCTCCGCAGCAGAGCAGAACGTCACTCTCGAACCCGACCGAAATCCTCTGCTCCTCAAGGCAGGACACCAATGCGGAGACGTGGCCATGATGCAGCAGGCGCCATCCACACCCGGCGGCGTCTGGGGGCCAGCCGACGACGCGTGGTTCAGCGCGTGGGGCCCCGGCAGCTCCGTCTGGGACTACGACATGGACAGCGCGCACGGTCTCCTCCTCC…
TRINITY_DN64428_c0_g4_i10	4000.43	4.99882	0.300888	16.6136	5.5593e-62	3.30977e-58	GO:0008237;GO:0016021;	A0A446RT57 TRITD Uncharacterized protein ;A0A3B6ILV1 WHEAT Uncharacterized protein ;A0A5J9WD55 9POAL Uncharacterized protein ;A0A1D6L313 MAIZE Peptidase, M50 family ;A0A317YL31 MAIZE Putative zinc metalloprotease EGY3, chloroplastic ;A0A453HA69 AEGTS Uncharacterized protein ;A0A3B6JDA4 WHEAT Uncharacterized protein ;F2D8Q6 HORVV Predicted protein ;B6UET0 MAIZE Peptidase, M50 family ;A0A446R7D3 TR…	CAGGCACAGCACGCTGCCGCTGATGGCTCCCATTCCCAGCAGCAGCGACGTGCCGAACGACAGCAGCGCCGCCGTGCTCCGGCCGAACAGCGCCTGCGCGATCCGGCCGCCTTCCAGCCGCCCGATCGGGAGCAGGTTCAGCGATGTCACGACGATCCCCAGCAGTCCCGCGAACGCCAGCGGGTCCACCGGCACGCCGACGCCCTCCACAGCGTTGGGCAGCACGTTCCCGAGCTCGTCGGCGTACGGCCCGATCACCAGCTGCACGAACGACAGCAGCGGGTTGTTGTAGAAGAACTCCGGCCGTATGAACAGGGCGTTCTCGCCGCCGTTGAAGCTGCCGTCGACGATGAACGCCGAGACGGCCAGCACCACCGACGTCAGGTACGCGCTGGCCGT…
TRINITY_DN61630_c0_g7_i6	900.099	4.63245	0.284712	16.2706	1.59464e-59	9.0191e-56			ATCTTGTTGCGCAAGTTCAAGAGCTGGAGGGGGAATCCCAACCTCTCCACCGTCCAACAGTAAAAACACCATGGATCCAACAAAAACCCAGTCAAAATATCACGAGCTCGAGCACAGAAATAATCTGCTGTTCAGGTTCAGTTCATCACTTCAATCATGAAGAAATTTTACAGTAAAAATATGAAACCAGTAAAGGGTACAAATCCTCTGCCGATCTCAGTTGCATCATGAAAATTGTATCCCCTGTTCTCCAAGTTGCTAGCCTGATCGGGGGTGGGGGCACGGTTGTCGTCGCGTGACGGCGAGATGCCACCGGTCACTGAACTGGCGCAGATCGAGCTTATCCTAAACAGAAAGTAGTTGGAGTAGCAACAATCATCCATGGCGGATAAGCCTCAG…
TRINITY_DN70809_c0_g8_i2	990.471	5.11879	0.315198	16.2399	2.63311e-59	1.41835e-55	GO:0000287;GO:0003824;GO:0016831;GO:0030976;	A0A453E4V8 AEGTS Uncharacterized protein ;A0A446PFX1 TRITD Uncharacterized protein ;A0A453E4Y9 AEGTS Uncharacterized protein ;A0A3B6GS66 WHEAT Uncharacterized protein ;K3XHW0 SETIT Uncharacterized protein ;F2E626 HORVV Predicted protein ;A0A446PFC2 TRITD Uncharacterized protein ;A0A453E4U1 AEGTS Uncharacterized protein ;A0A2T7DRF8 9POAL Uncharacterized protein ;A0A3B6EBG0 WHEAT Uncharacterized pr…	GACGTGTGCTCTTCCGATCTTGGAGTGCTCACAGCACCCCAGTAAGTGCCGATAAATCTAGAGTGGTGCTCTGGCACAAGCCCCTTTGCAGAAGGCATCACTGCAATGGGATAACCGCTCGCGTCGGCCATCTCTACAAAAGATTTGCATGCTTTGGCCACCCTCATTTTCGGTCCACCGACAAGGACCGGCTTGACTGATTTGTTCAAGAAAGCCGCAGCGGCTTCCACTGCTGCTTCAAGGCTCATCTGGTTTGACAATCTTGGGGACAGAAAGAAAGGGACAGGATGGCGGCTAAAGGTAGGATGCGGGATCGAGGGGAGGTTGCAGCTGATGCTGATGTAAACTGGCTTGCTCTCCTTCAGTGCGGTGGAGATGGCAGTGTCAATCTGTTCATGT…
TRINITY_DN62331_c0_g2_i6	1436.64	5.48351	0.338777	16.1862	6.31057e-59	3.24472e-55	GO:0005788;GO:0009408;GO:0009506;GO:0009860;GO:0016491;	A0A287P5B7 HORVV J domain-containing protein ;A0A287P5Q6 HORVV Uncharacterized protein ;A0A287P5G9 HORVV J domain-containing protein ;M0WWL1 HORVV J domain-containing protein ;I1H6J7 BRADI J domain-containing protein ;A0A287P5G4 HORVV J domain-containing protein ;A0A287P5G8 HORVV J domain-containing protein ;A0A1X9IGT2 TRITU J domain-containing protein ;A0A3B6IUA0 WHEAT J domain-containing protei…	TGAGCAGTGGAAGAGAAACATCCTGAACCTCTGCATCATAGAAAATTAAGCGATTGCGGAACATCCCACTGACAGCACGCCACATTGCTGGCGTGTCCTTCTTTGTTGACAGTAAGAGTACTTGAGGAAGGTTTGGTAAGACATGTGAAGGGAAACTAAATTGGCTAATGTCTACCCTTCTGGAGAATCTCGGCAGGTGTTCCTGACAGAATGTCTTCAGGCTCTTAGCATCATTTTCTCCAGAGTACTCATGCAAAGACCCTTTCTCTGTAGTGCTGTACGAATAAATGAAGAGACGAGCCGATTTTCCTACTGAGACACCAGCTTTTTTGCAAAGAGCTTTTTCTTTCTCACAATTTATCTTACCAGCCCTTACTGCACCATCCAGTGAACGAGCCA…
TRINITY_DN74492_c2_g3_i1	885.895	5.55129	0.344694	16.105	2.3537e-58	1.15759e-54	GO:0000302;GO:0006457;GO:0009408;GO:0009651;GO:0043621;GO:0051082;GO:0051259;	A0A453DUE6 AEGTS SHSP domain-containing protein ;A0A452XF84 AEGTS SHSP domain-containing protein ;A0A287K1R1 HORVV SHSP domain-containing protein ;A0A452XF82 AEGTS SHSP domain-containing protein ;A0A287K0Z2 HORVV SHSP domain-containing protein ;A0A3B6U437 WHEAT SHSP domain-containing protein ;A0A287K1N9 HORVV SHSP domain-containing protein ;A0A287K1V4 HORVV SHSP domain-containing protein ;A0A453D…	CAGTCCGACGATCGACGATCTCTCAACTCAAGCCAGTGCAAATCACATTTGCCAAGAGCGGCCAACATCTTTTCGGCCCCTTCATTTTCCCCTCTAAAAAACCTAAGCAACACACCAACCATGTCGATCGTGAGAAGGAGCAGTGTGTTCGACCCCTTCGCCGACCTCTGGGCTGACCCCTTCGAAGCCTTCCGCTCCATCGTCCCTGCGATGTCGGATTCCGACACCACCGCCTTTGCGAATGCTCGCATGGACTGGAAGGAGACCCCTGAGGCACACATGTTCAAGGCGGATCTTCCTGGACGGCCTCACCAGGATGGCCACCAGATCG
TRINITY_DN75972_c0_g18_i1	7715.11	4.64469	0.288727	16.0868	3.15884e-58	1.48884e-54	GO:0000302;GO:0006457;GO:0009408;GO:0009651;GO:0043621;GO:0051082;GO:0051259;	I1HBS1 BRADI SHSP domain-containing protein ;C5XQS0 SORBI SHSP domain-containing protein ;A0A287JNR6 HORVV SHSP domain-containing protein ;A0A287K1V4 HORVV SHSP domain-containing protein ;N1QPP2 AEGTA SHSP domain-containing protein ;A0A287K1N9 HORVV SHSP domain-containing protein ;A0A446PBU0 TRITD SHSP domain-containing protein ;C5XQR9 SORBI SHSP domain-containing protein ;A0A287K1R1 HORVV SHSP d…	AAAAAAAAAAAAAAAAGGAATCCACAAAACACTGACAAAACTGTTGCATATCAAGGCTGTACTCGCGCACAGTTTAGGTGTTCCCAATCGGCACGCACTTTAGCCGGAGATCTCAATGGCCTTCACCTCGGGCTTCTTGGCCTCAACCTTGGGCACGGTGACAGTGAGCACGCCATTCTCCAGCCCAGCCTTCACCTCCTCCACCTTGGCATTCTCCGGCAGGCGGAAGCGTCTGATAAACTTGCCGCTGCTGCGCTCCACACGGTGCCACTTGTCGTTCTTGTCCTCCTTCTCCCTGCTGCGCTCGCCACTCACGACGAGCACGTTCCCATCCTCAACCTCCACCTTGACCTCCTCCTTCTTCAGCCCTGGCACATCCGCCTTGAACACGTGTGCCTC…
TRINITY_DN75827_c0_g2_i7	986.301	3.00102	0.18913	15.8675	1.06358e-56	4.45593e-53		I1IT38 BRADI Uncharacterized protein ;A0A3B6I1A7 WHEAT Uncharacterized protein ;A0A3B6IK37 WHEAT Uncharacterized protein ;A0A453GY53 AEGTS Uncharacterized protein ;A0A3B6JE15 WHEAT Uncharacterized protein ;A0A446RNV1 TRITD Uncharacterized protein ;A0A3B6IK31 WHEAT Uncharacterized protein ;A0A453GZ94 AEGTS Uncharacterized protein ;A0A3B6JBL5 WHEAT Uncharacterized protein ;R7W3U2 AEGTA WW domain-co…	TTGAAACTCAAAAGTACAAATTTCAAAAACATTAAGTGGGCACCTGGTGCCCAGGTGCACCCAATTCGCGTACCTTTCAGGTGCCCTATTAATGATGGTCTAGTGATTACCGAACACGCGGTGGGCAAACCAGAAAGGTTTTTAGCACGGAATGCCACAAGCGAAAGCCAGGAACATATGTACAGCAGTTCTGGATCACGGTGGTCCCTTCCTAAAGCACACCTGGTCAAAAAGGACACCCAGCTACCTGAGTAACCTCGCAAAATAAAATTCAGACACCATCTTGGTGCAGCAACACATCGCAATTCAGAGACCGCGCGTGTGTTTCCTCCGCCTGTATAACAGTTCATAGACCAAATCCTCTGCTTCACCATTGGTCCGATAAAGTTTCAGTCAGGT…
TRINITY_DN72852_c1_g1_i1	7166.04	5.14236	0.325409	15.8028	2.97815e-56	1.20315e-52	GO:0000302;GO:0006457;GO:0009408;GO:0009651;GO:0043621;GO:0051082;GO:0051259;	A0A287K1R1 HORVV SHSP domain-containing protein ;A0A0U2L8J6 AGRST Heat shock protein 17 ;Q96458 HORVU 17 kDa class I small heat shock protein ;A0A446PB50 TRITD SHSP domain-containing protein ;A0A446PB62 TRITD SHSP domain-containing protein ;A0A3B6U437 WHEAT SHSP domain-containing protein ;A0A453DUE6 AEGTS SHSP domain-containing protein ;A0A287K1V4 HORVV SHSP domain-containing protein ;A0A287K1P5 …	CGATCAACCGAGAATTGAGCGAATTCAGGTAGAGCATAGCATTCGATTAGAATCGATCGAAGTAGCGCCAAGCCAACAACCATGTCGATCGTGAGGCGCAACAACGTGTTCGACCCCTTCTCCTTCGATCTCTGGGCTGATCCTTTCGACGCCTTCCGCTCCATCGTCCCGGCAGCCTCCGGCAACAGCGAGACGGCCGCGTTCGCCAACGCCCGCGTGGACTGGAAGGAGACCCCAGAGGCGCATGTCTTCAACGCCGACCTCCCTGGCGTGAAGAAGGAGGAGGTCAAGGTGGAGGTTGAGGATGGGAACGTGCTCGTCGTGAGTGGCGAGCGCAGCAGGGAGAAGGAGGACA
TRINITY_DN70796_c0_g2_i1	792.703	4.93167	0.31261	15.7758	4.56677e-56	1.78132e-52		A0A446S820 TRITD Uncharacterized protein ;A0A3B6IU48 WHEAT Uncharacterized protein ;A0A446S826 TRITD Fes1 domain-containing protein ;A0A3B6IUV8 WHEAT Fes1 domain-containing protein ;A0A3B6JJS9 WHEAT Uncharacterized protein ;A0A3B6JM12 WHEAT Fes1 domain-containing protein ;A0A453IE95 AEGTS Uncharacterized protein ;M7ZUM3 TRIUA HSP70 nucleotide exchange factor fes1 ;A0A3B6HRW8 WHEAT Uncharacterized…	ATAATGAGTCAGGCTCAGCGCTTTCCTCTGAAACCTTGAACTCTCTGAGTTCAACGCGTCTCTCAGTCCTGCGTATCCATTGGCTAGGCGAAATGCAGCAACTCCTGGTTTGTTGTTCCGAATTAAGGAGGATAGTGCACCAAGAGCCTTTATGCGAGAAGTGAGGTCAGAATCTGATGTAAAATTGGATACGAGGGGCTCAAAACCACTAGCTTCCATGACCAGCTTCTGGCTAGTCGGATTGTTCTGAACAACTGTTGTTACCACATCAGCTGCTTTAGCTCGGATGCGAGCGTTAGAGTTCCTGAGGTACCTAATAACTGGAACCAAGCCACCAACAGAATGCAGATCGTTTGCTATGTCGATAGACTCGACATGTACCTGCAGCTCGGCGAGCAA…
TRINITY_DN53141_c0_g1_i1	7766.98	4.39457	0.278932	15.755	6.34351e-56	2.39188e-52			GTTTGGTGGTGTGTTTTTCCTTTTTTTTTTTTTTTTTTTTTTTAGGCAGCCAAAAAGAGTACCTTTCATTCTTTCAAGCGACAAATTCACATGACTACAATGGAACAATACTATGTAATTGGAGAATGCAACGGCATATACTGGGCGGAAATCTTTAACGTTGAGGCATAATGCCCAGCAATAAGCCAATACACAAGTGCACATACGTAGACGAACTTAACACCCAGAGCCTGGTCGACTCTAAACACACGTAGCGGGCTTCACAGACCGGACCTTCAAATCAAAGACGACCAACCC
TRINITY_DN66005_c1_g6_i1	12959.4	4.85005	0.309272	15.6821	2.0041e-55	7.3129e-52	GO:0005524;GO:0005737;GO:0006986;GO:0016887;GO:0031072;GO:0034605;GO:0034620;GO:0042026;GO:0042623;GO:0044183;GO:0051082;GO:0051085;GO:0051787;	A0A1D6PDJ4 MAIZE Heat shock 70 kDa protein 5 ;A0A3L6DEU1 MAIZE Heat shock cognate protein ;A0A1D6PDJ1 MAIZE Heat shock 70 kDa protein 5 ;A0A287P8D6 HORVV Uncharacterized protein ;A0A287P9J5 HORVV Uncharacterized protein ;C5WPE1 SORBI Uncharacterized protein ;K7VJF3 MAIZE Heat shock 70 kDa protein 5 ;A0A3L6TQZ9 PANMI Heat shock cognate 70 kDa protein-like ;B4FRL9 MAIZE Uncharacterized protein ;A0A…	TGTCTTTTTTTTTTTTTTTTTTAATGATACGGCGACCACCGAGATCTACACGTTCAGAGTTCTACAGTCCGACGATCAAGGAGTTGGAGACCATCTGCAACCCCATCATCTCCAAGATGTACCAGGGCGCTGGCGGGGCGGCCGGCATGGACGAGGACATGCCCAGCGCCGGCGCGGGCACTGGCGGTGGAAGCGGTGCCGGGCCCAAGATTGAGGAGGTGGACTAAGCGAGTCGTGACAGGTCTTGAACCGGAGATGGTTGTTCCGTGCCCAGTGTTCTGCTGTGTGTTTATGTTGTTCTGTACTTCTGTCGAATAATGCGAGTGCTTGAAGGAGGTGGGTGGCCTTCCGAGTGTGGAGGCTAATTCGAGTTCAGTGTGTGATGTGTACTAGTTAGTA…
TRINITY_DN67383_c0_g16_i5	7000.13	3.88933	0.249364	15.597	7.62679e-55	2.69602e-51	GO:0003824;GO:0010286;GO:0010608;	F2DM71 HORVV Predicted protein ;A0A287XLV8 HORVV Uncharacterized protein ;A0A3B6RLV7 WHEAT Uncharacterized protein ;F2DRC3 HORVV Predicted protein ;A0A453SUV5 AEGTS Uncharacterized protein ;A0A287XM75 HORVV Uncharacterized protein ;A0A446YT40 TRITD Uncharacterized protein ;A0A3B6SRX0 WHEAT Uncharacterized protein ;A0A446YT92 TRITD Uncharacterized protein ;A0A453SUH8 AEGTS Uncharacterized protein ;	GGAGGTGTTGGCGTTGGATGTTTCGAACATGGTCTTCTCGAGCCCGAGGCGGCCGACAATCTTTGCGACAATGTCTGCCCTCAGAGAGTCAGTGTGCTGGCAAACATCGTCGGCATCGATCATGATCATATCTGCACCTGCCTCCAGGCATCTCTCAGCCCTCCTAATCAACAGATCAACATCTTCGACTCTTTCTGAGCTCTGCTTCACTGGAGCTATGTAAGCCCCAAACGCCCTATCACCAGATGCAGGAATATCAGAGCTGTCAAACTTCACTGAAAACAGGGGCTTCGCTCGCAAACCGCTACTCTTTATCAGGCGGACTAATCTCAGTATAGCCTCTTCGGGGAGCTTCAGAGATCCAGCGTTCAGCTCAATGGTGTCAAATCCTAACTCTTT…
TRINITY_DN80030_c1_g2_i1	5452.48	3.12954	0.202555	15.4503	7.50999e-54	2.49857e-50	GO:0000166;GO:0004365;GO:0005829;GO:0006006;GO:0006096;GO:0016620;GO:0050661;GO:0051287;	C9EAC2 FESAR Glyceraldehyde-3-phosphate dehydrogenase ;A0A453S0G9 C domain-containing protein ;A0A287WX22 HORVV Glyceraldehyde-3-phosphate dehydrogenase ;I1I0L5 BRADI Glyceraldehyde-3-phosphate dehydrogenase ;I1I0M3 BRADI Glyceraldehyde-3-phosphate dehydrogenase ;A0A453S111 AEGTS Glyceraldehyde-3-phosphate dehydrogenase ;I1I0L2 BRADI Glyceraldehyde-3-phosphate dehydrogenase ;A0A446XIX2 N domain-c…	AGATTGTCGCGATAGGAACACTCTACTGTGTCTTGGCCATGTGGCGGATCAGGTCGACGACACGGTTGCTGTAACCCCACTCGTTGTCGTACCACGAGACTAGCTTCACGAAGTTGTCGTTCAGAGCAATTCCAGCCTTAGCGTCGAAGATGCTCGACCTGCTGTCACCAATGAAGTCAGTGGAGACCAAATCCTCCTCAACATAACCCATGATTCCCTTCAGGTTTCCCTCAGATGCAGCCCTGATGGCCTTCTTGATGTCCTCATATGATGCAGCCTTCTCAATTCTGACGGTGAGATCAACAACTGACACATCAACTGTGGGAACCCGGAATGACATACCGGTGAGCTTGCCGTTCAACTCAGGAAGAACCTTGCCAACAGCCTTGGCAGCGCCGG…
TRINITY_DN73924_c2_g1_i14	8627.68	4.4501	0.290926	15.2963	8.08927e-53	2.6144e-49	GO:0005524;	A0A446Q4V1 TRITD Uncharacterized protein ;A0A287M393 HORVV Uncharacterized protein ;A0A287M3A4 HORVV Uncharacterized protein ;A0A446Q4V4 TRITD Uncharacterized protein ;A0A453FWD0 AEGTS Uncharacterized protein ;A0A453FWC7 AEGTS Uncharacterized protein ;A0A287M399 HORVV Uncharacterized protein ;A0A287M3A1 HORVV Uncharacterized protein ;A0A453FWC9 AEGTS Uncharacterized protein ;A0A453FWI3 AEGTS Unch…	TCCGATCTCCTTCTTCTTGAGCTCCTCGTCCTCCGCCTTGTACCGCTCCGCCTCCTGCACCATCTTCTCAATGTCCTCCTTGCTCAGCCGGCCCTTGTCGTTGGTGATGGTGATCTTGTTCTTCACCCCAGCGGTCTTGTCCTCGGCCGAGACGTTGAGGATGCCATTGGCGTCGATGTCGAAGCATACGGTGATCTGGGGCACGCCGCGTGGTGCAGGAGGGATGCCTGACAGCTCGAACTTGCCGAGAAGGTTGTTGTCCTTGGTCCGAGCGCGCTCGCCCTCGAACACCTGGATCAGGACGCCCGGCTGGTTATCGGAGTAGGTGGAGAAGATCTGCTCCTTCTTGGTCGGGATGGTGGTGTTGCGCGGGATGAGCACCGTCATGACGCCACCGGC…
TRINITY_DN103056_c1_g1_i2	1208.21	4.82001	0.31755	15.1787	4.89096e-52	1.53682e-48		A0A287RIW3 HORVV Uncharacterized protein ;A0A0E0B364 9ORYZ Uncharacterized protein ;A0A0E0QRL8 ORYRU Uncharacterized protein ;A0A0D9VS20 9ORYZ Uncharacterized protein ;A0A0A8YAC5 ARUDO Uncharacterized protein ;A0A0D9XDW7 9ORYZ Uncharacterized protein ;A0A2T7CCX7 9POAL Uncharacterized protein ;A0A0A9FKJ0 ARUDO Uncharacterized protein ;A0A2T7CCX5 9POAL Uncharacterized protein ;A0A2S3IQY8 9POAL Unch…	ATACCCTATTCCCCCCCATTTTTGCCCCATATTTTTTATAATTGTTTTTATCCTGGTGGTAGGGAAATTTTTTTTTTTTTTTTTTTTTTTTTTTTTTTTTTTTAATCCAAATAAGAGTTAGTTATTCATGATATAAATTTATTCAAAGACTCCGGCATAGATGGCAGGATTATACATTTGACCTTCCACTAGCTGAGTGACTCAATTCTACAGAACCGAAGGAACACGCATAGATGACGTCCAAGTGTAAATATAACACTTGACACTACCATACATCATTATTACTTCAACAGTCCACTTTCTTGATCATTTACCATGTCCAGAGCCATACCCAGAGCCATGACCCTCTCCATAGCCAGAACCAGCACCACTTCCATATCCACTGCCAGAGCCTTCACC…
TRINITY_DN42514_c0_g1_i1	310.544	4.97369	0.327768	15.1744	5.22384e-52	1.59497e-48	GO:0004722;GO:0004724;GO:0005634;GO:0005829;GO:0016021;GO:0046872;	A0A453FX07 AEGTS PPM-type phosphatase domain-containing protein ;A0A3B6FS76 WHEAT PPM-type phosphatase domain-containing protein ;A0A453FWZ8 AEGTS PPM-type phosphatase domain-containing protein ;A0A3B6FSQ6 WHEAT PPM-type phosphatase domain-containing protein ;A0A446Q514 TRITD PPM-type phosphatase domain-containing protein ;M0ZC70 HORVV PPM-type phosphatase domain-containing protein ;A0A077S1W6 WH…	GGTCGGTGGCGAGGCGGAAGCGCTTCATCTCCAGCCTGCGTCGGCGCCTGTCCATGACGGAGGACGCGACGGCGGCCGCGGCGGCCGAGGCCGAGACCGCGGCCACGGTGGCCGGCGGCGACTTGGCTTCCTGGCAGCAGATCTCGGCCATGGGAAGGTTAGAGCTCAAGCAGCAGCCCCTGCGCCACGGAATTCGCGAGCCTAAACGAAGCACGATTCACGCGCGAGCACAGGAGCGCATTCGAAGAGCTAGGCAACAGGAGCTAGGCAGCAGCAGAAAAAGCGCGGGGCCGAAACGAACCCCGGAAACGAAG
TRINITY_DN70569_c0_g1_i14	1036.07	5.62119	0.370479	15.1728	5.35802e-52	1.59497e-48	GO:0003676;GO:0003723;GO:0009644;GO:0043484;	A0A453IFK1 AEGTS RRM domain-containing protein ;A0A0A9RZW4 ARUDO Uncharacterized protein ;A0A287PAZ8 HORVV RRM domain-containing protein ;A0A5J9WI29 9POAL Uncharacterized protein (Fragment) ;A0A287P9X0 HORVV RRM domain-containing protein ;A2XEV2 ORYSI RRM domain-containing protein ;A0A1E5UTZ2 9POAL Serine/arginine-rich splicing factor SR45a ;I1P9T3 ORYGL RRM domain-containing protein ;A0A287PAA0 …	TGCGCGACCCAACGGCAAAGGAGAGGCGGTGTGTCGCAAGTCGTAAACTGACAGAGGCAGAGACGAAAGCAGAGGCTCGAGAGGCTTCGGAGGTCCGGATCGCAGCGGCGACGAAAGATGTCGTACTCAAGACGATCAAGGCAAAGTAGCTACTCGAGGTATAGGAGTCATTCTAGGAGTGTGGATTCAAGTGACATTGAAAACCCTGGGAATAATCTATATGTGACTGGTCTGTCATCTCGTATAACAGATCGAGATTTGGAGAAGCACT
TRINITY_DN77703_c0_g1_i1	2858.67	4.52326	0.303854	14.8863	4.04597e-50	1.17352e-46	GO:0005524;GO:0005737;GO:0005829;GO:0005886;GO:0006457;GO:0009986;GO:0032991;GO:0034605;GO:0048471;GO:0050821;GO:0051082;	A0A446LSE8 c domain-containing protein ;F4Y589 WHEAT Heat shock protein 90 ;F4Y5B3 TRIDC Heat shock protein 90 ;F4Y5A7 TRIUA Heat shock protein 90 ;M8AYD9 TRIUA Heat shock protein 83 ;F4Y5B4 TRIDC Heat shock protein 90 ;F4Y590 WHEAT Heat shock protein 90 ;A0A3B6D503 c domain-containing protein ;A0A3B6D834 c domain-containing protein ;F4Y591 WHEAT Heat shock protein 90 ;	GGTGATGCTCTTGTAGAAGGAGGCGTACTCCTCCTTGGTGATCTCCTCGGGCTTGCGCAGCCAGATGGGCTTCTGCTTGTTGATCTGCGCCCACTCGTGGCTCACCTCCTTCACCTTCTTCGTCTTCTTCTTTTTTTTCTTGTCGGACTCGTCGTCGTCCACCTCCTCGACGTGGCCTTCCTTCTTGTCGTCCTCGTCCTGATCGTCGGACTGTAGAACTCT
TRINITY_DN63319_c0_g5_i4	9880.04	2.80786	0.188701	14.8799	4.44838e-50	1.25798e-46	GO:0004365;GO:0005829;GO:0006006;GO:0006096;GO:0016620;GO:0050661;GO:0051287;	A0A0P0XBB4 ORYSJ Os08g0126300 protein (Fragment) ;A6N160 ORYSI Glyceraldehyde-3-phosphate dehydrogenase, cytosolic (Fragment) ;A0A287WX22 HORVV Glyceraldehyde-3-phosphate dehydrogenase ;A0A453S0G9 C domain-containing protein ;A0A1W0VUY8 C domain-containing protein ;C9EAC2 FESAR Glyceraldehyde-3-phosphate dehydrogenase ;A0A453S111 AEGTS Glyceraldehyde-3-phosphate dehydrogenase ;I1I0L5 BRADI Glycer…	CCCAGTCCCACACGTCCTGGCCGACGCTGGCATCCATGGAAGAAACACCTCCTTTCTGCTGGTCGGGCACGCCAGCGTCGGCCAGCTCGTGCGGAGGCTGCTCAGCAGGTCGCTCACCTGCACGTCGTAGTCGGCATTTCTCGTCAGTTGCTGCCGTCCAATTCGGAATAACTTCCATTTTTCTTCTCGAGCAAGAACAGTGCGTGCACGCAAGGTCATGAATCCAAAAGGAAAGCTAATTGTGTGGCAAAGTAGTAGCTCCTCCATCTTCAATGGCTTCAGTGCAGCGACGAACTTGCTTCCTCAAGTGGTTCTGTCCGCAGCCGAGGAACTGTAAGAATTTGCCCACCGCCGATTCAAATTATCCTAATACGACAAGACCACATACATACAGCAGCC…
TRINITY_DN62083_c1_g2_i6	138.529	5.94609	0.39972	14.8756	4.74599e-50	1.30941e-46	GO:0046983;	M7YLB1 TRIUA Transcription factor bHLH84 ;A0A446P129 TRITD BHLH domain-containing protein ;A0A3B6EP59 WHEAT BHLH domain-containing protein ;A0A446P1D3 TRITD BHLH domain-containing protein ;A0A453GDX8 AEGTS BHLH domain-containing protein ;R7W1E9 AEGTA Transcription factor bHLH84 ;A0A3B6GZT6 WHEAT BHLH domain-containing protein ;A0A446QBD1 TRITD BHLH domain-containing protein ;A0A3B6FW03 WHEAT BHLH…	GATCAAGTTTTAGTTGAGCTAAGAGTCAACATTATAGTTTGTCGTTAATTGTGGATCAGTGGGTCAAAAGCAATCTTCGTGTTTAGTTTTAGGAACTATTGCAAAGTCTTCCCACAAAATAAAAAAATGAGGTTTCAAAAATATCTTAATCTACTCTATTTTGTTTATGATCTGTGAGCACTTCTCCTCCATGACTATCTCCACTCAGAAATTTCCTATTCCTGGCCATCTCCCAATCATTTCTTAGAACTGATATTTTGTTTTTGACTAATGTTGTCTTGTCGGCTATTGCAACCTAATTACTGATCAGAGTCACTTGATGACATTATATAATTACCACTATTATTGCTATTCTCTTGTATGAAACCATGAGTTTATATCATTATTGTTCTCATGGTA…
TRINITY_DN72867_c2_g6_i3	956.817	4.48138	0.302257	14.8264	9.89068e-50	2.66384e-46	GO:0005634;GO:0009611;GO:0031347;GO:2000022;	A0A287RH55 HORVV Tify domain-containing protein ;A0A287RH50 HORVV Tify domain-containing protein ;M0ZFX2 HORVV Tify domain-containing protein ;M0ZFX3 HORVV Tify domain-containing protein ;A0A3B6MS74 WHEAT Tify domain-containing protein ;R7WF89 AEGTA Tify domain-containing protein ;A0A453KUI7 AEGTS Tify domain-containing protein ;A0A453KUI5 AEGTS Tify domain-containing protein ;A0A446UA51 TRITD Ti…	TCAGACGTGTGCTCTTCCGATCTCCTTTCTTTTAAGAAGGAACGGAAGGTAAACGGTCTAGTAATAGATAAGATAACAACACCACAGCTAGTCTGCTACATGACCAGACATGATCAATAGAACTCGATATTTTCAAAGCAGATGTTCAAGTGAACTAAAATTGCAGTCTTGATGAGTCTTGATGAATAGTAATCTTGTGTTAAACCATCTGTTGCAACATAACACGACACATAGTCCTAGCACACTCTCGACCTAACCAGCCAAACTGCCAAGAGCTAGCATACAACTCCAGCAGCAAACAATGGTGCATAGGAACACACGGCCTGTGTTTAAACATGTACTCTAACTATCTATGCTGGTGGGCAATTAGAATTAACCACCGGCTATAGTACTACTACT…
TRINITY_DN64928_c2_g1_i1	647.348	3.76716	0.254787	14.7855	1.81604e-49	4.77737e-46	GO:0016021;	A0A446SQI6 TRITD HVA22-like protein ;A0A3B6KD06 WHEAT HVA22-like protein ;F2DWK3 HORVV HVA22-like protein ;W5G185 WHEAT HVA22-like protein ;A0A453JSY9 AEGTS HVA22-like protein ;A0A446TWK8 TRITD HVA22-like protein ;A0A3B6LGS3 WHEAT HVA22-like protein ;I1ILN1 BRADI HVA22-like protein ;A0A287QGT4 HORVV HVA22-like protein ;A0A3L6Q300 PANMI HVA22-like protein ;	TCTGGGACAATCTCAAATTCTGAAGAAACAACCATTTTTTTATACTAAGATCCACACTTTCAGTTTTATGTATTCCAAAGTATAAGGTAATTTCATATTGAGATTTTACACACTTGTAGGATACATAGATGTTGACCACGGCCACGCATGTAAACTAGTACTCCAGCTGCAGAAATGGAAGGAAGGAAAAAGAAAAAAATGGACACCACAACCACAAGACAGCTACAGGGACCTATGAATCTCTGGTCAGTAACACGGACCCTCAGTGCTTTTCATGATCCTTCTTGGACCCGACGAAGGAGAGGAACTTGCTCTTGGCGTTCTCTTTCTCCTTGGGAGACGTCGAGGGCGACTTCTCCTTGGCGCCGTTCTCCTTCTTGCTCACGCTCGCGCTACTGC…
TRINITY_DN72121_c1_g3_i7	2247.27	3.91833	0.26549	14.7589	2.69737e-49	6.93457e-46		F2E9V9 HORVV Predicted protein ;A0A446Q2E5 TRITD Uncharacterized protein ;A0A077S0V0 WHEAT Uncharacterized protein ;A0A453FQY7 AEGTS Uncharacterized protein ;J3L4Y7 ORYBR Uncharacterized protein ;R7W509 AEGTA Uncharacterized protein ;A0A453FQY6 AEGTS Uncharacterized protein ;A0A3B6GVR6 WHEAT Uncharacterized protein ;A0A446NSF3 TRITD Uncharacterized protein ;A0A3B6EK49 WHEAT Uncharacterized protei…	TTTATTTTGTTTTTTTTTTTTTTTTCAAGCAGAAGACGGCATACGAGATCGTGATGTGACTGGAGTTCAGACGTGTGCTCTTCCGATCTGCTGAACAAATGTTTCAGCAGGCTGACTAGCATAATTATCCCAGTTTGCTGAGCTTTGATTGCAATTGGCTTCAACGGGCTGTTCCACATAATTATCCCAGTTCACAGAGCATTGCTGACCAATTGTGTTGGTTGTTTCCCCATCACCCCATCCTGTGGCCGGAACTGGTTTGTCAGTGAAGATGAAGGAGTCCCAGCCATCTGGCGCAGTGTTGTCCCTTCTGGGAACAGACCGCCGTGACCTCTCCAGATCAGCAATCAGTTCAGGATCAAGATACTCATCTGGGTTGACCACATCAATATACATGTT…
TRINITY_DN71769_c4_g4_i1	1159.5	4.17444	0.284576	14.669	1.01896e-48	2.56139e-45	GO:0005829;GO:0009414;GO:0009415;GO:0009631;GO:0009737;	A0A4D6C6H2 AEGSP Group2 late embryogenesis abundant protein (Fragment) ;O64942 ELYEL Dehydrin-/LEA group 2-like protein ;O64941 ELYEL Dehydrin-/LEA group 2-like protein ;O64939 ELYEL Dehydrin-/LEA group 2-like protein ;T1MR90 TRIUA Uncharacterized protein ;Q8LP43 WHEAT Group2 late embryogenesis abundant protein ;A0A446Y016 TRITD Uncharacterized protein ;U6C7L2 WHEAT Group2 late embryogenesis abun…	ACGATCCTTAACGGCCTGCCAACCCTGGAATCGGTTCAGCCGGAGGTAGGGTCCAATGGTCGGAAGAGCACCGCACGTCGGCGAGAAGAAGGGCGTCATGGAGAACGTCATGGAGAAGCTCCCCGGTGGCCACAGTGACCACCAGCAGACCACTGGAATCACCTCTGGAACGACTGGCACCGGGACACACGGCTCCGACGGCACCGGTGAGAAGAAGAGCATCATGGACAAGATCAAGGACAAGCTGCCTGGACAGCACTAAGCGCGGTCAGCCCGCGCCCGCTACCTTTGCAGAATAATAAGATGTCGAACTTCCACCGTATATACGTTAATTGAGTCTAGTTGACCTAGCTCACTTGGTCGTTGGAGGAGCGAATTCATCTATGTTTTAAGCTTTCA…
TRINITY_DN63133_c1_g4_i11	4165.92	5.16811	0.354529	14.5774	3.91112e-48	9.61779e-45	GO:0005524;GO:0005737;GO:0006986;GO:0016887;GO:0031072;GO:0034605;GO:0034620;GO:0042026;GO:0042623;GO:0044183;GO:0051082;GO:0051085;GO:0051787;	A0A287M399 HORVV Uncharacterized protein ;A0A287M3A1 HORVV Uncharacterized protein ;A0A3B6FT43 WHEAT Uncharacterized protein ;A0A446Q4U6 TRITD Uncharacterized protein ;A0A287M388 HORVV Uncharacterized protein ;A0A0A9D294 ARUDO Uncharacterized protein ;A0A3B6H170 WHEAT Uncharacterized protein ;A0A446Q4V1 TRITD Uncharacterized protein ;B5L808 DACGL Heat-shock protein 70 ;A0A446Q4R7 TRITD Uncharacte…	CCCATGTCCGCGCCGGCGCCCTGGTACATCTTGGCAATGATGGGGTTGCAGATGCCCTCCAGCTCCTTCATCTTGTCCTCGAACTCGTCCGCCTCCGCGAGCTGGTTGGTGTCCAGCCAGCTGATGGCGCCGTCGATCGCGTCCTCAATCTTCTTCTTGTCGTCGGCCGAGAGCTTGGAGGCGATCTTGTCGTCCTTGATGGTGTTCCTCATGTTGTAGGCGTAGTTCTCCAGTGCGTTCTTTGCCTCCACCTTCTTCTTGAGCTCCTCGTCCTCCGCCTTGTACCGCTCCGCCTCCTGCACCATCTTCTCAATGTCCTGATCGTCGGACTGTAGAA
TRINITY_DN78403_c0_g5_i1	9273.23	4.97372	0.342355	14.528	8.05712e-48	1.89876e-44		A0A453JI42 AEGTS Uncharacterized protein ;K3YD22 SETIT Uncharacterized protein ;Q6Z8F1 ORYSJ Uncharacterized protein P0459B01.16 ;A6MZI2 ORYSI Uncharacterized protein (Fragment) ;A0A287QG45 HORVV Uncharacterized protein ;K3YD14 SETIT Uncharacterized protein ;A0A0E0HH78 ORYNI FBD domain-containing protein ;	ATCGTTTTTTTTTTTTTTTAATGATACGGCGACCACCGAGATCTACACGTTCAGAGTTCTACAGTCCGACGATCTGCCGCGGCAACAGTGTAGGGCTCCTTCACAAGCTGACGGGCAGGGCTCCCAGGGGGGGCTAAGTTCCCCAGCTATATTGGGGGGGGCTGGCATCCCTCCCTGTCAAGCTGTGGGTTCATACCCACAGCTTTTCTACGCTACGTCCCGCGGCAACTATACGTTGCCGCGTGGCGTGTCCCTCCGAGAAAGCGCTCATTCCCCGTCTATTGGCGGGGAACAAGCGCCGTTGCCTTAACAGAACGTCACCCGGCAACGTTACCGTTGCTGCGGTGACACCCGCGCGCTGTGGACACTCAGGACGCCTACACAGAGCAATCCCACCGG…
TRINITY_DN70603_c0_g8_i13	12013.7	4.17607	0.287512	14.5249	8.43259e-48	1.94669e-44	GO:0003755;	A0A453BTM4 AEGTS Uncharacterized protein ;A0A446L1X1 TRITD Peptidylprolyl isomerase ;M0WDZ3 HORVV Peptidylprolyl isomerase ;A0A446MB63 TRITD Peptidylprolyl isomerase ;A0A453BTK9 AEGTS Peptidylprolyl isomerase ;A0A453BTM6 AEGTS Peptidylprolyl isomerase ;A0A446MB46 TRITD Peptidylprolyl isomerase ;A0A446L201 TRITD Peptidylprolyl isomerase ;A0A446L1X6 TRITD Peptidylprolyl isomerase ;A0A446L1W6 TRITD …	GTGACTGGAGTTCAGACGTGTGCTCTTCCGATCTAGCAACATATATGTGAGATTTTGGTATAATTTAATACTACATTTCAAAACGAATATCGGGATACTAAATTAGTGTCATAAATGCTACTATTTTTTTATATATTTGGTCAAAGTTTAAAGAGTTTGACTAAACCCAAAACCTAGATGTACATTTATTGGCGGACTGAGGGAGTAGGTGAAACGTTAAATGACAGCAGCAAACGACCTAACATCTGAAGCTTGCATGCCAAAAGCTATGGCAACAAATTAATACCATATCACTCATACAGGCTACAAATCAATGATGCCAGGTAGCCTCTTCACGGTGGGAGATCTCTTAAGCGGTGCTGTCAATTGCCATCGGCTGTGCATCCTGCTTCACGGGAA…
TRINITY_DN70796_c0_g8_i1	588.561	5.86187	0.403712	14.5199	9.05923e-48	2.04952e-44	GO:0000774;GO:0005737;GO:0005783;GO:0016021;	M0XW72 HORVV Uncharacterized protein ;A0A287P8V0 HORVV Uncharacterized protein ;A0A3B6ISF2 WHEAT Fes1 domain-containing protein ;A0A453IE21 AEGTS Uncharacterized protein ;A0A446S867 TRITD Fes1 domain-containing protein ;A0A3B6IQT7 WHEAT Fes1 domain-containing protein ;A0A446S826 TRITD Fes1 domain-containing protein ;A0A3B6IUV8 WHEAT Fes1 domain-containing protein ;A0A287P8X8 HORVV TOG domain-cont…	GAAAGCGCTGAGCCTGACTCATTATCTGCTCAGTGAGAACCATTCCGATTGCTCGGTGTTCACGCAGCTAGGGTTTCCCCGTCTTATGATGCGCCTGGTATCCAGTGATGACTCTGGTGTTCGAGAAGCAGCATTAGGAGGCCTGCTTGAGCTGGCAAGGGACACAGCACTGGGAAATAGGACTTTACTAGCGGACCAGGACAGGCTACAACGGCTTCTCTGGGGACGCATACAAAGCATACGGATGATGGCTCCTGATGATCTTGATGCTGCACGAGAGGAGAGGCAACTTGTTGACTCGTTGTGGGTTACATGCTACCATCAGCCATCCGTGCTTCAACGGGAAGGGCTTCTCGTTCTTCCTGGGGAGGAATCGTTCGAACAAC
TRINITY_DN76070_c1_g2_i6	4923.52	4.43291	0.30662	14.4573	2.2536e-47	4.99849e-44			CGAGTACTACTACTATTGAGTATGATGCTCCAAGAGATTAAATCATTACAAAATTTAGCGTAGAAGTGGTAAATGTTTCGATTGATCGAAGGATCCAACATCAGCTCATAAGGGTAGAATACAAGACAACTCTCGCCACGTTAATATTGAACAGAAATCCCATTTCATCGGCAATACAGAGCAACCTCACAATTTACCACACACACATAGGCAAAGGCATTTCCACATATGAACGCGTGAACAACCGATAGTTCTCCAAATCGTGATCTCCTCCACAAGTCATAAGCGCTCTGTGCTCGATCACACATCGGCCTTC
TRINITY_DN43101_c0_g1_i2	5419.34	4.11385	0.284939	14.4376	3.00012e-47	6.5263e-44		A0A446R4N6 TRITD SHSP domain-containing protein ;A0A446RVH8 TRITD SHSP domain-containing protein ;A0A3B6IPF5 WHEAT SHSP domain-containing protein ;A0A453HGZ2 AEGTS SHSP domain-containing protein ;N1R062 AEGTA SHSP domain-containing protein ;A0A3B6JGV3 WHEAT SHSP domain-containing protein ;A0A446R4S8 TRITD SHSP domain-containing protein ;A0A3B6HYC3 WHEAT SHSP domain-containing protein ;M8A9A1 TRIU…	TGTGCTCTTCCGATCTGGAGGACACCGCGAGCGGCGTCTGCTCCAGCACCCGGAACGGGTCGTCGAACAGGTCCCATAGGCCGCCGCTCAGGCCGTACGGCACCAGCGCGGCCACGGGCGAGGCCAGCACGGCCATCGCGAGAAAAGCCGCTGCAGTCAGGGCCTTCTTGGACACAGCCGCCATTGCTACACTCGATCTCCTGTATACGAAGCTTCAACTACTATTGGATGAACCGCTTTGTTTCGCGCTAGCTCTCGATCGTGTTAATTCGTCAGCGTGTGTGTCGATTCTTTTCCTTACTGATCGTCGGACTGTAGAACTCTGAACGTGTAGATCTCGGTGGTCGCCG
TRINITY_DN71430_c1_g2_i1	647.67	3.49842	0.242935	14.4006	5.12705e-47	1.074e-43	GO:0003872;GO:0005524;GO:0005737;GO:0006002;GO:0046872;	A0A3B6B181 WHEAT ATP-dependent 6-phosphofructokinase ;A0A3B6C8B8 WHEAT ATP-dependent 6-phosphofructokinase ;A0A453C6R4 AEGTS ATP-dependent 6-phosphofructokinase ;A0A1D5UP90 WHEAT ATP-dependent 6-phosphofructokinase ;F2E3V0 HORVV ATP-dependent 6-phosphofructokinase ;M0WB36 HORVV PFK domain-containing protein ;I1IYP4 BRADI ATP-dependent 6-phosphofructokinase ;A0A0E0KRQ5 ORYPU ATP-dependent 6-phosph…	TCGACCCGGCCCGCGCCCGCGCCGCGCTCGTCACCTGCGGGGGCCTCTGCCCGGGCCTCAACACCGTGCTGCGCGAGCTCGTAGTCGGCCTCCATCAGCTCTACGGCGTCCGCCACGTCTTCGGAGTCGCCGCGGGCTACCGCGGCTTCTACGGCGCCGACGACGACCACGTGCTGCTCCACCCGGCAGCCGTCGACGGCTGGCACAAGAAGGGCGGCACCGCGCTAAAGACGACTCGAGGGGGCTTCAATCTCAACAAGATCGTCGACGGCATGGTCGCGCGAGGGTATACTCAGGTCTATGCGATTGGCGGGGATGGCACCATGCGAGGAGCTGTGGCGATCTTCGAGGAGATCAAACAGCGTGGATTGAGCATATCCATCACAGGGATCCCGAAAA…
TRINITY_DN71353_c4_g12_i1	3802.2	5.08672	0.35376	14.379	7.00863e-47	1.44146e-43	GO:0005524;	A0A453IDK9 AEGTS Uncharacterized protein ;A0A453FWC4 AEGTS Uncharacterized protein ;A0A452Z9T6 AEGTS Uncharacterized protein ;A0A287P8B3 HORVV Uncharacterized protein ;A0A287P8D7 HORVV Uncharacterized protein ;A0A453IDA8 AEGTS Uncharacterized protein ;A0A446QRW5 TRITD Uncharacterized protein ;A0A446K3Y8 TRITD Uncharacterized protein ;Q9S986 MAIZE HSP70 protein (Fragment) ;N1R1Z3 AEGTA Heat shock …	GGGATGGTGGTGTTCCTCGGGATCAGAGTGGTCATCACACCCCCCGCCGTCTCCAGCCCGAGCGACAGTGGCGTGACGTCGAGCAGGAGCAGGTCCTGCACCTTCTGATTGCCCTCGCCGCTGAGGATGGCAGCCTGGACAGCGGCGCCGTACGCGACGGCCTCGTCGGGGTTGATGCTCTTGCAGAGCTCCTTCCCGTTGAAGAAGTCTTGGAGCAGCTGCTGCACCTTGGGGATGCGGGTGGAGCCGCCGACCA
TRINITY_DN77121_c2_g3_i1	424.378	6.4564	0.453318	14.2425	4.9891e-46	1.00778e-42	GO:0016021;	A0A287P7B9 HORVV AB hydrolase-1 domain-containing protein ;A0A287P664 HORVV AB hydrolase-1 domain-containing protein ;A0A287P633 HORVV AB hydrolase-1 domain-containing protein ;A0A287P657 HORVV AB hydrolase-1 domain-containing protein ;A0A287P6H7 HORVV AB hydrolase-1 domain-containing protein ;A0A0D9VST1 9ORYZ AB hydrolase-1 domain-containing protein ;A0A287P6H1 HORVV AB hydrolase-1 domain-contai…	AATGCATTCTGGGAAAAGGATGTTGCAGAGTCTGTGCGCCAGGCAGATGCGCAACCATTTGTAGAGGAAGCTGTGATGCAGGCCATCCACTACGTCAAGTTCCTCAAGTCTCAGGTGCAGTCGCTCGAGCTCGCCGCGGCCGCCACCGCAGCCCACCGCGCCGCCGCGTTCGGCGCCGGCGCCTACCACTCCGCCCCGATGCAGCACGCGCCGTGGTAGCTCGCCCAGCGGCGCTTCAGCTACCAATAATCGTCTCGTTATCAATTGTCGCGCGCACCAGCTCGTCGTCCTCGATCGCTTTTGAAGTTCCCCGGGTGATCTCTGTAGCTCTGTGCTTCTGTCGTCTGTGTAAAGATGTAGAAACCTAGCTTGTTGTAGTTACGTTTATCGTCGTGCTTG…
TRINITY_DN70769_c0_g3_i1	13806.3	4.61634	0.326178	14.1528	1.79413e-45	3.5605e-42	GO:0005524;GO:0005737;GO:0006986;GO:0016887;GO:0031072;GO:0034605;GO:0034620;GO:0042026;GO:0042623;GO:0044183;GO:0051082;GO:0051085;GO:0051787;	A0A1D6PDJ4 MAIZE Heat shock 70 kDa protein 5 ;A2XF47 ORYSI Uncharacterized protein ;Q0DT05 ORYSJ Os03g0277300 protein ;I1H6X1 BRADI Uncharacterized protein ;A0A453IDA8 AEGTS Uncharacterized protein ;A0A446S6P3 TRITD Uncharacterized protein ;A0A3B6ISB1 WHEAT Uncharacterized protein ;N1R1Z3 AEGTA Heat shock cognate 70 kDa protein ;A0A453ID45 AEGTS Uncharacterized protein ;A0A3B6JLI9 WHEAT Uncharact…	ACGTGTGCTCTTCCGATCTGTTGCAGATGGTCTCCAACTCCTTCATCTTGTCTTCGAACTCCTCAGCCTCCGCGAGCTGGTTGCCGTCGAGCCACTTGATGGCGTCCTCGATGGCGTCTTCGATCTTCTTCTTGTCCTCGGCGGGGAGCTTGGAGGCGATCTTCTCATCCTTGACGGTGTTGCGCATGTTGTAGGCGTAGTTCTCCAGCGCGTTGCGTGCCTCCACCTTCTGCCGCACCTGCTCGTC
TRINITY_DN73912_c0_g3_i1	531.498	2.56396	0.18122	14.1483	1.91199e-45	3.72898e-42	GO:0000160;GO:0005634;	A0A0Q3HS94 BRADI Uncharacterized protein ;A0A446TA76 TRITD Uncharacterized protein ;M0X4Q0 HORVV Uncharacterized protein ;A0A453LEJ3 AEGTS Uncharacterized protein ;A0A453LEN5 AEGTS Uncharacterized protein ;A0A3B6MVL4 WHEAT Uncharacterized protein ;A0A3B6MU66 WHEAT Uncharacterized protein ;A0A287S0F4 HORVV Uncharacterized protein ;A0A446TA65 TRITD Uncharacterized protein ;A0A446TA53 TRITD Uncharac…	ACTGTGCGTCATCATACTGGACTGTTTCATTACTTGAACGAAACAAGACTAAATACTTGCAGAGCAACCTGCAGTTGCCAAGACTGAAACTTGTACCCCCAGCCCAGCTGCAGCGGCGCCTTCACAATTTTTCTGACACTTGAACCGTGCAGTCCAACAAGCCCACAGCTGTGTGTGTTCATTGTAAGAAAGCGCAGAAAAGCATGTCTTATGGACATCCATCATACCTTACATCTAGAGACAGAGAGTTACAAAGCTTCTACGGAGTAGATATATCTTATCTTGATCCGAAACAAGGTGTGTTCTCTAGTGCCTACTAACAAATTCAGCTATGTACGAGGTCCAGGGCCTAATCTACAAGAAGTTAGCCTGTACATATAGAACAACCATGAGCATACA…
TRINITY_DN77904_c1_g1_i13	2725.93	2.23644	0.158633	14.0982	3.8934e-45	7.46465e-42	GO:0000740;GO:0005524;GO:0005737;GO:0005739;GO:0006457;GO:0009408;GO:0009558;GO:0010197;GO:0010198;GO:0031072;GO:0042026;GO:0046872;GO:0051082;GO:0051085;	A0A287VH26 HORVV Uncharacterized protein ;A0A287VH59 HORVV Uncharacterized protein ;A0A287VH62 HORVV Uncharacterized protein ;A0A287VH57 HORVV Uncharacterized protein ;A0A3B6RBH7 WHEAT Uncharacterized protein ;A0A446RJF4 TRITD Uncharacterized protein ;A0A453QGK5 AEGTS Uncharacterized protein ;A0A287VH21 HORVV Uncharacterized protein ;I1GKT8 BRADI Uncharacterized protein ;A0A446RJB5 TRITD Uncharac…	CTCTACTTTTCACATACGTGAAGATCCAGAAAAAAGAAGTCCAATAACCAGTCAGAACATATAGTGAACAAATATATGCAATGCCAAATCTTTCCAATGCGACATGAATTGACAGTTGCAGCGTGTGTTCAGTATGTCTCTAACACATAAGATTATACAATACAAGATGCCCCTGGCAATCTTGCAATAGATTGCCCTCAGGAGAATACACGCCAGGTGGCAGGGTGTAGTAGTATTATTCCAGCTACAAAAACTCAGAAACCAAGATCTATGTGTTGTCATGCAAAATCCATGCAACCTAGCTATAGTATAACCTTGCACCTGCAAATTCCAGGTTGCATCCTACTCTATCCTGCATCGGTATGCGGTAAATTCAACCGCCCATGAAATGTGGGTGGG…
TRINITY_DN73912_c0_g3_i11	510.858	2.55162	0.181559	14.0539	7.28754e-45	1.37392e-41	GO:0000160;GO:0005634;	A0A0Q3HS94 BRADI Uncharacterized protein ;M0X4Q0 HORVV Uncharacterized protein ;A0A453LEJ3 AEGTS Uncharacterized protein ;A0A453LEN5 AEGTS Uncharacterized protein ;A0A3B6MVL4 WHEAT Uncharacterized protein ;A0A3B6MU66 WHEAT Uncharacterized protein ;A0A287S0F4 HORVV Uncharacterized protein ;A0A446TA53 TRITD Uncharacterized protein ;A0A446TA65 TRITD Uncharacterized protein ;A0A3B6KMZ1 WHEAT Uncharac…	ACTGTGCGTCATCATACTGGACTGTTTCATTACTTGAACGAAACAAGACTAAATACTTGCAGAGCAACCTGCAGTTGCCAAGACTGAAACTTGTACCCCCAGCCCAGCTGCAGCGGCGCCTTCACAATTTTTCTGACACTTGAACCGTGCAGTCCAACAAGCCCACAGCTGTGTGTGTTCATTGTAAGAAAGCGCAGAAAAGCATGTCTTATGGACATCCATCATACCTTACATCTAGAGACAGAGAGTTACAAAGCTTCTACGGAGTAGATATATCTTATCTTGATCCGAAACAAGGTGTGTTCTCTAGTGCCTACTAACAAATTCAGCTATGTACGAGGTCCAGGGCCTAATCTACAAGAAGTTAGCCTGTACATATAGAACAACCATGAGCATACA…
TRINITY_DN67953_c1_g1_i11	10844.2	4.92783	0.3519	14.0035	1.48398e-44	2.75189e-41	GO:0005524;GO:0009507;	A0A453HT16 core domain-containing protein ;M7ZBJ1 TRIUA Ribulose bisphosphate carboxylase/oxygenase activase B, chloroplastic ;A0A446R100 core domain-containing protein ;A0A3B6JGN7 core domain-containing protein ;A0A453HSG8 core domain-containing protein ;A0A446R0P3 core domain-containing protein ;A0A3B6HV87 core domain-containing protein ;Q9M4V3 WHEAT Ribulose bisphosphate carboxylase activase B…	CTGTTGGAAGTTAGTCCATGGTCGTCTGTGTTGCGCACCTATATAATGCGCCATAGCCAAGCTGCATCAGCATCTGTACTTGCAATCGCATCCCTTATCCATTCATCTCAATCGAGTAGCATCTGCTGGTGCGTTGTACACCTGAGCTGATCGAGCTGAGCTTGCACACACCACTGCACGCGCGTGCCTTCACAAAATTTTAATTAGGAACTAATTAAGCTTCGTCAGAAGCGGGAAGAAAACGATCAACACTACGATGGCTGCTGCTTTCTCATCCACCGTTGGAGCCCGGCCGGCGTCGACACCGACCAGCTTCCTTGGGAAGAAGGTGAAGAAGCAGGCTGCAGTGAACTACCATGGCGGCAACAAGATCAACAGCAGGATGGTCAGGGTCATGGC…
TRINITY_DN78520_c0_g1_i1	258.95	3.11281	0.222861	13.9675	2.46182e-44	4.49156e-41	GO:0005634;GO:0008234;GO:0016926;	A0A3B5YSD4 PROTEASE domain-containing protein ;A0A3B6PTQ0 PROTEASE domain-containing protein ;A0A446XVI2 PROTEASE domain-containing protein ;A0A3B6MVT0 PROTEASE domain-containing protein ;A0A3B6SAC4 PROTEASE domain-containing protein ;A0A446Y5I5 PROTEASE domain-containing protein ;A0A446Y5H8 PROTEASE domain-containing protein ;A0A3B6TLE4 PROTEASE domain-containing protein ;A0A287VYU2 PROTEASE dom…	CGATCTTATATGGATTAGTAATGTTTTACATAAAAAAATAAAATGATAAGTACAATACAAATATATACTAATCAAGAGTTCTTATAGAATTGAAAAATGACACAAGTATTCTGCTTCTTAATTCCCAAAAAATAACGCCACAAAGGACCTATGCCTGGATCTTATAGTTCAGAACCACTGATTTATCTACATTGTTCCTTTTGCAGAAAAATAGCTGATTGGCAATCTGAATTCTGATATGAATAATGTCTTCCTTGCAAAACAATGAGCATGTGTCCACCTCGGGTTTGAAAATCTCCATAAATTTCATAGTAAACACCACACAGTCATCAACGTTGCCTTGCTTTGGGACTTTGGCATACATTACTGAAAAGTTCATAAAAATATTCTCCTCGGTTT…
TRINITY_DN57045_c0_g1_i2	298.174	5.74777	0.411964	13.9521	3.05407e-44	5.48366e-41	GO:0005576;GO:0008083;GO:0008283;	J3LLN7 ORYBR Uncharacterized protein ;I1IL32 BRADI Uncharacterized protein ;A0A446RZ14 TRITD Uncharacterized protein ;A0A3B6IPE1 WHEAT Uncharacterized protein ;A0A453HQE9 AEGTS Uncharacterized protein ;M8AV80 AEGTA Phytosulfokines 2 ;A0A3B6JFG2 WHEAT Uncharacterized protein ;A0A0D9VRK7 9ORYZ Uncharacterized protein ;A0A0A9RV74 ARUDO Uncharacterized protein ;A0A453HRB3 AEGTS Uncharacterized protei…	GATCTCGAAAGTTCAACAAATGATGCATGCTGATACAGGCAGAGGGACCAACATATTATTGTTCAGGATTACCTACAAGATCCTTTCCTGTGTTCTTACTCAAGCCAACACACTCACTTGACCAGCATAGACAAACAACTCAACAAAATTGTTCACCAGCTTATACGGAGTACATATATACAACTGACTGCGTGCACCAATTCACACAAAACTGGCGTCATATATATTGCTGATGAAAGATATGCCTTTGAAACAGCCTCAAGTTTCATTGATCAGACACGCGCACAAGCTGATTTCAGTCACTACTAGCTACTAGGCGAAGAGCATGAGAACACATCACCCACAGGCCACACACGCGGAATCGCCGGCTGCCGTCAGTTGTGCTTTCCTCCCTGAGTG…
TRINITY_DN65440_c0_g2_i18	827.683	5.36405	0.38553	13.9134	5.24985e-44	9.27895e-41			TTTTTTTTTTTTTTTTTTAATGATACGGCGACCACCGAGATCTACACGTTCAGAGTTCTACAGTCCGACGATCTAGGCATCTCTTGCTCTTGATTCAGGCATCCGTTCATCGTTCCAGGAGAACATACGAGTTTTTTTCTCAGCACTCTTTCCGCAACTTCGATCATGAGCTACCAGCAGCAGGGAAACATGGCGTACCCTCCGCAGGGCCAGCAGCAGGCCTACGTCGCGCCGCCGCCACCCGTCGGCTACCCGCAGCAGGGTGACCAGCAGTACCCAGCTGCCGGAGGCGCCGCCGAGACCACCAGCCGCGGCCACCACCACCACCACCACAACGGCGGCGGATTCTGGAGAGGATGCTGCGCGGCACTCTGCTGCTGTTGCCTCCTCGACGCCTGC…
TRINITY_DN67169_c0_g1_i11	1999.77	2.42413	0.174361	13.9029	6.08125e-44	1.05831e-40	GO:0008270;	A0A446NP91 TRITD Uncharacterized protein ;A0A3B6EJI5 WHEAT Uncharacterized protein ;A0A3B6GW57 WHEAT Uncharacterized protein ;A0A453FI22 AEGTS Uncharacterized protein ;A0A446NPC0 TRITD Uncharacterized protein ;A0A3B6EML1 WHEAT Uncharacterized protein ;M7ZKQ5 TRIUA RING finger and CHY zinc finger domain-containing protein 1 ;A0A446NP52 TRITD Uncharacterized protein ;A0A3B6EIL3 WHEAT Uncharacterize…	CCGTTTAAATACCCGCCCCTTCCAGCTTCCAATCTGAATCACATCCAGCTGCTACGCCACAACCCCCTGTCGCAGGTTTCGTCCCGAGCCGCTCCCGATTCCCCAATCCACGCTCGCGCTCCAGGATCCTCGATTCGCCGAGGCGACCGCGCCGTCCTGCCAACTCGATTCGGTCCTGCAGTCAGTGTGCGCTAGGAAGTTCGTCACACGCCTCGCGGTTCTGATTTTGTTTTCTGTTCTAGCTTTATTTAGCTTGCTCGATCTGTGTAGGTGTGCGTGCGAGTGTGTGGTTTCTTCGGATTGCTTGCCATGGCGTGCACCTGTGTGATGGTTATGACTTGGTCATGTTGGTTGATTGCTTGATTTCGCTGTGATGAATGATTTTCTGATTCGCTTTAA…
TRINITY_DN72447_c2_g7_i5	2862.22	5.34677	0.384718	13.8979	6.5242e-44	1.11819e-40	GO:0005524;GO:0006457;GO:0051082;	F4Y5A7 TRIUA Heat shock protein 90 ;M8AYD9 TRIUA Heat shock protein 83 ;F4Y5B3 TRIDC Heat shock protein 90 ;F4Y589 WHEAT Heat shock protein 90 ;M8BZ74 AEGTA Heat shock protein 83 ;F4Y591 WHEAT Heat shock protein 90 ;A0A3B6D834 c domain-containing protein ;F4Y5B0 AEGTA Heat shock protein 90 ;A0A3B6D503 c domain-containing protein ;F2CRR4 HORVV Predicted protein ;	GAGTTCTACAGTCCGACGATCTACGTTGACAGCAACCTGGTCGGAACCGGAAAGATCGCCTCCGCCTGCATCATTGGCCAAAGCGGGCCGAGGCGGACAAGAACGACAAGTCGGTCAAGGACCTCGTCATGCTGCTGTTCGAGACCGCGCTGCTCACCTCCGGGTTCAGCCTCGAGGAGCCCAACACCTTCGCTGCCAGGATCCACAGGATGCTCAAGCTCGGGCTCAACATCGATGACGTTGGTGCCGAGGAGGAGGACGCCGACATGCCCTGCCTGGAGGAGGAGGGCGCCGAGGAAGACCTCGGCCACTGCCACGCCCGGGAAGAAGGCGCCGGCCGCCGCCGCCGGCCCCTTCTTCTTCTTGCTAAGAATTATTGGAGCTAGTGA
TRINITY_DN75335_c0_g6_i15	1263.06	4.26716	0.309051	13.8073	2.30272e-43	3.88775e-40	GO:0005985;GO:0016021;GO:0016157;	A0A446S3Z3 synth domain-containing protein ;A0A446S407 synth domain-containing protein ;A0A446QWD3 synth domain-containing protein ;A0A446QWA8 synth domain-containing protein ;A0A446S412 synth domain-containing protein ;A0A446QW99 synth domain-containing protein ;A0A446QW83 synth domain-containing protein ;F2CZK3 HORVV Predicted protein ;A0A287NZW2 HORVV Sucrose synthase ;A0A446S3Y6 synth domain-…	GAGCACAGTGACACGAGTCAGCAGCCATGGCCGCGCCGAAGCTTGACCGGAACCCCAGCATCCGCGAGCGCGTCGAGGACACCCTCCACGCCCACCGCAACGAGCTCGTCGCCCTCCTCTCCAAGTACGTGAGCAAGGGGAAGGGGATCCTGCAGCCGCACCGCATCCTCGACACGCTCGACGAGGTCCAGGTCCCCGGCGGCAGCGTCTTCGCCGAGGGCCCCTTCCTCGACATCCTGCGCTCCTCCCAGGAGGCGATAGTGCTCCCGCCGTTCGTGGCCATCGCGGTGCGCCCGCGCCCGGGGGTGTGGGAGTTCGTCCGCGTCAACGTCAACGAGCTCAACGTCGAACAGCTCGGCGTATCGGAGTATCTCCGCTTCAAGGAGGAGCTCGTCGACG…
TRINITY_DN66129_c2_g4_i15	780.507	2.70497	0.196082	13.7951	2.72689e-43	4.53618e-40	GO:0004672;GO:0004674;GO:0005509;GO:0005524;GO:0016021;GO:0030247;	A0A0P0DMR2 WHEAT Wall associated kinase ;A0A3B6LEZ5 WHEAT Protein kinase domain-containing protein ;A0A446TW13 TRITD Protein kinase domain-containing protein ;A0A0A9QYT6 ARUDO Protein kinase domain-containing protein ;A0A0D9XHZ5 9ORYZ Protein kinase domain-containing protein ;Q8W1G2 WHEAT Kinase R-like protein (Fragment) ;A0A446X0B4 TRITD Protein kinase domain-containing protein ;A0A0E0IPX5 ORYNI…	AATACGAACACGCCATGGCAGGTATGTGTATTCATCTTTCTCGAGCTAATGGCCTTGCTTTGTTTGTTTGTATGTAATGTTTCTTGGCCAAGTCAGCCTATAACTTAGTAGGGTTGAAGACAATTTGTTTTTAAATTTTTTAATCTCCCTTCCATGCTTAGAGTACTCTTTGATCAGCAAATAAGCGAGTGGCATTTCAGTCTTCAACAAGTGAGGCTGAATAGCCCCTGGTGACCTTTTCCTTCTCCTAATGCATTGGGTCCAATAATTTCAGGTCTCCTTCTCGTGATGCACCACCTCAGGATTCGTCGGATGAGGAGGCTGATGCTTGACTTTCCTAATGAACTACATGATGAGCGCCAAGTTTTGATTCAGCATTGCATCTTTTCATAGTGTCAC…
TRINITY_DN65288_c2_g3_i1	1503.36	5.09275	0.370764	13.7358	6.19538e-43	1.01566e-39	GO:0003700;	A0A4D6WHU8 POAPR Common plant regulatory factor 1 protein ;A0A0Q3MXI9 BRADI BZIP domain-containing protein ;A0A0E0FQH5 ORYNI BZIP domain-containing protein ;Q6E1Y4 ORYSI Salt-stress inducible bZIP protein ;A0A0E0FQH4 ORYNI BZIP domain-containing protein ;A2WTF1 ORYSI BZIP domain-containing protein ;A0A0E0FQH6 ORYNI BZIP domain-containing protein ;A0A0D9YCN5 9ORYZ BZIP domain-containing protein ;I…	GTGACTGGAGTTCAGACGTGTGCTCTTCCGATCTTTTTTTTTTGCAATAAAAGTTTCACATGAATTACAATTAAATTTTTCCAATTTCACATGTGTATTACAGCTGGGAGTTGACAGCTTTCTCGTTTAAAAGAGCCCTAGTTGCCCGCAATGAACAGAGAAACTGATACAAGTATACAGCATTAGCGCAAAAGTTCTCAGAAAACAAATAGATAGGGCCATATAAGATACAACTATATGTTGGTACGGGTTCCTTCGAAAAATATCTCGGCCGAATGGTTGGAACTTGGAAGTCCATCTCAACTCAAAGGCGATTAATTTACAGGTGTACAGCGATCAGATCGATCGTGCCTAGTTTGATCCAGCGAGGTGTTTACAAAAATCACCGCGCCACATGCA…
TRINITY_DN63323_c3_g1_i1	28811.1	4.52639	0.330921	13.6781	1.37166e-42	2.18534e-39			TTTTTTTTTTCAAATTATTCACCAAACCCAAGTCCAAACGACTTATTTCTTATTTAGTCTTCACAAACTGGAACACGGTTACACAGACTTCACAGAACACCACGTCAAAAAAAAAAAAAAAAAAAAATACACAAAAAAAAAAAAAAAAAAAAAAAGAAACAACAAACAAAACAAAAACAAAAAGAAAGAAGAGAAAATGACGAACGA
TRINITY_DN57339_c4_g3_i2	6006.14	2.35013	0.172128	13.6533	1.92871e-42	3.03016e-39	GO:0000723;GO:0003678;GO:0005524;GO:0006281;GO:0006310;	A0A453D3B7 AEGTS ATP-dependent DNA helicase ;A0A453D3E9 AEGTS ATP-dependent DNA helicase ;A0A452XXE0 N domain-containing protein ;	CATGGAACGAGAGCTCATTCTTATCCCTTTCTTCTCTATCTTACCTACAATACCTGAGAGAACCTCCGAGAAAACCGGGCCGAGCCAAGGCCTCTCTCGCTGGCGATGCCGGCCGAGGAGGGCTGAGGCGAGGCGCCGGTGCCCTTAGTGTGTATATTAGGTGTAGTTGTTGGCTGTGTGCCAGTAGTCGGCTGTATGCCGGGAGGAACTCGCCGGATTTCTCTGGCCAGATCCGGTGGTTGCTGTTGGTTACCTTCTCCACTCTCTTGGTAATCACCAGCTACTCCATCAATAAGGTCTATCTGGGGTTGCTGCTCCGGTGGTGGCTGCTGTTCTCTCCTTTGGCCAGCCGTGGCGGCGAGGGAAGGAGAGGATTCAGTGATGTGCTATTACCTCGAG…
TRINITY_DN64428_c0_g4_i12	1254.67	4.99584	0.366901	13.6163	3.20275e-42	4.89579e-39	GO:0016021;	A0A446RT57 TRITD Uncharacterized protein ;A0A3B6ILV1 WHEAT Uncharacterized protein ;A0A446R7D3 TRITD Uncharacterized protein ;A0A3B6HZB8 WHEAT Uncharacterized protein ;A0A5J9WD55 9POAL Uncharacterized protein ;A0A453HA69 AEGTS Uncharacterized protein ;A0A3B6JDA4 WHEAT Uncharacterized protein ;F2D8Q6 HORVV Predicted protein ;B4FZV0 MAIZE Uncharacterized protein ;A0A287N5L5 HORVV Uncharacterized pr…	CTCTGCTCGACGTTTTTTTTTTTTCAAGCAGAAGACGGCATACGAGATATTGGCGTGACTGGAGTTCAGACGTGTGCTCTTCCGATCTGTTCATGACGCCCAGGCACCCCGTCCAGTTGGACGGCACCAGCAACGACGGGCTCAGCTTCACGCCGTACATGGCCGCCGTCAACCTCGTCGCAATCTCGGATACGCCGAGGATGGAGAGGAAGCCACCGAAGAGGGGGAGGACGTCGGAGACGTAGTCGTCGAAGGACGCGCCGGGCTTGAGGAAGAAGCCGCTCATGAGAGCTATGGTCCCGAACGTCGTGACGGCCAACGCCACGGCGCTCAGGTAGCCCCATGGCGTGCTCAGCTTGGTCACCTCCAGCTGCAGCTCGATCTCTGCTTTCGGCTGCA…
TRINITY_DN69467_c1_g5_i1	731.668	3.98433	0.292665	13.6139	3.30883e-42	4.9905e-39		I1J3H5 BRADI Uncharacterized protein ;A0A0A9RSH8 ARUDO Uncharacterized protein ;A0A0A9N0B2 ARUDO Uncharacterized protein ;A0A0E0KX26 ORYPU Uncharacterized protein ;A0A0D9WBE8 9ORYZ Uncharacterized protein ;A0A0A9JPK2 ARUDO Uncharacterized protein ;F2CZ08 HORVV Predicted protein ;A0A2X0SXN2 WHEAT Uncharacterized protein ;A0A453DHY5 AEGTS Uncharacterized protein ;A0A446LNI3 TRITD Uncharacterized pr…	CCAGGTTGTTCCACGTACAGCCTTTGCCATCTCACCATCTGTGATCTGTCGCCGTCCGTCTCTCTCATCGCAAAACTGATCCGGTTTCTAGATATTTTAGAGGATTGTACTAGTCCGTAGGAGAAATATCAGCAATCGAAACGAAAAATGAGAGACACAAGACAATTGTTCTTCATCACAGAGTAGTACCATTCATCTGCATATACCACTTCGATATACCAGGAACAATTCATCATATCCCTCACTCTCACTCTCTCCCTAAACCGAAAAAAAAGAAAAGAGAAATTTCTGTGTGTCACACTTACACAGCACGGCCACAACCAAGTCGAGGAAAACACGGAAGAAATTTCCTGGCAGCGGAAGCCGGAGCGTGTCCGGCCTGCCGTAGAGTCGTCGCCT…
TRINITY_DN67496_c1_g7_i1	6647.92	4.36545	0.320858	13.6055	3.71224e-42	5.52528e-39	GO:0005524;GO:0005737;GO:0005829;GO:0005886;GO:0006457;GO:0009986;GO:0032991;GO:0034605;GO:0048471;GO:0050821;GO:0051082;	M8AYD9 TRIUA Heat shock protein 83 ;A0A446LSE8 c domain-containing protein ;A0A446LSG3 TRITD Uncharacterized protein ;F4Y5B3 TRIDC Heat shock protein 90 ;F4Y5A7 TRIUA Heat shock protein 90 ;F4Y5B4 TRIDC Heat shock protein 90 ;M8BZ74 AEGTA Heat shock protein 83 ;F4Y590 WHEAT Heat shock protein 90 ;F2CRR4 HORVV Predicted protein ;A0A3B6D834 c domain-containing protein ;	AAGAACCTCAAGCTGGGCGTGCACGAGGACTCGCAGAACCGCGCCAAGCTCGCCGACCTGCTCCGCTACCACTCCACCAAGAGCGGCGACGAGCTCACCAGCCTCAAGGACTACGTCACGCGCATGAAGGACGGGCAGAAGGACATCTACTACATCACCGGCGAGTCCAAGAAGGCAGTGGAGAACTCGCCCTTCCTGGAGCGCCTCAAGAAGCGCGGCTACGAGGTGCTCTTCATGGTGGACGCCATCGATGAGTACGCCGTTGGGCAGCTCAAGGAGTACGACGGCAAGAAGCTGGTGTCCGCCACCAAGGAGGGGCTGAAGCTCGACGAGGAGACAGAGGAAGAGAGGAAGCGGCGCGAGGAGAAGAAGGCCGCCTTCGAGGGCCTCTGCAAGACC…
TRINITY_DN67769_c3_g2_i1	1236.43	5.00838	0.368751	13.582	5.12151e-42	7.52384e-39			GTCGTCTAGTTTCTGTCTTTGATAAGTGGTAGTAGTAGCTGATGAAAAAGTTATGGATGGGAAGGACATGGATGTTGGCTTAATTAATGGTTTGGGAACTTGAAGTTTGTTGAATATGGTGCTTCCCTAAATTTGTTGTCCGCTGTTCTATTTTTGTGCATTGTGTTCATTTACAGAACTTATTCCTTTCTTACCAATATTTTTCAAGAATACTTGCTGAATCTACAAACGTAGATGAATGCTGTACACACAAAACACAAGAAGATCGGAAGAGCACA
TRINITY_DN68563_c0_g4_i3	34836.5	3.30731	0.244322	13.5367	9.5008e-42	1.37784e-38	GO:0016757;	I1H637 BRADI Hexosyltransferase ;A0A5J6RU65 DESAN Galactinol synthase 1 ;A0A453I7U8 AEGTS Hexosyltransferase ;A0A3B6JJD3 WHEAT Hexosyltransferase ;A0A3B6ITQ6 WHEAT Hexosyltransferase ;A0A446S569 TRITD Hexosyltransferase ;M0UZW7 HORVV Hexosyltransferase ;A0A2S3IR68 9POAL Hexosyltransferase ;A0A3L6SEC1 PANMI Hexosyltransferase ;A0A2T7CDD4 9POAL Hexosyltransferase ;	GATCTAATTTTTTTTTTTTTTAACCCGACACACGAAAAGGATGGCATAATTTTTGCATCTTGCTAATTCACACATAGTAGTTCTTTCATACAAGACGATAATACTCTCTACTAGACTTGACAACATGTCAAGGATATTCACATATCTCTAGAGTTCTAAACTTGATCGATCAAACCTTACGTACACTCCAAATGAGTAGTAGTTCAGAGATTAATAGACATAGACACAAATTGGCCGGACACCCTAATATCCAAACAAAAAAAATGGAAACGTTCACAAAGTTAACGATCGACTATGCGGCCGACGGCGCGGTGATGTACTTGACAGTCACAGTGCCTGCCTCCGCCAGCGCCGCACGGATAGGCTTCTTGGCGGCCGCCTCGAGCTCGTCGGCGTCGA…
TRINITY_DN79001_c2_g9_i7	2555.51	5.40653	0.399528	13.5323	1.00821e-41	1.44363e-38		A0A446QQT3 TRITD SHSP domain-containing protein ;A0A142DDT7 AGRST Chloroplast heat shock protein 26.8 ;A0A446QQ38 TRITD SHSP domain-containing protein ;Q9ZSR5 WHEAT Heat shock protein HSP26 ;A0A3B6HQY4 WHEAT SHSP domain-containing protein ;A0A446QQ44 TRITD SHSP domain-containing protein ;Q9SBB6 WHEAT Heat shock protein HSP26 ;Q8GV39 AGRST Chloroplast low molecular weight heat shock protein HSP26.…	CTCGACTTTTTTGTTTTTTTTTTTTTTCAAGCAGAAGACGGCATACGAGATCGTGATGTGACTGGAGTTCAGACGTGTGCTCTTCCGATCTCACAGCAGCACGCTCTTTCGACCAAGGTAGCATCGGACGGCGTCGATGTACTCGCGGTTGACGGAGCCGCTGACAGGGTCCGGGTAGCGGTAGCAGTTGGCGAGGAGTGTGGAGGTGTAGTACATCTTCACCTCCTTCTCGTCCTCCATGATGTCCCACGGCATCCGCGGCGCCTCGCTCGCCGCCGCCGGCGAGCGCCGCGCCGTGGGGAACCCCACCGTGTCGTCGAAGAGGCGGTCCATCGTGTCCAGCATCTGCCGCATGGTGCGCATCGGCGACATCGGGTCCACCAGCCCGAACGGGGAGAC…
TRINITY_DN62331_c0_g3_i4	2938.26	4.62651	0.342049	13.5259	1.10032e-41	1.55582e-38	GO:0005788;GO:0009408;GO:0009506;GO:0009860;GO:0016491;	A0A287P5D3 HORVV Uncharacterized protein ;A0A453IAW0 AEGTS Uncharacterized protein ;M0WWL2 HORVV Uncharacterized protein ;A0A453IAL8 AEGTS Uncharacterized protein ;A0A287P5Q6 HORVV Uncharacterized protein ;A0A1X9IGT2 TRITU J domain-containing protein ;A0A3B6IUA0 WHEAT J domain-containing protein ;A0A3B6JJ71 WHEAT J domain-containing protein ;A0A446S6H7 TRITD J domain-containing protein ;A0A287P5G…	TCTTAGATTAACAGAGCTAAAAGCATAAGCATGACCATGATCAAATTGAACTCCGAGGGTGTAATAGCCCAAACATGCTTATCCCTACTACATACATGTACTCCAATCCAGTGCGTCAATTTACATTTTACTCTCTTGATTCAGCTATGTACAAGACTCTCAGATCACACTACATTCTAGTTAACACTTAACACCTAAATCACTGCAACTATTTCCAAAAAAAACAATGCTTAGAGCCGCGACCCTTAGCTTTTCTACCTAAGAACTGGTTTCTGTCTGGTTGCTGACAAATGGACGTCTCCATTCAGGACGGAAGCCACAAATCTTTCAGCTTCTTCCATCGTTAAATCACCATTATGCACGGCAAACTTCCCACGACGAGGCTTGTAGGCAAGCAGA…
TRINITY_DN68857_c0_g6_i3	312.554	3.68284	0.27321	13.4799	2.05336e-41	2.83259e-38		M8AN32 TRIUA BRO1 domain-containing protein ;A0A0E0R0V4 ORYRU BRO1 domain-containing protein ;A0A0E0R0V5 ORYRU BRO1 domain-containing protein ;A0A452YI67 AEGTS BRO1 domain-containing protein ;A0A446JU87 TRITD BRO1 domain-containing protein ;A0A3B5ZT11 WHEAT BRO1 domain-containing protein ;A0A3B5YWZ2 WHEAT BRO1 domain-containing protein ;A0A446JU92 TRITD BRO1 domain-containing protein ;A0A3B5YX74 …	TAATTAGATGTAACAAAATGCTAATTAAGTGTAAAAAATAATAATTAGATGTATAAAAAAGGTGTTCAACTGCTTGTTAGATGTAAGAAAATAGTGCTTCCATGTAATAAAACAGTATTTAGATGTAACAAAAAAAATAGAGATGTATGGAATAACAGTATGGTTGTAAAAAGAAGAGATGAATCTATGCTGGACAAAATACGACTTGTATACTGCTATTGAACAGATCAATCTTGAATAGTTCTGAAAAAATGGATCTGCGTTGGACTAGTAGCACAATGGGACTCACGCTTGCACCATGGATGCTGAATTCTTGATCCTTGCCGAGGCCATCCTTCTACAAGATAGGGGGACAGGTACGACCGCGGCATGCCGGCATCAGCCCACCGTTCTGCACAC…
TRINITY_DN72207_c1_g7_i1	1394.2	3.87054	0.288109	13.4343	3.80733e-41	5.18889e-38	GO:0004672;GO:0004842;GO:0005524;	A0A2K2DVS0 BRADI Uncharacterized protein ;C3SAC7 BRADI Protein kinase ;A0A0Q3HMN4 BRADI Uncharacterized protein ;C3SAC8 BRADI Protein kinase ;A0A0Q3LLH1 BRADI Uncharacterized protein ;A0A0Q3K2Q8 BRADI Uncharacterized protein ;A0A0Q3HMX0 BRADI Uncharacterized protein ;A0A0Q3SG69 BRADI Uncharacterized protein ;A0A0Q3HMP3 BRADI Uncharacterized protein ;A0A2K2DVS5 BRADI Uncharacterized protein ;	CTGATGCTCCTCGGAGCCTGTCCGGACAGGGGCTGCTTGGTGTACGAGTACATGGAGAACGGCAGCCTCGCGGACCGTCTGCAACGCATAAATGACACACCACCAATCGCATGGTTCCACCGCTTCCGCATCGCCCAGGAAATCGTGTCAGCCCTTCTGTTCCTTCACAGCACAAAGCCCAACCCGATCATCCACCGTGACCTGAAGCCTGAAAACGTGCTCCTCGACGCCAACCTAGTCAGCAAGATTGGCGATGTTGGCCTGTCAACACTAGTCCCACTGAAGGATACTCTGTCAAGCCTCACGGTGTACAAGAAGACCGGTGTGGCAGGCACACTGTTCTACCTAGACCCAGAGTACCAGAGAACTGGGCAGGTGTCCGTGAAGTCTGACACATAC…
TRINITY_DN70373_c0_g4_i10	146.721	5.96805	0.444482	13.427	4.20225e-41	5.65893e-38	GO:0000978;GO:0003700;GO:0005634;GO:0006970;GO:0009737;GO:0034605;GO:0043565;GO:0061408;	A0A3Q8AID4 FESAR Heat shock transcription factor class C ;I1HR89 DOMAIN domain-containing protein ;A0A0E0JNN0 DOMAIN domain-containing protein ;A0A0A9TTA2 ARUDO Uncharacterized protein ;A0A0D3ETP5 DOMAIN domain-containing protein ;I1NRG2 DOMAIN domain-containing protein ;A2WUS9 DOMAIN domain-containing protein ;A0A0E0N234 DOMAIN domain-containing protein ;F4ZC72 HORVV Heat shock factor C1b (Fragm…	TTTTTATCAATTATATAAAAAGAAAAATTGCTTATCTTGGCTACAAAATTTCCACGATAAGTGATACTGCTCTTAGTATACGCCAAATAAACAAAGCATTTAGATTAGCATATTACTAATATACACACAGGTTCTAACTTCTATGTCCGCGAAGGCAGAGACTCTTCTATCTGCAACGTAGCCGCACTAACTTACAATATGTTCACGGTCACATGGCATAATACACACATCACACGTGTACACCTATCCATCTACTCTGGAAGTCCCCTAGTAGAACACTTGTCCCATAGCAGAGAAGGGGAACGGCGGTGCCCTGCTCTGGACCACCTCCGCGCCGTCGGCGCTGCGTCCGGCCTCGTGATCGTCGGACTGTAGAACTCTGAACGTGTAGATCTCGGT…
TRINITY_DN72505_c0_g5_i2	308.128	2.7938	0.208269	13.4144	4.98057e-41	6.62815e-38	GO:0004176;GO:0004222;GO:0005524;GO:0006508;GO:0009535;GO:0009941;GO:0010027;GO:0010205;GO:0010206;GO:0010304;GO:0016020;GO:0016021;GO:0051301;	A0A446YZG6 TRITD AAA domain-containing protein ;A0A0E0LFU2 ORYPU Uncharacterized protein ;A0A446XZ71 TRITD AAA domain-containing protein ;A0A446YZF7 TRITD AAA domain-containing protein ;A0A3B6RSZ0 WHEAT AAA domain-containing protein ;I1GV85 BRADI AAA domain-containing protein ;A0A453TAX9 AEGTS AAA domain-containing protein ;A0A3B6TSM7 WHEAT AAA domain-containing protein ;M8AZK4 AEGTA Cell divisio…	TACAATAAATCACCAATATATTTACAATAATAATTAACAACAAAGATAACAAAAAAATGTGTTTACAAAAATAGCCAACAACAATTTTAACAGAAAAAATTTCCATGCCAAAAAATATCTTTACAATAAATCACCAATATATTTACAATAATAATTAACAACAAAAACAACTTTTTTTATTTGGGTGCTTACAATAATAGTCAGCTTTCCATGCAAGAAGTACCTTTACAACAAATCAGTAACATATTTACAACAAAAGTCGAAAACATTATCCACAAAAACCGCAAACTATTTACAACAAAAATATATATGTTTGCAAAATAATTCAAAATTGTTAAGAAATAATTTAATTTGCTACAACTTGAATTACAACAAAATTCATCGTCTATTTTTACAGAA…
TRINITY_DN67169_c0_g1_i3	1522.52	2.54389	0.189811	13.4022	5.86687e-41	7.62814e-38	GO:0008270;	A0A453FI69 AEGTS Uncharacterized protein ;A0A453FI57 AEGTS Uncharacterized protein ;A0A446NP91 TRITD Uncharacterized protein ;A0A3B6EJI5 WHEAT Uncharacterized protein ;A0A3B6GW57 WHEAT Uncharacterized protein ;A0A453FI55 AEGTS Uncharacterized protein ;A0A453FI27 AEGTS Uncharacterized protein ;A0A453FI59 AEGTS Uncharacterized protein ;A0A446NPB8 TRITD Uncharacterized protein ;A0A446NPC0 TRITD Unch…	CCGTTTAAATACCCGCCCCTTCCAGCTTCCAATCTGAATCACATCCAGCTGCTACGCCACAACCCCCTGTCGCAGGTTTCGTCCCGAGCCGCTCCCGATTCCCCAATCCACGCTCGCGCTCCAGGATCCTCGATTCGCCGAGGCGACCGCGCCGTCCTGCCAACTCGATTCGGTCCTGCAGTCAGTGTGCGCTAGGAAGTTCGTCACACGCCTCGCGGTTCTGATTTTGTTTTCTGTTCTAGCTTTATTTAGCTTGCTCGATCTGTGTAGGTGTGCGTGCGAGTGTGTGGTTTCTTCGGATTGCTTGCCATGGCGTGCACCTGTGTGATGGTTATGACTTGGTCATGTTGGTTGATTGCTTGATTTCGCTGTGATGAATGATTTTCTGATTCGCTTTAA…
TRINITY_DN67169_c0_g1_i2	1595.1	2.47481	0.184722	13.3975	6.25676e-41	8.04264e-38	GO:0008270;	A0A446NP91 TRITD Uncharacterized protein ;A0A3B6EJI5 WHEAT Uncharacterized protein ;A0A3B6GW57 WHEAT Uncharacterized protein ;A0A446NPC0 TRITD Uncharacterized protein ;A0A3B6EML1 WHEAT Uncharacterized protein ;A0A446NP52 TRITD Uncharacterized protein ;A0A3B6EIL3 WHEAT Uncharacterized protein ;M7ZKQ5 TRIUA RING finger and CHY zinc finger domain-containing protein 1 ;A0A3B6GYV3 WHEAT Uncharacterize…	CCGTTTAAATACCCGCCCCTTCCAGCTTCCAATCTGAATCACATCCAGCTGCTACGCCACAACCCCCTGTCGCAGGTTTCGTCCCGAGCCGCTCCCGATTCCCCAATCCACGCTCGCGCTCCAGGATCCTCGATTCGCCGAGGCGACCGCGCCGTCCTGCCAACTCGATTCGGTCCTGCAGTCAGTGTGCGCTAGGAAGTTCGTCACACGCCTCGCGGTTCTGATTTTGTTTTCTGTTCTAGCTTTATTTAGCTTGCTCGATCTGTGTAGGTGTGCGTGCGAGTGTGTGGTTTCTTCGGATTGCTTGCCATGGCGTGCACCTGTGTGATGGTTATGACTTGGTCATGTTGGTTGATTGCTTGATTTCGCTGTGATGAATGATTTTCTGATTCGCTTTAA…
TRINITY_DN67169_c0_g1_i5	1676.43	2.40553	0.179704	13.386	7.29797e-41	9.27563e-38	GO:0008270;	A0A453FI57 AEGTS Uncharacterized protein ;A0A453FI69 AEGTS Uncharacterized protein ;A0A446NP91 TRITD Uncharacterized protein ;A0A3B6EJI5 WHEAT Uncharacterized protein ;A0A3B6GW57 WHEAT Uncharacterized protein ;A0A453FI55 AEGTS Uncharacterized protein ;A0A453FI59 AEGTS Uncharacterized protein ;A0A453FI27 AEGTS Uncharacterized protein ;A0A446NPB8 TRITD Uncharacterized protein ;A0A453FI39 AEGTS Unch…	CCGTTTAAATACCCGCCCCTTCCAGCTTCCAATCTGAATCACATCCAGCTGCTACGCCACAACCCCCTGTCGCAGGTTTCGTCCCGAGCCGCTCCCGATTCCCCAATCCACGCTCGCGCTCCAGGATCCTCGATTCGCCGAGGCGACCGCGCCGTCCTGCCAACTCGATTCGGTCCTGCAGTCAGTGTGCGCTAGGAAGTTCGTCACACGCCTCGCGGTTCTGATTTTGTTTTCTGTTCTAGCTTTATTTAGCTTGCTCGATCTGTGTAGGTGTGCGTGCGAGTGTGTGGTTTCTTCGGATTGCTTGCCATGGCGTGCACCTGTGTGATGGTTATGACTTGGTCATGTTGGTTGATTGCTTGATTTCGCTGTGATGAATGATTTTCTGATTCGCTTTAA…
TRINITY_DN71393_c1_g2_i4	722.957	5.04497	0.379969	13.2773	3.13373e-40	3.85306e-37	GO:0000287;GO:0003824;GO:0016831;GO:0030976;	A0A287KBA5 C domain-containing protein ;A0A287KB18 HORVV Uncharacterized protein ;A0A446PFD1 TRITD Uncharacterized protein ;A0A453E532 AEGTS Uncharacterized protein ;A0A0A9L5S8 ARUDO Pdc2 ;A0A446N5Z7 TRITD Uncharacterized protein ;M7YA05 TRIUA Pyruvate decarboxylase isozyme 2 ;F2E626 HORVV Predicted protein ;A0A446PFW7 TRITD Uncharacterized protein ;A0A3B6GS66 WHEAT Uncharacterized protein ;	CTTAGTAATACCTGGTTTTGGGGAACACAACAAGCCTCAAACTTGTTCTCTCAGAGCAGCCTAGATGTATAAAGCTACTTGCTACACACTTGCCACTCTGATTAAATCACTTGACAAATCCAGAGTGTATTTAGCTGACTACGACCAAGGAAAAAAAGTTGATTTCAATTTTATTGAAGAAATGTAGGTACTGGTTTACATCGACCATGAGTATTTGCAACAGTAGTGATCTTACATGGACGGTTTATCCAGATATCAGTAACTTATCCTATTGAGAACTTTTACATGACCTCATTAGGCTCGATAAGGATCGATCATCTGAAGATCTGATATTGTCACTGAGGATTTGGTGGGCGGCTGTTCGCTGCGGAGACTCTAGAGCCCCACTCAAGAAGCTCC…
TRINITY_DN76221_c2_g3_i2	304.489	3.38382	0.256501	13.1922	9.72766e-40	1.1832e-36	GO:0004672;GO:0005524;GO:0043531;	A0A287V5P8 HORVV Protein kinase domain-containing protein ;A0A287V5N5 HORVV Protein kinase domain-containing protein ;A0A287V5M7 HORVV Protein kinase domain-containing protein ;M0XND6 HORVV Protein kinase domain-containing protein ;A0A287V5M4 HORVV Protein kinase domain-containing protein ;A0A287V620 HORVV Protein kinase domain-containing protein ;A0A287V5L4 HORVV Protein kinase domain-containing…	TATATACACCAGAATACACAGTATATACACAAAATATACAGAGAAATACCAGAATAAGATACACATCAGTAACACAACAGGTATAGAAAGTACCCAAATGTTCATAACATGCATGCATCAATAACACAAGTGTAGAAAGTCGACCATATGGTTCAAACTTCATCTCCAACTAGCAAATATTACACAAATAGATACAAGTTCACCAGGCTTCTCGCTTCTCCGCTGCCTGCCGGCCAGCCTACTCGCTGAATCGCCACCAGCCAGCTCCTCCTCCTGCGTGCTCGGACTCCAAATCCGAGCTCCCTACACATGAAAGTATCATTATTGTTTGTTTAGTTCAACCGAAGAAATAAATCAGATCGTCGGACTGTAGAACTCTGAACGTGTAGATCTCGGTGG…
TRINITY_DN71844_c0_g1_i1	10829	4.83811	0.369265	13.102	3.20679e-39	3.7786e-36	GO:0005524;	A0A287G6F1 HORVV Uncharacterized protein ;A0A446MH96 TRITD Uncharacterized protein ;A0A0A9NAY2 ARUDO Uncharacterized protein ;A0A287QLL1 HORVV Uncharacterized protein ;A0A446QSI3 TRITD Uncharacterized protein ;A0A287P8B3 HORVV Uncharacterized protein ;A0A446TY04 TRITD Uncharacterized protein ;Q5EBY7 MAIZE Heat shock protein 70 (Fragment) ;A0A446J529 TRITD Uncharacterized protein ;A0A287P8D7 HORVV…	TGCGGGCGACCGCCTGCACCATCCGCTCGATCTCCTCCTTGCTCAGCCGCCCCTTGTCGTTGGTGATGGTGATCTTGTTCTTCTGCCCCGTCGTCTTGTCTTCCGCCGATACGTTGAGGATGCCGTTCGCGTCGATGTCGAAGGTCACGGTGATCTGGGGCACGCCCCGGGGCGCCGGCGGGATGCCGGACAGCTCGAACTTGCCCAGCAGGTTGTTGTCCTTGGTCCTCGTCCTCTCTCCCTCGTACACCTGGATCAGAACGCCCGGCTGGTTGTCCGAGTAGGTGGAGAAGACCTGCTCCTTCTTGGTGGGGATGGTGGTGTTCCTCGGGATCAGAGTGGTCATCACACCCCCCGCCGTCTCCAGCCCGAGCGACAGT
TRINITY_DN60575_c0_g5_i1	469.692	4.13959	0.316267	13.0889	3.80999e-39	4.44308e-36	GO:0004722;GO:0046872;	M8AQG1 AEGTA PPM-type phosphatase domain-containing protein ;A0A3B6BZD7 WHEAT PPM-type phosphatase domain-containing protein ;A0A453AJR4 AEGTS PPM-type phosphatase domain-containing protein ;A0A446LVV8 TRITD PPM-type phosphatase domain-containing protein ;A0A453AJX0 AEGTS PPM-type phosphatase domain-containing protein ;A0A446KKY2 TRITD PPM-type phosphatase domain-containing protein ;A0A2X0TRA2 WH…	CGTTACAAACGAAGTCTAGCAGGCGGATCAAGCAAGGGACGAGACGCGCGCCGTCAAAAAGCTTTTTATCTACAGTATCTATCTACACGTAGGCAGGCTGGCTGGCTGGCTGATCATGGCGTCGGCCGGTGTGCATCTCTCTCTCTCGTAAAGTAGTCTTTTGTGTTAGCTGCTGTTACAATCTCATCGGAGAGGGCGTTGCAGGTTGATGACGAGGACGCTGATGTCGTCGGTGGATCCCCTCGCCGCCGCCATCTCGACTAGCCGGCGGCACGCGGCGGGCAGACCACCGGAGCATGCTGCGGCGTCGACGGCCTCCTGGTTGCCCACCTTGTCCCACAGCCCGTCGGAGGCGAGGATGAGCAGGTCGCACCGCTCGTCGAGGAGAACATGGCGAGG…
TRINITY_DN77625_c0_g3_i3	828.053	3.38655	0.258879	13.0816	4.19535e-39	4.84255e-36	GO:0004497;GO:0005509;	A0A0Q3SCX9 BRADI Uncharacterized protein ;A0A453ILR2 AEGTS Uncharacterized protein ;A0A3B6JLI6 WHEAT Uncharacterized protein ;A0A287PFN5 HORVV Uncharacterized protein ;N1QYT1 AEGTA Uncharacterized protein ;A0A287PG12 HORVV Uncharacterized protein ;A0A446QNT4 TRITD Uncharacterized protein ;A0A3B6HT46 WHEAT Uncharacterized protein ;A0A446SAW9 TRITD Uncharacterized protein ;A0A3B6IW03 WHEAT Uncharac…	TCCGACGATCAAACTAGCCTCCGGAGGATTGTCAGCACTGTCTAAGTCGAAATCACCTTCAGCTTGGGCTAATGGCATACCCACACGTGTCCGTACGTGTAGGACACTGGCTGTTTCATTCCTCGAGCGCACTCTGTCTAGACAGAAGAGGTAGCATATCCGCGTCAGAGTGGCACTTGCAGCGACATCGTAGAGGCTTTACCTTTTCGAGCGTTAACAGAAAGAGAGCGAGCGTTCTTCTTAACAGAGTCATGACGGCCCTATTAGTACTGCCACAACCCATCGCGAGGCTCCCCACCCTGCGCTCCCACCACCATCGTCTCGCCTTTCTCCAAAGATCCTACAAACTCGGCCCGTCGTCGCGAGTAACCGCCATGTCGTCGTCGTCCGATCCGTCGC…
TRINITY_DN60575_c0_g4_i1	480.943	6.8025	0.520158	13.0778	4.41254e-39	5.0418e-36	GO:0043531;	B9G9W3 ORYSJ Uncharacterized protein ;A0A3L6QL18 PANMI Putative disease resistance protein RGA3 ;A0A2T7EKB9 9POAL Uncharacterized protein ;A0A2T8KMI4 9POAL NB-ARC domain-containing protein ;	TATAATCCATACATAGATTTGAATGAAATTTGATGAAATTTAAACCTAAACCTAATCTAGTAGTACTTGAGTCACCATGAGGCGTCGTAGTACTGGTTGAAGTTCTGCATGCCATCGTCGACGAGCTGGTCCTTCACCACACCGTGTAAATCCGAGAATATAAGACTGCACATAAAACTACACAAGCTCGTGTGTAAATTGTAATGAAACATCTCTGGCCCTTTTCCAACAACTGAAGGGTATTTTATAGGAAAAAGCTTGACGATCCAGCTTGGTTGAGAGCTCGATATTCAGTGTTGATTATTAGCACAAATCGTGCATGAT
TRINITY_DN75316_c1_g4_i12	2902.94	4.7479	0.363124	13.0752	4.56628e-39	5.16529e-36	GO:0009055;GO:0016021;GO:0046658;	Q4KXD9 ELYEL Early salt stress and cold acclimation-induced protein 2-1 ;A0A287XMN3 HORVV Phytocyanin domain-containing protein ;A0A2S3HHA0 9POAL Phytocyanin domain-containing protein ;A0A2T7DV32 9POAL Phytocyanin domain-containing protein ;A0A3L6S2N0 PANMI Early nodulin-like protein 2 ;A0A3L6PE31 PANMI Early nodulin-like protein 2 ;K3XYR7 SETIT Phytocyanin domain-containing protein ;A0A4U6V824 S…	GATGGTCCCGGCCGGTCGCCCTTTCGCGTGCGCGAATTGCTAAAGAGAATATGTTTTGGGACATGACCTTGAACTATGAATTCTTTTTTCGAGGAAAGGGACTCAAGAATGATAGAACGGCATGGTAAAACCAATAGTACAAAAGTAAATCCCCTGTACAGTACTGTATAAGTGATTATTTCTCAATTTACACTCACACGAACGAAAGGGTGCTCAGATAGCCAGCATGGCGTACCCAAAGCCTGCTGCCAGCGTGCTGATTAGGCCTGCGGTCAGGGGAGCAGCTCCGTTGCCTGGCGTAGTCGAGTTCGCCCCGGCGGCACCTGGTGGGCTGGTGGAGTCGGACGGTGGCTGCGGCGCGCCTCCAGGAGTGCCAGGGGAAGACGACGGCGGCGAGCC…
TRINITY_DN68255_c0_g4_i2	6356.27	4.99788	0.383185	13.043	6.96677e-39	7.65114e-36			AGTTCTACAGTCCGACGATCTCGCCAACTAACTCGTCCACCATCTCGGTCACCGGCCAGCCGACAGCCCGTGCGCCGTAGAGAAGGGTAAGCCACAGCTATACGTACTACGTATTGATGATTTGTAATCCACGTACGTCGCGGTGTGTACCGAAGGAAAGGGGGGAAACAAACGTAGGGGGATCGATCCGATCGGGTAAACTTGGTACCGCGTTCCAAGCTTTGATGCTGGTTTTGGCGACGCTCGAAGCTTTTGCAGTGAACTCAATGTACTTACTAACAGTACGTATGTACTATGCTGCCGCAGTACTACTGCTTGTAAGATCGATAACTCGAAAATGTTGTGTACGCCTGTATCTGTTCCTATGAAATGAATGAAGAACAGATCGGAAGAGCACAC…
TRINITY_DN68996_c2_g3_i1	769.422	5.01508	0.384715	13.0358	7.65168e-39	8.32253e-36		A0A287R5Q5 HORVV Uncharacterized protein ;M0VP27 HORVV Uncharacterized protein ;A0A446U4X1 TRITD Uncharacterized protein ;A0A3B6LKD0 WHEAT Uncharacterized protein ;A0A453KGC4 AEGTS Uncharacterized protein ;A0A3B6MNI6 WHEAT Uncharacterized protein ;A0A287R5R0 HORVV Uncharacterized protein ;A0A446SZE3 TRITD Uncharacterized protein ;A0A3B6KGN8 WHEAT Uncharacterized protein ;A0A446SZE4 TRITD Uncharac…	CTTCCGATCTGCTAAAAGATACTCGGCCGGACAGAGACATAAATTAAGATGCCCTAACATCCTTTGCCCAAAATTGCTCTATAGTAATACTAGGTTTTGTGAAACACGCAAGGAACCACAGTCCGTCGAATAAAGTCAGTAATACAACCCTGGAAATACATGCTGATGTTACAGACAAACCCCCGGAAATACATGCTCATATAAGCTCATTCTTATTTTGTACCGAAACAATAGGTGCTCCGATCAAATCATGAGATCATCGGACACAAACATAACATGGGCTGTCCTTTCACTCAACCAGAAAATAGCAATTGCAAACCGCTCGCCGACCAACCACACAATTTTTCCCCAAATTGTTGTGCTGCTACTCTTGCTTCGGAGTAGGCTCGTCGGCCGGGA…
TRINITY_DN73275_c1_g2_i3	1246.68	3.43433	0.264248	12.9966	1.27895e-38	1.36483e-35	GO:0016021;	A0A446LXV6 TRITD Uncharacterized protein ;A0A453AQM8 AEGTS Uncharacterized protein ;M8C102 AEGTA Uncharacterized protein ;A0A446LY19 TRITD Uncharacterized protein ;A0A446LXW7 TRITD Uncharacterized protein ;A0A453AQQ9 AEGTS Uncharacterized protein ;A0A453AQS3 AEGTS Uncharacterized protein ;A0A3B6DAR8 WHEAT Uncharacterized protein ;A0A446LXX3 TRITD Uncharacterized protein ;A0A446KMY2 TRITD Uncharac…	CAGACGTGTGCTCTTCCGATCTCTTCTGGTGGTGTGCCTTTTCTCCCGATGAAAGCACACAGGTACAAAAGAGAGCACCGGAATCGGCGTTTCAGTTTTCACGGCAGCATATATAGCTGGTAGTTTCATCAGAATAGGCTGACGGCGACAGCTTGTGAAGTCGAAGCCATACGTTCACTCCATCGATACAGGAGGAAAACGACGAAGCAAAAGAGGGAGAAGTCTCCCCACGGTTCAACAAAACCGTGGCCGGCCGCCAGCACTTTCTGGTGAAGAAGAGCTAACCTGATTGTATTGGATTAAGACAGAGACGGCGACATCGAGAGCAACTTTGTACAAAAAGCATGCAAGGAGAATACAATGCTCAGCACACAAAGCAGAGCTAGTAGTAGTAGTAGA…
TRINITY_DN67496_c1_g7_i2	9892.13	4.23849	0.326361	12.9871	1.44732e-38	1.53007e-35	GO:0005524;GO:0005737;GO:0005829;GO:0005886;GO:0006457;GO:0009986;GO:0032991;GO:0034605;GO:0048471;GO:0050821;GO:0051082;	M8AYD9 TRIUA Heat shock protein 83 ;A0A446LSE8 c domain-containing protein ;A0A446LSG3 TRITD Uncharacterized protein ;F4Y5B3 TRIDC Heat shock protein 90 ;F4Y5B4 TRIDC Heat shock protein 90 ;F4Y5A7 TRIUA Heat shock protein 90 ;M8BZ74 AEGTA Heat shock protein 83 ;F2CRR4 HORVV Predicted protein ;F4Y590 WHEAT Heat shock protein 90 ;F4Y5B0 AEGTA Heat shock protein 90 ;	AAGAACCTCAAGCTGGGCGTGCACGAGGACTCGCAGAACCGCGCCAAGCTCGCCGACCTGCTCCGCTACCACTCCACCAAGAGCGGCGACGAGCTCACCAGCCTCAAGGACTACGTCACGCGCATGAAGGACGGGCAGAAGGACATCTACTACATCACCGGCGAGTCCAAGAAGGCAGTGGAGAACTCGCCCTTCCTGGAGCGCCTCAAGAAGCGCGGCTACGAGGTGCTCTTCATGGTGGACGCCATCGATGAGTACGCCGTTGGGCAGCTCAAGGAGTACGACGGCAAGAAGCTGGTGTCCGCCACCAAGGAGGGGCTGAAGCTCGACGAGGAGACAGAGGAAGAGAGGAAGCGGCGCGAGGAGAAGAAGGCCGCCTTCGAGGGCCTCTGCAAGACC…
TRINITY_DN69021_c1_g3_i5	2229.57	2.52969	0.194974	12.9745	1.70756e-38	1.77417e-35	GO:0016747;	A0A452XYQ4 AEGTS Uncharacterized protein ;	CGATAATTGATGCTTCTTCATTATATATCAGAGGATCCATGTCTATCAGAAAATGTCTAATGCTAGCTAGAGCTTGACTACAACAACGGAATACAGATGACAGCAGAGATCACTTTACTGGCAAACAAAAGCAGATCATACTGGTCCCGCATTGCGGTCTGCAATTCTATCTTTAGTGCTTTTTGGGTATTTGTGCATTTTCTAGGCAGACTACCAAGTGAAGGCAGGTACTGCGTGGAGAGAAACCTGAAGATTCAGAGATGTGGCGCTGCTAGTGCCCAAAGTTATTTGTATTCTGCTGCAGGCGGTCGGTCTGAAGCTCCATAGTACACCGCATCGCAATCCTCCTCGTCAGATGAGAGGATGATGATAATCTCCCTTGTTGGTCCCGAAGTGGCA…
TRINITY_DN67334_c1_g9_i1	3298.77	4.44797	0.342827	12.9744	1.70959e-38	1.77417e-35	GO:0005524;GO:0009507;GO:0016887;	I1HZE0 REGION domain-containing protein ;A0A2S3GNE8 REGION domain-containing protein ;K3YS04 REGION domain-containing protein ;A0A4U6W3B3 REGION domain-containing protein ;A0A3L6QAW3 PANMI Protein CbxX, chromosomal ;A0A1D6QP34 MAIZE AAA-type ATPase family protein / ankyrin repeat family protein ;A0A2T7F4G2 REGION domain-containing protein ;B4FGA6 core domain-containing protein ;A0A1E5UVR4 9POAL P…	GGTTTGTTTTCCCAGGTTTCCTTCTAGAAGGGAACATTTTTTCATGGTGGGGAACAAGATCTTGGAAATATCGGAAAAGCCAGAGGTCTATTGGACCTTCCACTTAAAAAGGTGATCAGATCAGAGCAAAACGAGCTATAAGCATCAAAAATAGTTACCGTGCTACATCGGCAGAAAAAAAATACTACTCCTACCGTACTTTTGTACGCTGTAGTACTGTACTAGTCCTGCACCAGCCAGGCTAAAATCCACAGCGTAGAAGCAGAGATGAACTATACAAGAGCAGAGCAAAGCCACGGCGGTTTGGACTAGTGCGACGGCGACGTCTGCGCGGTGGAGCGGCGGCGCATCCTGTTGCCCCACGTCTCCGCTCGCGCCTCCTCCGCGGCGCGCCACTGC…
TRINITY_DN71884_c1_g1_i5	1852.1	3.88057	0.299592	12.9529	2.26359e-38	2.30678e-35	GO:0004722;GO:0004724;GO:0005634;GO:0005829;GO:0046872;	A0A446PVQ1 TRITD PPM-type phosphatase domain-containing protein ;A0A453F8H5 AEGTS PPM-type phosphatase domain-containing protein ;A0A446PVT4 TRITD PPM-type phosphatase domain-containing protein ;A0A077S1Z7 WHEAT PPM-type phosphatase domain-containing protein ;A0A3B6EGX9 WHEAT PPM-type phosphatase domain-containing protein ;A0A453F8G2 AEGTS PPM-type phosphatase domain-containing protein ;A0A3B6GU2…	CCAAATCACACACCTTAGCAGAAAGCTTGTCAACTTCAGATCTGACACGCATCTTCATTTGATGATCTCGTGTCAAAAGAACGAAGTTACATCAGGTGATCAGAGAGAGGCAACACCTATAAGGCTATAAGCACATTCCCTGCTACATATGTAACTTCCAAGTTCCAACAGTCATATCAGCTGCTCAGTCTTTTGCAAGGCTCAATTATTATGCAGATACCATAAACATTTACAGGATGTTCCGAAAACAAATGCGAACAGCCCCAAAGCACAAGGGCAAGGGGGTATACATGGACATACACCCCCGCACATCAGATCGTCGGAACCACACCTATTAGCATATACACGTACAGCTTTTGCAGAACATCTGAAGACGAAAAAAATGGAGGCGTGACGTCT…
TRINITY_DN60344_c0_g2_i3	1627.73	4.55657	0.353311	12.8968	4.69426e-38	4.74111e-35	GO:0003743;GO:0004362;GO:0005623;GO:0006749;GO:0043531;GO:0045454;GO:0050660;GO:0050661;	M8D4E3 AEGTA Disease resistance RPP8-like protein 3 ;A0A317YB76 MAIZE LINE-1 retrotransposable element ORF2 protein ;A0A3L6F033 MAIZE Craniofacial development protein 2 ;A0A1D6KNX4 MAIZE Retrovirus-related Pol polyprotein LINE-1 ;M7ZM61 TRIUA Glutathione reductase ;A0A2T8IG69 9POAL Uncharacterized protein ;A0A1D6I605 MAIZE Endo/exonuclease/phosphatase domain-containing protein ;A0A1D6Q9S4 MAIZE U…	GGCATACGAGATCACTGTGTGACTGGAGTTCAGACGTGTGCTCTTCCGATCTTTTTTTTTTTTTGGACTCGAGGACATCGTCTAGTACCCAAGAGACGATGTAAAATTTACTGCAGAACGTAATTAAGCCAAAATAAGCCGAACATTTCCGAAATCAGAGGCAAGACAGAAGTAAATTAGAGCTTGTTCCACGCTTGATTATTGATAGCTACATGGTAATTCAGCACTGATCCACACAACAACGCACACTAGGAACGCTCACACGGCGCTGAGCGAGCTCCTCCTACTGCAGGTCCTGCAGGAGCGGCGGCGCGACGTCGACCCTGGCGACACCGTCCCTGGCCTCGGCAACCTTGGCCACCTCCAGGTTAGGAGGGTACCTATTGGTGAGGAGCTCTT…
TRINITY_DN58512_c0_g1_i1	880.606	5.748	0.445892	12.891	5.05739e-38	5.06267e-35		C4J7U2 MAIZE Uncharacterized protein ;	TTTTTTTTTTTTTTTAATGATACGGCGACCACCGAGATCTACACGTTCAGAGTTCTACAGTCCGACGATCTATAGCGCGCGACGAGACCTCTCCTAGGTAAGCGAACTACATAGTACAGCGTGATGGATACGTGACCATTTTTTTGCCTTCTATCTTAGCTCGAGTTTTAGAAGAGCTGAGATTGAATTTTGCTCCACTTTCCCCCATTCCTTTTGTTATACGCCGCTATTGCTATCCACGTGCATACACAGATTGGAGTTGCTGTTTTGTAACGCAGTTGTTGTACATATCTGTGACACATCGGCTTGTCTATTCACTGTGATGATTTGAATGGGTGAAACGTGATGGGTTGATGGATCAAGATATATAGTTGTGGCAAAAAAAGAAAGAAAAG
TRINITY_DN56694_c1_g3_i3	1762.43	2.59766	0.201541	12.889	5.19118e-38	5.15101e-35	GO:0003677;GO:0003899;GO:0005665;GO:0005666;GO:0005736;GO:0006351;GO:0006360;GO:0006366;GO:0006383;	I1GQJ3 BRADI Uncharacterized protein ;W5C4N7 WHEAT Uncharacterized protein ;A0A453B3G8 AEGTS Uncharacterized protein ;A0A446M277 TRITD Uncharacterized protein ;F2CS02 HORVV Predicted protein ;I1IAK6 BRADI Uncharacterized protein ;A0A453B3C1 AEGTS Uncharacterized protein ;A0A5J9VUT9 9POAL Uncharacterized protein ;B6TJG4 MAIZE DNA-directed RNA polymerases I, II, and III 14.4 kDa polypeptide ;C5X5S2…	GCCCACAAAAAGGACAGGATTTCACTTGCATAAACAACATTGGTCACCAGCGGATAAAAGAACCTAGTGATGTTAAAGGTCCATAGGATATTCACATAATTCAGTTCAACTTGTGCTGCTTGACAGCAATGGTCCAAGCAAACTGTTCCAACCATGCAATTGATTACAGTTCAACAACACAAGGCAGACACAAAACACACATGGTACGGTAACATAACATTGTTCATAGTTCATACTACTTCAGTGCTAGACTTGCATATAACGAAGAGGATAGCTACGAGGGCAAAGTTCAGATGCAGCACAGAGCCTTTCATGCCGAAAAGTCTACCAGCTTTAGCCCCCGCCAACTTGACGCTTCCAGGAGTCCTCAACAATAAGCTCATCGACTCCCCAGTCCTC…
TRINITY_DN76865_c0_g7_i11	1538.04	5.21948	0.406823	12.8299	1.11552e-37	1.0878e-34	GO:0000302;GO:0005782;GO:0006457;GO:0009408;GO:0009651;GO:0043621;GO:0051082;GO:0051259;	A0A287E637 HORVV SHSP domain-containing protein ;M0XSQ7 HORVV SHSP domain-containing protein ;A0A446Y8N1 TRITD SHSP domain-containing protein ;A0A3B6SGY7 WHEAT SHSP domain-containing protein ;A0A3B6TCF7 WHEAT SHSP domain-containing protein ;A0A453R9G2 AEGTS SHSP domain-containing protein ;F2DNH5 HORVV Predicted protein ;M8C1B8 AEGTA SHSP domain-containing protein ;I1GZ93 BRADI SHSP domain-contain…	GTGTGCTCTTCCGATCTTTTTTTTTTTTTTCAGTCAGAAAGATTGTTGATTCAGTTGTATTCCTCGCTGCTTCGATGTTCATCATACTCAAAAATAAAGATTCACTGTTACATTGCCACCTCATAAACAGAGCAACTAAAGGTTTCCACCAGCACGCACACGGCACACAGAGAGTCCGGCAGTCTCAGAGCTTGCTGGAGATGGCGATGGGCCTGGTCCTGGGCCGCGCGGGCGCGGGCTCCTTGAGCACGACGACGGTGAGCACGCCGTTCTCCACGCCGGCCCTGATCTGCTCCACCTTCACGTGCTCCGGCAGCGCCACCTCCCGCGCGAACTCCGGCTTCCCGCGCTCCGCCACGTGCCACACGGTCTCCTCCTCCGATTTCTCCTTCGTCGTTC…
TRINITY_DN65466_c0_g1_i2	121.805	3.8889	0.304528	12.7703	2.4029e-37	2.30348e-34	GO:0004439;GO:0016787;GO:0034485;GO:0046856;	A0A1E5UJG9 9POAL Type IV inositol polyphosphate 5-phosphatase 9 ;I1I760 BRADI IPPc domain-containing protein ;J3MT43 ORYBR IPPc domain-containing protein ;A0A4U6U446 SETVI IPPc domain-containing protein ;K3YI69 SETIT IPPc domain-containing protein ;A0A368RLU3 SETIT IPPc domain-containing protein ;A0A0A9MQQ0 ARUDO IPPc domain-containing protein ;A0A5J9T3F8 9POAL Uncharacterized protein ;A0A0E0AVH4…	ACAAAATTTAATATGATTATAGTACTTTTTACAGTCTGATGGTACTATTACTTACTTACTAATCTAAATATTTTTTATACAGTATCTATTAGTGGCCAAATCCATAATTTTTTTGCCAGCAGGTGTTCTAATAAGAAGTCAGGTGTTGTAAATTCTTCGATCCCTCAACTTTTTTTCTTCGATTGCTACAAAAGCAAGTTGAGAAACAACTAGTATCCAAAAACAGCCGGTGTTGTCCACTGCAGAACCAAACTGAGCCCCATTCTCTGTTTCTCTCATTTGCATGCAGAGATGCAAATATGACTATGAACATCCTGATCCTCTGGAAATCTCAGTTAATTTACACTGTATGTGTTATCTGAAAGCACATAAGCCCTGTAAGAACGATTCTACAGGTCT…
TRINITY_DN52317_c0_g1_i1	1038.87	5.06295	0.396485	12.7696	2.42409e-37	2.30427e-34		M0XZN1 HORVV Uncharacterized protein ;A0A453I8S1 AEGTS Uncharacterized protein ;A0A3B6JIU7 WHEAT Uncharacterized protein ;A0A453I947 AEGTS Uncharacterized protein ;A0A446S5V7 TRITD Uncharacterized protein ;A0A3B6ITY7 WHEAT Uncharacterized protein ;M8B537 TRIUA Uncharacterized protein ;A0A446QUT0 TRITD Uncharacterized protein ;A0A3B6HR93 WHEAT Uncharacterized protein ;A0A2K2DTD4 BRADI Uncharacteri…	AGTAACAACGGTGGAAAGTTTCAGGAACCAGCAGCGACAGAGCATATGAATCACTGTTTCCTTACCCCACTGGAAGGACTCTTTGCTCACGCCTTTCACCATGGCCTCGGCTGACTTGCTGTTGTTCGAACCTCCCTTGAGGTCCGGGAACGTTCGCTTCCTTGTTCCAGTTGCGTCCGACACCGATCCGGTGACCCCAGACTCACCTTCGATGGCCATGAAGTAGGAGTCCCGTGTGACGGCCTGGATCGCGCCGATCCCGGCGGCCTTGACGAAGCTGTCGGCGACGCGGTTGAGGAGGGGGTGGCCGAGGTCGGATCGTCGGACTGTA
TRINITY_DN62234_c0_g1_i2	186.784	5.54024	0.434167	12.7606	2.72033e-37	2.56432e-34			TGTGATGCAATTTAAAAGAATATCAGAGATGGTTCTTTTGCATACAAAATTATAACGTACTTACTTTTAAATTTGTTTACACTTCGTTTTCCTCTGATTTCTAGCACATTTCCTAAAAACATCTTTTGTTCTTCAACTCATGACAACATACTAAGTATATTTAGTAATGGCCAATAGCGCCAAATGTTAGCAAGCGGAGTTATATTATTGTATATAGAGCAGAGATCATATTGGGAAGGACAGGGGTTGAGTTGGTTTATCATATCCTAGCATCTGAAAGTGGTCCGCTGATATTTTTTTCTACCATCGTCCCGTTAATTTGATTAGACTACTTTAACTACCAGTTTAAAGTACAGGTGCAAATTTGCATCATGATTCATTTTATGTAAAATTTATTGT…
TRINITY_DN62708_c1_g3_i2	895.858	4.96274	0.389124	12.7536	2.97605e-37	2.78219e-34	GO:0000272;GO:0016161;GO:0102229;	I1H9W3 BRADI Beta-amylase ;A0A3B6IYQ4 WHEAT Beta-amylase ;A0A453J5J2 AEGTS Beta-amylase ;A0A453J5J4 AEGTS Beta-amylase ;A0A3B6JPU0 WHEAT Beta-amylase ;F2DM00 HORVV Beta-amylase ;A0A287PXG6 HORVV Beta-amylase ;A0A3B6KTG2 WHEAT Beta-amylase ;A0A0D9VPD8 9ORYZ Beta-amylase ;A0A0E0NPH3 ORYRU Beta-amylase ;	GTGACTGGAGTTCAGACGTGTGCTCTTCCGATCTGGTGCCGTAGTGCCAGTGGATGCCGGCCACCTTGACGGAGACCTTGACGCCGGGGACGCCGGTGTAGACGGAGGAGGCGGCGGAGAGGATGCGGTCGCCGTGCTCGAGGAGCATCTGCGAGTACCAGCTCATGAAGAATTTGCCGTACTCGGTGTTCCAGCCGCCCTCGCGGCGGAAGAAGTTGGTGTCCTCGGGCCACTGGTTGTAGCTGCCGGAGTCTCCGGGCCCGGCGCAGCCCCACTCGGGCTTGCCGACGGCGTCGGCGGCGGCCCTGAGGCTGGCGAGCATGTAGCGGTCGTAGCACTGGAACTCGCCGATGCCAGGGAAGGACCAGGTGCCGTTGCTCTCCGGGTAGGACGGGTAGC…
TRINITY_DN63597_c1_g1_i9	983.787	3.13826	0.246293	12.742	3.45359e-37	3.20216e-34	GO:0008375;GO:0016020;	A0A3B6C677 WHEAT Uncharacterized protein ;A0A446MAL2 TRITD Uncharacterized protein ;A0A287I9C9 HORVV Uncharacterized protein ;A0A453BRJ4 AEGTS Uncharacterized protein ;A0A287I994 HORVV Uncharacterized protein ;A0A287I990 HORVV Uncharacterized protein ;A0A446L157 TRITD Uncharacterized protein ;A0A3B6AY68 WHEAT Uncharacterized protein ;A0A1D5UN32 WHEAT Uncharacterized protein ;A0A0E0KNT0 ORYPU Unch…	TTTTTTTTTTTTTTTAATGATACGGCGACCACCGAGATCTACACGTTCAGAGTTCTACAGTCCGACGATCCTACGCGGTCGACAGGACGGGCTCGTCCGTGCTCGCCGCCGCGCTGCACGGCGCCGCGGTGCTGCTCAGGATCGGGGCCGACTGGGACTGGTTCGTCACGCTCAGCTCCTGGGACTACCCTCTCGTCACGCAACAAGATCTCCTCTACGCGTTTTCTTCTGTGCCGAGGGACCTCAACTTCATTGATCACTCAAGTGACCTTGGATGGAAAAAGCATGAACGTTTTGAAAAAGTTATTGTTGACTCGAGTCTATATATGAACAAAAACACTGAGCTCTTTCCTGCCACAGAAACAAGACAAATGCCTGAGGCATTCAAGATTTTCACAG…
TRINITY_DN74898_c0_g6_i1	56076.9	3.61859	0.285664	12.6673	8.97591e-37	8.25478e-34	GO:0000302;GO:0006457;GO:0009408;GO:0009651;GO:0043621;GO:0051082;GO:0051259;	A0A4V6D222 SETVI SHSP domain-containing protein ;K4AG60 SETIT SHSP domain-containing protein ;I1H741 BRADI SHSP domain-containing protein ;A0A317YLI6 MAIZE Class I heat shock protein ;B4F976 MAIZE 17.4 kDa class I heat shock protein ;A0A0D9VSB7 9ORYZ SHSP domain-containing protein ;A3AGD3 ORYSJ SHSP domain-containing protein ;A0A0E0AGQ9 9ORYZ SHSP domain-containing protein ;A0A0E0GKD0 ORYNI SHSP …	GTGACTGGAGTTCAGACGTGTGCTCTTCCGATCTCGATAGTAAATAACTGAAGATTAAATAGGCACAAACAGAGCAATAAAACACAAACACTTTAAACGATGCTTCTCTGCCAAACATAGCACAGTATACGTGATACAAAGCTCATTATGCTCACAGTTCGAAAAGAGACAAAGGAAGTTTCATCGGGCTCACACGCAAAGCAGCAGCTACAGTCTACCGTCTACGGCACACCGAACAAGTATCAGCTAGGACCAAAGATGCAGCTTTACACAGCGAGCCCAACCTTGCACGCAAACTCAACACCAGCAGAAGTGCAGAACACACACCGCAGCGCCCATATCAGAGCTGATTTTATTTAGGCTGTGAGCAGAGAGCAGCTAAGCCGGAGTCTCTAGCCG…
TRINITY_DN75385_c2_g2_i2	1191.53	5.73645	0.453286	12.6553	1.04618e-36	9.54367e-34	GO:0005829;GO:0009414;GO:0009415;GO:0009631;GO:0009737;	I1I9V3 BRADI Uncharacterized protein ;I1I9V1 BRADI Uncharacterized protein ;A0A453MYT0 AEGTS Uncharacterized protein ;Q41299 SORBI Dehydrin (Fragment) ;A0A446W113 TRITD Uncharacterized protein ;A0A3B6U0P4 WHEAT Uncharacterized protein ;A0A0D9XRU5 9ORYZ Uncharacterized protein ;A0A446W167 TRITD Uncharacterized protein ;A0A453MYV0 AEGTS Uncharacterized protein ;N1R369 AEGTA Dehydrin DHN3 ;	TGTAATTTAAAAAACAAACACTATTGTGCTCTTATTATTAATTACACACATGAAGCCACGGAAGACACAAGCACACAACAAACGGAACACACACACCGTGAAGGGTAAAAGGTGGTCTCTGCTACGAACGATCGGAGATATTTTCTCATTCAGCCTTATCCGATTATTATTGAACAAACACCACGTGGATCTTGAAGAGGCGGAGACTCTTGAGGCGTTGCTGCCAAAGCGAACAGCCAGCCGGAGCTAGCGGCTCAGTGCTGTCCGGGCAGCTTCTCCTTGATCTTGTCCATGAGTCCTTTCTTCTCGCCTGTGCCGGTACCGGTGCCGGCGCCGGTCATTCCTGCGTGCCCTTGCTGCCCGTAGGCATCAGTTCCCGCAGCCGTGTGCTGCCCGTAG…
TRINITY_DN44512_c0_g4_i1	1076.31	3.76901	0.298745	12.6161	1.72098e-36	1.55739e-33		A0A453IQ37 AEGTS Uncharacterized protein ;A0A3B6JNC0 WHEAT Uncharacterized protein ;A0A2T7CG26 9POAL Uncharacterized protein ;A0A3L6SEF5 PANMI Uncharacterized protein ;A0A2S3IT41 9POAL Uncharacterized protein ;A0A1E5W6G6 9POAL Uncharacterized protein ;I1H8D8 BRADI Uncharacterized protein ;A0A0E0KAA2 ORYPU Uncharacterized protein ;F2DDD8 HORVV Predicted protein ;A0A446SBP1 TRITD Uncharacterized pr…	CCTGAACGAACAGTCTGAAGAGCACAAAGATTTCACTCGAGTTTCAGTCGTATGAACAAATATTATGCAGATCGAAGTTTGCAAGCAAGAAAAGAGGACATGTAATATGTACTGGAACGGTGAACAAGGAGACGATCGAACAGCAGACGGCTCTGTTTCATTCACATACCCCAGGCATCATCATCATCGTCTACATGAGAGGCGACAGATACAGACGGGGAGGAATGGACTACACACCTCAGAGCACACAGCAGCAACACACGGCGGCGGGTGGTACAGACAGATGAGACCATAGAGAAGTCAATTTCCGGTAAGTAAAGAGCTAATTAGGCGGCGGGCCGGCGACGAAGACGAGAGCCGCGCCTCGGCGCCTGGCGACCGCGCGGCGACCTGGAGCGA…
TRINITY_DN78471_c0_g3_i7	11505.9	2.91505	0.232726	12.5257	5.4039e-36	4.81321e-33	GO:0005524;GO:0005737;GO:0005739;GO:0009408;GO:0019538;GO:0042026;	I1HXZ8 BRADI Uncharacterized protein ;A0A0Q3J695 BRADI Uncharacterized protein ;A0A287TQ60 HORVV Uncharacterized protein ;F2D195 HORVV Predicted protein ;A0A287TQE3 HORVV Uncharacterized protein ;A0A3L6RUH4 PANMI Uncharacterized protein ;A0A2T7F2U1 9POAL Uncharacterized protein ;A0A446W7B7 TRITD Uncharacterized protein ;A0A446W7A3 TRITD Uncharacterized protein ;K3YPM2 SETIT Uncharacterized protei…	TTTGGAAGTTTACACTCAAGTAGTGTATTTATACCCAACAAGTCAACAATCAAACGTTGGTACACAAGTCACCACAATATTGTTCCACCCACGGAAACGAGAAAAATAAATTACGGCTTCTATCAAAAGGCCACAATCAATCGTTCGTACAGAGGTCATGCCAGTTTATACCAACGACGCAAACGGTATGAGCAACTGATGATTCTCCCATTCTATTCTTGCTGCGACTCCCGACTCCCTAGTTTTACCAAGCTGCGCATTACCGTGGCAAAACGTAGTTTGGATTTACTATAGAGTCTCACTGACAGTCTAGACTGAAGACCACCAATTCCAAAAGAAACTAGCATAGACAGAGGAGCTTATTGACCATGCTTCACATTCATGACATCAAACCTCTGT…
TRINITY_DN65616_c0_g1_i5	1633.2	3.24706	0.259719	12.5022	7.26023e-36	6.41612e-33	GO:0003777;GO:0005524;GO:0007018;GO:0008017;	A0A3L6T4Q4 PANMI Phragmoplast orienting kinesin 2 ;	AAAAAAGATCAATCTAGAGTCGTCTACCGAGCCGAGCCCGACCGACCGATAGAGAACGAGGCAGACGGGCCGCGCTCTACCTCCTTCCTCTCTGCAGGTCGCCCTCCTCTCCTCCACGCCCCTCCTCCTCTCGGGAGGAAGCTGTGCCAGTCTCGATCAGCAAGCCCATCAAGCCATCAGCAAGGTCCTCGCCGTCTTGCGAGGGGGTGCTGTTCGTGGCGGCAACGGCGAACTACGGAATTCAGGACCACGATGGGATCTTCGGCGGCGTGTTGTTCTCAACAGGCCTGCTGGACGCCCGCCGCGTCGGAATCTCCGAGGTGGCCGGCTGGGGATTCTCCTGTGCCGGCGATGGAGATGAAGGTCGTGGTTCTTCTTCTACTCCATCTCTTCTCGAAA…
TRINITY_DN70603_c0_g8_i5	45615.7	4.46602	0.357408	12.4956	7.89285e-36	6.92111e-33	GO:0000413;GO:0003755;GO:0005737;GO:0061077;	F2E3N4 HORVV Peptidylprolyl isomerase ;A0A287IAG6 HORVV Peptidylprolyl isomerase ;A0A287IAK3 HORVV Peptidylprolyl isomerase ;A0A287IAF0 HORVV Peptidylprolyl isomerase ;M8BLF5 AEGTA Peptidylprolyl isomerase ;A0A453BTL8 AEGTS Peptidylprolyl isomerase ;W5C250 WHEAT Peptidylprolyl isomerase ;A0A3B6DDW5 WHEAT Peptidylprolyl isomerase ;A0A453BTM3 AEGTS Peptidylprolyl isomerase ;M7Z1T7 TRIUA Peptidylpro…	TCCAACTCTGCCAGTTCAAGATCAACGAGTGCGGTGTACGCCTGCGCCCTTCTGTACAAGGCCTTTACGTTTGAGCTCTCTAGTTCCAAAACCTGTCCAGTGCTCATGGTCAGATATTTTTGATTCCACCCATGGAAACTTCACGGCATTCCACTGAGCAATACAGTTACCTTTGTGCATAGTTTCACTGCTTCTTTGTAGCCTTTCAGTTTGAGCTTGCATGCGGCATCGTTCAAGTTGATGCTGATCTTGAGTGCTTTAGATTGCTTCTTCTCATCCTCGCTGTAAGAGCTGTCATACTCAATGTACTTCGCAGCCTATTCAGAAGAACAAGAAAACAAAATATATGTCAGAAAATCAATCCATAATATATTCACGAGTAACAGGATGTTGGACAAA…
TRINITY_DN58901_c0_g1_i1	450.367	4.11191	0.329324	12.4859	8.90895e-36	7.75202e-33	GO:0003700;	A0A4D6WHU8 POAPR Common plant regulatory factor 1 protein ;A0A2S3HT97 9POAL BZIP domain-containing protein ;A0A2T7DIW3 9POAL BZIP domain-containing protein ;A0A3L6SPI7 PANMI G-box-binding factor 3-like ;A0A2T8IKU5 9POAL BZIP domain-containing protein ;K3XJ56 SETIT BZIP domain-containing protein ;A0A4U6UKX8 SETVI BZIP domain-containing protein ;A0A0E0JLY6 ORYPU BZIP domain-containing protein ;A0A1…	GGATAAAAATACACTCGGAAATAATATATAATAGTATATGACTATCATATTTCGACTGTTCGCGTTGCTGTTTACAGATTTTGCAGGCTCGGCGCTCAATGGGTTCACCATTAGGGGCACAAAGGGATGCGAGAAACCTCCACCATGCGAGTACATCGCAGTATATGGCTTCCCCAAAGCAGATGGTGGTAGAGGCTGAGGACCCCACATATATGGCGGAGGAGCATGTCCTGGAGGTAGTCCAGGGCCAAAATATGTTGGCGGCACGAACCCTGGGCCATAATATGCCTGCACAGCTGACCAATCAAAGTAGGGATAAGGAGTTGGCTGATCCTTGGTAGGTGATGGTGGTTTTCCTGACTTCTGTGTAACTACAGCTTCATCACGCCCCATGTTTCT…
TRINITY_DN6534_c1_g4_i1	6470.99	2.64107	0.211713	12.4747	1.02568e-35	8.85667e-33	GO:0003677;GO:0008270;	H6V560 FESAR Zinc finger protein ;M8B4E4 TRIUA Zinc finger A20 and AN1 domain-containing stress-associated protein 8 ;A0A453SIR0 AEGTS Uncharacterized protein ;W5I3V3 WHEAT A20/AN1 zinc-finger protein ;A0A446YQJ8 TRITD Uncharacterized protein ;H6WRE2 WHEAT Stress response protein ;A0A3B6SJP9 WHEAT Uncharacterized protein ;F2E866 HORVV Predicted protein ;A0A446XQV4 TRITD Uncharacterized protein ;B…	CATATATCGGGCCATCCCACAACATGCCATGAGGAAGGGAAGACTGCACAAACCCAACCTCCCAGCAGCATTCCACCAACATCTCACCTGACACTGAACTTTTATCTTGTGGTGGAGATAGCAAAAATACCTGATGATGCCAATTTTATCAGCAGTTTAGCGGTCTCAAGATCGGAAAGAACCAGATGCGAGGATGATCATGGCGGCCACCATTACAACAGACATCGACGATTACTGGTTTTACTATTACCGGTTACAACCGTAAGACAGCAGGACACGAGACAGTACATTACAGGATGCTAGCTAAATGCGAAGCCACGATACAGTCCGTCGCCTCGCAAAGACGACCATAGAATAAAAGCTTACACAACATAGCCAACATGGAGACCATTCGGACTG…
TRINITY_DN71599_c0_g1_i2	12921.3	2.71089	0.217481	12.465	1.1591e-35	9.93292e-33		A0A0A9CKV5 ARUDO Uncharacterized protein ;A0A5J9UXV2 9POAL Uncharacterized protein (Fragment) ;A0A5J9V1E5 9POAL Uncharacterized protein (Fragment) ;I1P0Q3 ORYGL OTU domain-containing protein ;A0A0A9BB13 ARUDO Uncharacterized protein ;A0A0D9YSS6 9ORYZ OTU domain-containing protein ;C5YFI3 SORBI Uncharacterized protein ;J3LC26 ORYBR Uncharacterized protein ;A0A3B6RHU2 WHEAT Uncharacterized protein …	AATTGACCAAATTCAGGTAACCGTTAGTCGGCATTTTCTAACTGAGATGTAAATAACCGAAATTCATGTGTACAAGTTGTTTCTGTACTATAAAGGCTGTAAACAACTTGTGGCAATCCTCAAGTAGCACCAAGGTACATCTTTGCCACAGATGATCAAAATTTACAACTAGTCCTCTAGCCTAAAAGGAACTATCCAGTCCTTTTACTACAAGGACAAGAAAGGTTAAAAGGAGTGGAAAGGCCGAATTATTTTCCAGCCAGTTTGCAAACCCATACAAAACCACCTACAACGTGGGACATTGTTGAGCTAGGGGATCAAGACATAACAAAGTATAGGACTATAACTACATAAGCTAGCATATCTATGGATTCTAGAGTGGTCTTCAAAATCAAACTA…
TRINITY_DN36508_c0_g2_i1	311.191	5.81629	0.467175	12.4499	1.39967e-35	1.19044e-32			ATTGCGTTTCATTATCCTTTTTTAATGTGGCAAAGCTAATTTCGTTCTTCATTTTTGAATTTGCTCTGTTACCTTGATCTAGCAGTATTAGCTCCAGTATTAATTTGTAGTTCTGGTAAGTTCATTATGGTATAGCCTCCGTTGTCATTCAAATACCAAATACAGTATAGAAGAAAAACCCAGCTGGTCAGCTACGATCTTGTGATCGTACTCCGAAGATAGTGAATCCGATACGCAGATCTGTAGCCTTCGTTATATAATTGATCTTATTAGCTGACTACAACCATCAGACTAAATTAACACGATAAGTTGGAATTTCGTCCATCGTCGACGATG
TRINITY_DN65283_c0_g2_i13	431.99	2.67946	0.215482	12.4347	1.69311e-35	1.42926e-32	GO:0009409;GO:0009651;GO:0009737;GO:0016021;	B3IWB6 9POAL Plasma membrance protein3 ;B0FYH7 MAIZE Early drought induced protein ;A0A452XXL3 AEGTS Uncharacterized protein ;Q6BDB3 LEYCH Plasma membrane protein 3 ;I1HM46 BRADI Uncharacterized protein ;A0A0E0DLP7 9ORYZ Uncharacterized protein ;A0A0E0KY95 ORYPU Uncharacterized protein ;M7ZIU7 TRIUA Hydrophobic protein LTI6B ;F2E7Q6 HORVV Predicted protein ;A0A1D5S3R9 WHEAT Uncharacterized protei…	CTTGATTCTACTGCGTGAGGACGTAGAGGGCGTAGAGTATGCCGGGGATGTACCCCAGGAAGGTGAGCAAGGGTGGAGCCCTCGCTACGCCACGCCTCCCCGTCGCTCGTCGAGGGGCGTCGGAGCCCTCCTTTCGTCGGCGGCGGCTCGAGGACGGCAACCTGTCCAAGCCGTCCGTGCGCCGCGCCTCCTCTTCCCTCGCCGGGCTGATGGAGCCCTCGCTGGAGAAATCCGTAGAGAGCTTTACATTAAACAACGGTAGTACGCGCTACCGCGCTCCACACGCACACATGGATCAATCGGCAACACATTTCACGATAATCAAGCTAGAAGAAAGAAAGAAAAATGTACGTATAAATCACACAACATAAAAGGCTACGAGACGACTACATGGTATGG…
TRINITY_DN78471_c0_g3_i5	6467.69	2.67259	0.215155	12.4217	1.99372e-35	1.67056e-32	GO:0005524;GO:0005737;GO:0005739;GO:0009408;GO:0019538;GO:0042026;	M7Y742 TRIUA Chaperone protein ClpB 2 ;A0A0Q3J695 BRADI Uncharacterized protein ;I1HXZ8 BRADI Uncharacterized protein ;A0A453NH87 AEGTS Uncharacterized protein ;A0A453NI73 AEGTS Uncharacterized protein ;A0A453NH93 AEGTS Uncharacterized protein ;A0A453NH97 AEGTS Uncharacterized protein ;A0A446V9C8 TRITD Uncharacterized protein ;M8C0B3 AEGTA Chaperone protein clpB 2 ;A0A453NHK8 AEGTS Uncharacterize…	TTTGGAAGTTTACACTCAAGTAGTGTATTTATACCCAACAAGTCAACAATCAAACGTTGGTACACAAGTCACCACAATATTGTTCCACCCACGGAAACGAGAAAAATAAATTACGGCTTCTATCAAAAGGCCACAATCAATCGTTCGTACAGAGGTCATGCCAGTTTATACCAACGACGCAAACGGTATGAGCAACTGATGATTCTCCCATTCTATTCTTGCTGCGACTCCCGACTCCCTAGTTTTACCAAGCTGCGCATTACCGTGGCAAAACGTAGTTTGGATTTACTATAGAGTCTCACTGACAGTCTAGACTGAAGACCACCAATTCCAAAAGAAACTAGCATAGACAGAGGAGCTTATTGACCATGCTTCACATTCATGACATCAAACCTCTGT…
TRINITY_DN70800_c0_g2_i2	14885.3	4.46326	0.360632	12.3762	3.51564e-35	2.92414e-32	GO:0006952;	Q8LT01 AVESA Leaf thionin Asthi3 ;Q8LT03 AVESA Leaf thionin Asthi1 ;Q8LT02 AVESA Leaf thionin Asthi2 ;A0A287T4A3 HORVV Uncharacterized protein ;A0A287T3E9 HORVV Uncharacterized protein ;A0A287T461 HORVV Uncharacterized protein ;F2D7C5 HORVV Predicted protein ;A0A287T4G8 HORVV Uncharacterized protein ;A0A287EC36 HORVV Uncharacterized protein ;A0A287T4B0 HORVV Uncharacterized protein ;	TCAAATTTAAATTTATCTAGAACTTTTTGAACGGTAGACATATTTCTCGGAGGTGAGCGTAATCTTGTCCGAGAAAGAAAAATGAAAATTAGAACTTACAAAAAGAGATGACAATGAAAATGAACAAGTACAACTGAAATCTAACACGAAGTATATACTAGTAGAGTTTACATTAATTAATTAGCCAAGCCAAGGGTAAAAATACATCATCGTGGTGGATGACCTTTATTTCAACATGAAAGGAAAACACACACATTGACACATACATAAATAACACGACACACTGACTTTGGATATACGGTGGATGGTATATATCCATCAATCCATGTTTGTTGGACCGAAATAGTAACATGACCTTGGCCTTGGGCATCATGCACGTGAGTGCATCATTAGGCCGCA…
TRINITY_DN67451_c3_g3_i5	771.646	2.46854	0.199836	12.3528	4.70448e-35	3.88439e-32		A0A453GFJ4 AEGTS RING-type domain-containing protein ;	AATCCAAGTTATTGTTGAAATATCATATTTGATTTTCTGAACTTACAGCATGTTATGGAATTGGTTTCCTAATTTATTTTTGAAACATCATATCTATTTTTATAGGTAGCCCAGGAGATTTGAAAGCTTGTATTTTCTTTGTCTTGCGGGGTGTTGCCTGTTTGAGTTTGCCGTGTCTGTGTGGATTCGTTTGATCACATACGCCATTGTTGTGTTTCCATTTTGTTCAGGTCATCACCTCTCTTTCATTCTTGCTATCACTGTTTTTAATTTGTCCTTCGTGGATCCACTATCTATCATTGTCGTGCTATAGATTTCTCCCTTCACTTTTCTGGTTCAGTTGTTTTGGTTGTTCCTCCTTATTCTTATTTCTTGGTCAATTAATCTTGTCTTAATACT…
TRINITY_DN70881_c0_g6_i2	1841.37	3.64928	0.296297	12.3163	7.40489e-35	6.06976e-32			ATTTTGTGCACACAACGATAAACTAATTTCCATCTATAAAACTATGACACAATCGTACCTGAATGAACCAAATGTTCAATATATCGCACAATGGATCATCGGCCAGAATCAATTTAATACTCCTCCGATTTTTTTTTAACAAGGTAGGCCTCGAGAGGCCTAGAAGCTGCATTCATAGTCGGCGGGTATAAAATTACAGAAAAGCCCTCTCACATCTATTGCCCAGACTAATCTAGAAATTAGAGATAAGGCCTTCACTTTTACAAAAAGAACCCTAGCATAAAAGTAACAAAAGCAATCAAGTGCTAGAAGTCCTCCGGCGCCGCTCGCCGGCGACCTCGAGGCGCAGACGCCGAGGTCCGAGAAGATGCCCAAAGTCTCATTGTCGACGAAGAGCCA…
TRINITY_DN55363_c0_g2_i3	391.378	6.06432	0.492748	12.3072	8.28957e-35	6.74604e-32	GO:0004722;GO:0004724;GO:0005634;GO:0005829;GO:0046872;	C4JA84 MAIZE Uncharacterized protein ;A0A446Q567 TRITD PPM-type phosphatase domain-containing protein ;A0A446Q543 TRITD PPM-type phosphatase domain-containing protein ;A0A077S1W6 WHEAT PPM-type phosphatase domain-containing protein ;A0A446Q571 TRITD PPM-type phosphatase domain-containing protein ;A0A3B6FSQ6 WHEAT PPM-type phosphatase domain-containing protein ;A0A453FX06 AEGTS PPM-type phosphatas…	GTGTGGTGCCTTTTTTTTTTTTTTTCAAGCAGAAGACGGCATACGAGATACATCGGTGACTGGAGTTCAGACGTGTGCTCTTCCGATCTCATGGAGCGTGAATTTCGCTCCAGGAATGAATCATCACAGCCCCCGGCGCAGATCCACGACCACCACGCTCACGTTGTCGGCGCTCCGCCGCGCCAGCGCCAGCTTCGCCAGCAGCATGGCCGCGTCGGAGCACGCCTTGTCGGATTCCGCCCTGCTCACCGCCTTCCCCGACGACGAGGTTCCCTCGCCGCTCGCGGGTTCCGGCGGGCCGTTGCTCCGGAAGCACGCCCGGACGACGTCGCACGCCATCTCGTTGGTCACCACGTCCCACAGCCCGTCGCTGGCCAGGATCAGGCACTCGTCCTGATC…
TRINITY_DN65440_c0_g2_i15	873.698	5.15238	0.41871	12.3054	8.47681e-35	6.84914e-32			TTTTTTTTTTTTTTTTTTAATGATACGGCGACCACCGAGATCTACACGTTCAGAGTTCTACAGTCCGACGATCTAGGCATCTCTTGCTCTTGATTCAGGCATCCGTTCATCGTTCCAGGAGAACATACGAGTTTTTTTCTCAGCACTCTTTCCGCAACTTCGATCATGAGCTACCAGCAGCAGGGAAACATGGCGTACCCTCCGCAGGGCCAGCAGCAGGCCTACGTCGCGCCGCCGCCACCCGTCGGCTACCCGCAGCAGGGTGACCAGCAGTACCCAGCTGCCGGAGGCGCCGCCGAGACCACCAGCCGCGGCCACCACCACCACCACCACAACGGCGGCGGATTCTGGAGAGGATGGTAAGTTCTGTTCTTTTGTGTTCCGTATTCTCGCTCTGCT…
TRINITY_DN65293_c0_g5_i3	1814.1	3.68585	0.300814	12.2529	1.62059e-34	1.29097e-31	GO:0003723;GO:0003729;GO:1990904;	A0A1D6Q592 MAIZE RNA-binding (RRM/RBD/RNP motifs) family protein ;I1IBQ2 BRADI RRM domain-containing protein ;A0A0D9YV51 9ORYZ RRM domain-containing protein ;F2EGU2 HORVV Predicted protein ;A0A287UB97 HORVV RRM domain-containing protein ;A0A0E0NHY4 ORYRU RRM domain-containing protein ;A0A0E0NHY3 ORYRU RRM domain-containing protein ;A0A0D9YV52 9ORYZ RRM domain-containing protein ;A0A0E0G9V2 ORYNI …	CAGACGTGTGCTCTTCCGATCTCAGAAGAGCACTTAATAACATTTTTACAAAGATGAAAATCATTCATCGACATCAGAGCTCACCACGAGCACTTCATAATGTTCACAAACGGTGGTTGTCATTTGAATATTTACACCTACATTACAATCATGAACTGCACTAAGACTATGAAATACAAGGTATTGCATGCTTCATGGCCAGAATGACAACATTCTGGAGGACAAACTAGGATAATTATTTTCTTCACTTATGTAGGACACTTCTTTTCTGTGCTTTGAGCTTCTTCTGTGGTCCAGCCTTTGGTTTCTGCAGAGCTTCATAATCTATTCTATTCTTCCACGTACTCTTCTGTAGTTTGATTGGTCGATTTCCAACATATTTACCGTTCATCTCTTTCA…
TRINITY_DN64928_c2_g1_i15	162.664	4.51766	0.369061	12.241	1.87774e-34	1.47504e-31	GO:0016021;	A0A287QGT4 HORVV HVA22-like protein ;A0A446SQI6 TRITD HVA22-like protein ;A0A3B6KD06 WHEAT HVA22-like protein ;F2DWK3 HORVV HVA22-like protein ;W5G185 WHEAT HVA22-like protein ;A0A453JSW8 AEGTS HVA22-like protein ;A0A453JSY9 AEGTS HVA22-like protein ;A0A446TWK8 TRITD HVA22-like protein ;A0A3B6LGS3 WHEAT HVA22-like protein ;I1ILN2 BRADI HVA22-like protein ;	TCTGGGACAATCTCAAATTCTGAAGAAACAACCATTTTTTTATACTAAGATCCACACTTTCAGTTTTATGTATTCCAAAGTATAAGGTAATTTCATATTGAGATTTTACACACTTGTAGGATACATAGATGTTGACCACGGCCACGCATGTAAACTAGTACTCCAGCTGCAGAAATGGAAGGAAGGAAAAAGAAAAAAATGGACACCACAACCACAAGACAGCTACAGGGACCTATGAATCTCTGGTCAGTAACACGGACCCTCAGTGCTTTTCATGATCCTTCTTGGACCCGACGAAGGAGAGGAACTTGCTCTTGGCGTTCTCTTTCTCCTTGGGAGACGTCGAGGGCGACTTCTCCTTGGCGCCGTTCTCCTTCTTGCTCACGCTCGCGCTACTGC…
TRINITY_DN27362_c0_g1_i1	1694.86	5.61604	0.459583	12.2199	2.43527e-34	1.89982e-31	GO:0005524;	A0A287M3A7 HORVV Uncharacterized protein ;A0A453FWI8 AEGTS Uncharacterized protein ;A0A287M394 HORVV Uncharacterized protein ;A0A453FWD1 AEGTS Uncharacterized protein ;A0A287M383 HORVV Uncharacterized protein ;A0A453FWC7 AEGTS Uncharacterized protein ;A0A287M3A4 HORVV Uncharacterized protein ;A0A453FWD0 AEGTS Uncharacterized protein ;A0A453FWI3 AEGTS Uncharacterized protein ;M7ZFH3 TRIUA Heat sho…	GCAGGCGGTTCTCCGATCCATCAGTCCAGAGCGACATGAAGCTGTGGCCGTTCAAGGTCATTCCAGGGCCTGCTGACAAGCCGATGATCGTCGTCCAGTACAAGGGCGAGGAGAAGCAGTTCGCCGCTGAGGAGATTTCCTCGATGGTGCTCATCAAGATGAAGGAGATTGGTGAGGCGTACCTCGGCACCACCATCAAGAACGCGGTGGTGACGGTGCCGGCCTACTTCAACGACTCGCAGCGGCAGGCCACCAAGG
TRINITY_DN72393_c0_g1_i1	2081.88	4.90422	0.401793	12.2058	2.89335e-34	2.24171e-31	GO:0016021;	A0A287N5J0 HORVV Uncharacterized protein ;A0A453H9T9 AEGTS Uncharacterized protein ;A0A446RT07 TRITD Uncharacterized protein ;A0A3B6ILU8 WHEAT Uncharacterized protein ;I1GNR2 BRADI Uncharacterized protein ;F2D8Q6 HORVV Predicted protein ;A0A453HA69 AEGTS Uncharacterized protein ;A0A3B6JDA4 WHEAT Uncharacterized protein ;A0A446R7D3 TRITD Uncharacterized protein ;A0A3B6HZB8 WHEAT Uncharacterized pr…	CGACCACCGAGATCTACACGTTCGAGTTCTACAGTCCGACGATCCAGCGTGCTGTGCCTGGCGTGGGGGCTCTTCGCCACATTCATCCGCGGCGGGGAGGAGATCCCAGCGCAGGACGAGATCACGCCGCTCGGCAGCGAGCGCTACGCGTGGGGCTTCGTGCTCGCCGTCGTCTGCCTCCTCACGCTCTTCCCCAACGGCGGCGGCACTTACTCCAGCTCCTTCCTCGGCGAGCCCTTCTTCAGGGGCGGCATCTAAACCCACCCGCAGCCACTAGTATAGAAATAGTTGGGGCTGCTGGTGACTTAGCCAGCCCCCAAAGTCAGTGACTAGATCGGAAGAGCAC
TRINITY_DN80224_c0_g5_i2	33853.8	3.51885	0.288669	12.1899	3.51905e-34	2.70795e-31	GO:0006457;GO:0009506;GO:0051087;	I1HZC4 BRADI BAG domain-containing protein ;A0A3B6IWQ5 WHEAT BAG domain-containing protein ;A0A3B6IZU7 WHEAT BAG domain-containing protein ;A0A0E0CIQ2 9ORYZ BAG domain-containing protein ;A0A3B6JQE5 WHEAT BAG domain-containing protein ;A0A3B6JP45 WHEAT BAG domain-containing protein ;A0A3B6JQ19 WHEAT BAG domain-containing protein ;A0A3B6JQF1 WHEAT BAG domain-containing protein ;M0UNY0 HORVV BAG do…	GCTCAGCTCCGTGATGATCCCCATCTGATCGTTGCCGGACGATAGTAGCTTCTGCAGCATCTCCTTCAGCTTCAGGTTTTCGTCGGCCAGATTCTTCTCGTCGTTCTTCACAGCTTCGTGTGAGACAGCAGCAGCAGCTTCCTCAGAAGCCATCTGGACTGCGGCATCTTCTTTTGGGTCACCAGATTGAGGTTCTCCGCCAGGTGTTCCTGTTTCACATACTGAAGCTTCCTCCAGCGTCTCGTTGCATTCGCTTGTTTTATCTCCGCTGAGATCCTCATTCTGAGGGTGGCCTTGGCTCTCCAATGACATCTTGGAGTCAGGACTCTCATGGGACATGGTACCATCTTGATGCCACGGTGACTCGTCGCTCACGTTTTCAGTCAGGACAGGTTCATC…
TRINITY_DN65380_c2_g1_i4	895.786	3.8645	0.318725	12.1249	7.79623e-34	5.8793e-31		A0A088C948 9POAL F-box domain-containing protein (Fragment) ;A0A088C9P1 9POAL F-box domain-containing protein (Fragment) ;A0A453BAS6 AEGTS Uncharacterized protein ;A0A514M9Z5 9POAL F-box domain-containing protein (Fragment) ;A0A514M9Y7 9POAL F-box domain-containing protein (Fragment) ;A0A514M9Y6 9POAL F-box domain-containing protein (Fragment) ;A0A514M9Z3 9POAL F-box domain-containing protein (Fr…	TGCCTAGAGTTCCAAATGTACACGAGTATACAGAGATCGTACACTACAGCATACACACACACTCTCTTCTCGCTGAGTTCCAACTTCCAACACTGATGCTTATACAACTTACACTAATCATCAGGTATGGTAAGATGCACACTAAGTTAAGTAAAATGACCAAACAAACTGATTTATTCTTGCATTGCCTAGAGTTCCAAATGTACACGAGTATACAGAGATCGTACACTACAGCATACACACACACTCTCTTCTCGCTGAGTTCCAACTTCCAACACTGATGCTTATACAACTTACACTACTACTCTTCAGAGTTCCAACACTCTGACGCTTATAACTTACAGTAATAATACATACACATAAACAAAACATGGTGTGTCCTCTTCAATCGCAGCATTG…
TRINITY_DN63721_c0_g2_i5	168.994	3.81974	0.316021	12.087	1.2373e-33	9.20798e-31			CGAGATCTACACGTTCAGAGTTCTACAGTCCGACGATCCAGATCTGTGCTTCGGCGTTGTAGATAGGGTGTGTAGGTGTGGGTTTGCCGGTGGCGCGGCCAGGATGGGGTGGTTCGCGTCATGGCGAATAAAGTGGCCCGAGCTCGGCCCCCATCTCGCCGACGACAGCGACGAGTTTCTAGGTCCTTTGGGTCTCGTGGGTGGCGTCCTGGCGAGGTGGATGTCATCCTTCGTCGAGCTTTTGTCCTCCCGGCCTCTTCCTCGCGCTACCGTCCGCGTCTCCTTGGGCGGTGGCAGGCCTGTGGTGGTGGATGGCGCCGGGCCTGGTACTCCAATTCCTCGTCGTCGTCTTTGTGCAGGAGTCAAGGTGTCTCGATCTGGGGTCGACGAGCGACGGTG…
TRINITY_DN78520_c0_g1_i18	277.829	3.12262	0.259426	12.0367	2.27974e-33	1.68548e-30	GO:0008234;	A0A3B6PTQ0 PROTEASE domain-containing protein ;A0A3B5YSD4 PROTEASE domain-containing protein ;A0A446XVI2 PROTEASE domain-containing protein ;A0A3B6MVT0 PROTEASE domain-containing protein ;A0A446Y5H8 PROTEASE domain-containing protein ;A0A3B6SAC4 PROTEASE domain-containing protein ;A0A446Y5I5 PROTEASE domain-containing protein ;A0A446X5J3 PROTEASE domain-containing protein ;A0A3B6TLE4 PROTEASE dom…	CGATCTTATATGGATTAGTAATGTTTTACATAAAAAAATAAAATGATAAGTACAATACAAATATATACTAATCAAGAGTTCTTATAGAATTGAAAAATGACACAAGTATTCTGCTTCTTAATTCCCAAAAAATAACGCCACAAAGGACCTATGCCTGGATCTTATAGTTCAGAACCACTGATTTATCTACATTGTTCCTTTTGCAGAAAAATAGCTGATTGGCAATCTGAATTCTGATATGAATAATGTCTTCCTTGCAAAACAATGAGCATGTGTCCACCTCGGGTTTGAAAATCTCCATAAATTTCATAGTAAACACCACACAGTCATCAACGTTGCCTTGCTTTGGGACTTTGGCATACATTACTGAAAAGTTCATAAAAATATTCTCCTCGGTTT…
TRINITY_DN13489_c0_g1_i1	165.877	6.59463	0.548161	12.0305	2.4581e-33	1.80555e-30	GO:0005509;	A0A1E5UTP5 9POAL Putative calcium-binding protein CML16 ;A0A0E0FFV4 ORYNI Uncharacterized protein ;A0A0E0MR23 ORYRU Uncharacterized protein ;A2WKD1 ORYSI Uncharacterized protein ;A0A0D3EJB4 9ORYZ Uncharacterized protein ;I1NK06 ORYGL Uncharacterized protein ;I1HBR4 BRADI Uncharacterized protein ;A0A0E0JDR5 ORYPU Uncharacterized protein ;A0A0E0BWS9 9ORYZ Uncharacterized protein ;A0A0D9UWG9 9ORYZ U…	CCAGCTCCTCCATCATCGCGCCCACCTCCCGGCCGCCCGCCGACTCGCTCGGCGGCGGCGTGATGGCGTGGGACACCGCGGCGAGCTCGGACGGCGAGATCCTGCCGTCGCCGTCCGCGTCGAAGCGGGAGAACACCTTCTTGATCTCCGCGTCGTGTCCCGCGGACAGGGATGCCGGTGGTGCCTGTGGCTTCTGCATCTGCTTCTGGCCGTTGCTCGACATGGTCACCGGCGAGCTAGCAGATCTTCAAGCTTTCAGGTGGCCTGTAATCAGTGGACTCGTTGTGGATGGCGATCGATCGAAGAGAACTTGATTG
TRINITY_DN65077_c0_g2_i2	74585.7	3.91757	0.326765	11.989	4.0598e-33	2.96004e-30	GO:0000302;GO:0006457;GO:0009408;GO:0009651;GO:0043621;GO:0051082;GO:0051259;	M8B2V2 TRIUA SHSP domain-containing protein ;A0A446QRZ7 TRITD SHSP domain-containing protein ;A0A453IF04 AEGTS SHSP domain-containing protein ;M8AY04 AEGTA SHSP domain-containing protein ;A0A3B6JLR9 WHEAT SHSP domain-containing protein ;A0A446QRB1 TRITD SHSP domain-containing protein ;A0A3B6HU40 WHEAT SHSP domain-containing protein ;A0A446QR95 TRITD SHSP domain-containing protein ;A0A3B6HQA9 WHEA…	GCCAGGTGTCGGACTTCTCCTCCTGCTCCTTGTTCCGCTCGCCGCTGATCTGCAGCACGTTGCCGTCGTCGACCTCCACCTTCACCTCCTCCTTCTTCAGCCCCGGCACGTCCGCCTTGAACACGTGAGCCTCAGGCGTCTCCTTCCAGTCGATCCGCGCGCCGGCGAAGGCCGCGGTGTCGGAGCTGGCGCGAGGGAAGATGCTGCCGCTGCCGGAGCCGAAGGGGAAGCCATTGAAGGGATCCCAGAGATCAAGAGAGAAGGGGTCGAACACGTCGGCGCGGCGAATCAGCGACATCGTCGGCGGGTTGGCGATGAACTGCTGAATGTTTAGTGAAGTGATTGTTTTGTCTAAGAGCGGCTGGTTTTGAACGATCTATCAAGAAGCTGGCTTTCCTT…
TRINITY_DN67169_c0_g1_i9	1635.62	2.43984	0.203515	11.9885	4.08216e-33	2.96004e-30	GO:0008270;	A0A446NP91 TRITD Uncharacterized protein ;A0A3B6EJI5 WHEAT Uncharacterized protein ;A0A3B6GW57 WHEAT Uncharacterized protein ;M7ZKQ5 TRIUA RING finger and CHY zinc finger domain-containing protein 1 ;A0A446NP52 TRITD Uncharacterized protein ;A0A3B6EIL3 WHEAT Uncharacterized protein ;A0A453FI18 AEGTS Uncharacterized protein ;A0A3B6GYV3 WHEAT Uncharacterized protein ;A0A446NPC0 TRITD Uncharacterize…	CCGTTTAAATACCCGCCCCTTCCAGCTTCCAATCTGAATCACATCCAGCTGCTACGCCACAACCCCCTGTCGCAGGTTTCGTCCCGAGCCGCTCCCGATTCCCCAATCCACGCTCGCGCTCCAGGATCCTCGATTCGCCGAGGCGACCGCGCCGTCCTGCCAACTCGATTCGGTCCTGCAGTCAGTGTGCGCTAGGAAGTTCGTCACACGCCTCGCGGTTCTGATTTTGTTTTCTGTTCTAGCTTTATTTAGCTTGCTCGATCTGTGTAGGTGTGCGTGCGAGTGTGTGGTTTCTTCGGATTGCTTGCCATGGCGTGCACCTGTGTGATGGTTATGACTTGGTCATGTTGGTTGATTGCTTGATTTCGCTGTGATGAATGATTTTCTGATTCGCTTTAA…
TRINITY_DN76179_c0_g6_i2	201.753	6.55727	0.549155	11.9406	7.2654e-33	5.20157e-30	GO:0003676;GO:0004180;	A0A453K3Q9 8 domain-containing protein ;A0A3L6STB2 PANMI Putative glutamate carboxypeptidase 2 ;	GGCAATGCTGCTGGACCAATTCAGGAAATCGCGGAGTACAGGTAGTACGGAGATTGATTGAAGAGGAAAGGAGGAGGGAGCAGACCGCAGTGCTTCCAAGACCGGACCATGGATGGAGAGGGAGGACGGCAAAGTACAGAGCTTTTTCGCTCGTACTTGAGGTGGTTGAGCGGGCGTGCACGCGGTGGCCGCCCATTTATAGAGCTCTCGGCCCCCACGCACCCACGCACCCGGGCTTCGAATTCCGAAGTTTCCAGACGGTTCTGCCATGGAAGGATTTGAAATATCTTCGCCTCCATGGTTTATCTTACTATCGATGCGGTGACGTGGCCAGGGGAGAGTTCTGGAAGGCCCGGAGGCGAGGGAGGGTTCTGGAAGCGTCGCACAAGTTGCCGCTTA…
TRINITY_DN79252_c0_g9_i1	133.083	7.99316	0.670163	11.9272	8.53966e-33	6.03743e-30			TGGATGATTATTCGAAGATGGAGGAGCAGAGGCGCTTGCCGAAGGAGCAACTGTAGAGGCTTTAACCTTGGCTATGACTCCTCTTGGTAGAAGATAGGCAGTAGGTTCATCTTCGGCACATAAAGGCGTCGACTCCTTCATTTATTCTTGATTTTCAGAGTGCATCCTTGCCTTCTTTGGAGGAGGAACATCTTCATCTTTGTCAGAGCTATTCAAAGGAAATATGGAATTAGCAGCATCGTCGTTATGTCCACTAGGACTCGACTCCGCTGTGGCCATCAAATCTTCATTTATTTTTGTACGGCGCCTGGAGAGAAGTACGTCATCATCAAGAGCCTCATCATCTGAAGCATCACTATCTTCAATCACGTCAGGATCATCTTCAGTCTCTTCAGCAAC…
TRINITY_DN65293_c0_g5_i5	1366.31	3.26589	0.274651	11.8911	1.3174e-32	9.25599e-30	GO:0003723;	Q0DZF5 ORYSJ Os02g0622500 protein (Fragment) ;A0A453P411 AEGTS RRM domain-containing protein ;A0A287UB97 HORVV RRM domain-containing protein ;F2EGU2 HORVV Predicted protein ;A0A0D9YV51 9ORYZ RRM domain-containing protein ;A0A0E0NHY4 ORYRU RRM domain-containing protein ;A0A0E0NHY3 ORYRU RRM domain-containing protein ;A0A0D9YV52 9ORYZ RRM domain-containing protein ;A0A0E0G9V2 ORYNI RRM domain-conta…	GCAAATTTAGCAAGAAACAGAGCCCATTACACATGGCTCATATGAGCAAGAAAGTATGACATGCTGTGATGATAAGGAAGGTGTGGCAATAAACGAAGCGCATGCTTAAGGTGTCTTTGGCAACCTTAAGCAGCAAACTGAACATGCACAAATTCTTATGATATAATCCTTGGCAGCAGTCCCATTCAATAGCATTTTACGACCCAGCGAAACCAGAAGAGCACTTAATAACATTTTTACAAAGATGAAAATCATTCATCGACATCAGAGCTCACCACGAGCACTTCATAATGTTCACAAACGGTGGTTGTCATTTGAATATTTACACCTACATTACAATCATGAACTGCACTAAGACTATGAAATACAAGGTATTGCATGCTTCATGGCCAGAATGAC…
TRINITY_DN67881_c0_g1_i3	618.361	2.81765	0.238518	11.8132	3.33785e-32	2.31638e-29		K4A8P2 SETIT Uncharacterized protein ;	TGCTCTTCCGATCTGGTAACAAGCCCAGTTGAGAACTCTTTGAGCTCCTTGAGCTCTGGCACTTGCTGTATCTCCTCTATCGCGGTTCCGCAGTCCTCCAATCTTCTGTTCATCCCACTAATGAAAGATGTCGTCTGTCTTTGAAACTCTTCCATATGTCTGGCTGCATTATTGTGCTCTGCTGCAACAGCTTTTCTGATAGAGAGAATCTTTTTTTGAGACGTCTGTTCAGTTCTGTTCACGATCTCCGTAAGCATGTCACATAGGGAGGGTTGATACCAACTGGCTTCACGGTTTAAGCTGCCAGGACTGTCATCCACTGATGTACGGCGAGCAGAGCTTGACGGACTGTACTCGCTATCAGATTTCCGCTTCGGGCTTCGATACAAACTGCTATCA…
TRINITY_DN43383_c0_g1_i1	94.0815	7.55125	0.641233	11.7761	5.1812e-32	3.55205e-29			GTTTCTCTCCTGGTAGCTGAAGATGTAAAGATGCAAAACACCCAAGCGTTTGAGCAGGAAACTCGAAGAAAAACAAACAATAAAGCTTTCCAATAAAACGATGAGGAGAAAAGGTGTGCAGATTTTCAATGGATTTCTCAACAATCAGTTCACTCAAGGATACCATAGAAGAACCAAAAATAATAGCACTACATCAGACGGTCATACAAACGGTGAGTCCACGGAAGTCCATCACTCATAAATTCAAAAGAAGCAAACAGATGATATAAATAAATAAATAAATACTGAGTACAAGGCAGCCACAAAATGCAGAAAGGAGAAATCATATTTATTATTGGAGGCTCAGTGTTGGCTCATCTGTCATATGACAACTTGCGCTCTCCGAACAAGTGAAATCAA…
TRINITY_DN64622_c3_g3_i1	3066.54	3.90681	0.332998	11.7322	8.7159e-32	5.88064e-29	GO:0000723;GO:0003678;GO:0004674;GO:0005524;GO:0006281;GO:0006310;	A0A0D9Z5S2 9ORYZ Non-specific serine/threonine protein kinase ;A0A0E0GL18 ORYNI Non-specific serine/threonine protein kinase ;A0A0D3FH67 9ORYZ Non-specific serine/threonine protein kinase ;A0A0E0CZ52 9ORYZ Non-specific serine/threonine protein kinase ;A0A0D9Z5S1 9ORYZ Non-specific serine/threonine protein kinase ;A0A0E0GL17 ORYNI Non-specific serine/threonine protein kinase ;A0A0D3FH66 9ORYZ Non-…	TCTTCCGATCTCCTTTAAATAAATATTTGTAATATACTATGTATTATACATTTAGGGTTCTTTGTACTGGTTCTAATAATTATTAGATCGGTGAACATTTCGGAAAAGATCACATTTGCGGATTTCCACTAAACAAGCTGATAATGGAACATGAAAATTTCAACACAAAACACCAACACAACCGCGCGAAGAGCCACTACCTCGGAGGCTCGAAAGATACACTGAGGAGCCCGGAGCCATTTCCAAGGACCGCGATAGGTCATGCCTGCCGGTGGCACTCCAGATGGTGTGCTTGTGCGGGGGAAGGGAACGGTGGAGGAAACCCTAACCCTATCGAGGGAGCGGCAGGAAGGGAGAAGTAGGCGAAAGAAGCTCCCTGGGAAGAAAATGAAGATCG
TRINITY_DN77210_c2_g2_i3	2136.92	4.24633	0.361944	11.732	8.73378e-32	5.88064e-29	GO:0004553;GO:0004575;GO:0005975;GO:0016021;	Q8GUC0 LOLTE Putative soluble acid invertase ;A0A287T6F9 HORVV Uncharacterized protein ;A0A446VYB6 TRITD Uncharacterized protein ;A0A446VYK6 TRITD Uncharacterized protein ;A0A453MRX2 AEGTS Uncharacterized protein ;A0A287T6G8 HORVV Uncharacterized protein ;A0A287T6G1 HORVV Uncharacterized protein ;A0A453MRX7 AEGTS Uncharacterized protein ;M0Y7E8 HORVV Uncharacterized protein ;A0A446VYB5 TRITD Unch…	CTCCACCATGGCGTCTGGCGTCAGCAGGTACAAGCAGGCCAAATGGGCCAAGCGCGCCACGGCCGGCCGCACCACCGCTGGTGCTGCAGTTGTAGCCGACATCAGCCTCCTTGGCGGCGACGACATCGAGTGGGTCGAGGCGGAAGGAAGCCTCGATGTCGAGCTGTGTGGCACGGTGGAGGCTGAGAGGGAAGATAGAGCCGTGGTCGACGGTGATGCTGCCGAGGTTGGTGGAGTTGGTACGGAGTGTCTCCACCTCCACCACTGGCCACTGGATGAGGTTGCTGCCAGTCTTGTTGTCCAGCACCACCGTGCGAGGGGTCGACTGTAGGGAGGCCCATCCCTTGGCCACGTCGGCACGCTCGGAGTCGGTCTCGCCGACCCACCCCCACAACACAC…
TRINITY_DN77119_c0_g4_i6	685.678	2.3541	0.200793	11.724	9.60083e-32	6.38839e-29	GO:0005783;GO:0005789;GO:0005887;GO:0006886;GO:0006888;GO:0016021;GO:0070973;	A0A446K127 TRITD Uncharacterized protein ;A0A3B5Z040 WHEAT Uncharacterized protein ;F2CUB4 HORVV Predicted protein ;A0A3B5ZW83 WHEAT Uncharacterized protein ;A0A446J2K8 TRITD Uncharacterized protein ;A0A3B5Y2I8 WHEAT Uncharacterized protein ;I1J015 BRADI Uncharacterized protein ;A0A5J9U5W9 9POAL Uncharacterized protein ;A0A452Z2S3 AEGTS Uncharacterized protein ;A0A5J9U4L0 9POAL Uncharacterized pr…	TTTTTTTTTTTTTTTTTTTTTTTTTTTTTTCTTTTTTGTTTTTTTTTTTTTTTTTTTTCAAGCAGAAGACGGCATACGAGATACATCGGTGACTGGAGTTCAGACGTGTGCTCTTCCGATCTCTTGAATTAGACTGGATCCTGAAAGTCTTAGGGCTCCGCCGCCTCCGACTCCAACACTGCAAGCCGACAGCCACTCAAATATTGCAAACAAGACTACAAGGGTAGTTTATATTCCCTGGAACTATGAGTCAGTACTTGTGCTCTCGTGATATTCACTCAAATATTACAAACAACAGATATAATTATATGCCCAGGACATAGTAATGACATGAGAGTACATCGTAAGTACTCTATAAGCACTAGGGAATAATAACACAGGAGGACCAATATGCACTAG…
TRINITY_DN75464_c0_g10_i1	434.909	3.29904	0.281824	11.706	1.18717e-31	7.80759e-29		A0A452YXZ1 AEGTS Uncharacterized protein ;A0A446Y276 TRITD Uncharacterized protein ;A0A1D6CDW1 WHEAT Uncharacterized protein ;A0A446TEB1 TRITD Uncharacterized protein ;A0A3B6KPE1 WHEAT Uncharacterized protein ;A0A3B5Y2R7 WHEAT Uncharacterized protein ;A0A3B6QHW8 WHEAT Uncharacterized protein ;A0A453P6G5 AEGTS Uncharacterized protein ;A0A446J9D0 TRITD Uncharacterized protein ;A0A3B5Y5S3 WHEAT Unch…	AGAGATGGACTAGGAGAGGCGCCGGTCTTAGGGCTGTAGATAGTAGTTCCAATAAATCTAGCGTTTGTGTGTTTCGGCGTCATGCCGGTCTTCGGCTTCTTGCCGTGAGGAGCGGGCTGGATCCAGGCCTCGCTGGTGGTGCTCCTGCTCGTCGTGGTGCTCCGGCGGTCGGAGCCAGAGGCGTTGGGGAGGTGTGCTGCTGGGGCCTCAGTCAATAAAGCTCATGGATCTTGCTGGTTCGGCCATGTCGGTCTCATGGTGCGGCTGTCTTTCTCTGCTCATGGTGATTTGGAGAGGACAGAGTTCCTGGCGGTAGGCTGTTGTGGCATGGACTGGCGATGTAGGTGCTGGGAAGCTCAGCTTCGATCTGAAGGAGTTCAGGCAAAGCTTCAATTTTCT…
TRINITY_DN72207_c0_g1_i1	329.619	5.56598	0.476201	11.6883	1.46317e-31	9.56713e-29	GO:0004672;GO:0004842;GO:0005524;GO:0016021;GO:0022857;	A0A0D9VN84 9ORYZ Uncharacterized protein ;A0A0D9Z0S1 9ORYZ Uncharacterized protein ;A0A2K2DVS0 BRADI Uncharacterized protein ;C3SAC7 BRADI Protein kinase ;Q10T51 ORYSJ U-box domain containing protein, expressed ;Q10T52 ORYSJ U-box domain containing protein, expressed ;A0A0E0NNG4 ORYRU Uncharacterized protein ;A2XBG2 ORYSI Uncharacterized protein ;Q0DW23 ORYSJ Os03g0101200 protein ;A0A0D3FCL7 9ORY…	TTCAGACGTGTGCTCTTCCGATCTAACAAAGATTTCTTCATGATTCATCCTACTGTTATTACTCCATGTCACTGCAGAAATGCAAACCTCAAAACCGACGAGCAGAGCTAAGGCATCGTCGCCCTTTCAATCACACAGTTTTACTCTCTCCTGGAGACTAACACCTCTACTTACCAAGCAGGGTGATTATAGTTGCAAAAATGCTCCTTCACTTTACACAGAGGCTGACACTGCCTAAGACAAACAGACACACAGAGAGACAAAAACAGCTATACTCGGACCCTCTCCCCCCGACCCCAATGATATGTGCACTCAGACTAACTATATATTTACCATTAGCCTCAATCAAATGCCTGCCTGGGCCCTCCAGTTCGTGATCTCACTCAGAAGCCGCAGGTT…
TRINITY_DN72688_c0_g1_i2	671.742	4.31469	0.369406	11.6801	1.61141e-31	1.04758e-28	GO:0003700;GO:0005634;GO:0043565;	A0A446TRG4 DOMAIN domain-containing protein ;A0A3B6KUI2 DOMAIN domain-containing protein ;A0A446TRG1 DOMAIN domain-containing protein ;A0A446SK95 DOMAIN domain-containing protein ;A0A3B6KUX1 DOMAIN domain-containing protein ;A0A453JC71 DOMAIN domain-containing protein ;A0A3B6UB85 DOMAIN domain-containing protein ;A0A446QGN3 DOMAIN domain-containing protein ;A0A125RTZ4 WHEAT Heat-responsive transc…	AGTGTACGCATCTGCTGTCTACACATAGAAGAAGAAACGGTGGCCGAGCAATCTTTCTCATTTTACAACAACTTATTAAGCGCGCGCCTGTATATCCGGATGCCCCACAATCCAGTTGCGCACACCGAAAGGAAGAACCTGACTGGTACTGGTAGCAGCAGCCTGCCTGGGTACACTAGCCTAACCTAGCATTTCCTTTGTTTACAGAGCGGTTCGGGACGGCCGAGCCGTCGGGCAATTCGCCACAAAATACGTACTACACAAATCGGTGGGCGAAGCCCGCACCAGCCGGCCGAACCAACCAAGCGGTTCGCGTTCGCGCGGTGAGTCATTCAGTAGCCGGTGCTGTCGACGGGGAACGCGTACGTCGGCGGGTCCCCGCCGCCGCCGTCCAGCTGC…
TRINITY_DN18326_c0_g1_i1	349.456	6.87134	0.588735	11.6714	1.78551e-31	1.15413e-28	GO:0004722;GO:0004724;GO:0046872;	A0A453SQR8 AEGTS PPM-type phosphatase domain-containing protein ;I1GWK9 BRADI PPM-type phosphatase domain-containing protein ;A0A453SQR5 AEGTS PPM-type phosphatase domain-containing protein ;I1GWK8 BRADI PPM-type phosphatase domain-containing protein ;A0A453SQQ9 AEGTS PPM-type phosphatase domain-containing protein ;A0A453SQN0 AEGTS PPM-type phosphatase domain-containing protein ;A0A453SQR4 AEGTS …	ACGTGTGCTCTTCCGATCTCCACCACGAGGCGATCCCCTACAAGGATCGCGGTGGAAGCCGTCGACCCCGCGTCCCGATTGTGGGTGGTATCGGCTTTCAGGAGTTCCGAATCCGTGCGGGTGAAAGTTTCAGCAATAGCAGACTTGGTGTCGGTGAAGAACTTCGGGTGCTTAATTAAGTTGCTGAACAGGTTTTGCTTGACAAACTCTGCTGCCCGAGCTCCACCATGACCATCGAAGACACCGAACAATCCAACGGTCTCACCATCGACA
TRINITY_DN69818_c2_g10_i15	1104.58	4.12464	0.353519	11.6674	1.87117e-31	1.20263e-28	GO:0006970;GO:0009408;	N1QX41 AEGTA SHSP domain-containing protein ;A0A453PM48 AEGTS SHSP domain-containing protein ;A0A3L6QEB2 PANMI 24.1 kDa heat shock protein, mitochondrial-like isoform X2 ;A0A2T7FCA5 9POAL SHSP domain-containing protein ;A0A2T7FCB4 9POAL SHSP domain-containing protein ;A0A453PMA1 AEGTS SHSP domain-containing protein ;A0A2S3GTC9 9POAL SHSP domain-containing protein ;A0A2S3GT86 9POAL SHSP domain-con…	TTTTTTAATAAAAAGAAGTCAAGCTGTGTAAATTCCTTGTAAACCGGTGGCAACAAGTCGACGGCCACATACCTGATTCAACAGCCAATTGTAGGACCTTGATGGCAAAGATTTCTTTCGGACACCACCAAAATTTGAAAAAATACATGGAAAAAACTGGCAGCAGCCGGATATTTTAACTAGTACAAATAAACTAGTATTAAATAACAAGATTGATGCTTCTATTGATTCTTACTCGTACAAGTAGTATTTCAGAAACCATCGCATCGAACACGAAACTACCATACAAAAAAAAAACACACTTTAAGAGAACTTGTTTATTGGACAGTGCTGGCTAACACGAGGCGATCTGCGATTGCGTGACACGAAAACTCTGGGAAGCATTTCTCCCCCTAGTCC…
TRINITY_DN73223_c0_g2_i6	368.179	2.95942	0.253774	11.6616	2.00177e-31	1.2793e-28	GO:0005216;GO:0006812;GO:0031359;	A0A3B6UBB7 WHEAT Uncharacterized protein ;A0A446SVK9 TRITD Uncharacterized protein ;A0A3B6KCN2 WHEAT Uncharacterized protein ;B4FK80 MAIZE Uncharacterized protein ;A0A1D6MUR6 MAIZE Outer envelope pore protein 37 chloroplastic ;A0A3L6T108 PANMI Uncharacterized protein ;M7ZB04 TRIUA Uncharacterized protein ;A0A3B6LJ11 WHEAT Uncharacterized protein ;M8BPS0 AEGTA Uncharacterized protein ;A0A453K6N7 A…	GCTAAAAAGGCATATATTGGGGAACGGATGTAATATTATATTAAACATCTATAAAAAAAAATGCTTCCTTTCATTGGCCACAAGGAGGGCAGACATAACATATTATTTGTTAACCCATTTTAGCGCTGAAAATGAACACACATTCACATTTGTTATTATTTTTCACCTTCTCTGTGTGCACGTTACACAATAAATATCCAAACTAAAAATCCCATCTTTTCTTCACCCGGAACATTACAGTTGAATTATGTATATTGTCCTGGGGGACTTTCAGCATAAGCTGGATTTTCGATTTCAGGGGGGCCTCCTTTGTCTTGCCACCTGCGTCCCCAATCCAAAGAGATGCCCATCCAAGCCGTTCATCTGACTCATAACCTGCTTTCCACTTGGCATGCTTAC…
TRINITY_DN78594_c1_g4_i5	2748.6	2.06236	0.177009	11.6511	2.26443e-31	1.43903e-28	GO:0005524;GO:0016887;	A0A453GXP2 AEGTS Uncharacterized protein ;A0A3B6JEA4 WHEAT Uncharacterized protein ;M0WET2 HORVV Uncharacterized protein ;A0A446RP32 TRITD Uncharacterized protein ;A0A3B6IMB3 WHEAT Uncharacterized protein ;M8AGX7 AEGTA ABC transporter F family member 1 ;A0A453GYY4 AEGTS Uncharacterized protein ;A0A287MW24 HORVV Uncharacterized protein ;A0A446RP27 TRITD Uncharacterized protein ;A0A446RP25 TRITD Un…	GCAGGCGCTATGGTCTGCTTGGTCTGAACGGCTGTGGAAAGTCTTGCCTTCTCAAAGCAATAGGATGCAGAGAGCTTCCGATACCTCAGCACATGGATATTTACCACCTCAGCCATGAGATCGAGGCTTCGGACATGTCCGCGCTCGGAGCAGTCATTAGTTGCGATGAAGAGAGGGTCAAGCTTGAAAAGGAAGCTGGGATTTTGGCTGCTCAAGATGATGGTGGAGGTGAAGCTTTAGAGCGTGTTTATGAGCGATTAGAAGCAATTGATGCGTCCACCGCAGAGAAGCGTGCTGCAGAGATTCTGTTTGGCTTGGGTTTTAACAAGCAGATGCAGGCCAAGAAAACTAGAGATTTTTCTGGTGGTTGGCGCATGAGGATTGCTTTGGCTAGAGCTC…
TRINITY_DN66266_c0_g1_i2	261.541	4.10501	0.352425	11.6479	2.35209e-31	1.48639e-28	GO:0000281;GO:0000911;GO:0003700;GO:0003777;GO:0005524;GO:0007018;GO:0008017;GO:0009524;GO:0032153;GO:0080175;	A0A3L6FJA7 MAIZE Kinesin motor domain-containing protein ;A0A3L6FLV5 MAIZE Kinesin motor domain-containing protein ;A0A3L6FJ97 MAIZE Kinesin-like protein KIN-12F ;A0A1D6MVL3 MAIZE Kinesin-like protein KIN-12D ;A0A1D6MVL2 MAIZE Kinesin-like protein KIN-12D ;A0A453A1Z1 AEGTS Uncharacterized protein ;A0A3B6A373 WHEAT Uncharacterized protein ;M8C2L2 AEGTA Vwaint domain-containing protein ;J3MUW4 ORYB…	CATATATTTTAGAAACAGACCAGTTAAAAGTGAAATATTTCAGCATGATGACTTTTCATTAAAAATAGAGTATAACGTAGATGTCTTCAACTAACATAGTTAAATTGTGGTCGCTGTCAATTTTGTAAAAGAATGTCAAAATAGGCTTTGCTGAGTTCGGAAAGTAATACACTCTTTTTTTTTTGAACATGGGAAGGACCCGGAAGGGTCCAGATAGCTGCATTAAACGGTGGTACAAATTGCAGAGAGGCACTTCAAAGTCAAAAAATTACAAACCAGCCCCTACGTTTTACATAGAGAACCCACACACGAGATGAAGAAAAGCGATCGGTTCCCTCGCCACCGTCACCATTGCTGAGCTTGATCTCACGGTCGTCTGCCTCCACCCCGGGGACGAAA…
TRINITY_DN73934_c1_g7_i7	3021.49	2.40458	0.206595	11.6391	2.60805e-31	1.63899e-28	GO:0005829;	F2EBB9 HORVV Predicted protein ;A0A287NZQ2 HORVV Macro domain-containing protein ;A0A3B6JIZ6 WHEAT Macro domain-containing protein ;A0A453I5B5 AEGTS Macro domain-containing protein ;M7ZB58 TRIUA Macro domain-containing protein ;A0A446S498 TRITD Macro domain-containing protein ;A0A3B6ITC2 WHEAT Macro domain-containing protein ;A0A3B6JHB1 WHEAT Macro domain-containing protein ;A0A3B6HS08 WHEAT Macr…	CTCTTCCGATCTACTAGACATATTTTAGGTCTAAGTACATCCATGTTAGTATCAAGTAATATGAATCGAAGGAAGTACTGTGAAGTTCTGTAATACGATTACACATCAGCAAAGATGCTACTACTGCTAGCACTATCACTTGTGAGGCATCTTATTCATAGCACTGTCACTGGAGTACCATGATGAATGGTACAATCTCATTCAGGCCTTCTCTCATTCAGCATGTCCATCCAACTCTCAGATAAATAGTACATTGAAATTGTTCCATACACAATATCATAGTAAACCAACTACAGTAGCCATATTTAATGCTGGCTGACATGAGCATTACTACACTGGCATCGTGGTTATTCATTTCTCAAATTGCGCCAGCATCTCCTGTGCAGTCTCACGCCAAAC…
TRINITY_DN69490_c1_g4_i17	1880.94	2.1315	0.183333	11.6264	3.02565e-31	1.89092e-28	GO:0009941;	A0A077S3V9 WHEAT Uncharacterized protein ;F2DBW8 HORVV Predicted protein ;A0A446Q1F6 TRITD Uncharacterized protein ;F2DH82 HORVV Predicted protein ;A0A287LQW8 HORVV Uncharacterized protein ;A0A3B6GZT2 WHEAT Uncharacterized protein ;I1HS76 BRADI Uncharacterized protein ;A0A453FNK9 AEGTS Uncharacterized protein ;A0A0E0N380 ORYRU Uncharacterized protein ;A0A0E0FTW5 ORYNI Uncharacterized protein ;	GGGCGCAAGTGAAATACCAAGCGCCCGCACCTCGCCGGCGACGACGCGCCCTGGCGCGTTGCCGCCGCCGGCTCCGCCGGGATCCGCCCCGTCCCGCGCATCCACCACGCGCCCGTCCTCCGGGTCGCCCACGACGACTACGCCCTCGCCCTCATGAAGCATCCGGATCCGATTGGGGTGGGCCTGGCCATGGAGGCGGTCGCCGAGGCCGCCGGGCCCGAGTGCATCGTGCCCGGCCAGCACGCGCCGCTCCGGCTCATGGGGATCAAGGTTTGGCCCATTGAAGTAGAGATGAAGTTTCTGGAACCATTTGGCCGGGAGTTACATTCCATGAAGAAGTTCATGGACAAGTCATGCAGTGTCATGGACTCCTCTTTAGCACATAAGTAGGCGTGCATG…
TRINITY_DN71331_c0_g3_i6	1715.83	3.21138	0.27634	11.6211	3.22039e-31	2.00156e-28	GO:0004553;GO:0004575;GO:0005975;GO:0016021;	Q8GUC0 LOLTE Putative soluble acid invertase ;A0A446V0X6 32C domain-containing protein ;A0A446V107 32C domain-containing protein ;A0A446VY96 32C domain-containing protein ;A0A453MRY2 32C domain-containing protein ;A0A446V105 TRITD Uncharacterized protein ;A0A446V0Y2 32C domain-containing protein ;A0A453MRQ9 32C domain-containing protein ;A0A0Q3HWZ3 BRADI Uncharacterized protein ;A0A446V0W8 TRITD …	TATCTTTTTTTTTTTTTTTTTAATGATACGGCGACCACCGAGATCTACACGTTCAGAGTTCTACAGTCCGACGATCCAGACTGCTGTCTACTTCTACGTTGCCAGAGGCCTTGACGGCGGCCTGCGCACGCACTTCTGCCATGATGAGTCACGGTCGTCGCGTGCCAACGACATTGTGAAGAGGGTTGTCGGTAACGTCGTGCCGGTGCTTGATGGCGAGGCACTATCCATCAGAGTACTGGTGGACCACTCCATTGTCGAGAGCTTTGCACAGGGTGGGAGGTCGACAGTGACTTCGCGAGTGTACCCAACCGAGGCCATCTACGCCAACACCGGGGTGTACCTCTTCAACAATGCCACCGGTGCCCGCGTCACCGCCACTAGCCTCGCAGTACATGA…
TRINITY_DN67592_c1_g4_i2	1589.62	4.55922	0.392571	11.6137	3.50888e-31	2.16895e-28	GO:0006869;	A0A287GIH0 HORVV AAI domain-containing protein ;A0A287GII4 HORVV AAI domain-containing protein ;A0A3B5Z357 WHEAT AAI domain-containing protein ;A0A452ZSI1 AEGTS AAI domain-containing protein ;A0A3B6A1W7 WHEAT AAI domain-containing protein ;A0A452ZSL8 AEGTS AAI domain-containing protein ;A0A446KAB7 TRITD AAI domain-containing protein ;A0A452ZSJ2 AEGTS AAI domain-containing protein ;A0A077RQF1 WHEA…	TGATTTTTTTTTTTTTTTTTTTTTTTCAAGCAGAAGACGGCATACGAGATACATCGGTGACTGGAGTTCAGACGTGTGCTCTTCCGATCTTATATATAAGGAGTTCATATATTAACTCATGTGACATACACACAGTACATGACACGCTGACATAAATCTGTAAATTCACACACGACGGCGCCGTACTAAAGTATAGCCCGGTTATTTATTTTATTTTTACTCAATAACCACGTGTTTCCACGTATTTAACACATAGGAAGTGTAACAAAGCCGTGCCATAGCATGGGTACGTGCAACACGCGTGCCAGAGAGAAACGGAGCTCATGCATATATATAGCTCAGTAGCTCAGCACTTTGGCAGGCGCGCCTTGCAGGCGGCGAAGACCTTCTTGCCGTTGG…
TRINITY_DN69372_c1_g2_i4	1020.7	3.61059	0.311028	11.6086	3.72806e-31	2.29191e-28	GO:0006857;GO:0010167;GO:0015112;GO:0016021;GO:0022857;	A0A0E0LRD5 ORYPU Uncharacterized protein ;L0R344 WHEAT Low affinity nitrate transporter (Fragment) ;A0A2S3I0F5 9POAL Uncharacterized protein ;A0A2T7D3K0 9POAL Uncharacterized protein ;A0A3L6RK99 PANMI Uncharacterized protein ;K3YGT8 SETIT Uncharacterized protein ;I1I1H1 BRADI Uncharacterized protein ;A0A4U6U0F4 SETVI Uncharacterized protein ;A0A4U6U5D6 SETVI Uncharacterized protein ;C5YGZ1 SORBI …	GGAGCGGGGTAAGCCCGTGAGGGTTGCCGCTGAGGCGGCGCGCCACAGGGACGATGATGCGGTCGTAGATGGGTACGGTGAGCGCCGCCCCCCGCCTTGTCCGACGACGCGCCCTTCTCGCCGCCGAACCTGCCCAAGAAGTCCCTTGACGCCATGGCTGGTTGGCAGCGCAGAGAGCAAGGAGGAATTCTTGACCGGGAAGGGCAAACGGTGCTCCCTCCCAGTCACCAAGCTCCAAGAAACTCCAAATTCCTCAGGAGCGCCTCGCCATTGCTGCGAATTCCTCCCGCGCCGGCCAATTCACGGCCTCCGAACGCAGAGGAAAGAACGAGCGCGACAGGAACGATCGACGAACACCAAAGCAGAATCGACAGCAATCAATCAGATCCCTCTACCTCC…
TRINITY_DN75684_c0_g6_i4	3454.97	3.61205	0.311505	11.5955	4.34321e-31	2.62725e-28	GO:0003735;GO:0005739;GO:0005763;GO:0006412;GO:0015935;GO:0016021;	M4YNS4 LOLPR Ribosomal protein S2 ;A0A2Z2GV54 WHEAT Ribosomal protein S2 ;A0A446X1D0 TRITD Uncharacterized protein ;A0A453G9P0 AEGTS Uncharacterized protein ;W5XKG9 TRITD Rps2 ;A0A452XML2 AEGTS Uncharacterized protein ;F2VQM3 WHEAT Rps2 ;W5XK50 AEGLO Rps2 ;W5XKD9 TRITD Rps2 ;Q332P1 WHEAT Ribosomal protein S2 ;	CATCTCGGCCGTCGGGTAGCTGATCACCATTTCAAAGTCTATATCCGTGGTTCAAGAAATGGAATTGCTATTCTCGATTCAGACAAGACACTGATTTGTTTACGAAACGCTCTTCATTTTATAGGATCTCTCAGTCGTCAAAAAGGCCGTTTCTTCTTTTTAAAGACCAATCATTTATTTTATTTGGAGATAATGGAAGAAATGGTGAGCTATTTAAGAAGCTATTTAAGAAATGTGAATTCTCATTGTTTCGATGATTCTCAATGGAAGATCGGGGCGTTTTTGACCAATTCTTTTGCAAATAAAAAAAAATTCCGTTCAAGAAAGAAGAAGATCCATTTTGGGCTGAACCAACAACCTGATTGTGTGGTTATTCTGAATGCAGATAGAAAGTCTTCG…
TRINITY_DN71353_c4_g5_i5	5518.5	3.61153	0.311616	11.5897	4.64799e-31	2.79666e-28		A0A452Z9T6 AEGTS Uncharacterized protein ;A0A453FWC4 AEGTS Uncharacterized protein ;A0A453IDK9 AEGTS Uncharacterized protein ;A0A446MH96 TRITD Uncharacterized protein ;A0A0A9NAY2 ARUDO Uncharacterized protein ;A0A287QLL1 HORVV Uncharacterized protein ;A0A446TY04 TRITD Uncharacterized protein ;A0A453FWD1 AEGTS Uncharacterized protein ;A0A446J529 TRITD Uncharacterized protein ;A0A287G6E8 HORVV Unch…	TGGATCAGCACGCCCGGCTGGTTGTCCGAGTAGGTGGAGAAGACCTGCTCCTTCTTGGTGGGGATGGTGGTGTTCCTCGGGATGAGCGTCGTCATGACGCCGCCGGCCGTCTCCAGGCCCAGAGACAGCGGCGTCACGTCCAGCAGCAGCAGGTCCTGCACCTTCTCGTTGCCCTCGCCGCTCAGGATGGCGGCCTGGACGGCAGCGCCGTACGCGACGGCCTCGTCGGGGTTGATGCTCTTGCACAGCTCCTTGCCGTTGAAGAAGTCCTGGAGCAGCTGCTGCACCTTGGGGATGCGGGTGGAGCCGCCGACCA
TRINITY_DN77067_c0_g1_i1	4189.85	5.46886	0.472412	11.5765	5.42333e-31	3.2459e-28	GO:0016021;	A0A446M8F4 TRITD Uncharacterized protein ;A0A446QC46 TRITD Uncharacterized protein ;A0A446PFS3 TRITD Uncharacterized protein ;A0A446TGN5 TRITD Uncharacterized protein ;A0A446YAS6 TRITD Uncharacterized protein ;A0A446MVM5 TRITD Uncharacterized protein ;A0A446NDP2 TRITD Uncharacterized protein ;A0A446JDD0 TRITD Uncharacterized protein ;A0A446UE97 TRITD Uncharacterized protein ;A0A446PBU6 TRITD Unch…	CGTCAATTCCTTTGAGTTTCGGTCTTGCGACCGTACTCCCCAGGCGGAGTGTTTCACGCGTTAGCTGGGCCCCTGATCCGCGTAGACCAAGGGCGAACACTCATCGTTTACGGCATGGACTACCAGGGTATCTAATCCTGTTCGCTCCCCATGCTTTCGCACCCCAGCGTCGGTAGGGACCCAGAGAGCTGCCTTCGCTTTTGGCGTTCCTTCGTAGATCTACGGATTTCACCCCTACACACGAAATTCCACTCTCCTCTGTCTCACTCAAGTGAATTGGTTTCGAGAGCATTCCGCCACTTTTTGGCGACTTTCACTTTCAACCCGATTCACCGCCTACGTGCCCTTTACGCCCAGTCATTCCGAAGAACACTTGCCCCCCCCGTCTTACCGCGGCTG…
TRINITY_DN59559_c0_g4_i1	338.019	7.34754	0.636435	11.5448	7.83939e-31	4.61863e-28	GO:0003676;GO:0016021;	M7ZMS7 TRIUA Retrovirus-related Pol polyprotein LINE-1 ;A0A446SS09 TRITD Reverse transcriptase domain-containing protein ;A0A2T8IM97 9POAL Uncharacterized protein ;M8A9S3 TRIUA F-box domain-containing protein ;A0A446XIA2 TRITD F-box domain-containing protein ;A0A317Y281 MAIZE Reverse transcriptase domain-containing protein ;A0A2T7DI18 9POAL Uncharacterized protein ;A0A2S3HUX6 9POAL Reverse transc…	AAAACATGTTTTGGGAGAGGGGAAAATATTGGGAGCATGTTTCTCCTTAGCTTCACCAACAAGTACAAAATCAAATACTTTTTTTCCAAGCAAGTTGCGTCGCGGCATGGTAGACATAAAACCCAACAGAACAAGAAAAAGAAAATTAGTAAACTATGATTCCGACACATTAATCGTTGATTTCTATCTGGTCCTATCAAGAGCTAATTTTTTTTGGGATATTCTAATCCCTTACTTCTCTTTTTACCGCATCCACCCATGTTAAATTTGGTCATCCTCTACCTCTCATTATATTTTACATACTTTTGAAAATTTCATTGTTAACTGATGATTTTGGAAGGCTTCGTTGGATATGACTAAACCACCTTAGTTAGTGTTGGACTAGCTTTTCCTGATCCG…
TRINITY_DN69793_c1_g5_i22	1040.98	2.23175	0.193484	11.5345	8.83722e-31	5.17953e-28	GO:0008643;GO:0016021;GO:0022857;	A0A0E0H9L0 ORYNI MFS domain-containing protein ;I1HZH8 BRADI MFS domain-containing protein ;A0A0D3F3J3 9ORYZ MFS domain-containing protein ;J3LBP9 ORYBR MFS domain-containing protein ;A0A1E5VT30 9POAL Putative plastidic glucose transporter 2 ;Q6K7S9 ORYSJ Os02g0274900 protein ;A0A287XW95 HORVV MFS domain-containing protein ;A0A0E0H9K8 ORYNI MFS domain-containing protein ;A0A0D9YQD0 9ORYZ MFS doma…	CAGACAAAAGCAAGTACGGTAGCTGCTGCTGCTCCGGGTGCCGACGTGTGTCTTCTCCCTCCTTCTCCTCCGCCGACGACACCGCCACCGCCTCTCGGGTCTCCGTGCTACGCCACCGAACGCACCCACCCAAAGTTGGTCAATCCCAGCAAGCGGCGTCGTGCTCCCAGATCCCAGCAGCAGGCGGCCGATCTGGTGCTGATGCAGGCGCGCGCGGCAACCAGCGGCGATGCGGTGGAAGCTTAACACCTCCGCGTACAAGCGAGTGTCGTCCAGGGACGCGCCCATGGATCCTGACGTCGAGACGCAAGCAAAGATGCCGTCGGACGCCGCCGGCCCGTCCTGGCGGATGTCGCTGCCGCACGTGTGCGTCGCAACGCTCACCTCATTCCTCTTCGG…
TRINITY_DN72451_c1_g1_i4	1158.85	1.51099	0.131315	11.5066	1.22177e-30	7.08738e-28	GO:0016874;GO:0061630;	W5C421 WHEAT RING-type domain-containing protein ;A0A3B6BXC1 WHEAT RING-type domain-containing protein ;A0A3B6AQI3 WHEAT RING-type domain-containing protein ;A0A446LRC4 TRITD RING-type domain-containing protein ;A0A446KGR8 TRITD RING-type domain-containing protein ;A0A453A9F2 AEGTS RING-type domain-containing protein ;M7Z5A3 TRIUA E3 ubiquitin ligase BIG BROTHER-related protein ;M8AX78 AEGTA RING…	TATTATATGTCAAGTAGCACGAGGATACCTTGCACCCTGGTTGGAGAGACGACAGATGTAAAACAGACAACGTGAACTTTCCAGATAGATTGCACAGAAATGCTGACAATGTATGAATGTCACTTCTTCCTTTCCACTCTTTCCCCGAGTTGCTTACAGTTCAGTTCTTAGCAGCATGGATTGCTGGATTGGGAGGCAATTAGCTCGATCCGAAGCACAGCCAACCACCAGAGAAAAATGCGAGATTAAGGAAACATGCAAATATGAGGGATACTCCCCGGTTAAAATAGAATATCATTGAATAAATTTAGAGGAACAACTCCAGGTCCGAACAAGAGCAAAACCAACTCCGTCCAGGTCTACTACAGCTTTTGTATGGCTTTCCATTCCACCCAGTAA…
TRINITY_DN71599_c0_g1_i5	11783.3	2.574	0.224116	11.4851	1.56697e-30	8.99759e-28		A0A0A9CKV5 ARUDO Uncharacterized protein ;A0A5J9UXV2 9POAL Uncharacterized protein (Fragment) ;A0A5J9V1E5 9POAL Uncharacterized protein (Fragment) ;I1P0Q3 ORYGL OTU domain-containing protein ;A0A0A9BB13 ARUDO Uncharacterized protein ;A0A0D9YSS6 9ORYZ OTU domain-containing protein ;C5YFI3 SORBI Uncharacterized protein ;A0A3B6RHU2 WHEAT Uncharacterized protein ;J3LC26 ORYBR Uncharacterized protein …	AATTGACCAAATTCAGGTAACCGTTAGTCGGCATTTTCTAACTGAGATGTAAATAACCGAAATTCATGTGTACAAGTTGTTTCTGTACTATAAAGGCTGTAAACAACTTGTGGCAATCCTCAAGTAGCACCAAGGTACATCTTTGCCACAGATGATCAAAATTTACAACTAGTCCTCTAGCCTAAAAGGAACTATCCAGTCCTTTTACTACAAGGACAAGAAAGGTTAAAAGGAGTGGAAAGGCCGAATTATTTTCCAGCCAGTTTGCAAACCCATACAAAACCACCTACAACGTGGGACATTGTTGAGCTAGGGGATCAAGACATAACAAAGTATAGGACTATAACTACATAAGCTAGCATATCTATGGATTCTAGAGTGGTCTTCAAAATCAAACTA…
TRINITY_DN80224_c0_g1_i4	3695.27	3.85809	0.336029	11.4814	1.63563e-30	9.34441e-28	GO:0006457;GO:0009506;GO:0051087;	A0A0A8ZMB3 ARUDO BAG domain-containing protein ;A0A5J9VD04 9POAL Uncharacterized protein ;A0A5J9VBL2 9POAL Uncharacterized protein ;I1HZC4 BRADI BAG domain-containing protein ;A0A446YV86 TRITD BAG domain-containing protein ;A0A446YV83 TRITD BAG domain-containing protein ;A0A3B6SMU5 WHEAT BAG domain-containing protein ;A0A446YVC4 TRITD BAG domain-containing protein ;A0A3B6SJA6 WHEAT BAG domain-con…	AGTTAAGACGTGTGCTCTTCCGATCTTTTTTTTTTTTTTTTTTTATCCAAAGACTCCGATGCTGTTTTTTTTTTTTTTTTGCAGGGATACTCCGATGCAGATATTAACGTCGAAGTCTCGCACACATATACATATCACAAACACAATCTTTGCATGTTCTCCTTGACACAGCGGCACACGGTCACCGTGCATGGCAGACTGTACATCGCAGCTAGCACGGATAGAAACAGTAGCAAACAGATATAGACAACAAACCTAAATCTCCAGATCATCTCGATCCATTGGTCAGTGGAGGTTGTCCGTCGCATTCCTGGCTGGTCTCCGCACCCTTACCTTTGGCCTCCTCTTGCGCGCGAGTTTCCCCTCGAGCGCCCTGACCTTCTCGCTCAGCTCCGTGAT…
TRINITY_DN28032_c0_g2_i1	1642.7	3.92038	0.34149	11.4802	1.65845e-30	9.42716e-28	GO:0004222;GO:0005524;GO:0016020;	A0A453R6M5 AEGTS AAA domain-containing protein ;A0A3B6TC12 WHEAT AAA domain-containing protein ;A0A453R6F2 AEGTS AAA domain-containing protein ;A0A446X7R0 TRITD AAA domain-containing protein ;A0A3B6RFT6 WHEAT AAA domain-containing protein ;A0A1E5W6C6 9POAL ATP-dependent zinc metalloprotease FTSH 6, chloroplastic ;A0A3B6SB83 WHEAT AAA domain-containing protein ;A0A446Y7H0 TRITD AAA domain-containi…	CAGGAGCAGAAACCAAACGAACACTGCAGCCACACCACACTGTCACTGCTCTGCTCTGCTCACTAGTCAGTGCACGCGAGTTACCTGATAGATTACTCTCTTAGCTTAGCTACGTACGAATGTCGCCGACGGCCATGTCGCTGACGACGACGACGAGCCACCTTCCCATCTGCAAGGCACAGGACGGCTCCAAGCAAGCACCGCCGCAGAGGCGGAAGATCACGCCCACATCTTCGCCAGAGGCCGCTGGGCTCGGCATCGGCAGGCGGAGGCTGCTGCAATCCACCGGCCTCGGCCTTGGACTTGGGCTCGCCGTGGTAAAACCGT
TRINITY_DN75820_c2_g1_i1	7407	3.60049	0.314774	11.4383	2.68999e-30	1.49895e-27	GO:0005524;GO:0005737;GO:0005829;GO:0005886;GO:0006457;GO:0009986;GO:0032991;GO:0034605;GO:0048471;GO:0050821;GO:0051082;	F2CRR4 HORVV Predicted protein ;A0A446LSG3 TRITD Uncharacterized protein ;A0A446LSE8 c domain-containing protein ;F4Y5B4 TRIDC Heat shock protein 90 ;F4Y5B3 TRIDC Heat shock protein 90 ;F4Y590 WHEAT Heat shock protein 90 ;F4Y589 WHEAT Heat shock protein 90 ;M8AYD9 TRIUA Heat shock protein 83 ;M8BZ74 AEGTA Heat shock protein 83 ;A1XC18 WHEAT Heat shock protein XF20-1 (Fragment) ;	GTAGTCCTTGAGGCTGGTGAGCTCGTCGCCGCTCTTGGTGGAGTGGTAGCGGAGCAGGTCGGCGAGCTTGGCGCGGTTCTGCGAGTCCTCGTGCACGCCCAGCTTGAGGTTCTTGGAGAATGCCTCGTAGAACTTGGCGTAGTCCTCCTTGCTGTTCTCCGCGATCTCGAAGAAGAGCTCGATGCACTTCTTGACGAGGTTCTTGCGGATGACCTTGAGGATCTTGTTCTGCTGCAGCGTC
TRINITY_DN65434_c0_g1_i1	299.88	3.11935	0.273635	11.3997	4.19673e-30	2.32709e-27	GO:0005886;	A0A287LRA9 HORVV Uncharacterized protein ;A0A287LRB8 HORVV CYSTM domain-containing protein ;A0A287LRC1 HORVV CYSTM domain-containing protein ;A0A453FNZ3 AEGTS CYSTM domain-containing protein ;A0A446NRJ0 TRITD CYSTM domain-containing protein ;M8A890 TRIUA CYSTM domain-containing protein ;A0A341TEI6 WHEAT CYSTM domain-containing protein ;A0A446NRJ7 TRITD CYSTM domain-containing protein ;A0A453FNS3 …	CATCCATGGGATATAGCACAGCCATCTGAACTCTTTTTTGTCTCCATTTTAAGATAGACACCATCTGAACTTGAACTCAGAGTCAGTGACCAGCATGAGTGATCGCAGGTATGGGTACTCGTACCCGCAAAACCAAGGGTACTACAACGGACCGCCGGTGATGGCGCCGCCGCAGTACGCCCCGCCACCGAGACGGCAGACGGGCTTCCTCGAAGGATGGTAACTAGTAAAGGGAACATCATCACATTTCACTCATCTGCGCTCTATTCTGATTATTTACATGCGTGCTGTTTTTATTAGCCTTGCCGCTCTGTGCTGCTGCTGCCTCGTCGACGAGTGCTGCTGCGACCCATCCATCATATTCGTCACCTGACCTCGCACCAGATGGCGACTGACCAG…
TRINITY_DN75385_c2_g2_i3	782.529	5.08714	0.446497	11.3934	4.50817e-30	2.48759e-27	GO:0009415;	F1DB88 SECCE Dhn3 (Fragment) ;A0A3B6NVD5 WHEAT Uncharacterized protein ;A0A453PUS0 AEGTS Uncharacterized protein ;A0A446WPD3 TRITD Uncharacterized protein ;A0A446WPC7 TRITD Uncharacterized protein ;A7RDP0 MAIZE Lea2 ;A0A446VRL7 TRITD Uncharacterized protein ;A3KLI0 MAIZE RAB17 protein ;A0A446VRL1 TRITD Uncharacterized protein ;A0A446VRN2 TRITD Uncharacterized protein ;	TGTAATTTAAAAAACAAACACTATTGTGCTCTTATTATTAATTACACACATGAAGCCACGGAAGACACAAGCACACAACAAACGGAACACACACACCGTGAAGGGTAAAAGGTGGTCTCTGCTACGAACGATCGGAGATATTTTCTCATTCAGCCTTATCCGATTATTATTGAACAAACACCACGTGGATCTTGAAGAGGCGGAGACTCTTGAGGCGTTGCTGCCAAAGCGAACAGCCAGCCGGAGCTAGCGGCTCAGTGCTGTCCGGGCAGCTTCTCCTTGATCTTGTCCATGAGTCCTTTCTTCTCGCCTGTGCCGGTACCGGTGCCGGCGCCGGTCATTCCTGCGTGCCCTTGCTGCCCGTAGGCATCAGTTCCCGCAGCCGTGTGCTGCCCGTAG…
TRINITY_DN66390_c1_g3_i2	419.132	3.73843	0.328496	11.3804	5.2332e-30	2.85976e-27	GO:0004497;GO:0005506;GO:0007275;GO:0010268;GO:0010295;GO:0016021;GO:0016125;GO:0016132;GO:0016705;GO:0020037;GO:0055114;	A0A0M4UNX2 WHEAT ABA 8' hydroxylase (Fragment) ;A0A0M5N7P0 WHEAT ABA 8' hydroxylase (Fragment) ;W8EFN4 9POAL ABA 8'-hydroxylase 2 ;T2HNE3 WHEAT ABA 8'-hydroxylase ;A0A446UBV1 TRITD Uncharacterized protein ;E2RVF3 WHEAT Abscisic acid 8'-hydroxylase (Fragment) ;A0A453KZG4 AEGTS Uncharacterized protein ;T2HNM4 WHEAT ABA 8'-hydroxylase ;A0A0E0QSC6 ORYRU Uncharacterized protein ;A0A0E0ESZ0 9ORYZ Uncha…	GTGTGCTCTTCCGATCTGTTAAGAAGTCCCTTTATCCAAACTTCTCTAAGAAATACTTCTCATTTTATGTGTGTACAACTATCAATGAGAGTACATCATTGACTATTAAACTCTATGGTACATTTTTATCACCAGCATCATCCTAAAAATGAAGAAGAAAAATGTTGTTTCTTCTCCACTGACTTTACTAGAGAAGAATGGCAACCAAAAAGAGTCCCCTAGGGTCTAACAGTCTAGGTTACTGAATAATCACACTATTTACTTCGCCATCGCAATTATCATCGGTCTTGCACTCCTTGTTATCCACACCCACACTGTTATCTTTCCGCAATTTGGCGAGCAGTCCATGGATCGTCGGACTGTAGAACTCTGAACGTGTAGATCTCGGTGGTCGCCGTA…
TRINITY_DN72835_c1_g5_i4	402.655	5.3353	0.469094	11.3736	5.65956e-30	3.07787e-27			AACTTCCCCGACCAGCTCCTCGACGGCGCCGGCGTCACCGTGGCCGCCGGCCCCGGGGACCTCAAGGAGGGCGGAGGGGGAGCGCTCTCCGCCGCGGCGATACGGAAGAAGGCGGCCGAGGTCGGCGCGCGCGTCGACGCGCTGCAGTCCTGCGGTGGCGGCTCTCCGGTCTCCCCGCCCCCGCCTTCGCCGTCCTGCCGCCGCGGACGGGCCAAGCACCCCGACCTCAACCGGGAGCCCACCCCGGACACCGACGACGACGAGTGAACTGTAAACCCACCCCGCCGACTCTTCTTCGTCTTCTTCAATCCTCCACCACCTACCTAGTGCTTAATTAGTCGGAGCCAGGCGAGTAGCAGCTAGCTAGCAGTAGCAGAGTATGGGTAATCAAGCAGATAG…
TRINITY_DN68060_c0_g6_i16	861.2	2.7407	0.241073	11.3687	5.98485e-30	3.23921e-27	GO:0003676;GO:0003885;GO:0004523;GO:0016020;GO:0019853;GO:0050105;	A0A446ND32 TRITD Uncharacterized protein ;A0A2K2CKV2 BRADI Uncharacterized protein (Fragment) ;A0A446KZW1 TRITD Uncharacterized protein ;A0A2T7EYU9 9POAL Uncharacterized protein ;B9G281 ORYSJ zf-RVT domain-containing protein ;A2YYQ2 ORYSI zf-RVT domain-containing protein ;A0A0A9C726 ARUDO Uncharacterized protein ;A0A453Q3Z7 AEGTS Uncharacterized protein ;T1M5F0 TRIUA Uncharacterized protein ;A0A4…	TGTCTTTGTTTTTTTTTTTTCAAGCAGAAGACGGCATACGAGATCGTGATGTGACTGGAGTTCAGACGTGTGCTCTTCCGATCTTATGTTGCAGATCAGGGAAACATATTATTTTAGCACACAGTCCACTCTGTTCCCCCTTTATTCACTCAACCGCAACATATCATACACACTCAACGACATTCTACTCTCAGTTCTGTCAAGCAACTATGCTACTCACCACAACAATCATGCCATTACTTTAATATGTAATTTACCACAGGACAGGCTTGGAACGTGAATGTGAATATATACAGCACGTTGGTGTTAATCGAGGACGATGGATAGCATATGAGCGGCAGATGGCGGTGCTTATCGATGACAGCGGACAGCATATGAGCGGTTGCCCATGGTCTAGGA…
TRINITY_DN70517_c0_g13_i6	3291.18	2.98461	0.262776	11.358	6.76715e-30	3.64517e-27	GO:0004420;GO:0015936;GO:0050662;	A0A3B6KE54 WHEAT Usp domain-containing protein ;A0A3B6LG72 WHEAT Usp domain-containing protein ;A0A3B6MMT4 WHEAT Usp domain-containing protein ;A0A287QPF0 HORVV Usp domain-containing protein ;A0A446TYW4 TRITD Usp domain-containing protein ;A0A446ST08 TRITD Usp domain-containing protein ;D2XV80 HORVV Universal stress protein 9303 ;A0A287QP48 HORVV Usp domain-containing protein ;A0A446TYZ8 TRITD Us…	GAGCATGTTATTATCGCGAGGTTTAGCAGGAGTACACGCAGCTGCGCGTCCATTCTAGAACCTAGCTAGACTCGTCGACACTCGAGAGACCGCGAGGATTTGCGTGCCGTGTCGCAGGAGAGAAGCCAAAGCTTAGTTGGAGCCATGGCCGAGGAAGCGGGAGCGTCGGCGGCGCCGGTGGGCGGGGATGGGAAGATGACCATGGTGGTCGGGGTGGACGAGAGCGAGCACAGCTACTACGCGCTGCAGTGGACGCTGCTCCACTTCTTCTCCCCCGGCCAGGTGCAGCTGTACCGCCTCGTCGTCGTCACCGCCAAGCCAACCGCCGCGTCAGCCGTCGGCCTCGCCGGACCAGGTGCTGCGGATGTGCTGCCCATGGTGGAGGCGGACCTGAAGCGG…
TRINITY_DN62524_c1_g2_i7	254.435	6.01742	0.530272	11.3478	7.60547e-30	4.05809e-27		A0A0A9DUX8 ARUDO Uncharacterized protein ;A0A446SKZ8 TRITD FBD domain-containing protein ;A0A446SL65 TRITD F-box domain-containing protein ;A0A3B6IYG9 WHEAT F-box domain-containing protein ;	CCGGCAACCGCCCCCGCGCCGGTCGCCACGCCGCCCACCGCCGCGTCGCCGTCCCCGCCCATGGAGACCCCGACCGAGGCTCCCTCCGCAATTGCAATGACCCCCTCCGCTGTCTCTGCCACACCGGCCGGCGCTCCAACCGACACACCCGCGAGCTCCGCCGTCTACACGTCGACTGTCAGCTTCGTGGCCGTCGCCGGTGCGGTCGCCGCCGCCATGTTGTTCTAGATGGAGCCATGGATGGAGGATCGTGGGACCTCTGATCTACCGCCGCCGTTGTTTATACGACTAGATTTTCTTTTCGTGAGATCGCAGAGTGAGAGGCTTGGCATTTGCCATGTTGTGCTTGCACATGCACGACATCATGTACTCGTACCTACCATTATTAATAGAAATTCT…
TRINITY_DN96304_c0_g1_i1	389.448	6.44497	0.568141	11.344	7.94586e-30	4.21981e-27	GO:0016021;	A0A0E0BGF2 9ORYZ F-box domain-containing protein ;A0A453QHZ6 AEGTS Uncharacterized protein ;A0A0E0BGF3 9ORYZ F-box domain-containing protein ;	GACATGAGTTCGACAAATCAATGCCATAGTGCAACTGCGAAGTGTTGAGACTCATTGGCTACACGCCGAAGTTGATTGAGTCCAATTGGAGAAAGGGCAGAATCCTTGTCCATCTGGGACAGTCTTCAGTCCTAACATCAGACGGCTACATACACCAAATCAATCTTCATATATGCTGAATTATTCATCGGCGGAAATCTACACATATGCGACCTTATTCATCGTCCACCACCTACACACTTATTTATACAGTACAATGCATGGAGGTGATCCAAACATCTGTAGGCCAGTAAACATCACAGCATACCATTTCTTGTTACATAGCATA
TRINITY_DN69029_c0_g4_i2	1315.61	3.01258	0.265788	11.3345	8.85201e-30	4.6769e-27	GO:0006457;GO:0016021;GO:0051082;	A0A446KBX5 C domain-containing protein ;A0A452ZW93 C domain-containing protein ;M8D1T5 AEGTA DnaJ homolog subfamily B member 13 ;A0A446KC41 TRITD J domain-containing protein ;A0A452ZW94 C domain-containing protein ;A0A089H0K9 WHEAT HSP40 (Fragment) ;A0A287GLK6 C domain-containing protein ;A0A446KBS8 TRITD J domain-containing protein ;A0A446KBR1 TRITD J domain-containing protein ;A0A446KBU2 TRITD …	CGAGATCGTGATGTGACTGGAGTTCAGACGTGTGCTCTTCCGATCTCAAAATCAAAGCCTTATTACCCCTGTCTAATACACGCGCTGCTTACAAAAAAAAAAAAAAATGCTCCTACCAGGAGATACGAATCAGCGTTCACCTTTTGATCTACAGGATTTCACAAGAAAATTTCGAGTTACGTACGTATGCACTTCCAAGTCCCCAGTTCAAATGCCGATCGAACTCGCTCGTTGCCGATGGTACCTGCAGAATCATCTCTCACATCTCCTGTCCAATTCCAACACACGCAATGAAGACAGCCTATCTGCAAACGCTCCCTACTGCCCCAGAAGCCTCTTAACGCCGGACTTCTGGTCGGGGGTGAGCCTCGCCGGGAACTTGATATCAAACTTCACCCT…
TRINITY_DN76290_c6_g3_i6	176.604	5.84066	0.515315	11.3341	8.88924e-30	4.6769e-27	GO:0004722;GO:0004724;GO:0005634;GO:0005829;GO:0009738;GO:0009845;GO:0046872;	A0A446S899 TRITD PPM-type phosphatase domain-containing protein ;A0A142DDU5 WHEAT Serine/threonine protein phosphatase 2C 30 ;A0A446S866 TRITD PPM-type phosphatase domain-containing protein ;A0A0A6ZDV8 WHEAT Serine/threonine protein phosphatase 2C 30 ;A0A287P937 HORVV PPM-type phosphatase domain-containing protein ;F2CRW0 HORVV Predicted protein ;A0A287P909 HORVV PPM-type phosphatase domain-conta…	CAGACGTGTGCTCTTCCGATCTGGTCAGCGGAGGCGAGAATGCATGGAGGAAGCTTTATACGTATTACAGTTTCTCTCGCTTGAGAAAGTTTCTTGGACACGCCGGGAGCAAGGCAAGCACCACCGGATTTTGAAATGAAAATGGCGGGGGCGGTGCTGGTTGGATCCGCGGCGGATCTGAACGAACACCTTTACGACCCCCGAAAAATATACGAAAACAAATCATGTTCTATACTAGTAATCATGAATCCCGCAATGGATGCCACGTTACGCCCGATCGCCGCTGAGTCAGGCATGCATGCTCACGGACAGACGGGCGGCCGGGTCAGAATCTCGGGCGGCGGCGCCTAAGGTTGACGACGACGACGCTGACGTTGTCGGAGCTCTGCCGCGCGATGG…
TRINITY_DN71055_c1_g5_i2	3248.24	2.38813	0.210714	11.3335	8.95283e-30	4.68855e-27	GO:0005524;GO:0006457;GO:0009570;GO:0051082;	A0A0A9FMP0 ARUDO Uncharacterized protein ;A0A0A9FYY0 ARUDO Uncharacterized protein ;K3YGB5 c domain-containing protein ;A0A4U6U5G3 c domain-containing protein ;A0A0A9UM37 ARUDO Uncharacterized protein ;K4A235 SETIT Uncharacterized protein ;A0A4U6VQC0 SETVI Uncharacterized protein ;A0A368PY88 SETIT Uncharacterized protein ;A0A1E5UYV5 9POAL Heat shock protein 90-5, chloroplastic ;K3ZQY6 c domain-co…	TTTTTTTTTTTTTTTTTTTTTTTTTTTTTTTTTTTTTTTTTTTTTTTTTAATGATACGGCGACCACCGAGATCTACACGTTCAGAGTTCTACAGTCCGACGATCCGGCCTCCTCCTCCTCCGCCGCCAACGCCAGCGTGCTGGCGTCCATGTTCGACGCCGCGCCGGGCGACCAAGGTACAGTGACGGAGGTTGTTGAACCGTCTGAAGTGAGGACTGAGAGTGATCCATGGAGAGACTAGTTAATTATGTAGGCATTCAGTTTTTCTGTTTTATACCCTGGGAGTGGATGAGCAAAATAGGAGTATCAGTGGGGTCAGATTGATGATGGATTGATCGAAGGACTTCTCTTAGTAACTACACTGGTCTGCAAAATATTGATTGTTATAGCCCGATGCTA…
TRINITY_DN69029_c0_g4_i3	2042.09	3.39377	0.299637	11.3263	9.72473e-30	5.06932e-27	GO:0006457;GO:0051082;	A0A089H0K9 WHEAT HSP40 (Fragment) ;A0A446KBS8 TRITD J domain-containing protein ;A0A446KBR1 TRITD J domain-containing protein ;A0A446KBU2 TRITD J domain-containing protein ;W8SMG8 WHEAT HSP40 (Fragment) ;A0A446KBQ4 TRITD J domain-containing protein ;A0A3B5Z543 WHEAT J domain-containing protein ;A0A3B6A296 WHEAT J domain-containing protein ;A0A452ZW95 AEGTS J domain-containing protein ;A0A446JBX8 …	CGAGATCGTGATGTGACTGGAGTTCAGACGTGTGCTCTTCCGATCTCAAAATCAAAGCCTTATTACCCCTGTCTAATACACGCGCTGCTTACAAAAAAAAAAAAAAATGCTCCTACCAGGAGATACGAATCAGCGTTCACCTTTTGATCTACAGGATTTCACAAGAAAATTTCGAGTTACGTACGTATGCACTTCCAAGTCCCCAGTTCAAATGCCGATCGAACTCGCTCGTTGCCGATGGTACCTGCAGAATCATCTCTCACATCTCCTGTCCAATTCCAACACACGCAATGAAGACAGCCTATCTGCAAACGCTCCCTACTGCCCCAGAAGCCTCTTAACGCCGGACTTCTGGTCGGGGGTGAGCCTCGCCGGGAACTTGATATCAAACTTCACCCT…
TRINITY_DN69425_c2_g1_i18	446.501	2.14556	0.1896	11.3162	1.0904e-29	5.63215e-27	GO:0004499;GO:0050660;GO:0050661;	A0A0A9I7J4 ARUDO Flavin-containing monooxygenase ;A0A0A9DX06 ARUDO Flavin-containing monooxygenase ;C5WSI3 SORBI Flavin-containing monooxygenase ;A0A0D9XM93 9ORYZ Flavin-containing monooxygenase ;B4FZ60 MAIZE Flavin-containing monooxygenase ;A0A2T7CA48 9POAL Flavin-containing monooxygenase ;A0A2S3INU4 9POAL Flavin-containing monooxygenase ;A0A5J9V6I7 9POAL Uncharacterized protein (Fragment) ;I1QV…	TGACTTCGAGGAAGCTCGGGGAGAAGGGGGAGCAGGACGAGGAGGTGTATGATGCCGTCGTGGTTTGCAACGGGCACTACTCCGAGCCTCGCATCGCCTCCATACCCGGGGCAGATGTGTGGCCCGGAAAGCAGATGCATAGCCACAATTACCGTGTTCCCGAGCCATTCCTTGATCAAGTGAGTATGTTTCTGACCGTGATTTCTCATTCCCTTGCATGTTGTGGTGCTTAACTATCTTGAACTTGAAGCACACATTGCATTGGTAGGTAGTGACCGTAATCGGAGCCTCGGCAAGTGCTGTTGACATTTCTAGGGATATTGCAAGCGTTGCAAAGGAGGTTCATATTGCTGACAGATCAGCACCGGCTTCCACTTGCGAACAGCAACCTGGATATGA…
TRINITY_DN63543_c1_g4_i1	13677.2	4.09965	0.362974	11.2946	1.39519e-29	7.14124e-27	GO:0005524;GO:0005737;GO:0005829;GO:0005886;GO:0006457;GO:0009986;GO:0032991;GO:0034605;GO:0048471;GO:0050821;GO:0051082;	A0A0P0W604 ORYSJ Os04g0107900 protein (Fragment) ;A3AQ64 c domain-containing protein ;C4J3K8 MAIZE Heat shock protein 90-2 ;A0A0E0KM40 c domain-containing protein ;A0A0D9W1T2 c domain-containing protein ;A0A0E0D9Z6 c domain-containing protein ;A0A0E0GX29 c domain-containing protein ;A0A0E0P4F7 c domain-containing protein ;A0A0D3FRV5 c domain-containing protein ;I1PIM2 c domain-containing protein ;	AGCGGCGTCGGCATGACCAAGGCTGACCTGGTGAACAACCTGGGCACCATCGCGCGCTCCGGCACCAAGGAGTTCATGGAGGCGCTGCAGGCGGGGGCGGACGTGAGCATGATCGGCCAGTTCGGGGTCGGCTTCTACTCGGCCTACCTCGTCGCCGAGAAGGTGGTGGTCACCACCAAGCACAACGACGACGAGCAGTACGTGTGGGAGTCGCAGGCGGGGGGCTCCTTCACGGTCACGCTCGACACCTCGGGCGAGCGGCTGGGCCGTGGCACCAAGATGACGCTCTACCTCAAGGACGACCAGCTCGAGTACCTGGAGGAGCGCCGCCTCAAGGACCTCGTCAAGAAGCACTCGGAGTTCATCAGCTACCCCATCTACCTCTGGACCGAGAAGACC…
TRINITY_DN67559_c2_g2_i1	1529.87	3.02296	0.267911	11.2834	1.58443e-29	8.07333e-27	GO:0015267;GO:0016021;	M8CUX2 AEGTA Aquaporin PIP1-5 ;A0A287RAD4 HORVV Uncharacterized protein ;M8BEA3 AEGTA Aquaporin PIP1-5 ;A0A446WTL6 TRITD Uncharacterized protein ;Q08IH4 HORVU Aquaporin ;A0A3B6PTJ3 WHEAT Uncharacterized protein ;Q08IH5 HORVU Aquaporin ;A0A3S6GW21 WHEAT Plasma membrane intrinsic protein 1B ;A0A453Q4N9 AEGTS Uncharacterized protein ;A0A446WTI9 TRITD Uncharacterized protein ;	CGTGTGCTCTTCCGATCTTATATACTTGAGGATCTTACGCAAGCTAATTGCACATATATATGGAAATTAACAAGATGAACACCCAGCCAAGGATACACAATACGATGACGCGTCTGAAGAGTGATCCACGATCATAATTTTTTTATTCTCATGCGCAGTACTACTAGCACTTCACTTGAAGATCGTTAACTCGATCGTTCCTTCTTAATTTACATTTTCATGCTTAATTCCGTAAAAGTACAGTACAGTACAAATCGAAGGGAAGGAAACACAAGTACTGAAACTCGCAGATTTTGATGACTGACACGCACACGCTCACGAACAGTACGGGACGGTAGATAGATAATTACAGCGTGCGAAATGATCCACGTACGCACCACCAACGATTGCCACCTGATG…
TRINITY_DN79986_c2_g1_i1	9224.43	2.82772	0.250665	11.2809	1.63099e-29	8.27327e-27	GO:0000302;GO:0005737;GO:0006629;	A0A453P2V9 dom domain-containing protein ;M8AWT9 AEGTA Putative lipocalin ;A0A3B6PLX6 dom domain-containing protein ;Q8S9H0 WHEAT Temperature stress-induced lipocalin ;A0A3B6NS94 dom domain-containing protein ;A0A0E0K2B9 dom domain-containing protein ;K3YVX2 dom domain-containing protein ;I1IBI7 dom domain-containing protein ;Q38JD3 SACOF Temperature-induced lipocalin ;Q38JE6 SORBI Temperature-in…	TGGACAAGGCCAAGGAGGAAGGCTACGACGTCTCCAAGCTGCACAAGACGCCGCAGAGCGACCCGCCGCCGGAGAGCGACGCCGCGCCCACCGACACCAAAGGGACATGGTGGTTCAAGTCGCTCTTCGGTAAATGATCGAATCGGCCGGTGCTGGAACAGAACGATGCAAGTGTTTATCTTTACCGTAGCAGTATTAGTTCATCTATCTATCTTTACCGTGGCGAATAAATGGGATTCAAAGGCCAGTAGTAGTCTCTTGATATAGAACATCGATCCGTGTGTGTTTCTTGATTATTCAGGTGTTTCTGTCTGTATGATGTAGCTGGTACATATATGTTGATAGAAATGGAGCTAGTGATCTACTTATATTTATATATACTTCAGTGCTTGGTTCAGT…
TRINITY_DN61773_c3_g2_i4	3193.87	2.15622	0.191212	11.2766	1.7125e-29	8.60954e-27	GO:0004462;GO:0005829;GO:0009507;GO:0019243;GO:0046686;GO:0046872;	I1IWE9 BRADI Lactoylglutathione lyase ;A0A446KJN2 TRITD Lactoylglutathione lyase ;A0A3B6AS28 WHEAT Lactoylglutathione lyase ;A0A2X0S089 WHEAT Lactoylglutathione lyase ;A0A446LUW6 TRITD Lactoylglutathione lyase ;A0A3B6C1I7 WHEAT Lactoylglutathione lyase ;A0A3B6D5T4 WHEAT Lactoylglutathione lyase ;F2DAY3 HORVV Lactoylglutathione lyase ;A0A446KJN6 TRITD Lactoylglutathione lyase ;A0A446KJP7 TRITD Lac…	GAGTTCTACAGTCCGACGATCAGTTATGTTGGATTTACGGAGGATGGTGCACAGTGGTTAGTTGACAACACCACTACACACCACCATACGCTTCTGTCAATCAAAGCTTATCATCGTCCTATAAATAATCCTCCTCCCCGTACCGCTCGCCATGGCCGCCGCTTCACTCCGCTCCGCCCTCCTCTCCTCCTCCTCCCCGGCCGCCGCCCTCCGCCGCCTCTCCCCCGCCCCGCGCGCACCCCGTTTCGCCCAGCCCAAGAGATTCGACCGGGCTCGCCGGTTCTTCCCGGCCGCCGCCGCCGCCATGTCGACGTCGTCGGGGACCAAGGAGGCGCCGGCCAACAACCCGGGCCTCCAGGCCGAGATTGACCCCGCCACCAAGGGCTACTTCATGCAGCA…
TRINITY_DN72323_c0_g9_i1	1118.68	5.15398	0.457863	11.2566	2.14875e-29	1.06141e-26	GO:0005524;GO:0034605;	H6UG39 WHEAT Heat shock protein 101 kDa (Fragment) ;A0A1D6MAR6 MAIZE Chaperone protein ClpB1 ;T1M537 TRIUA AAA domain-containing protein ;A0A446J8N1 TRITD AAA domain-containing protein ;A0A0U3SQX6 TRITD Heat shock protein (Fragment) ;A0A0U3IYU8 TRITD Heat shock protein (Fragment) ;A0A0U3TEZ4 TRITD Heat shock protein (Fragment) ;A0A0U3UIF4 TRITD Heat shock protein (Fragment) ;A0A446PY96 TRITD AAA …	GTCGGAGTACATGGAGCAGCACTCCGTCGCTCGCCTCATCGGAGCACCACCTGGCTACGTTGGACACGAGGAGGGTGGGCAACTGACGGAGCAAGTGAGGAGGAGGCCGTACAGCGTGATCCTGTTCGACGAGGTGGAGAAGGCGCACGTCGCGGTGTTCAACACGCTCCTCCAGGTGCTCGACGACGGCAGGCTCACCGACGGGCAAGGCAGGACGGTTGACTTCAGGAACACCGTGATCATCATGACCTCTAACCTTGGCGCCGAGCACCTCCTC
TRINITY_DN76901_c1_g4_i24	430.811	3.88727	0.346112	11.2313	2.86306e-29	1.402e-26		A0A287XCX9 HORVV Uncharacterized protein ;M0VBI2 HORVV Uncharacterized protein ;A0A5J9VCQ4 9POAL Uncharacterized protein (Fragment) ;A0A5J9USV7 9POAL Uncharacterized protein (Fragment) ;A0A287XCR9 HORVV Uncharacterized protein ;A0A2S3I1H7 9POAL Uncharacterized protein ;A0A5J9TN13 9POAL Uncharacterized protein ;A0A5J9TYE0 9POAL Uncharacterized protein (Fragment) ;A0A3L6QFW0 PANMI DUF223 domain-con…	ATTTTCTGACCTACATATTGTTTACATATCCCACTGATCGATAATACCTAGGTATTATACTTTCATACAGCCATGTATTTGCATGACCAGTACTATTTTTTTCTTCAAACAATCAGTTTTTTTCTTTAGATCTCTGGTCTTATGAATTCTGATTGCTATTTTGGTGGAAGAAACTTTGGAACTTTCCGTCTATACAAGGGAATGCCAGCTAACTGCCTGCATCACTTCAAGAAACGACTGAAAGAAAGTTCAGTTTAAACCTTTGAAACATTCATCATTTCTGACGCACCAGAGAATTTCAGGCCGACGGCTTATCCATACGGAATCAAGGTTACTCGACTCACAAAGATCCTGGAAACTATTCCGCAGTCTGAAAACTTTCCCCTATTTGCATGCAAT…
TRINITY_DN77625_c0_g3_i11	736.523	3.2232	0.287595	11.2074	3.74997e-29	1.8284e-26		A0A0Q3SCX9 BRADI Uncharacterized protein ;I1H7Y6 BRADI Uncharacterized protein ;A0A453ILQ5 AEGTS Uncharacterized protein ;A0A446QNT4 TRITD Uncharacterized protein ;A0A3B6HT46 WHEAT Uncharacterized protein ;A0A453ILR2 AEGTS Uncharacterized protein ;A0A3B6JLI6 WHEAT Uncharacterized protein ;A0A0D9Z447 9ORYZ Uncharacterized protein ;A0A0E0HJX6 ORYNI Uncharacterized protein ;I1P911 ORYGL Uncharacteri…	CAAGAGAGAGGATTGTGTTCGTTCCTTTCCTCTTCTCTCGTGTTCCTGGTTGATAATCCAAATCGATTTGATACTTCGGTCTGCAGATCCTACAAACTCGGCCCGTCGTCGCGAGTAACCGCCATGTCGTCGTCGTCCGATCCGTCGCTGGAGACGGTGGCGCCCCGCGCGGCCGTAACCAGCGAGCGGAAGCTCAACCCTGACCTGCAGGAGCAGGTGCCCAAGCCATATCTCGCGAGAGCCATGGCGGCGGTGGACCCGAGCCACCCGGAGGGAACCAGGGGGAGGGACACCCGCGGCATGAGCGTGCTCCAGCAGCACGTCGCCTTCTTCGACCGCAACGGCGACGGGATCGTCTACCCATGGGACACTTTCCAAGGCATGCGAGCAATAGGGCTT…
TRINITY_DN75820_c4_g1_i1	15772.1	4.07084	0.363289	11.2055	3.83104e-29	1.85196e-26	GO:0005524;GO:0005737;GO:0005829;GO:0005886;GO:0006457;GO:0009986;GO:0032991;GO:0034605;GO:0048471;GO:0050821;GO:0051082;	A0A446LSG3 TRITD Uncharacterized protein ;A0A446LSE8 c domain-containing protein ;F4Y5B4 TRIDC Heat shock protein 90 ;F4Y590 WHEAT Heat shock protein 90 ;A0A3B6D834 c domain-containing protein ;F4Y591 WHEAT Heat shock protein 90 ;F4Y589 WHEAT Heat shock protein 90 ;A0A3B6D503 c domain-containing protein ;M8AYD9 TRIUA Heat shock protein 83 ;I1IVV3 c domain-containing protein ;	GATCTTGTTCTGCTGCAGCGTCTCGCGGGAGATGTTGAGGGGCAGGTCGTCCGAGTCGACGACGCCCTTGACGAAGCCGAGCCACTCCGGGATGAGGTCCTCGCAGTTGTCCATGATGAAGACGCGGCGCACGTAGAGCTTGATGTTGTTCATCTTCTTGCGGGTGTCGAAGAGGTCGAAGGGGGCGCGGCGGGGCACGAAGAGCACCGCCTTGAACTCCAGCTGCCCCTCCACCGAGAAGTGCTTCACGGCGAGGTGGTCCTCCCAGTCGTTGGTGATGCTCTTGTAGAAGGAGGCGTACTCCTCCTTGCTGATCTCCTCGGGCTTGCGCAGCCAGATGGGCTTCTGCTTGTTGAT
TRINITY_DN68494_c2_g4_i8	3531.6	2.27769	0.203342	11.2013	4.02008e-29	1.92688e-26	GO:0008219;GO:0009534;GO:0009816;GO:0009908;GO:0009941;GO:0010154;GO:0010277;GO:0015996;GO:0016021;GO:0032441;GO:0051537;	A0A1Q1NIA3 LOLPR Pheophorbide A oxygenase ;A0A446SFK3 TRITD Rieske domain-containing protein ;K9L6U9 WHEAT Lethal leaf spot1 ;A0A453J0A8 AEGTS Rieske domain-containing protein ;M8C7Q9 AEGTA Pheophorbide a oxygenase, chloroplastic ;A0A3B6JNA6 WHEAT Rieske domain-containing protein ;A0A287PST4 HORVV Rieske domain-containing protein ;A0A287PTR8 HORVV Rieske domain-containing protein ;A0A287PST8 HORV…	CTTCCGATCTTCAAAATGTTGAAAGAAGAAACAAGCTCACAGAGAACCATTTGCAACACAGCGCTTATGCGCGCATTTAACTTGCTACTACAATTTGTATATACGCCTATAATATCATCCACTGAGAGGATTGTCAACCAGAATGCCGAAAGGCAACATTACATTTCGATTTGTTTTCTCACGTGGTATGCTAACAAGTGCTAATACAGTCATACAGACCTAGTGCCTGGTATAAACATACTGGGACGTATTCACTGAAAACTATACTCCCTGCCAAGGTTATATGTGCATGGTCGTCTGGTGTCACTACACCAGATCCTCACAAAAGGATCAAAAAGCTTATCCTAATCAATGTCAGCATGCACGTAATCTACAAACACAAAATTCTTCTGGAGGTCG…
TRINITY_DN69029_c0_g1_i6	891.174	1.67771	0.149884	11.1934	4.39269e-29	2.08778e-26	GO:0005829;GO:0006457;GO:0016021;GO:0051082;GO:0051085;GO:0051087;	M8D1T5 AEGTA DnaJ homolog subfamily B member 13 ;A0A452ZWA2 C domain-containing protein ;A0A5J9UAK4 9POAL Uncharacterized protein ;A0A452ZW93 C domain-containing protein ;A0A446KBX5 C domain-containing protein ;A0A4U6V9H3 SETVI J domain-containing protein ;K3Z7H8 SETIT J domain-containing protein ;A0A2T7EAD9 9POAL J domain-containing protein ;A0A2S3HA11 9POAL J domain-containing protein ;A0A3L6R5…	TCGATAATTGTTGTTGGGGCACCAAGAGCAACGACACAAAATCTCGCACCGTCCTGCAGGCTGCAGGTGCAGGGCTCCTGGCTACATTAACAAGTAAATAAATACCTATTCTGTGCTAAAGGTTGTCCTCTTGCACCACCGTCGCGAGATGGCCTCTGCTAGAGTCTGTCACTGCTTTTATCACCCAAAAAAAAAGATGATGAACCACAACTTTATTCTGTTATCCAATTTTGAAAGCTATTGAAAATTCGACATTGGCAGAGAGAATAAAAAAGGTGAATGGATACCTTTGGTGCACATACACAGAGCACATATGTAATCTTTCTCTTTCTGAGTATGCATGTTACAGACATATTAGTATATGCAGATCGCATTGGCGCCAGCATGCCCTCGTTGCGG…
TRINITY_DN68942_c0_g13_i1	1461.68	4.85271	0.434021	11.1808	5.06154e-29	2.38563e-26		A0A0Q3LC57 BRADI Uncharacterized protein ;A0A341ZL62 WHEAT Uncharacterized protein ;A0A109NDW2 SORBI Uncharacterized protein ;A0A341ZEH2 WHEAT Uncharacterized protein ;A0A368QVE1 SETIT Uncharacterized protein ;A0A3B6IQG4 WHEAT Uncharacterized protein ;A0A3B6TQ80 WHEAT Uncharacterized protein ;A0A452Y5Z2 AEGTS Uncharacterized protein ;A0A2T7DYF7 9POAL Uncharacterized protein ;A0A1E5WDN3 9POAL Unch…	AAACTGCTGAAGTCTTGATTGCACAATACAAATAAACAGTTTTCTTTCAGCAAATAAAATACCAAACTACCATGGCATTTATACAGAAGTTATACAGGTGTGGTTGTGGAGAATCTATGCTCTTTTTTATGTGTTCTTAGTTCTATTTTGATTCTTTTAAACAAGAATCCAATAAACTAGAATTGAGTTAGTGGAAAAAAGGAGAGAGAGGAAAGTGATAAATGAAGAGAATCGACTAACCGGATACTTTTAGGATCTTCTTTACATCAGGTAAATCCGTCGGTCCTGTCTGTTTTTTCTTTAACTGATGACTCTTTGTTTCTTACTTCTATCAAGCTATAGACTTTCTCTACGGCTCGGACTTAATGATAAGCGGGGGGGGAAACATCTTCCATAATT…
TRINITY_DN65154_c0_g2_i1	348.903	3.37108	0.301524	11.1802	5.10006e-29	2.39381e-26	GO:0051260;	I1HU17 BRADI BTB domain-containing protein ;A0A2K2CH86 BRADI BTB domain-containing protein ;A0A0E0I7V8 ORYNI Uncharacterized protein ;	TGTTCCCCCTTTGGAAAAAATCCAGGCGCGTCAAACACTAGAACGCTGGAGATCTTCTCATAGCTATTCTTTTTTTTTTTTTTTTTTTTTTTTTGAGAGTTGTCACGTGTCCATTCATTCATACGGTAGGATACAAAGTACAACACGTTGACACACGCCCAGAACACTCCGGAAACAACAAGCTGACCCGACGCTTTACACAGAGGACTTCCAACAAGACGGAAATAACAAATAGGCCCCTAAAATGATCGTCGGACTGTAGAACTCTGAACGTGTAGATCTCGGTGGTCGCCGTATCATTAAAAAAAAAAAAAAAACAA
TRINITY_DN80590_c0_g1_i12	7434.82	4.86227	0.43502	11.1771	5.27735e-29	2.46679e-26	GO:0005524;GO:0019538;GO:0034605;	A0A287GAV5 HORVV Uncharacterized protein ;A0A287GAV2 HORVV Uncharacterized protein ;A0A452ZKG9 AEGTS Uncharacterized protein ;A0A0A9D202 ARUDO HSP101 ;F2E1V5 HORVV Predicted protein ;A0A287LKE5 HORVV AAA domain-containing protein ;A0A3B5ZYT4 WHEAT Uncharacterized protein ;A0A446K7D6 TRITD Uncharacterized protein ;A0A3B5Z1T0 WHEAT Uncharacterized protein ;Q9XEI1 WHEAT Heat shock protein 101 ;	TGGAGGAGGCCGCGGGGAAGGTCATCCTCTTCATCGACGAGATACACCTCGTGCTCGGCGCCGGGAGGACGGAGGGGTCCATGGACGCCGCCAACCTCTTCAAGCCCATGCTGGCGCGGGGCCAGCTCCGGTGCATCGGCGCCACCACGCTGGAGGAGTACCGCAAGTACGTGGAGAAGGACGCGGCGTTCGAGCGCCGGTTCCAGCAGGTGTTCGTCGCGGAGCCGAGCGTGGCCGACACCATCAGCATCCTGCGTGGGCTCAAGGAGAAGTACGAAGGGCACCACGGCGTGCGCATCCAGGACCGCGCCATCGTCGTCGCCGCGCAGCTCTCGTCGCGGTACATCATGGGCCGCCACCTGCCGGACAAGGCCATCGACCTGGTGGACGAGGCGTGCG…
TRINITY_DN68738_c0_g2_i1	270.646	10.1283	0.907576	11.1598	6.41688e-29	2.9871e-26	GO:0006886;GO:0009507;GO:0009570;GO:0010436;GO:0016121;GO:0016702;GO:0046872;	A0A446KZ38 TRITD Uncharacterized protein ;A0A3B6AXF4 WHEAT Uncharacterized protein ;M8BYP9 AEGTA Uncharacterized protein ;A0A446M968 TRITD Uncharacterized protein ;A0A3B6C5G8 WHEAT Uncharacterized protein ;A0A1D6DE12 WHEAT Uncharacterized protein ;A0A453BMN4 AEGTS Uncharacterized protein ;C0HIM3 MAIZE Uncharacterized protein ;I6VXP9 9POAL 9-cis-epoxycarotenoid dioxygenase (Fragment) ;A0A1D6IPX2 M…	GCATACGAGATCGTGATGTGACTGGAGTTCAGACGTGTGCTCTTCCGATCTCGAGGTTCACCTGGTCGGCCTCCCGCAGCACGGCGCGGCGGGTTGAAGTGCCGGTGCGCGGGTCGAGACGTATCTCCGAGAGCACGCTCTGGAAGCTATCCTCCTGGTCCGGCGACTCGTTGAACACGGCGTCCGCTGGCGTCATGCAGGACCCGATCACGACGATCTCGCCGGTGGACTCGTCCTCCCACGCGTTCCAGAGATGGAAGCAAAAGCAGTCCGGGACCTCCACCCACAGGAGCTCCGAAGCGTCGGCCGCGCGTTTGGGCAGCACGCCGAACCGCGCCGTCTTGTTCTTGTCGTACACCACCGGCGATCCGCCGAGCACCATCTCCTGGAGCTTGAAGA…
TRINITY_DN67987_c0_g2_i14	2817.7	1.65849	0.149056	11.1266	9.31244e-29	4.29961e-26	GO:0008526;	I1HE82 BRADI CRAL-TRIO domain-containing protein ;A0A453EP51 AEGTS CRAL-TRIO domain-containing protein ;A0A3B6GRE8 WHEAT CRAL-TRIO domain-containing protein ;A0A453ENZ0 AEGTS CRAL-TRIO domain-containing protein ;W5CQA2 WHEAT CRAL-TRIO domain-containing protein ;A0A3B6GS16 WHEAT CRAL-TRIO domain-containing protein ;A0A446PNB6 TRITD CRAL-TRIO domain-containing protein ;A0A446PNB3 TRITD CRAL-TRIO do…	CGAGATACATCGGTGACTGGAGTTCAGACGTGTGCTCTTCCGATCTAAAAAACATATACAACCAAAATATTCAAGTACACGTACTATATTTTCGCTATGCATTTTCAGGTCGGATCAGATTTTTGGTTCAAGTCTACTCGCCAGATATGATCAATTATTCCTTCACTCTGAAATAAGTTACTCCACATAAACTGGCATATATAAATAAAAGCTATTTTTGTATTTTCCATCAGAGAATCCCACAAAGCAACTAGAACCGACCATTACGGCCAACAGACGTAAATTACTATACCAATACTCAGATACTTAAATAGGCAGTCTTAAAAGTTACTCATGCAACACATGAGCTACACCAAATTATTCCGTATAGAAGCCTGCAACGACAGGACATCAGTTATA…
TRINITY_DN77334_c1_g5_i7	702.919	2.31757	0.208442	11.1185	1.01931e-28	4.68709e-26	GO:0003677;GO:0003899;GO:0005634;GO:0005665;GO:0005666;GO:0005736;GO:0006351;GO:0006360;GO:0006366;GO:0006383;	A0A287IPY6 HORVV Uncharacterized protein ;F2DW18 HORVV Predicted protein ;A0A287IPZ3 HORVV Uncharacterized protein ;A0A453C9H1 AEGTS Uncharacterized protein ;A0A446MGX5 TRITD Uncharacterized protein ;A0A3B6C8Y3 WHEAT Uncharacterized protein ;A0A446L7P2 TRITD Uncharacterized protein ;A0A453C9K3 AEGTS Uncharacterized protein ;A0A446L7K5 TRITD Uncharacterized protein ;A0A3B6B0X4 WHEAT Uncharacterize…	GGAAAAAGAAGACAAACTGTGGCTGATCATCGACAGCAACATATGGGTTGGCCGCAGAAACAAAAAACCTCCAGGAAGGGCGCACCTTCTTCCTCACGCTTCAGGCTTTGCTTTGCTCGTCAGATAAACAACGGTTCCACAAGGCAAACGCATACCATTTAGTTTAAACACCGGGGGTACACAAGCAACAGATATTCCGAAACAGATCGACAACTTCAGATAGGCAAGACTTACTTAGCAGTGCGAAAAAGAACATAACTACAGAAACCTAAGACTAGTGCTAGATAACCACGGTCATGTCAAATTGACAAGCAATTGAAGAGAAGAGGCACCAAGGCACTCCAGAGTCCAGACACCACTTCTGTTCAAGAATGTATCTTAATACTTAGGAATTAACAT…
TRINITY_DN71599_c0_g1_i17	18566.7	2.56419	0.230763	11.1118	1.09941e-28	5.03495e-26		A0A0A9CKV5 ARUDO Uncharacterized protein ;A0A5J9UXV2 9POAL Uncharacterized protein (Fragment) ;A0A5J9V1E5 9POAL Uncharacterized protein (Fragment) ;I1P0Q3 ORYGL OTU domain-containing protein ;A0A0A9BB13 ARUDO Uncharacterized protein ;A0A0D9YSS6 9ORYZ OTU domain-containing protein ;C5YFI3 SORBI Uncharacterized protein ;A0A3B6RHU2 WHEAT Uncharacterized protein ;J3LC26 ORYBR Uncharacterized protein …	AATCAATCCTGAAATCATTACCACTATTAAACTTTCATGCATGTAAGTGAAATTATGTGCCGACTCAAACCTGTCATTATTAGAATATAGAAGCCCAGTCAGTGACTTACAACGAAAAATGTTTATGCAATGGTCATTCAAATCGCCAATTAGCTAGTCTGCAAAGCCTGCAAACAGCAGAAGGTATAGCAAAGGTCATTCAAATTTCACGATCAATTCGCAACGGAAAAATGATTAAGATTGTACCTTCCAGTCCTTGGTCCACCATTGCAATCTGGAATTGATGGAACAGTCCTGGAATAGCGGCCTCTATCATCCAAAACATGTCCTTATACTTGAACATAACCTTTCCATTTTTGACAGACTTCGCCATCAAGTGTTGTGTACAGTGGCGGCCAA…
TRINITY_DN72792_c3_g1_i2	3413.78	3.04049	0.273837	11.1033	1.20899e-28	5.51445e-26	GO:0000724;	A0A287K879 HORVV Uncharacterized protein ;	TTCAGACGTGTGCTCTTCCGATCTTCAGAAGGATATATTGGGATATCAAACTAATCCGCATTCTGAAGTGTCACATGACACATAAAAGGAAGGCAACATTACATTGGAAATTTCAAATCGCTTTAGTCCGGGAACTACTAGCGGACGAGGCGCAAACTGAGCTGCAGAGGTACGTGGTGGTGAAGGGAACAGATTTTTTTCATAGTTCCACCAGCTAAAACCTTGCTCTAAATTCTTAAACACGGTACGCGGCTCAGAATATGCCGGAGAGCATG
TRINITY_DN78403_c0_g5_i2	2295.03	4.87666	0.439557	11.0945	1.33437e-28	6.06188e-26		A0A453JI42 AEGTS Uncharacterized protein ;K3YD22 SETIT Uncharacterized protein ;Q6Z8F1 ORYSJ Uncharacterized protein P0459B01.16 ;A6MZI2 ORYSI Uncharacterized protein (Fragment) ;A0A287QG45 HORVV Uncharacterized protein ;	TCTACTGTTGTTAAACTGTTGTTCAATTGATGGGGAAATTGAGTGAAGCTGACTTCAATTTTGCTACTGCTTATGTTGAATAAATGATGACATTATAAAGTTGGTTAGTACAACATATTTTTAAAATATAGGTGAACGTGATATAGGGGGGAAGAGGCGTGGCTGGAGATAGACAAAATGTAGGTAGGGAATATTTTTAGGGGAATCCCCTACATGGAGATGTAGGCACGAAAATATGGGGGTGTTGTTGGACTTGCTCTTAGGACTTTGTTTTCGGCTTCGTGACTGCCACCTGGGATTTCGGTTCGAGTGTTCGACACACCACCACAAGCCCACACTCGCTGCTTTACTCTCCACCCTTCTTTCTTCCTCTCCCGCAATGACACAATGGCCGGATGC…
TRINITY_DN52954_c0_g2_i4	4498.99	3.85736	0.347817	11.0902	1.4e-28	6.3346e-26	GO:0004222;GO:0005524;GO:0016020;GO:0051301;	A0A453R684 M41 domain-containing protein ;N1R2N3 AEGTA Cell division protease ftsH-like protein, chloroplasti ;A0A446X7R9 TRITD Uncharacterized protein ;M8ARJ0 TRIUA ATP-dependent zinc metalloprotease FTSH 6, chloroplastic ;A0A446Y7J0 TRITD Uncharacterized protein ;A0A453R6M7 AEGTS AAA domain-containing protein ;A0A453R6M5 AEGTS AAA domain-containing protein ;A0A3B6TC12 WHEAT AAA domain-containin…	CTTGGAGCTGGGGAGGCATCGAAGTAGTGTTGAAGCAGAGCATCTCTGCTTATGACAGAATATATATCGTGCAAGTATTTCTTCCATGTTTTATCATAGCAGTCTAGCGTGACCTGCTCATATCTCCTACGTTCTTCTACTTTTCACTTTCTGCTATGTATCCCTGACCTGTGGGATAACACGAATTATAACACGGAGTAGCAGAATTGGGCTAAACACCTGCTTGTATGGAGAATATCTGTCAACCATGTGACGGCGTGAGGCATCATTCATATTTACATTGCGCTATAATATGCTTATCGTTCTACACTACAGTCTACACTACACAATTCTACTAAGTTTCAAGCAGTAACCATGTCTGTCCTTTCGGCCGTGTCCCGCTGCTCCTTGCCAATATTG…
TRINITY_DN69575_c2_g11_i2	1967.89	2.48575	0.224497	11.0725	1.70488e-28	7.61907e-26		B8A1B6 MAIZE Uncharacterized protein ;	AGGACGAGCCTGCTGAGGCTGACGACACCGACATGCCGCCCCTGGACGATGACGCCGGCGAGAGCAAGATGGAGGAGGTCGACTAAGCGTCTGCATTTATCAAGTCGTAGAGGTAGTTTGTCTTCTGGGTTACTGTCGCATGGTCTGTTTTGTGGTTTACTGTGCCTAGCCTGCCCTAGATGGGGCTAGGGTATGTGGAATCTTGGAACTGCGTATGGTAATCGTTGCTTATATATTGTTATTCTAGTACCTTCCCATTAGTGTTTCTTTTGTTTTCTGCTGTTTCATCATCATCTTCCAGTATATTTTCCTGTTCGATTCTTTCTGGAGCCTTTTCTTAGCATGTCGTTCTGCAGCTCTCCGGCAACTATGTCACGACCTTTTCTTTTGTCTTAGTTT…
TRINITY_DN80302_c0_g3_i8	671.863	1.57644	0.142419	11.069	1.77276e-28	7.83904e-26	GO:0005737;GO:0006221;GO:0009041;GO:0033862;	A0A287IEN6 HORVV Uncharacterized protein ;A0A453BX86 kinase domain-containing protein ;A0A1E5V7L8 9POAL Uridylate kinase ;A0A453BXA6 AEGTS Uncharacterized protein ;A0A0A9FWA1 kinase domain-containing protein ;A0A1D6EBU6 MAIZE Aspartate/glutamate/uridylate kinase family protein ;A0A287IER8 kinase domain-containing protein ;A0A0A9R5K8 kinase domain-containing protein ;M8BI42 AEGTA Uridylate kinase …	TTCTTTTTTTTTTTTTTTTTAATGATACGGCGACCACCGAGATCTACACGTTCAGAGTTCTACAGTCCGACGATCTATACTGTTGGCTAGGATTTAGGAGCGCCCTCACGCGCCGGCGCCTATCGCCTGCTGCTCGCTGTCGTGCTGCTCATTCCCCTACTGCTCCGCCCATGTTGCTCCTCTGGTGCTCCCCTCTGGCGCTGCCCCTTCTCTAAATCTCACGGCTCATTTAGATGCAGGGTATCCTTGGACGGATATTTATGGGCCAAGAGCTTCCTGATGGCTGAAGTGGAGCATGCCATCGATCTTGTTACAGCAGCACCACAAGGCTGAGGAGGGCCGCTCCTCTGTTATCTCCCTTCCAGCAAAAAATTTCAAGAATAGATTTTCACAATCTTT…
TRINITY_DN73888_c0_g1_i2	3815.74	2.14123	0.193445	11.0689	1.77546e-28	7.83904e-26	GO:0004722;GO:0004724;GO:0005634;GO:0005829;GO:0046872;	A0A453EYR0 AEGTS PPM-type phosphatase domain-containing protein ;A0A453EZ07 AEGTS PPM-type phosphatase domain-containing protein ;A0A287L0C9 HORVV PPM-type phosphatase domain-containing protein ;A0A453EYY6 AEGTS PPM-type phosphatase domain-containing protein ;A0A446PS63 TRITD PPM-type phosphatase domain-containing protein ;A0A446PSD2 TRITD PPM-type phosphatase domain-containing protein ;A0A077RRP…	TGCAAGGATTGAGGCAGCGGGTGGCAAGGTCATACAGTGGAATGGCTATCGAGTTTTCGGTGTACTTGCCATGTCGCGGTCAATCGGTGACAGATATCTGAAGCCATGGATAATTCCTGTCCCTGAGGTCACAATTGTTCCTCGAGCTAAGGATGACGAGTGTCTTGTCCTTGCCAGTGATGGCCTCTGGGATGTATTGTCGAATGAAGAGGTATGTGATGTTGCTCGAAAACGGATACTCTTATGGCATAAGAAAAACGGTGGAAGCTCATCGTCTGCTCAACGTAGCGGTGAGTCCCCAGACCCAGCCGCCCAAGCAGCTGCTGACTGCTTGTCGAAGCTTGCTCTCCAGAAGGGGAGCAAGGACAACATCTCTGTTATTGTGGTTGACCTCAAGGC…
TRINITY_DN76901_c1_g4_i9	445.442	3.80358	0.344143	11.0523	2.13602e-28	9.3652e-26		A0A287XCX9 HORVV Uncharacterized protein ;M0VBI2 HORVV Uncharacterized protein ;A0A5J9VCQ4 9POAL Uncharacterized protein (Fragment) ;A0A5J9USV7 9POAL Uncharacterized protein (Fragment) ;A0A287XCR9 HORVV Uncharacterized protein ;A0A2S3I1H7 9POAL Uncharacterized protein ;A0A5J9TN13 9POAL Uncharacterized protein ;A0A5J9TYE0 9POAL Uncharacterized protein (Fragment) ;A0A3L6QFW0 PANMI DUF223 domain-con…	ATTTTCTGACCTACATATTGTTTACATATCCCACTGATCGATAATACCTAGGTATTATACTTTCATACAGCCATGTATTTGCATGACCAGTACTATTTTTTTCTTCAAACAATCAGTTTTTTTCTTTAGATCTCTGGTCTTATGAATTCTGATTGCTATTTTGGTGGAAGAAACTTTGGAACTTTCCGTCTATACAAGGGAATGCCAGCTAACTGCCTGCATCACTTCAAGAAACGACTGAAAGAAAGTTCAGTTTAAACCTTTGAAACATTCATCATTTCTGACGCACCAGAGAATTTCAGGCCGACGGCTTATCCATACGGAATCAAGGTTACTCGACTCACAAAGATCCTGGAAACTATTCCGCAGTCTGAAAACTTTCCCCTATTTGCATGCAAT…
TRINITY_DN70344_c0_g9_i1	1889.28	3.8553	0.349336	11.0361	2.55945e-28	1.11354e-25		A0A287RTA8 HORVV Uncharacterized protein ;A0A287RTG8 HORVV Uncharacterized protein ;A0A287RT86 HORVV Uncharacterized protein ;A0A287RTH3 HORVV Uncharacterized protein ;A0A0Q3EWQ2 BRADI Uncharacterized protein ;A0A0E0M2W3 ORYPU Uncharacterized protein ;A0A0E0E8F5 9ORYZ Uncharacterized protein ;M8B3S5 AEGTA Uncharacterized protein ;F2E7C8 HORVV Predicted protein ;A0A4U6W8I3 SETVI Uncharacterized pr…	GGTATGGTTGTATGATCTATCCTGTCCTACCTATACCCTACCAGTGCCATCCTTACTGGTATTGGTACACGGGAATTTATCTGGAGCACTAGAGATAGCGAGCGAAATTCAGGAACGAAGAATACAACATTCGTAGTAATCCTTTGCTCTGGTTAAAACCAAAATGTTCAGATACCAGCAGGGAACGCCTTATCCTCGCACCTTCTAAAACAGGACGGCGTCACCTCCTTCCTACAATCCTACTCTCTGCTCCTGGATGGAAATACACCACCGACACCCGCACCTACGTACTCTTCTCCTAACAGTACAGCACGGCTGGCAGCGCGCTTCACCACGACCACGTCACCGGGCTGGGCTGGTAGCTCGCCGCCGGGAGCGGCTGCTGTACCATGCAGTGCT…
TRINITY_DN68991_c0_g5_i2	1313.07	2.91327	0.264676	11.0069	3.53817e-28	1.52179e-25		B4FFQ2 MAIZE Thioredoxin family Trp26 ;A0A453EXC5 AEGTS PITH domain-containing protein ;B7EIF0 ORYSJ cDNA clone:J023064B10, full insert sequence ;A0A287KZ25 HORVV PITH domain-containing protein ;A0A3B6EG68 WHEAT PITH domain-containing protein ;J3L118 ORYBR PITH domain-containing protein ;B6T8X4 WHEAT Uncharacterized protein ;A0A453EX65 AEGTS PITH domain-containing protein ;A0A3B6GVK7 WHEAT PITH d…	CCTCGTGATGCCCCCGATCTCATCAAGATTCTGAACAAAACTCGGTCTTCACCATAATCTGTTTCTCATTACTACCATAATCCATTGTAGGGAATACACGCATATTTTTAGTTTGTCCAGCTTCAACTTCAATGGCATATTCTGGGAGCCACGTAGGCTGGTAACCCCAACACACAGCATTATACAAGAAGAAACAACCAACAACTGGAGATCGACAGGTGGAGATTACTCGAATCATACATATCAATAACTCTGATGACACCATCATCGAGCCACTGACCACAAGTACACTGGTATTATACTCAAGAGGCAACGCTACAAGTGACTCCAGAGACAAACCTACAAGTGTAACAGCAGGACTGTTTATTAATACAGAACTTAACAGACGTCACAGTTCCT…
TRINITY_DN20040_c0_g1_i1	764.742	6.1089	0.55587	10.9898	4.27894e-28	1.83343e-25	GO:0016021;	A0A287EVI2 HORVV Uncharacterized protein ;A0A452Y0R7 AEGTS Uncharacterized protein ;A0A452Y0R1 AEGTS Uncharacterized protein ;A0A3B5ZQA1 WHEAT Uncharacterized protein ;A0A446INE7 TRITD Uncharacterized protein ;A0A3B5XWY1 WHEAT Uncharacterized protein ;A0A287EVH3 HORVV Uncharacterized protein ;A0A0E0PHM6 ORYRU Uncharacterized protein ;A0A0E0H9P9 ORYNI Uncharacterized protein ;B7F8G3 ORYSJ Os05g015…	CGATCTCTTATTCTTACTCATACTTCATAACTTCTTACTCATACTTCATAACAATTGCATCTCACATATATTAAACAACAGTATTGCCAAAAAAAAAGGTAGAGCAGTATTTCCGGTACCAGAGACTACGGACGCTACGTGTGCACACATACACAAACTCGCCGAAACCCACACAGGCACACACCACTTCAGGTTCCATCACGCCACAACACAACACTCATCGAAGAAGCATCTCTGTCTTCCTCCGTCTCTCTACATCATCTTGTAGTTCATGACGGCGAGGAGCACGGCCCAGGCCGCGCAGGGCATGGCGAGATCGCCGG
TRINITY_DN76901_c1_g4_i4	589.694	3.71227	0.338301	10.9733	5.1375e-28	2.19299e-25		A0A287XCX9 HORVV Uncharacterized protein ;M0VBI2 HORVV Uncharacterized protein ;A0A5J9VCQ4 9POAL Uncharacterized protein (Fragment) ;A0A287XCR9 HORVV Uncharacterized protein ;A0A5J9USV7 9POAL Uncharacterized protein (Fragment) ;A0A2S3I1H7 9POAL Uncharacterized protein ;A0A5J9TYE0 9POAL Uncharacterized protein (Fragment) ;A0A5J9TN13 9POAL Uncharacterized protein ;A0A3L6QFW0 PANMI DUF223 domain-con…	ATTTTCTGACCTACATATTGTTTACATATCCCACTGATCGATAATACCTAGGTATTATACTTTCATACAGCCATGTATTTGCATGACCAGTACTATTTTTTTCTTCAAACAATCAGTTTTTTTCTTTAGATCTCTGGTCTTATGAATTCTGATTGCTATTTTGGTGGAAGAAACTTTGGAACTTTCCGTCTATACAAGGGAATGCCAGCTAACTGCCTGCATCACTTCAAGAAACGACTGAAAGAAAGTTCAGTTTAAACCTTTGAAACATTCATCATTTCTGACGCACCAGAGAATTTCAGGCCGACGGCTTATCCATACGGAATCAAGGTTACTCGACTCACAAAGATCCTGGAAACTATTCCGCAGTCTGAAAACTTTCCCCTATTTGCATGCAAT…
TRINITY_DN77210_c1_g2_i4	2723.97	3.09293	0.281885	10.9723	5.1929e-28	2.20831e-25	GO:0004553;GO:0004575;GO:0005975;GO:0016021;GO:0016740;	Q8GUC0 LOLTE Putative soluble acid invertase ;Q8RVK8 LOLPR Fructosyltransferase ;A0A287T6R3 HORVV Uncharacterized protein ;M0Y7E8 HORVV Uncharacterized protein ;F2E7C7 HORVV Predicted protein ;A0A2R4QN02 HORVV Putative beta-fructofuranosidase ;A0A287T6G8 HORVV Uncharacterized protein ;A0A446V0Y3 TRITD Uncharacterized protein ;A0A2R4QN06 HORVV Putative beta-fructofuranosidase ;A0A446V0Z9 TRITD Unc…	GGCGCCGGCGCCGGCGCCGGCGCCGACGCCGACGGGTTCCCGTGGAGCAACGCCATGCTGCAGTGGCAGCGCACGGGTTTCCATTTCCAGCCCGAGATGAACTGGATGAACGATCCCAACGGTCCCGTTTATTATCGCGGATGGTACCACCTCTTCTACCAGTACAACCCGGACGGCGCGATCTGGGGCAACAAGATCGCGTGGGGACATGCCGTATCCCGAGACCTGGTCCGGTGGCGCCACCTCCCCATCGCCATGTTCCCCGACCAGTGGTACGACATCAATGGCGCCTGGTCGGGCTCTGCAACCGTGCTCCCAGATGGCCGCATCGTCATGCTCTACACGGGCTCCACCAACGCCTCTGTGCAGGTCCAGTGCCTTGCCTTCCCCTCCGACCCC…
TRINITY_DN66767_c1_g2_i2	7030.22	4.55293	0.415227	10.9649	5.63584e-28	2.38769e-25	GO:0005524;GO:0009570;GO:0009579;GO:0046863;	A0A287NN35 core domain-containing protein ;A0A287NN32 core domain-containing protein ;I1IJ13 core domain-containing protein ;A0A287NMW1 core domain-containing protein ;A0A446S063 core domain-containing protein ;A0A3B6IS66 core domain-containing protein ;A0A0M5JP75 WHEAT Chloroplast ribulose bisphosphate carboxylase/oxygenase activase B ;M0YMH2 core domain-containing protein ;A0A287NN38 core domai…	ATGACGATCGAGAAGCTCATGGAGTACGGGCACATGCTGGTCCAGGAGCAGGACAACGTCAAGCGCGTGCAGCTCGCCGACAAGTACCTCAGCGAGGCGGCACTTGGCAGCGCCAACGACGACGCCATGAAGACGGGCACCTTCTACGGCAAGGCCACTTGAATGAATCCCATCTTCACTAAGACGTATCCACTATATATATATATGTTGGACTATTTTGGATTGGATCCATTCATTCCAAGCCACTCAAACTTTTTGATTCATCGCCGCAGAGGTAACCGAATTGTAAGTTCGAAAGAAAATCAAATTGTATATGTTGTGTACTTCAATTACTCGTTTTTCACTTAATCATTTCACCAGCTTGACGCATGCAAAGGTATGGGCTCGTCTTCTTATGGG…
TRINITY_DN72478_c0_g2_i2	10837.6	5.47792	0.500255	10.9502	6.62661e-28	2.79697e-25	GO:0005524;GO:0005737;GO:0006986;GO:0016887;GO:0031072;GO:0034605;GO:0034620;GO:0042026;GO:0042623;GO:0044183;GO:0051082;GO:0051085;GO:0051787;	I1H6X1 BRADI Uncharacterized protein ;A0A446S6P3 TRITD Uncharacterized protein ;A0A3B6ISB1 WHEAT Uncharacterized protein ;A0A453IDA8 AEGTS Uncharacterized protein ;Q0DT05 ORYSJ Os03g0277300 protein ;A0A1D6PDJ4 MAIZE Heat shock 70 kDa protein 5 ;A2XF47 ORYSI Uncharacterized protein ;A0A446WNE9 TRITD Uncharacterized protein ;N1R1Z3 AEGTA Heat shock cognate 70 kDa protein ;A0A453ID45 AEGTS Uncharact…	GATCGTGATGTGACTGGAGTTCAGACGTGTGCTCTTCCGATCTTCTTCTTGTCCTCGGCGGGGAGCTTGGAGGCGATCTTCTCATCCTTGACGGTGTTGCGCATGTTGTAGGCGTAGTTCTCCAGCGCGTTGCGTGCCTCCACCTTCTGCCGCACCTGCTCGTCCTCCGACTTGTACTTCTCCGCCTCCTGCACCATCCGCTCGATCTCCTCCTTGCTCAGCCGCCCCTTGTCGTTGGTGATGGTGATCTTGTTCTTCTGCCCCGTCGTCTTGTCTTCCGCCGATACGTTGATCGTCGGACTGTAGAACTCTGAACGTGTAGATCTCGGTGGTCGCCGTATCATTAAAAAAAAAAAAATAACACGTAA
TRINITY_DN65349_c2_g3_i1	288.824	7.15331	0.653584	10.9447	7.0412e-28	2.96091e-25	GO:0000254;GO:0005506;GO:0005789;GO:0008610;GO:0016126;GO:0016491;	F2CW56 HORVV Predicted protein ;A0A446R5B9 TRITD Fatty acid hydroxylase domain-containing protein ;A0A3B6HY27 WHEAT Fatty acid hydroxylase domain-containing protein ;A0A446RW71 TRITD Fatty acid hydroxylase domain-containing protein ;A0A3B6IN64 WHEAT Fatty acid hydroxylase domain-containing protein ;F2DXJ2 HORVV Predicted protein ;A0A3B6JG02 WHEAT Fatty acid hydroxylase domain-containing protein ;…	CCTATCTCTCTCTGGTCCTGCTTGCCCCTGTGGAATCAATTGCCATCTCCTTTCTGAACGTTGCTGCCCGCCAATTCCTTCAGCTTTGCAAGGGTTGCCTTGTGAAATCGGTAGCCTTTGTCCGTTCCGTATATGTAATCACAGTAGGTGAAAACGGGAGCGAAGTTGCTCTTGCTCTGCCCTCCAATGTAGTGGTGGTAGTCATGGTGTTCCGCCCCTCCGTAGAACGGTATATACTTCTCAGCGTTGAACGGTAACTTAAATCCGCTGTGAATGTTGAGGCTCTCTACCAGGCGAGCAGCAAACCAGATCCAGAGCGTGGTGACATGGCATGGGACGATAGCCGGGCCGGCAAGGGAGGGGACAGCGAGGATAAGCATCTCGGCCCAGTGTCCATAC…
TRINITY_DN79171_c1_g6_i13	967.196	2.33151	0.213168	10.9374	7.63468e-28	3.19859e-25	GO:0005737;GO:0016279;GO:0018026;GO:0018027;	A0A453DQU4 AEGTS Protein-lysine N-methyltransferase ;A0A446PAG9 3Bv1G005170 ;D8L9U8 00029 ;I0JTW7 WHEAT Protein-lysine N-methyltransferase ;A0A287K0J5 HORVV Protein-lysine N-methyltransferase ;A0A446MZA4 3Av1G000140 ;A0A446P9P0 3Bv1G005170 ;I1HBH8 2g01570v3 ;F2EBJ2 HORVV Protein-lysine N-methyltransferase ;A0A3B6ECP5 WHEAT Protein-lysine N-methyltransferase ;	ACAAGGCAACATAGTAGTGAATAACGTGTCCGACAAACGTATTCGACAAGGTAAATTAACACCCGTAGAAGAACAGCTGTCCTGGGGTACATTGTTACTCACAGGTCTGATAAGTTAGGGAAAGGATACACATATATTTCATGTATGCAGGAAAGCAACGGTGGCGATGCTATCGGCGTTTGGATAAGCTCGAACATGGTCGAGGTACTTGAACACCACAGCATCACTGGCCAACGCTCCTTCAAGGACCGTAGCGCCCAGCTTTCTCTGGTTGAAATTCTCCACCTCCTGCACTAACTCATCCTTTGTTCTGCTGCACGACGTGATGACCAGTACACCACCAGGAGAAACCAAGCTAGCCACTGACTGCCAATACATCATTCTCTTCACGGGTCCATC…
TRINITY_DN78465_c0_g8_i11	6640.42	3.04162	0.278425	10.9244	8.81291e-28	3.67859e-25	GO:0005524;GO:0005737;GO:0006986;GO:0009408;GO:0016887;GO:0031072;GO:0034605;GO:0034620;GO:0042026;GO:0042623;GO:0044183;GO:0051082;GO:0051085;GO:0051787;	M7ZVJ8 TRIUA 78 kDa glucose-regulated protein-like protein ;F2E9D5 HORVV Predicted protein ;A0A3B6HSB4 WHEAT Uncharacterized protein ;R7WFL9 AEGTA 78 kDa glucose-regulated protein-like protein ;A0A446QNH5 TRITD Uncharacterized protein ;I1H802 BRADI Uncharacterized protein ;A0A446SB01 TRITD Uncharacterized protein ;A0A3B6ITL4 WHEAT Uncharacterized protein ;A0A453ILL4 AEGTS Uncharacterized protein …	CTCTGAGGCCGCTAGGAGTGCAAAGTACGCGGAGAGAGATCGGATATATGGTGGAAATAGTTTCCCCAGCGCCTCCCCGGGCTCGCACCCGAGCCTCGACGCCTCGATCTCCGCCGCCCTGCAGCTGACCACCCGGAACCGGTACTCCACGCCGGCCCGCTCCGCCAGCTTCCGGAGCTGCTCCCCGACGACGGGGAGCGTTGTAGCAACACACTGCGTGAAGGGCGAGGTGGGGTCGATCACGGCCGTCACCCTCAGGGACGACACGCGGCGGTCGGCGAGGCGCTGGATGAGCGCCGCGTGCTGCGGCCCGCTGACGTCGAAGTCGACGAGGTGCACGGCGCGGTGGCCGGCGACGGCGTCGGCTATGGAGATGTTGGCCGCGTCGAGCGCGAGGCG…
TRINITY_DN49046_c0_g2_i1	299.729	3.12807	0.287386	10.8846	1.36548e-27	5.67868e-25	GO:0008168;	A0A446XAI4 TRITD Uncharacterized protein ;A0A446XAI5 TRITD Uncharacterized protein ;T1MW60 TRIUA Uncharacterized protein ;A0A446XAU2 TRITD Uncharacterized protein ;A0A3B6RH03 WHEAT Uncharacterized protein ;A0A453REB5 AEGTS Uncharacterized protein ;A0A453REY6 AEGTS Uncharacterized protein ;A0A453RET6 AEGTS Uncharacterized protein ;A0A3B6THJ5 WHEAT Uncharacterized protein ;A0A446YAB7 TRITD Uncharac…	TGAGGCTGTGCTGGTAGTGACTAAAAATCTGTTAAATCGTTTGGTTTGCAATCTATCGTCCATCTTTCTGTTCGATTCGGTTTCTGTCTTTCCATGTGCTTTTGGTCATCTGCATGTGTTGACTACAGGATTTAGTTAGGAGTTGGATTACCCCTAGGGAAGAAAAAAAAATATGGGGAGCCAGGTCAGTGTTTTGTGGATGGTCTGTTCGGTTTATTTTGTGTCCGCCTCCGCTAGTTGGCTGCAGGACTGGATCTGGTCTGGAACTTGAGCCCTCTACGGCAAAGGGTGTTTACTTTATTGGTTATGGCTCGGTGTTTATGTGATCTCGTCGAAACTTGTGAGCTGCTGATAATGGGATGGAACCAGAGAAGTTACATTATGTGTTGGGATAATTAG…
TRINITY_DN77866_c0_g5_i6	610.903	3.45885	0.317841	10.8823	1.39975e-27	5.79989e-25	GO:0003677;GO:0046983;	A0A446RHN9 TRITD BED-type domain-containing protein ;Q5UDR1 MAIZE Transposase ;A0A446LW32 TRITD BED-type domain-containing protein ;A0A446NE55 TRITD BED-type domain-containing protein ;A0A2X0SBC0 WHEAT BED-type domain-containing protein ;A0A446PUW0 TRITD BED-type domain-containing protein ;A0A3L6TIE8 PANMI Zinc finger BED domain-containing protein RICESLEEPER 2-like ;Q0JQC4 ORYSJ Os01g0170400 pro…	TTTTTTTTTTTAATGATACGGCGACCACCGAGATCTACACGTTCAGAGTTCTACAGTCCGACGATCTGGACCTCTCTGTGCAGCGTGTGCGGGCTGCTGTGCGGTACATCAGTAATGGCACAACTAGGTTGGATAAGTTTAAGGATATTGTAGATGAAGAGAAGATAGATAGTGATTCTTTCTTGAGCATAGACATATGCACTAGGTGGAACCCCACATACCTTATGTTAAAATCTGCCCTCGTTTATGAGAAGGTGTTCCTAAAGCTTGCCGAAAAAGATGCTACATATGTGGTTGACTTGGCTGCTAATGGGGCGATTGGGCATCCTGATGAAGATGATTGGCATAAGGTGAGGAGTATTGCAGAATTCTTGAAGCATTTTCATGATCTGACTGTGC…
TRINITY_DN76901_c1_g4_i25	399.504	3.88218	0.356877	10.8782	1.4642e-27	6.0228e-25		A0A287XCX9 HORVV Uncharacterized protein ;M0VBI2 HORVV Uncharacterized protein ;A0A5J9VCQ4 9POAL Uncharacterized protein (Fragment) ;A0A287XCR9 HORVV Uncharacterized protein ;A0A5J9USV7 9POAL Uncharacterized protein (Fragment) ;A0A2S3I1H7 9POAL Uncharacterized protein ;A0A5J9TN13 9POAL Uncharacterized protein ;A0A5J9TYE0 9POAL Uncharacterized protein (Fragment) ;A0A3L6QFW0 PANMI DUF223 domain-con…	ATTTTCTGACCTACATATTGTTTACATATCCCACTGATCGATAATACCTAGGTATTATACTTTCATACAGCCATGTATTTGCATGACCAGTACTATTTTTTTCTTCAAACAATCAGTTTTTTTCTTTAGATCTCTGGTCTTATGAATTCTGATTGCTATTTTGGTGGAAGAAACTTTGGAACTTTCCGTCTATACAAGGGAATGCCAGCTAACTGCCTGCATCACTTCAAGAAACGACTGAAAGAAAGTTCAGTTTAAACCTTTGAAACATTCATCATTTCTGACGCACCAGAGAATTTCAGGCCGACGGCTTATCCATACGGAATCAAGGTTACTCGACTCACAAAGATCCTGGAAACTATTCCGCAGTCTGAAAACTTTCCCCTATTTGCATGCAAT…
TRINITY_DN65154_c0_g1_i3	798.938	2.50294	0.230296	10.8684	1.63096e-27	6.66033e-25	GO:0004672;GO:0004812;GO:0005524;GO:0006418;	A0A077RTV4 WHEAT Uncharacterized protein ;A0A182BG05 WHEAT Uncharacterized protein ;A0A453ET20 AEGTS Uncharacterized protein ;A0A453ET49 AEGTS Uncharacterized protein ;A0A453ET80 AEGTS Uncharacterized protein ;A0A3L6FDX5 MAIZE Cysteine--tRNA ligase, chloroplastic/mitochondrial ;	TTTTTAAAGCAGAAAACGGCATACGATATTGACATGTGACTGGATTCAGACGTGTGCTCTTCCGATCTCGTGTCCATTCATTCATACGGTAGGATACAAAGTACAACACGTTGACACACGCCCAGAACTCTCCGGAAACAACAAGCTGACCCGACGCTTTACACAGAGGACTTCCAACAAGACGGAAATAACAAATAGGCCCCTAAAATCCTCTGCGCACGCCACCAGCAAACACCTCCAGAATCCGCCGACGACGGAGACGAAGATACTACGCCACGACGCCAAGATCCGGAGCAGCTTCCTCGCAGTTGAACTGCTTTGTGGACCACGAAAGGGATCCGCCGCGAACGGCGAAAGCACATACCCTGGGGATCGTCGGCCGGGGAGAACCCCGAGCTC…
TRINITY_DN71599_c0_g1_i9	2443.69	2.65199	0.244063	10.866	1.67422e-27	6.8124e-25	GO:0016021;GO:0022857;GO:0051724;	A0A453ESL9 AEGTS Uncharacterized protein ;A0A446NFL9 TRITD Uncharacterized protein ;A0A446NFP1 TRITD Uncharacterized protein ;A0A287KX05 HORVV Uncharacterized protein ;A0A446NFH8 TRITD Uncharacterized protein ;A0A453ESK9 AEGTS Uncharacterized protein ;A0A453ESL4 AEGTS Uncharacterized protein ;A0A077RWV6 WHEAT Uncharacterized protein ;A0A453ESQ8 AEGTS Uncharacterized protein ;A0A3B6GV75 WHEAT Unch…	GACGTGTGCTCTTCCGATCTCAATTAAAAGAGACCGGAGGGATTGCATATATCACTAATGCTAAATTTGGCATGGTTGAAGAAACCCATCTCTGGACAAGTCATACTTATAATAAATCCAGTTCAAGTACCCTACACTACAAGCATGTTACGAGTGCACTGACAGCAAAAACCAGACGAGTACAGCACTCAGCAATAAAATCAAGCATTACGCCGCTTTTGGCAACTCGGATTAGATTGTTTCCGATCGGATTTCAGATGCACACAGGAGCCTAAACCGTACATGAAGCACTGGCTAGTATGTGAAAATGCAAGATAACGGTTTTTAAGAAATCACAGTACCAGAATGGCCTGCCTAGTAAATGAAAATGCACTACAGTGTGCAAACTGCAAACAAAAT…
TRINITY_DN65488_c1_g5_i1	2052.72	1.38692	0.128014	10.8341	2.37278e-27	9.58587e-25	GO:0000209;GO:0005524;GO:0006511;GO:0016740;GO:0061631;	I1HIQ6 2 domain-containing protein ;K3ZA89 2 domain-containing protein ;A0A1E5V1X2 9POAL Ubiquitin-conjugating enzyme E2 7 ;A0A2S3HBC9 2 domain-containing protein ;A0A4U6VBX1 2 domain-containing protein ;A0A2T7ECU6 2 domain-containing protein ;A0A3L6T2P0 PANMI Ubiquitin-conjugating enzyme E2 7 ;I1HT85 2 domain-containing protein ;A0A3L6RDP9 PANMI Ubiquitin-conjugating enzyme E2 7 ;A0A0E0L3F2 2 do…	CATTCTTAGAAGAGTTTGTTTCAGTCCTACTCTTCATGCGTCCTCCACATGTTAGGTGTACATAGATCGAGGTACGATTCACAATGTCGAGCTAGGTATGTTTGGTAAAAGGTGAGGATCCATTCACTACGATTAACTGACAACAATAATACCAGACCAATTCTTGACATTGATTAGTGTGTGCCACACAATACAATCGAAAGTTTTAGAATAGTAGCACACACGAGTGTCTCAGATAGAAAGACCAACATCACCACTACTCGACTCACACTGAACCGACCCACACTGAACGGAAAATATACAGGGGAGAAGTGCATGTGCTAGCATCAGGCGCCCAATTCGGTGGAAGACGGTGAAACATGTTACACCTGTTGCAGCGCCTGTAAAACTCCCCCATAC…
TRINITY_DN77775_c1_g2_i1	363.594	5.93164	0.547855	10.827	2.56309e-27	1.03179e-24	GO:0005506;GO:0005759;GO:0016226;GO:0044571;GO:0044572;GO:0051536;	A6N1A2 ORYSI Nifu-like N-terminal domain-containing protein (Fragment) ;A0A287GN77 HORVV Iron-sulfur cluster assembly protein ;A0A0A9K474 N domain-containing protein ;A0A453F619 N domain-containing protein ;A0A287L8S9 N domain-containing protein ;B9EYG3 N domain-containing protein ;J3L2L3 N domain-containing protein ;M7YSJ2 TRIUA Iron-sulfur cluster assembly enzyme ISCU, mitochondrial ;A0A446NJN0…	TTCAGACGTGTGCTCTTCCGATCTGGAAGACATGGCTAAACCAAACACGATTGATTACAATTTACAACATACAGTACACCGTAAAATCCTTATTGCTCGTTATTCCGACGGGATGAAGAAAAACATTATCAGCACCAGGGATCATCACCACCATCACTCTGTTTATGCAGTATATAATATGTACATGCTATGTTGCTCCACATGCGTCTGATGATATTCATCCGTCAGAGTGAAGCTATGTAGCTTCTGGATTTTTATTGTAGCTTCAGTCCGGGTTTCAGATGGCACGAGCTGCACGTACGTCGCCTACTCGTCTGCCTTGGCCGGCTTTGCCTTCTTAGCCTCGTAATCCTTCACCGCGGCCTTGATGGCGTCCTCGGCGAGCATGCTGCAGTGGAG…
TRINITY_DN78465_c0_g4_i2	2861.95	4.17997	0.38721	10.7951	3.63072e-27	1.45124e-24	GO:0005524;GO:0005737;GO:0006986;GO:0009408;GO:0016887;GO:0031072;GO:0034605;GO:0034620;GO:0042026;GO:0042623;GO:0044183;GO:0051082;GO:0051085;GO:0051787;	I1H802 BRADI Uncharacterized protein ;M7ZVJ8 TRIUA 78 kDa glucose-regulated protein-like protein ;A0A3B6JMW4 WHEAT Uncharacterized protein ;A0A453ILL4 AEGTS Uncharacterized protein ;A0A446SB01 TRITD Uncharacterized protein ;A0A446QNH5 TRITD Uncharacterized protein ;A0A3B6ITL4 WHEAT Uncharacterized protein ;J3LLG3 ORYBR Uncharacterized protein ;F2E9D5 HORVV Predicted protein ;A0A0D9Z413 9ORYZ Unch…	GATATGCAGTATATGTGATATCAATCGCCCGAGAGGTTTTTTCCAAGCACCAGCCAGTTTCTGAAGCGAGCGGCTTATGAAATTCTACAGGCCAAAGACGTCTACAGACAGCACAAGAAACACCTCTTATTTACTTCGGATGTTCACCGGTACAGAGAACTCCCTTAACAAAGAGAAACAACAACCCATCCTACACACGACACACTATTAGACGACACTAGCATTTATTTGTCTACACATACAGAAGGGTCACACGACTGTCGTCGAAACACAGTTCACAAACTAATATACTGTAAAAGGGCAATAAGCAAGTTTTACGGCTGCACCTTCTTAGGGAGGAGAACAGCCAGGTCGAGCTCCCTGCCATACATCTTCGCCAGTGCCTGCCCGCACCAGCCG…
TRINITY_DN74709_c1_g1_i3	2410.66	2.28613	0.212092	10.7789	4.32879e-27	1.71812e-24		F2DIP3 HORVV Predicted protein ;M7ZZK4 TRIUA Uncharacterized protein ;A0A446JVK1 TRITD Uncharacterized protein ;A0A3B5YXT2 WHEAT Uncharacterized protein ;A0A452YNN4 AEGTS Uncharacterized protein ;A0A3B5ZTY7 WHEAT Uncharacterized protein ;M8BZD9 AEGTA Uncharacterized protein ;A0A3B5XZ95 WHEAT Uncharacterized protein ;A0A452YNR8 AEGTS Uncharacterized protein ;I1I5I7 BRADI Uncharacterized protein ;	TTTTCTCAACATATAGAATTTATCATTAGTCAAAGACACCACCACAACCAGTAGAAAGAACTACATACAGAAGTTTCTAAGAAGGAATACCAATTAGAGAAGTGGAAACACATGTGTAATCTCAGTTCAGTACAACACGTTCATCCGTAGCTTCAAAGTCTAATTTAGCACCAGGGAGAGGAAAAAATACCCATGGGAAAACTGGACACACAAAGCGCTCTGACCATACAAAATAGGAGGACCTACAATTCTTTACACGGACATTTCCTTGTTTGCATGCTGGAGCCCAAATTGATAATAGGATTGGGCTCCAAGCTGCGTCTGTCTACAACTCTAGTGTAACCAACACAACTACACCTCTACGATCTCATCTCCGAGACCCTGCCAGTTACCACCTTC…
TRINITY_DN71267_c1_g11_i1	1643.41	3.16518	0.294241	10.7571	5.48714e-27	2.15519e-24	GO:0004575;GO:0005975;GO:0016021;GO:0016740;	Q8GUC0 LOLTE Putative soluble acid invertase ;Q8RVK8 LOLPR Fructosyltransferase ;A0A446VYB4 TRITD Uncharacterized protein ;A0A446VY70 TRITD Uncharacterized protein ;A0A446VYE3 TRITD Uncharacterized protein ;A0A446VYA1 TRITD Uncharacterized protein ;A0A446VY75 TRITD Uncharacterized protein ;A0A446VY79 TRITD Uncharacterized protein ;A0A446VY76 TRITD Uncharacterized protein ;A0A446VYD2 TRITD Unchara…	TCGTTCATCCAGTTTTTCTCGGGCTGGAAGTGGAAGCCGGTGCGTTGCCACTGGAGCATCGCATTGCTCCACGGGAACGCGTTGCTGCTGGCTGCGTCCGCCGCCAGCATGCCGCCGTGCTCGGCAGGGACACCGGACGTCTTCTCCGACACGCCCGACTCAGGCCCTCTGCTGCTGCTGGTGGTGCTCATCGCCTCGTCAACCGGTTGGTTGAGCATGACGACGCCCGTGGCGGGCAGCTGCCCAACGAGTCTGACGCCAGCCAGCGTAGCCACGACGAGTAGCACCGCGGCCAACGCCAGCAGCAGCGCTGCGAACAGAGGCCCGGTCCGGTGACCACGCCCAACCACGGCGGCCTCGGCATCGTCCGGCAACGGCACATAGGAGCACGGCAGCAAT…
TRINITY_DN69082_c1_g6_i3	561.899	3.84512	0.357477	10.7563	5.53592e-27	2.16682e-24	GO:0000287;GO:0005829;GO:0016831;GO:0030976;	A0A5J9WGX5 9POAL Uncharacterized protein (Fragment) ;A0A3L6SAD6 PANMI Pyruvate decarboxylase 2 ;A0A2T7CDW2 9POAL Uncharacterized protein ;C5WNH9 SORBI Uncharacterized protein ;A0A2S3IRK1 9POAL Uncharacterized protein ;B7ZX31 MAIZE Uncharacterized protein ;A0A446QTG2 TRITD Uncharacterized protein ;A0A446S6H1 TRITD Uncharacterized protein ;A0A287P5D9 HORVV Uncharacterized protein ;A0A446QTF9 TRITD …	GACGTGTGCTCTTCCGATCTCATTGTCACCCGTAATCATCTTCTGGATATGCTTGAAGAGCACATTGACACGCAGCGGCTCATTCGCCTCACACTGCAGCAGCTTGCCCTCAGGCACAAAGATCCTCTTGTAGTTCTCGTAGGCAGTGGTATTCTTCTTAACCCGCTTGGCCAATTCAGACAAGTATTCCTTCATCATGACGCAGCCAAATGCCGGTCCATTCCCAACAATGACACGGTCAGGCTGGACGATGATGGCCTTGTCCTTCTTGAGGAGGAAAGAGTAACCAACAGAGCTGTAGTCGTTGAAGATAGGGCCTGCGAAGATGTAGGCGTCGGCCGACTCAACGATCTCTGCACAGAATGCGGTGCTGACAGCGCCCCAATAGGTGCCCAGGAA…
TRINITY_DN28931_c0_g1_i5	6220.35	4.66691	0.435353	10.7198	8.2153e-27	3.19346e-24	GO:0000302;GO:0006457;GO:0009408;GO:0009651;GO:0043621;GO:0051082;GO:0051259;	T1LZ51 TRIUA Uncharacterized protein ;M8AU83 AEGTA SHSP domain-containing protein ;A0A453E7M3 AEGTS SHSP domain-containing protein ;A0A453E809 AEGTS SHSP domain-containing protein ;Q94KM0 WHEAT HSP17 ;A0A446PGT4 TRITD SHSP domain-containing protein ;A0A446YSY1 TRITD SHSP domain-containing protein ;A0A446PH05 TRITD SHSP domain-containing protein ;A0A446N6Y6 TRITD SHSP domain-containing protein ;A0…	CCGTGTGCCGCGACGGCGTGCTCACCGTGTCTGTCGAGAAGATGCCGCCGCCGGAGCCCAAGAAGCCCAAGACCATCCAGGTCCAGGTTGCCTGAGATGGAGGACCAGTGGTCTTGCCTGCCTGCACGTCTGATCGATGATTAGTGATGTGTTTTCTTCTATCTGCCGGCGTTGTGCGTTTGAGAGGATATATCGTGTCAGTCTGGATGTTTGGTGTTTCGTCAATGTAAATGGGGACGATCTCCTGCTTTGTCTGAATAAATGTATAAATAGTGTGGCCACATTTTTGTTTTTGAAAAAAAAAAAAAAAAAAAAAAAAAAAAAAAAAAAAAAAAA
TRINITY_DN71884_c1_g1_i3	651.88	2.7331	0.255098	10.7139	8.75823e-27	3.39285e-24	GO:0004722;GO:0004724;GO:0005634;GO:0005829;GO:0046872;	A0A287LGC0 HORVV PPM-type phosphatase domain-containing protein ;A0A287LGC6 HORVV PPM-type phosphatase domain-containing protein ;F2CWR3 HORVV Predicted protein ;A0A453F8J7 AEGTS PPM-type phosphatase domain-containing protein ;M8BL79 AEGTA PPM-type phosphatase domain-containing protein ;A0A446NKD1 TRITD PPM-type phosphatase domain-containing protein ;M7ZKP5 TRIUA PPM-type phosphatase domain-conta…	AGTAGAGCTTGACTGTAACAGTGAATTGCCATATCGAGCTGGCGTTGCTCATAGTAGATAGTAGCAAGATTACCTGCATGAAAATGTCCCCCCGCCCTTTGCATTACGAGGTATACTAAGGCTCTACTTTGAAGGTAAAGAAAGGACCATTCTCTTGTCAGCTTGTACATATCTCATCGATGATGAACATCTAAAGAAATGGACTCGAGAGGGAAAATGTCACTAAATTAGTATTTACAGTCACAAAATTTGCAAGATCCTAAGAGAGAGGACTAATGGTAGGTTTTAGTTAGTATCCAACAGCTATCGTGCTAGGTTTCAGCCACAGCTAATGAAATCTATACCTGTTTGGTAATTGACTATAATTAAGTTTGCCTGACATTATTCTAGCTACTTTTG…
TRINITY_DN69943_c0_g2_i9	2455.91	2.83641	0.264884	10.7081	9.32474e-27	3.59998e-24	GO:0016021;	A0A3B6B2E0 WHEAT Uncharacterized protein ;A0A3B5Y2R7 WHEAT Uncharacterized protein ;A0A3B6C0U2 WHEAT Uncharacterized protein ;A0A446Y276 TRITD Uncharacterized protein ;A0A1D6CDW1 WHEAT Uncharacterized protein ;A0A446J9D0 TRITD Uncharacterized protein ;A0A3B5Y5S3 WHEAT Uncharacterized protein ;A0A446TEB1 TRITD Uncharacterized protein ;A0A3B6KPE1 WHEAT Uncharacterized protein ;A0A453P6G5 AEGTS Unch…	TTTCGAGTACTTTTTTTTTTTTTTTTCAAGCAGAAGACGGCATACGAGATACATCGGTGACTGGAGTTCAGACGTGTGCTCTTCCGATCTGGAGCTGCTTATCCATTTATCTTATCCATTGTACAACAAGCAGTAGGACCCAAATAAGGAAAGAAAATACACCCAGATCCAGATAGTTTACAGAAAGGACCCCTGAAGATAGAACTAGACTGCAATGTGGTCCTTCCTCTTTGCATCTCCAGGCAGGAACCAAGATCGACAAAACCGGGGACTACACCACTTGGACCGTCCATCTCGCCGCGCCGCCAGCTCCAGCCTTCGCCGGAGGTCGTCGCAGAAGCCCCACCAAAGATACTCTGCCTCCTTTTTGGCGCAACGGCCAGGAGGTAAGAAAAGAGC…
TRINITY_DN76367_c2_g12_i2	254.774	3.52732	0.330212	10.682	1.23583e-26	4.7228e-24	GO:0016810;	A0A446TYK5 TRITD Amidohydro-rel domain-containing protein ;A0A3B6MNN6 WHEAT Amidohydro-rel domain-containing protein ;A0A287QMR0 HORVV Amidohydro-rel domain-containing protein ;A0A0E0BSK0 9ORYZ Amidohydro-rel domain-containing protein ;A0A0E0FC36 9ORYZ Amidohydro-rel domain-containing protein ;Q2QRA2 ORYSJ Amidohydrolase family protein, expressed ;A0A0D3HUC4 9ORYZ Amidohydro-rel domain-containing…	CAGACGTGTGCTCTTCCGATCTAGAGTTGTGAAGGCGAATTCTTTACATACAAATGCACTCTCTAACTCTAAACAATTAATCTAGCAATTTAATCGTCCTATCAGCCAGCTTCATACATGTGACCTGACCTGTAGAAGACTGTTGTTCGATGGAATGCACTGGTTCTTTGAAAATATGCACAGTGATGATGGACGGAACATTAGCACATGTTTGTGACCATACGCAATGTTCTCTCCCGACGTTGCAAGTTAGCACTCCCAATAATTCATTTTGTTATGCAAAAAGCATCATTTTTTTAATATGTCAAAAACACTAACAAATCATATTACAGTGTTGAAAACAACATAGCTTCGCCAGATGTTTCCTATAGTCATGCTACCAATGAAATACTTCTAATC…
TRINITY_DN69793_c1_g5_i17	927.154	2.30311	0.215705	10.6771	1.30233e-26	4.91929e-24	GO:0008643;GO:0016021;GO:0022857;	I1HZH8 BRADI MFS domain-containing protein ;J3LBP9 ORYBR MFS domain-containing protein ;Q6K7S9 ORYSJ Os02g0274900 protein ;I1NZD0 ORYGL MFS domain-containing protein ;B6T8Z2 MAIZE Metabolite transport protein csbC ;A0A287XWA0 HORVV MFS domain-containing protein ;F2DGL9 HORVV Predicted protein ;A0A287XWH1 HORVV MFS domain-containing protein ;C5Y012 SORBI MFS domain-containing protein ;A0A1E5VT30 9…	CAGACAAAAGCAAGTACGGTAGCTGCTGCTGCTCCGGGTGCCGACGTGTGTCTTCTCCCTCCTTCTCCTCCGCCGACGACACCGCCACCGCCTCTCGGGTCTCCGTGCTACGCCACCGAACGCACCCACCCAAAGTTGGTCAATCCCAGCAAGCGGCGTCGTGCTCCCAGATCCCAGCAGCAGGCGGCCGATCTGGTGCTGATGCAGGCGCGCGCGGCAACCAGCGGCGATGCGGTGGAAGCTTAACACCTCCGCGTACAAGCGAGTGTCGTCCAGGGACGCGCCCATGGATCCTGACGTCGAGACGCAAGCAAAGATGCCGTCGGACGCCGCCGGCCCGTCCTGGCGGATGTCGCTGCCGCACGTGTGCGTCGCAACGCTCACCTCATTCCTCTTCGG…
TRINITY_DN72731_c0_g2_i8	298.22	3.67227	0.344774	10.6513	1.72023e-26	6.46475e-24			TTTTTTTTTTTTTTAACAGGGGGCCTATTTCTTTTTTCTTTTGTTTTTAGCTTTCAGGGTTTTTTTTTTTTTTTTTTTTTTTAACAGGGGGAGGTCCTGAAGGACCGAGATCTTCCATTAACGATGTCGGTGGAGATACATTTTTACATGAAGGACCTTGAAATAACAACAAAAAGCACAAAGGCCCTTACATTTTGCACTTAGGACACTAGAATAAAATAGAAAAACGCAATCAAGTCCTGCTCCTTTTTCTTCTCCACCGCGATGGATCCGAAGCTTCGCGCGACCAACCCCAACGTCGCCGGGGACGAAACCACTTGGGATGAGGGGGCGGGAGCTCGCCGCGCAAGAGCTGGAGGGCCTCCGAAACGGCTTGGCAGCCTGGAGGTTGTTGCTGAC…
TRINITY_DN74242_c0_g3_i1	539.45	3.53486	0.332184	10.6413	1.9147e-26	7.17175e-24	GO:0004672;GO:0005524;GO:0016021;	A0A0A8YD77 ARUDO Uncharacterized protein ;A0A0E0FF92 ORYNI Uncharacterized protein ;A0A0E0FF93 ORYNI Uncharacterized protein ;A0A0Q3H202 BRADI Uncharacterized protein ;	GATTACAAGGTGACTGGAGTTCAGACGTGTGCTCTTCCGATCTTCTGATAGTTTATTCAGGGAAAAGGCGTTGGATTCCATCAACATACAACCAAAACAGTTCTTATACATCACCCGGTTACAATTTCTAAGAAAACAACTCAAAAGCTAATCTAGAGGAGGGGAACACTGCAACATATCCAAAGATTGCAGAGTTCATCTGTAGGCAATCTGAAACTACCCCTACATGCCCCTTATTTTTTCCAGTAGCAGCACGTTCCTGTCCAAGAGTGAAAAGTATGAGCATCCTTGCTAAGCAGCGGCCATCCTCTGATGTTTGCCACCACCTTGTTCAAGGTCATGTCCATGCTTGTCCTCGAGATCATGTCCCCGAGCGCTACTGTCACCCTCTACTGCTCG…
TRINITY_DN75325_c1_g5_i1	5987.35	2.09479	0.196874	10.6402	1.9367e-26	7.23022e-24	GO:0016787;	A0A452Z297 AEGTS DLH domain-containing protein ;A0A3B5ZXC0 WHEAT DLH domain-containing protein ;T1MAE3 TRIUA DLH domain-containing protein ;A0A446J279 TRITD DLH domain-containing protein ;A0A452Z2A2 AEGTS DLH domain-containing protein ;A0A3B5Y2F9 WHEAT DLH domain-containing protein ;A0A446K0X5 TRITD DLH domain-containing protein ;A0A3B5YYM0 WHEAT DLH domain-containing protein ;A0A446K0T4 TRITD DL…	GCTTACGGTTCGTGCATGCTTCAAGCCAATCAGTATGATCGACTGATGGTGAAAAAGATGAAGAACTCAATCAGCAGGGAAGTTTATAAACAAGTGCTTCAGCTCTCAAAATTAACTGCAAATGCCAAATATTATTCGAGTGCAATAACTCAGTGTTCAGCACAAACAGATCCCCAAACAAGCAAATCACATAGATACCAATACCAGCACACCTGCACCAGACAAAGATGCAGGCCCTATAGCTAATACCACACCATGAACCCAGGATGCTTGCATGATATAGTGAAAGTGGCAATGGCTTATTAAAGAAGGAGGGCTGCTACTTCAGGTTCATTTGAGGTTTTTGTTAAACCAATCAGTCATGTCCTTCAGGGCTTCCTCAGCGTTCTTCACAGCAAC…
TRINITY_DN74093_c1_g4_i10	265.139	2.84428	0.267419	10.636	2.02557e-26	7.5124e-24			AAAGCTTTAAATATAAACTAATTAGTTGAAACAACAGAGAACAGATATTAAGAATGACCAAGTGGTGTCAGCATGAAGGAAATTGGAATAACCTTCTAGTCACAGAATACTTTGCCACGGCCAAGAATGAAAAAATCAGAAATGCATAATGATATGACTTCAGAACCATAACAAAACAGATACCATCATCACAAAGTCATTCACATGCACCAAATATATAGGTTCACATTACAGAGTACCATCATCACGAACACATTCGCATGCACCAAATATATGGTTCAAAGGTACCAACAACACATAATAGCTGCTTAGGTTCTATTACACCCCCACTAAACTGAACTGATTTTGGAGAATTGCACGTCCATTGCAGTCTTTACTTATGCCTCTTCCTGATCAAAA…
TRINITY_DN76349_c1_g7_i2	1217.55	1.93801	0.182422	10.6238	2.31012e-26	8.51194e-24			TGTGTTGTGTTTTTTTTTTTTTCAAGCAGAAGACGGCATACGAGATCGTGATGTGACTGGAGTTCAGACGTGTGCTCTTCCGATCTTTTTTTTTTTTTTTTTTGATTGGATGGCTCACTTTGCCTGTCCTTATCAAACTTCTGATTTCCACCAAAAGAGGGTCATATATATGTCCAGTCTCCATTTCTGTTTTTGCCCACATTTTTTTTTTGAACAAGGCAAGGTCCCGAAGGACCGAGAGAGCTGCATTAATACCTGTCGGTGGAATTACAACTTACAGACAGGACCTTGAAGAAAAAGAAAAATACAGCTTGATCCTGGAATTTAGCACTAAGGACCCCAAAGATAAAACTAGAAACGCAATCAGGTCCATTATCTTCTCCACCACAGTTGCTTGAT…
TRINITY_DN70796_c0_g17_i5	418.642	7.20826	0.67931	10.6112	2.64442e-26	9.71206e-24		A0A453IE77 AEGTS Uncharacterized protein ;A0A453IE89 AEGTS Uncharacterized protein ;A0A0A9GY33 ARUDO Uncharacterized protein ;A0A3B6HPV5 WHEAT Fes1 domain-containing protein ;A0A453IE21 AEGTS Uncharacterized protein ;A0A3B6HRW8 WHEAT Uncharacterized protein ;M7ZUM3 TRIUA HSP70 nucleotide exchange factor fes1 ;A0A446QRN7 TRITD Fes1 domain-containing protein ;A0A1E5VPG4 9POAL Uncharacterized protei…	AATGTAGTTTTTTTTTTTTTTCAAGCAGAAGACGGCATACGAGATCGTGATGTGACTGGAGTTCAGACGTGTGCTCTTCCGATCTAATAACAGTTCATACACTGCATATAGGTGCAATTGTTCAAATACAACACATTTACAGTTGTACATACAACACACATACAATTCAATTACATACTCAAGCATACACGACACTGAAAACAACAAACCACTCAAGACTGAGAAATTATTGATTTACTAGTCCCTGAATTACAACAATATACCTGATAGAACTAGCCCTGAATTATTTGTTGTACACCAGGACAGCGAACTCCTAATCTCCTCTCGTCATCTGCCCAATTCAGAATGTTCAATTACTCTGCGAGTTACCTTGTGCTGGACCTAGAAGCAGCATCATTG…
TRINITY_DN63948_c1_g2_i2	311.126	4.22835	0.398605	10.6079	2.73878e-26	1.00261e-23		A0A446RQ33 TRITD Uncharacterized protein ;A0A446RQ95 TRITD Uncharacterized protein ;A0A3B6IJE8 WHEAT Uncharacterized protein ;A0A453H111 AEGTS Uncharacterized protein ;A0A3B6JC58 WHEAT Uncharacterized protein ;A0A453H223 AEGTS Uncharacterized protein ;M8AKZ2 AEGTA Heat shock protein STI ;A0A453H2H3 AEGTS Uncharacterized protein ;A0A453H2H8 AEGTS Uncharacterized protein ;M7Y9J0 TRIUA Heat shock pr…	TGGAGCACCATGCAGACCCGAACAAAGTCTCTTGGGAGTATGGTACACCCCTAACTACAACACTTTATGCTACTCCTGACAGAATGGACGAATCCACTTGCATAAAGTGTGTGAAACTTCTTGTCGAGGCTGGTGCTGATGTCAAATGTACAAATCCTGAGACTCCATTGGCGATAGCAACTACCAATGGCTTAACTAAATGTGCTGAATACTTGTTGGAGGTTGCTACAAATGCCAATGTTCCAGTTAAACATGATACTGATGTTAAGACAAGTGAGGATCGTAGGAAGGCTCGACTGAAATCAAACGGTCCGAAGGCTCGGCTGAAATCAAACGGTGCAAAAGCAGTTCAGGAGAATGACTATGCTGCTGCATTGAAATTCTATACTGAGGCGATCA…
TRINITY_DN80184_c1_g6_i9	15890.7	4.49815	0.424241	10.6028	2.89108e-26	1.05155e-23	GO:0000302;GO:0006457;GO:0009408;GO:0009651;GO:0043621;GO:0051082;GO:0051259;	A0A446YSY7 TRITD SHSP domain-containing protein ;A0A077RWR2 WHEAT SHSP domain-containing protein ;A0A446PH61 TRITD SHSP domain-containing protein ;A0A453E7N9 AEGTS SHSP domain-containing protein ;A0A077RX64 WHEAT SHSP domain-containing protein ;A5A8T7 9POAL 17.6kDa heat-shock protein ;A0A1D5WXA1 WHEAT SHSP domain-containing protein ;A5A8T8 TRITD 17.6kDa heat-shock protein ;A0A453E809 AEGTS SHSP d…	TTTCCCCAAAAGCCAGAAGGCGGATCCTTCCCAAAATGCCACGGGGGAAGTGCTCCTCTCTGCTGGAAAAATCACTCACCGGACCGTATATCCGGTTAGTTTACAGGACTGAAATTTTGGAAGAGGAAACACGAGCTCCTAAAATTCTCGAAAACAAAATGTGGCCAAGAGATTGATATATTTATTCAGACAAAGCAGGAGAGGATCCGCATTTCCATCAACGAAACATCAACACCATCACAAACCGACACAACATTCTCCAGACACGATAACCAGCCTGGACGGAAACACAGACACAACACTCATCACAGAAGATTCACTCACATCGATCACTACCCTCACCCAGCTTCGATTCAACGTGCAGGTCCTCCATCTCAGGCGACCTGGACCTGGATGGTC…
TRINITY_DN75222_c3_g1_i1	615.249	4.04579	0.38187	10.5947	3.15391e-26	1.14347e-23			GAGAGGGGCTGATTATCCAAACGCAGAATCCTATGGTCACCAGTCCGATCCGTACATAATTCCAATCTCTGGAGAAGCACACCAACAGTCCCCAAGTCAGAATTGACAGATTAGCGCAAACTCAGAAAACTAAAATCGAGGAGGGGAGAAGAATATCCAAACAGAAATCACAGTCATCGTACGATGAACAATCCCATCCAGCTTCAATATAACACGAATCGGTTGGAAGGGCAACCGAACAAATCCCACAACCGAGGTTAGCTGATAGAATAGGAAATCGACAAGGGCGTCCAGTATCCACCTCGGGTCAACGGGCGACGGTCCATAATAGGCAGGTAGCTCAGGAGTCAGGAACATGAATCCAGAATCGGTTGGAAGGGGATCTGAAATCCATAGGGG…
TRINITY_DN73142_c1_g7_i5	434.663	2.71055	0.25595	10.5901	3.31127e-26	1.19669e-23			AGGAGGTCGCCGCGGTGGCGGCGGTGGGCAGCGGCGGCTACGCGTTCCACGAGCACCACGAGAAGAAAGAGTACAAGGAGTCGGCGGAGGACGCCGAGGAGGAGGAGTCTGGCCGCGGCGAGGGGAAGAAGAAGCACCACTTCTTCGGCTAGCTCTAGCTGCTGAGTTCGGTCGCTGGTTCAGCACACTTCGTATGCGCCAGCTTAATTGTGTCGAATAAGAAGAGCCGGGGTTTGTGCGTATTGGCTCGGTATATATATGTGTGTGAAAATGTACGTTCAGACGTTCGGTATTTGTGCATGTGTCGCTAGCTACTGCGTGCATCTTGTGTTGACCTGTGTGGTATTTGATTTGCTGATGCTGTATATGATCAGTATATTTATCTGTCGTACATGTATT…
TRINITY_DN54776_c1_g1_i2	255.951	5.4884	0.518485	10.5855	3.48071e-26	1.25392e-23		A0A446XEL4 TRITD J domain-containing protein ;A0A446YEE4 TRITD J domain-containing protein ;A0A3B6RIQ5 WHEAT J domain-containing protein ;A0A3B6SE11 WHEAT J domain-containing protein ;A0A453RQI2 AEGTS J domain-containing protein ;A0A453RQW6 AEGTS J domain-containing protein ;A0A3B6TJB4 WHEAT J domain-containing protein ;F2DM61 HORVV Predicted protein ;A0A5J9T1I1 9POAL Uncharacterized protein (Fra…	CAGGCCGTCGCCGCACAGCGTCTGGGGCCGGCCTCGACGCACCTGGGAGTCCGACCAGTGCTGGTAGATAGACTCGACCTTGATCGGCAGCTTTTGGTCCTTGCGAATAGTACCTCACTTGACACAATCGGCGCCCCGGGCTCTCTATAGCCGCCGTGCGGCCATGGCCGCTCACCATAGAATTTTTGTTACGGTGACCCACCCATGCGTCTGTACATGTAACCTCCTCCTCTTCCTCTCTGCTTTTCTGATTTCTGAATGCTTCAGAAACATAGATATGTAGGATCAACATATGCGTTACTGGAAAATGCAATAGCAGCAGCAGTCTGACGTTCGCTGTGACCAGATCGGAAGAGCACACGTCTGAACTCCAGTCACGCCAATATCTCGTATGCCGTC…
TRINITY_DN72988_c0_g4_i4	1275.14	3.87535	0.366339	10.5786	3.74528e-26	1.33226e-23	GO:0005747;GO:0005886;GO:0009060;GO:0016021;GO:0055114;	A0A453NT49 AEGTS Uncharacterized protein ;A0A3B6NMP2 WHEAT Uncharacterized protein ;A0A3B5ZWG5 WHEAT Uncharacterized protein ;A0A3B6DBY4 WHEAT Uncharacterized protein ;A0A3B6HSF3 WHEAT Uncharacterized protein ;A0A3B6JIN8 WHEAT Uncharacterized protein ;A0A3B6ERL3 WHEAT Uncharacterized protein ;K7VUY1 MAIZE NADH dehydrogenase 1A ;A0A3B6R8H6 WHEAT Uncharacterized protein ;A0A3B6MSZ5 WHEAT Uncharacte…	TATGGTATTGCCAGATTTGAACATAGGGCTACTTTATTTGTTTGCCATATCTTCGCTAGGTGTTTATGGAATAATTATAGCAGGTTGGTCTAGTAAGACGGGGGGCGGCCGTTCGGTCGCCTATGATATACGGACCAATTGGTCAAAAATGGGTTTGTGCCGCAGGTGTTGAACGATCTACTCTACACAGGTGTGGGCTTACAGGGCTAGGGCTCATAAACCCTTTCTTTCATTCAGAAAGGGGTCGGTCACTTTTCCGGGCCGGGATCGATAAGTGGAAGTCATAAAAAAAAAGAGATGTTTCTCTTCGCACCTCATATCAAGAGGAAAGGTAGCTTGTCAAGCTGGTCTCACTATTGGAAATTCTAGCTTTCTTTTTTTTTTTAACCGGCTCTTCTT…
TRINITY_DN66654_c1_g11_i11	3424.1	2.52486	0.238982	10.5651	4.3268e-26	1.52473e-23	GO:0047274;	A0A453E305 AEGTS Uncharacterized protein ;F4ZC50 HORVV Raffinose synthase 1 (Fragment) ;A0A287K8Z3 HORVV Uncharacterized protein ;A0A446PEJ4 TRITD Uncharacterized protein ;A0A453E2P4 AEGTS Uncharacterized protein ;A0A077RQ67 WHEAT Uncharacterized protein ;A0A453E300 AEGTS Uncharacterized protein ;A0A3B6GR62 WHEAT Uncharacterized protein ;M7YGB8 TRIUA Uncharacterized protein ;F2DSQ0 HORVV Predicte…	ACTGGTACGGACAAGGGGAATCCGACTGTTTAATTAAAACAAAGCATTGCGATGGTCCTCGCGGATGCTGACGCTCAGCGACTCCGTGGGCAGCCACGACTTCGCGCTGCTCCGCCGCCTAGCTCTGCCCGACGGCACCGTGCTGCGCTGCGAGCACCACGCGCTCCCCACCCGCGACTGCCTCTTCCTCGACCCGCTCCACGACGGCCAGACCATGCTCAAGATCTGGAACCTCAACAAGTTCTCCGGCGTGCTCGGCGCCTTCAACTGCCAGGGCGGCGGGTGGAGCCCCGAGGCGCGGCGCAATAAGTGCGCGTCGCAGTGCTCTGTGCCGGTGACGGCGCGCACCGGGCCGGCGGACATCGAGTGGAGGCAGGGCAAGACCCACCCCATCGCCGG…
TRINITY_DN68439_c0_g3_i3	1806.41	4.17881	0.39579	10.5582	4.65748e-26	1.63616e-23			TGGCAATACGATCGTTCGAAAAAGCTTTTCCATTTAGCTTACATCTAATGAAACGCACCTCTCATCCCGATCTCGATTTAGCATAGAGTGGCCATTGAACCTAATGTGTGCGATGAGCTGTTTCAAATCATGTCTCGGTGATCTCTAATTTATGCGCAAGCAAAAGAGAGGAGATCAGGACTATTTTCTGAAGACTGGGGAGACCGAGGATGACCTACATCTAAGGTGAGCGGAGAGAGGGATCAACCCCTAAAGAACAGTAGCGGTATCAGCTCCGGGTTGAACGCCTGATCCTTGATATGAGCCAACTCCAGGAAAGATCTAATCAAGTCAGGTTAATACTGGGTCTTTAGGCGCCCTTTCAGCCAGCCCCTTATTTGTTGGCCCTTGTTTGTTTGG…
TRINITY_DN67060_c1_g3_i24	116.672	4.28225	0.405616	10.5574	4.6943e-26	1.64399e-23	GO:0004672;GO:0004674;GO:0005524;GO:0016021;	A0A452XVX5 AEGTS Uncharacterized protein ;A0A3B5ZPY2 WHEAT Uncharacterized protein ;A0A446ILM2 TRITD Uncharacterized protein ;A0A3B5XV19 WHEAT Uncharacterized protein ;A0A452XVQ6 AEGTS Protein kinase domain-containing protein ;A0A446ILM6 TRITD Protein kinase domain-containing protein ;A0A3B5YSV8 WHEAT Uncharacterized protein ;A0A446JL21 TRITD Uncharacterized protein ;A0A452XVM8 AEGTS Protein kina…	TTTTTTTTTTTTTTTTTTTTAATGATACGGCGACCACCGAGATCTACACGTTCAGAGTTCTACAGTCCGACGATCCGGATCATCAACTCGGCACATAATCATCGTCGTCTTCGCCTCAGTCCTCTCTGCCATGGCGGCCATCGGCATAGCATTTATCTGGACAAGAATGAGGCGCGGGAGAAACCACCTCCACCACGACGACATGGACGGCTCAGGCGAGCTCATCCGTGCCATCGCCGCGTCGCAGCTCGGTTTCCGGTACGAGGAGCTGCGCAAGGCGACCGATGATTTCAACCAGATCAACAAGCTCGGCCAGGGCGGCTACGGTTCAGTTTACAAGGGTGTGCTGCCGGACGGCCGGGAGATCGCCGTGAAGCGGCTCTTCCTCAACACGCGGCA…
TRINITY_DN80382_c0_g1_i7	162.779	4.45403	0.421911	10.5568	4.72404e-26	1.6493e-23	GO:0003676;GO:0031047;	A0A453CQV1 AEGTS Piwi domain-containing protein ;C0PIX4 MAIZE Piwi domain-containing protein ;A0A453CQU6 AEGTS Uncharacterized protein ;A0A3B6CBG7 WHEAT Uncharacterized protein ;A0A446MM29 TRITD Uncharacterized protein ;A0A453CQK0 AEGTS Uncharacterized protein ;A0A453CQN5 AEGTS Uncharacterized protein ;A0A453CQQ5 AEGTS Uncharacterized protein ;A0A446MM42 TRITD Uncharacterized protein ;A0A446MM48 …	AAAAGTTCGAGAAGGACGGCTACTTGCCGACGATTACAGTGATCGTGGCCAAGAAGCGGCACAGCACACGGCTGTTCCCGTTCCCCAACGAGCAACAGACGAATAGCGGCAACGTGCTCCCTGGAACCATTGTCGATGCCGAGGTGGTCGACAAGCCGGATGAGGACTTCTTCCTCTGCAGCCACGAGGGGCTGCATGGGACGAGCCGGCCGACCCACTACTACATGCTGTGGGACGAGCACGGCTTTGAGCCTATCGAGATGCAGAAGCTTGTCTACAGCCTCTGCTTCATGTTCGCTCGCTGCACCAAGCCGGTGTCGCTGACGACGCCTGTAAAGTATGCCGACCTCGCGGCCTACCGCGGCAGGGACTACTACATGGCGTCCCAGGCCCAGAAGG…
TRINITY_DN72323_c0_g4_i5	9212.51	4.53908	0.43028	10.5491	5.12693e-26	1.78446e-23	GO:0005524;GO:0019538;GO:0034605;	A0A1D6MAR6 MAIZE Chaperone protein ClpB1 ;A0A0A9D202 ARUDO HSP101 ;I1HHI3 BRADI Uncharacterized protein ;K3Z3N1 SETIT Uncharacterized protein ;A0A4U6VAI3 SETVI Uncharacterized protein ;K3Z3M6 SETIT Uncharacterized protein ;Q9SYS9 MAIZE 101 kDa heat shock protein (Fragment) ;A0A1E5UYM7 9POAL Chaperone protein ClpB1 ;A0A0U3TEZ4 TRITD Heat shock protein (Fragment) ;A0A0U3UIF4 TRITD Heat shock protei…	AAGAAAAAACAACGGGAAGTGCATCTTCTTCACGACCGGCTCTGTCACGACCTTGGCTTCACTCTTCAGACGTCTTCGTCCATGCCGTCCTCGTCCCCGTCCTCCATGATCCGCATCTTCTTCACGGCCTTGGCCGTCTCGCCGCTGACGGCGCCGTTGGGCACCTGGATGAGGATGTCCGACCTCTGGCCCGTCTCGGCGTTCACCAGCCCGCCGCTGCGGTCCACCCGGTAGGCCAGCTCGTCCTTCTTGGGCGGCGCGGCGGCGTCGATGTACACGGTGCTGTTCTCGTCGATCTCCTCCTGGATCAGCATCTTGGACAGCTGCGTCACCACCCTCTTCTCGATCCACCTCCTGATCGGCCTCGCGCCATACACTGGATCGTAGGCCAGAGACAGG…
TRINITY_DN66430_c0_g6_i1	100.517	4.28574	0.406542	10.5419	5.53544e-26	1.91485e-23	GO:0005506;GO:0016705;GO:0020037;	A0A0E0JR97 ORYPU Uncharacterized protein ;A0A0D9YHM9 9ORYZ Uncharacterized protein ;A2WX61 ORYSI Uncharacterized protein ;A0A0D3EWH8 9ORYZ Uncharacterized protein ;I1NTI2 ORYGL Uncharacterized protein ;A0A0E0H6I7 ORYNI Uncharacterized protein ;A0A0E0N590 ORYRU Uncharacterized protein ;Q94DD8 ORYSJ Os01g0858350 protein ;A0A077RSW7 WHEAT Uncharacterized protein ;A0A0A9QDS8 ARUDO Uncharacterized pro…	GGTCGCTATTTTAGATCGCCTGATAGAAGATGCCATTATACATAACCCACGAAAAAAAGTCGTGTGTCAATGATACCTGATCCGGTCTGAATAATTTCGTATCGATTCCAAGTATATATCTGTCGATTAATAGATCAACCGATCGCAAGTGGAGACCGATGAACTAACCAATAATGTTTTCTAGCATCAGCTGCCAAGCGCCAACGCACTCTCGCGACACCAGTGGCCACGGAGTCATAAAGCTCATAATCTACAGCGGCTTTACATACAAATCTAGCGCCTGATTTTTTACCTAAAAAATTTCGACCTGAAAGAAACAGCAAGCGAGAACAGATCGGCGTACGAACACTTGTTTATTCCTTTGTTGTGGTAGTATTAGATTTGCGGGGCGGGCCGTGC…
TRINITY_DN71476_c2_g2_i4	124.853	3.37883	0.320892	10.5295	6.31866e-26	2.17913e-23		A0A446PI72 TRITD Uncharacterized protein ;A0A077RXB6 WHEAT Uncharacterized protein ;A0A453EAK3 AEGTS Uncharacterized protein ;A0A453EAG6 AEGTS Uncharacterized protein ;A0A453EAH0 AEGTS Uncharacterized protein ;A0A453EAI3 AEGTS Uncharacterized protein ;A0A453EAK8 AEGTS Uncharacterized protein ;A0A0Q3QNB3 BRADI Uncharacterized protein ;A0A453EAL4 REGION domain-containing protein ;A0A453EAR7 REGION …	GAACACAAAAACCACAAATTTTTACCAAGCGTGATAGGGATGTTGTTCCTATCTACAAATCTGCATGTGTGGTGACCACAGCCACGTCCCGTAGGTTCCCTCAATAATAACATCTCCTGTCAGCAGTATAGAGTACCATACAAAAGCCGGTGGAGGCGTCTCTTGTTCTCGGAAAAAGGAACTGCGATCTGTCCAGGAATCGGTCAGGCAAAGCAATTCGATCCAAGCCAACGTAGCTCTACACAGAACATCTGGATAGTATAGTAGTTCCTGCTAGCTAGCTCTGGGGCATGTAGCACTTACAAAATTAGCATGTTTTTTCCCGAGTTTTTAACTCTTCACAGAACATGAGGATTTCGAGTTCATGCTAGCTCTACTTCAGTGACAACTTGCACATGT…
TRINITY_DN64532_c0_g1_i3	2677.06	3.49847	0.33239	10.5252	6.61202e-26	2.27337e-23	GO:0005739;GO:0009534;GO:0009624;GO:0009941;GO:0015131;GO:0015139;GO:0015140;GO:0016021;GO:0016491;GO:0019676;	T1MGU4 TRIUA Uncharacterized protein ;A0A453IFB4 AEGTS Uncharacterized protein ;A0A287GL40 HORVV Uncharacterized protein ;A0A0Q3EFT2 BRADI Uncharacterized protein ;A0A453IEZ9 AEGTS SHSP domain-containing protein ;A0A452ZVR7 AEGTS Uncharacterized protein ;A0A452ZVR4 AEGTS Uncharacterized protein ;A0A446QRA5 TRITD SHSP domain-containing protein ;A0A0A9FFM1 ARUDO Uncharacterized protein ;T1M4P6 TRIU…	TTTTTTTTTTTTCAAGCAGAAGACGGCATACGAGATCGTGATGTGACTGGAGTTCAGACGTGTGCTCTTCCGATCTGAGAAGGGGTCGAACCCGGTGCCGCGGGGGATCAGCGACATTGCCGGTCGAATCGGTGGCGATTGGCTCCGCTGGTCGGGGATTTGGTTAGTGGGATCGGAAGGGCGATCGATTGATGGGTGTGTTGCTTTGTTCAGTCTTGCTTTGATCGTCGGACTGTAGAACTCTGAACGTGTAGATCTCGGTGGTCGCCGTATCATTAAAAAAAAAAAAAAAAAAA
TRINITY_DN67559_c2_g1_i6	752.819	2.82691	0.268883	10.5135	7.48358e-26	2.56524e-23	GO:0015267;GO:0016021;	M8CUX2 AEGTA Aquaporin PIP1-5 ;A0A287RAD4 HORVV Uncharacterized protein ;M8BEA3 AEGTA Aquaporin PIP1-5 ;A0A446WTL6 TRITD Uncharacterized protein ;Q08IH4 HORVU Aquaporin ;A0A3B6PTJ3 WHEAT Uncharacterized protein ;Q08IH5 HORVU Aquaporin ;A0A3S6GW21 WHEAT Plasma membrane intrinsic protein 1B ;A0A453Q4N9 AEGTS Uncharacterized protein ;A0A446WTI9 TRITD Uncharacterized protein ;	TGTGACTGGAGTTCAGACGTGTGCTCTTCCGATCTGGATTGGCAGGGAATCACGTTCAATTACTGGTCAACACCTCCGAATCCGCCTCAATCCCATCTAAACCGAACATGCCCCTAGTGTGCGTGCATCTTCGTGGTTCAAATACTCAAGTACCTTAGAATATGCGTTACCACTAAAATTGAAGGGGGTAAGTTACCTCTCCTTCTATGCCGTGAAAACAACTCAAACAGGTTTAGTCCTCGGCTATCAAGACAAGATGCATACATAAAGTACCCGTAGGTCAGGAGCACAATTCAACCTACTACAAGGGAGCACGTACTACCAATCGAGGGGGGAGTGCAACACGAGTAACTCAAGGGACAGCATCGCCATCTAGCTGGTTTAGATCCATCTAGATTA…
TRINITY_DN71599_c0_g6_i1	783.436	3.90857	0.37178	10.5131	7.51667e-26	2.56879e-23		A0A453SZ23 AEGTS BTB domain-containing protein ;	AATTGACCAAATTCAGGTAACCGTTAGTCGGCATTTTCTAACTGAGATGTAAATAACCGAAATTCATGTGTACAAGTTGTTTCTGTACTATAAAGGCTGTAAACAACTTGTGGCAATCCTCAAGTAGCACCAAGGTACATCTTTGCCACAGATGATCAAAATTTACAACTAGTCCTCTAGCCTAAAAGATCGTCGGACTGTAGAACTCTGAACGTGTAGATCTCGGTGGTCGCCGTATCATTAAAAAAAAAAAAAAAAAAAA
TRINITY_DN55207_c0_g3_i1	194.342	3.96136	0.37714	10.5037	8.3072e-26	2.8304e-23		A0A287GLQ8 HORVV Uncharacterized protein ;F2DTV2 HORVV Predicted protein ;A0A287I6L7 HORVV Uncharacterized protein ;A0A287GLM5 HORVV Uncharacterized protein ;A0A287I6R9 HORVV Uncharacterized protein ;A0A446M9F8 TRITD Uncharacterized protein ;A0A287I772 HORVV Uncharacterized protein ;A0A453BPQ4 AEGTS Uncharacterized protein ;A0A3B6C5R6 WHEAT Uncharacterized protein ;F2ELY9 HORVV Predicted protein ;	AGGGTGGTATCTGTCAACTCAGTGATTAATGCCCCTAATTGATGTTGAACGGGCAAACAATAGAAAACCAAGCTACTCCTAGAGTAGCCAGGATCAAAATTGTCCCCGGTAGGTGATCATGTTAATTTGACATGGATCGGTTTACATCGAGATGGAAGCAGAGCAGCCTGTATTTACAACTCTCAATACAGCATACGTACACTCAAATCAAACTAGAGCTGGCTGGCTCATCACTCTCACTCTGTCTGTCTCTCCACGATCGCTGCTTCATCGCTGCAATCGATCGGGAACCAAGAGCTAGAGAGGATTATATATACTCCATAGAATATCTTTTCCTAGTTCGTCCGTACTTACTCTTTCAAAAATCCGGCCACCTGGCGAGGCAGCAGCTCGGATTCT…
TRINITY_DN70418_c0_g4_i4	1059.4	2.89584	0.276492	10.4735	1.14319e-25	3.86017e-23			TTGCTAGACCTTCCAACTCTCCTTGCACTAAGAATCTCCAACACTCAATGAGAAGCCCAAATATATAACCCGATACTTCAGAAGTCAAATGTATGAACTCTCAATTGGAATAAATGGCATAAAGTGTGAGGCAACTGTTGGGCCTACCATTCCATCCACAATGCATATCAGATCGACATCTGCAATACCCTGTAATCATTTACCGTACAAATGCGCTTCGGGATGAAATCAAACAGAAGAGCAATCTGTATTAAAGAAGGAACTTCAAAGGAAGAAATATTCGAACAAAACATTGCAGACTTCTTCCAGTTCTGTGATCTACAGTCCAGTCAAGCTTCATGACACCTTCAAATCCTCAACTATGCAGGTCTGACCCACAATTCTGATTACGGTTGACCC…
TRINITY_DN74778_c1_g2_i8	2323.42	3.95883	0.378236	10.4666	1.23022e-25	4.12939e-23	GO:0003677;GO:0005634;GO:0006355;	A0A1C7A8B0 AVESA NAC transcription factor ;F6MEL2 HORVV Stress-induced transcription factor SNAC1 ;K9S1M5 HORVU NAC transcription factor ;A0A287SQX3 HORVV Stress-induced transcription factor SNAC1 ;A0A446UT63 TRITD NAC domain-containing protein ;A0A3B6N104 WHEAT NAC domain-containing protein ;A0A446UTA9 TRITD NAC domain-containing protein ;A0A446UT85 TRITD NAC domain-containing protein ;A0A446UTS…	CCCTTTTTTTTTTTTTTTTTTAATGATACGGCGACCACCGAGATCTACACGTTCAGAGTTCTACAGTCCGACGATCCGACCGCGCGCTCTTCGGCACCCGCGAGTGGTACTTCTTCACGCCCCGCGACCGCAAGTACCCCAACGGCTCCCGCCCCAACCGCGCCGCGGGGAACGGCTACTGGAAGGCCACCGGGGCTGACAAGCCCGTCGCGCCCCGCGGGGGCAGGACTATGGGGATCAAGAAGGCCCTCGTGTTCTACGCCGGCAAGGCACCCAAAGGGGTCAAGACCGACTGGATCATGCATGAGTACCGCCTCGCCGATGCTGGGAGGGCCAGCGCCGCCGGCGCAAAGAAGGGATCACTCAGGGTAAGACGGAAGCTCTTCTTTCTTTTTAGTA…
TRINITY_DN69167_c4_g3_i1	114.156	3.1038	0.296633	10.4634	1.2717e-25	4.25597e-23	GO:0005516;GO:0006952;GO:0009607;GO:0016021;	A0A446LN70 TRITD MLO-like protein ;M8AEB7 TRIUA MLO-like protein ;A0A3B6B9Q1 WHEAT MLO-like protein ;A0A446LN29 TRITD MLO-like protein ;A0A453DGM8 AEGTS Uncharacterized protein ;A0A453DGM6 AEGTS Uncharacterized protein ;A0A287JMK9 HORVV MLO-like protein ;M8C9P4 AEGTA MLO-like protein ;A0A287JMP8 HORVV MLO-like protein ;A0A287JMV4 HORVV MLO-like protein ;	CAGACGTGTGCTCTTCCGATCTGGGATGCTGCCATGAAGCATGCCAATCGGAAGATGGTGGTGTGGCGTCTGCAACTTGATTTTCACTCATGGCAGCAGTCTCAATTGTTTAGCCTCCTCGAGATGGGCACGGTTCTCGTAATCTTCATCCTCGTAGTTGAGGGAGCACACGACTGTTGTCTCTCTGCGGGATGGTGGATGACGTGCTAATATACAGATGCTTTGATCCTTATGAGAATTTATTGAGGAAACTGAGAGAGGGATGACAAATAAATGGTCAGTAAGTACGGCACTTTTCACCTCGCTTGAATATTCATACAAAAAACCAATCTGCACATTATGATTTGATTCTGGTTTTTTCTGGTTTTTTTACCTCACTAAACCCAGCTCCATTACGTT…
TRINITY_DN80025_c2_g5_i3	230.161	4.0584	0.38801	10.4595	1.3251e-25	4.4216e-23	GO:0004722;GO:0046872;	M8APW9 AEGTA PPM-type phosphatase domain-containing protein ;A0A446XSG6 TRITD PPM-type phosphatase domain-containing protein ;A0A3B6RL15 WHEAT PPM-type phosphatase domain-containing protein ;M8A4N0 TRIUA PPM-type phosphatase domain-containing protein ;A0A453SQN0 AEGTS PPM-type phosphatase domain-containing protein ;A0A453SQR9 AEGTS PPM-type phosphatase domain-containing protein ;A7L5U8 WHEAT Prot…	GGTCCAGGAAACGGACGACGACGCAGGTGATGTTATCGGCGCTGCCCCTCTGCGTAGCCTCCACGAGGAGCTTCTTGGCAGCCTCCTGCGAGTCAACAATCGGCTTCACCATGGCAACAGCTTCCTCGTTGGTGACGACGTCCCACAGCCCATCGCTGGCGAGGATGAGGAACTCGAGAGAGCTGTCCTCATAGTCTACGGGATCGGGGAAGGTTCCGGAGGAGAGCACGTGTAGACCTACCTAGTAGCACGAGTATCCGAGCAGTACGAACTCTTAATACTTCACTGCTCGTGGGAATAAATGTATAATTTAGTAAGACTCTTATATTGTAAGTTAAGTTGGGTTCGCCTCGAACCCAGGAGTATCCCTCTTAGGACTCAAGAGGAGCTCCGAGATGA…
TRINITY_DN69673_c0_g7_i6	974.458	4.10061	0.392148	10.4568	1.36407e-25	4.53827e-23	GO:0003700;	A0A0Q3N7C3 BRADI BZIP domain-containing protein ;A0A0Q3JK59 BRADI BZIP domain-containing protein ;A0A2K2DI47 BRADI BZIP domain-containing protein ;A0A0Q3GQ85 BRADI BZIP domain-containing protein ;A0A446USU6 TRITD BZIP domain-containing protein ;A0A446USQ8 TRITD BZIP domain-containing protein ;A0A446UST5 TRITD BZIP domain-containing protein ;A0A446UST8 TRITD BZIP domain-containing protein ;A0A4U6S…	TATAAGCCTCTAAAAAGGTTTATATTTTGGAACGGAGGTAATATTTATCTACACCTTGTTTTACAAACCTACTATCCATAACTAAGACTAGAACCAGGTATGGTGATGGAGCTCCAAAATAAGCAATTTCTGAGCTTCTGATCGAAATTCCAACCACTACCCCTTGCTGTCACTATTAGTAGTGTTGTTCTTCTGAAGTTCTGACATTCCCACCATGATGCGCCTTTGACGCTTCAACCTGGATGCTTAAAGTAGTTACAACACTATGGCCCTCTGACTGCAGCAGTTTATCATCACGCCTCAGCATTTCGTCCATTAGTCGTGTGTTTTCTGCCTCCATGGATTTGCAGTCCTTCTTAAGCTGGTCAAGTTCTGATCTGAGTGTGCCATTGCACGCAG…
TRINITY_DN74612_c1_g1_i3	1137.14	4.80904	0.460041	10.4535	1.41195e-25	4.6701e-23	GO:0005524;	A0A452Z9K6 AEGTS Uncharacterized protein ;A0A446J4U1 TRITD Uncharacterized protein ;A0A446K3J4 TRITD Uncharacterized protein ;A0A452Z9L7 AEGTS Uncharacterized protein ;A0A446K3Y8 TRITD Uncharacterized protein ;A0A446J4U6 TRITD Uncharacterized protein ;A0A287M394 HORVV Uncharacterized protein ;A0A453FWI8 AEGTS Uncharacterized protein ;A0A0E3N8S4 CENAM Heat shock protein 70 (Fragment) ;A0A446K3L1 T…	GGCAACACCATCAAGAACGCCGTGGTCACCGTGCCAGCCTACTTCAACGACTCGCAGCGGCAGGCCACCAAGGACGCCGGCGCCATCGCCGGCCTCAACGTGCTGCGCATCATCAACGAGCCCACCGCTGCTGCCATTGCCTATGGCCTCGACAAGAAGGCGAGCAGCACGGGCGAGAAGAACGTGCTCATATTCGACCTGGGTGGCGGCACCTTCGACGTGTCGCTCCTGACCATCGAGGAGGGCATCTTTGAGGTCAAGGCCACCGCTGGTGACACTCACCTGGGCGGCGAGGACTTTGACAACCGCATGGTGAACCACTTCGTCCAGGAGTTCAAGCGCAAGCACAAGAAGGACATGACTGGCAACCCGCGCGCCCTGCGCCGGCTCAGGACGGCC…
TRINITY_DN75700_c1_g4_i3	2213.93	2.39062	0.229241	10.4284	1.83891e-25	6.01196e-23	GO:0004791;GO:0005737;GO:0016491;GO:0019430;	T1N2B0 2 domain-containing protein ;A0A1D6HI34 MAIZE Thioredoxin reductase ;J3MDP5 2 domain-containing protein ;I1P3J8 ORYGL Thioredoxin reductase ;M8BR88 AEGTA Thioredoxin reductase 2 ;A0A0D3GG15 2 domain-containing protein ;A0A446XAJ8 TRITD Thioredoxin reductase ;K3XZ25 2 domain-containing protein ;C5XZX5 SORBI Thioredoxin reductase ;A0A446VLA1 2 domain-containing protein ;	TATATATCAACTCCTAGGGCACTTATAAGCATCAACACGGGGATGAGTTTTTTTTTCCAACGCAGTTACAGTCAACACCAATCTTCTGGCATTGCCACTAAAAAGAATATTATGAATATATAAGATCATACCATAAAATCAGAGTTTTGGTGTAATTACTAATATAGATCGCACTGCCAGGAACACCAAATATGGACCATGGTAGCACAATGTCATTTCCTGGACATGCAGAGTACTACATTGGGCTTGTCCTCTTAACCTTCAGACCAAAGACAGACTAATTTAGGAACCATAATACATCAACACCATTTTCTTTTCTGCAAAATTATGAGATTACTTTAGATTAAGGAAAGACATGTATTGACATATATTTTACTTATTATACAAACATGGTCTATG…
TRINITY_DN70796_c0_g2_i2	510.351	4.26139	0.409929	10.3954	2.60121e-25	8.40695e-23		M7ZUM3 TRIUA HSP70 nucleotide exchange factor fes1 ;A0A446S826 TRITD Fes1 domain-containing protein ;A0A3B6IUV8 WHEAT Fes1 domain-containing protein ;A0A446S820 TRITD Uncharacterized protein ;A0A3B6IU48 WHEAT Uncharacterized protein ;A0A3B6JM12 WHEAT Fes1 domain-containing protein ;A0A3B6JJS9 WHEAT Uncharacterized protein ;A0A453IE21 AEGTS Uncharacterized protein ;A0A453IE95 AEGTS Uncharacterized…	ATAATGAGTCAGGCTCAGCGCTTTCCTCTGAAACCTTGAACTCTCTGAGTTCAACGCGTCTCTCAGTCCTGCGTATCCATTGGCTAGGCGAAATGCAGCAACTCCTGGTTTGTTGTTCCGAATTAAGGAGGATAGTGCACCAAGAGCCTTTATGCGAGAAGTGAGGTCAGAATCTGATGTAAAATTGGATACGAGGGGCTCAAAACCACTAGCTTCCATGACCAGCTTCTGGCTAGTCGGATTGTTCTGAACAACTGTTGTTACCACATCAGCTGCTTTAGCTCGGATGCGAGCGTTAGAGTTCCTGAGGTACCTAATAACTGGAACCAAGCCACCAACAGAATGCAGATCTGAAGAGCAGTGTTTTATTGGCAAAAACCACTAGAGTTGCCTCCATCC…
TRINITY_DN75534_c0_g6_i1	262.921	3.45874	0.332811	10.3925	2.68235e-25	8.64452e-23	GO:0016021;	A0A453DNN6 AEGTS Uncharacterized protein ;A0A453DNL1 AEGTS Uncharacterized protein ;A0A453ENB6 AEGTS Uncharacterized protein ;A0A446XDL3 TRITD Uncharacterized protein ;A0A446LF96 TRITD Uncharacterized protein ;A0A446RGF1 TRITD Uncharacterized protein ;	TTTTTTTTTTTTTTTTTTTTTTTTTTTTTTTTTTTTTTTTTTTTTTTTTTTTTTTTTTTTTTTTTTTTTTTTTTTTTTGAACAGGAGATGGGTCCCGAAGGACCCAGAAGAATTCATTCATTTAGCATTTCAGTACACGTGACCCAGAAAATTACACCCAAGCCCCAAAACTTTACAAGAAAGACCTTGGACAGAGGGTGAAGAAAGCAATCAGGTCCATCTTCCATACTGCTGCAACACCGGACCAAGATCTTCACCGCCGGGGACAAACCACTTGGGATGAAGGCCTCGCCGTCGCCTCGCCACCAGCAGCTGCCGTTTAGGGAAGCCACAAAACCCGACTTGCAGATCGTCGGACTGTAGAACT
TRINITY_DN69425_c2_g1_i2	415.283	2.19002	0.210846	10.3868	2.84777e-25	9.15155e-23	GO:0004499;GO:0050660;GO:0050661;	A0A287VU16 HORVV Flavin-containing monooxygenase ;A0A287VTQ4 HORVV Flavin-containing monooxygenase ;A0A287VTT8 HORVV Flavin-containing monooxygenase ;M7YZS8 TRIUA Flavin-containing monooxygenase ;A0A287FMN2 HORVV Flavin-containing monooxygenase ;A0A452YU52 AEGTS Flavin-containing monooxygenase ;A0A446IZ82 TRITD Flavin-containing monooxygenase ;A0A452YTY9 AEGTS Flavin-containing monooxygenase ;A0A…	TCAGAGTTCTACAGTCCGACGATCTGTGTGGCCCGGAAAGCAGATGCATAGCCACAATTACCGTGTTCCCGAGCCATTCCTTGATCAAGTGAGTATGTTTCTGACCGTGATTTCTCATTCCCTTGCATGTTGTGGTGCTTAACTATCTTGAACTTGAAGCACACATTGCATTGGTAGGTAGTGACCGTAATCGGAGCCTCGGCAAGTGCTGTTGACATTTCTAGGGATATTGCAAGCGTTGCAAAGGAGGTTCATATTGCTGACAGATCAGCACCGGCTTCCACTTGCGAACAGCAACCTGGATATGATAATATGTGGCTCCATTCCATGATTGATCGGGCACAGGAAGATGGCAGTGTGGTGTTCCAGGATGGCCACTCAATCAAAGCGGATGTCATC…
TRINITY_DN74242_c0_g3_i5	375.923	3.96844	0.382305	10.3803	3.048e-25	9.76725e-23	GO:0016021;	A0A0A8YD77 ARUDO Uncharacterized protein ;A0A3L6E781 MAIZE Uncharacterized protein ;	CTTCCGATCTCGTCCTGGTTGTGCTGCTCCGCGGGAGGGGAACACTGCAACATATCCAAAGATTGCAGAGTTCATCTGTAGGCAATCTGAAACTACCCCTACATGCCCCTTATTTTTTCCAGTAGCAGCACGTTCCTGTCCAAGAGTGAAAAGTATGAGCATCCTTGCTAAGCAGCGGCCATCCTCTGATGTTTGCCACCACCTTGTTCAAGGTCATGTCCATGCTTGTCCTCGAGATCATGTCCCCGAGCGCTACTGTCACCCTCTACTGCTCGTCTCGCCGCCCCGCCCAGCAGCGTCGAGCCTGGCCACAAGATTGCAGCGGCAGATCACCCGCGCTCGAGGACAACTGATCGTCGGACTGTAGAACTCTGAACGTGTAGATCTCGGTGGTCGCCG…
TRINITY_DN71123_c1_g4_i1	516.128	2.26003	0.217851	10.3742	3.24862e-25	1.03807e-22	GO:0006355;GO:0008270;	A0A4V6D529 SETVI SWIM-type domain-containing protein ;A0A368RI56 SETIT SWIM-type domain-containing protein ;A0A453ESK0 AEGTS Uncharacterized protein ;A0A453ESG4 AEGTS Uncharacterized protein ;K3YNG0 SETIT SWIM-type domain-containing protein ;	TTTTTGTGTCCGCCACATTGACCGCTACTTGTAGTGTCCGCGACCGTGAGTTCATGGGCCTGTGAATTCTTTACGAGCCGCTACTTATCCACTATTTTTTTTTTTGAACAGTGAAGGGGTCTGGAAGGACCCCGAACGTGCTGCATTAATGTCGGGCGGTGGTACAAGTTACAATACGGACCTCAAGAAAAATAGAAATTACAACCTCGTCCTGATAAATACACACAGAGGACCTCAAAAACTTCTTTAGAAAAGCAATCGAGTCCAACTGATGCAGAGCATCGTCGCCGCACCATTGAAGAAAAGCCTCCGCCGTTGGAGGTTGAGAAAAAGACGCATCCATGGCGTCACGGGATGCCGTCCTTTGGCACCAAATATCGATGGCCTGCAGAGGACCAC…
TRINITY_DN74852_c2_g2_i5	1156.27	1.5632	0.150763	10.3686	3.44433e-25	1.08857e-22	GO:0000974;GO:0071013;GO:0071014;	A0A3B6RNK4 WHEAT Uncharacterized protein ;A0A453SJA6 AEGTS Uncharacterized protein ;A0A3B6TVV9 WHEAT Uncharacterized protein ;A0A453SL42 AEGTS Uncharacterized protein ;A0A3B6SQI7 WHEAT Uncharacterized protein ;I1GM62 BRADI Uncharacterized protein ;I1GWY3 BRADI Uncharacterized protein ;A0A5J9T8R6 9POAL Uncharacterized protein ;A0A5J9SVE9 9POAL Uncharacterized protein ;A0A4U6V5B9 SETVI Uncharacteri…	TCCATGGGAGCCTGCTCTGCTCCCGCCTCCTCCTTCAGCATCGCTGCAGCCCTGCTGATCGGCTCTTCGTTTCTCATCCGCCCACTCTCCAAGGAAAAAAAATATATAGAATGGAAATAAAGAGAATTTTGAAGCGCCAAGGCAGAAAATTGTGATTCTACAGTTTATTTTTAAAACACCATCCAGGAAAGATATATAGCAGTGCCACTGCACGGTTCAGAATCCTGGAGAACACATACAGCGTGCATCATTCATTTCGCAGAGCTAATGAGTATTTATTATTAATCTCTCCTCCTCTTGTATTATACTCCACTACTACAAAAGAGGACATGCCACTGTACTGTCTGGTATGATAGAGCGACTTAAGCAGTTCATGCAACAAACTTTCATGGATAACTT…
TRINITY_DN65007_c0_g6_i7	644.366	3.76455	0.363307	10.3619	3.69596e-25	1.16457e-22	GO:0003700;GO:0005634;GO:0009789;GO:0043565;GO:0045893;GO:1901002;GO:1902584;	A0A453G072 AEGTS BZIP domain-containing protein ;A0A3B6H1X8 WHEAT BZIP domain-containing protein ;A0A3B6ELV5 WHEAT BZIP domain-containing protein ;A0A446NUN7 TRITD BZIP domain-containing protein ;A0A446Q6E7 TRITD BZIP domain-containing protein ;D8L9L9 WHEAT BZIP transcription factor domain containing protein, expressed ;A0A287LZN5 HORVV BZIP domain-containing protein ;F2DVT7 HORVV Predicted prote…	AAATTTTTTTTAGATGCTTCAATATGCCATTCTTTTTTGCTAATGAACTCTCCCATTCTACACATTATGTCTCCGTTTAAGTTGTCTCCTAAATGTTTATGATATATGAATATATCCGTGAAGTTACAACAACTAAGTTAACACCAATAAATACAAGAATGACAGACAACTTATCAAAATCTATGTAACTGTAAGAGGACGGGTACTGAGGTTGGCTCATGCCTACCACTCCATTGAGTTTGTTCTTCTAAGATCTTGCGATGGTGTTTTCGAAATGATGACTGGAGTCACCTTTTCCTTGAGCTCTTTAAGTCGTTTCTGGGTTGCCTCCTCCTGTTCTTTCGACAGGTTGGCGTTCTCCTGTTCGAGCTGCGTGACCAACGACTCGAGCTCGGCTAT…
TRINITY_DN66896_c0_g1_i1	11122.9	1.66693	0.160908	10.3596	3.7871e-25	1.18997e-22		Q3I0N3 DACGL p23 ;A0A446IK76 TRITD CS domain-containing protein ;A0A3B5XUK9 WHEAT CS domain-containing protein ;A0A3B5YRR4 WHEAT CS domain-containing protein ;A0A446JJD6 TRITD CS domain-containing protein ;A0A0A9PN70 ARUDO CS domain-containing protein ;A0A1E5UVY1 9POAL CS domain-containing protein (Fragment) ;A0A2T7CC18 9POAL CS domain-containing protein ;A0A2S3IQ71 9POAL CS domain-containing pro…	TTTTTTTTTTTTTTTTTTTTTCAAAAAAAAAAATTCAGAATGTTGTCTTAACAATGCCATGCTACATATTTAACTATCGTTCAATGTCTTAACGGTCATGATTCTAACAGAAATTCATCCAAAACCTTATTAATCTTTATCAGGGAATATGAAGCAACAATACCTCACCTTTCATAGTATAACAAAGCCTAGGATCGCAGGAGTTATAGATACTACTCCCTCCGCCCTAGTGTAATCCCGGTTTGTCATACAGCACAACAGAAAGTAACATAATGTTCAGGACAAACAGATCACAGATTTTGCTTTCTAAACAAGATGCGTCCACGACCGCAATACCAGAATCCAGAATAGCTAGCGATTATAAGATAGCACTGTCAAATACTGACATTAGCCCCTGAG…
TRINITY_DN68265_c0_g5_i2	6916.6	1.46677	0.141636	10.3559	3.93666e-25	1.23354e-22	GO:0003333;GO:0005774;GO:0005886;GO:0015171;GO:0016021;	A0A446VRH4 trans domain-containing protein ;I1IDC0 trans domain-containing protein ;H6BDM8 LOLPR Amino acid transporter-like protein (Fragment) ;A0A3B6NWB8 trans domain-containing protein ;A0A446VRH0 trans domain-containing protein ;A0A287UYZ3 trans domain-containing protein ;J7RD14 HORVU Putative aromatic and neutral amino acid transporter (Fragment) ;A0A3B6QLU3 trans domain-containing protein ;…	CTGCTACTCTGGACATTCGGTATTCCCGAACATCTACCAGTCAATGTCAGATCGCACAAAATTCCCTAAGGCACTGTTTATATGCTTTGCGATTTGCACAGCAATATATGGCTCGTTTGCTATTTTTGGCTATCTCATGTTTGGTGAACAGACTCTGTCACAAATAACTTTGAATCTTCCAAAAGAGTCATTAGCCTCGAAAGTTGCGCTGTGGACCACGGTGATCAACCCTTTCACCAAATTTGCCTTGTTATTAAACCCATTGGCTCGGAGTTTAGAGGAATTGCGCCCTGAGGGATTTTTGAATGAAACAATCGTCGCTGTCATACTGAGGACTGGCCTTGTTGCATCAACTGTTGTCATTGCCTTTATTCTTCCATTCTTTGGTCTGGTGATGGC…
TRINITY_DN65820_c2_g2_i10	394.584	2.17533	0.21009	10.3543	4.00286e-25	1.25082e-22	GO:0005623;GO:0016021;GO:0045454;	I1IHS4 BRADI Thioredoxin domain-containing protein ;A0A446ST38 TRITD Thioredoxin domain-containing protein ;A0A3B6KCX7 WHEAT Thioredoxin domain-containing protein ;A0A3B6LG96 WHEAT Thioredoxin domain-containing protein ;A0A446STC3 TRITD Thioredoxin domain-containing protein ;A0A446TYZ2 TRITD Thioredoxin domain-containing protein ;A0A3B6LHU3 WHEAT Thioredoxin domain-containing protein ;A0A3B6MLB0 …	ATGTGACTGGAGTTCAGACGTGTGCTCTTCCGATCTGGAAATACTTCAATAGCAGGTTACATGTTTAAAAATAGTGCAAGGGCTTATGTTGTGTCTCCAGCTGCTCAAAACTATGACAATGGGTACTCATGACTAATGTTACAGTGTGAACTACAAAGGCTCAATAGTATCCTAAGATTTACATGCTACAGACAAGATGTATCACTACATGTTCATGTGAGTTACAGGAGCTTCTACAACCAGCGCAATTCAAACAGTCCTCGTGCTCTTCCGTTTCATGTTAAAATCGAAACATTCAATCCAACCCAGCAGCTCGGGGAGAAGATTGCCCACCAAGAGACACAGAAGCTAGTGATGATGCCCATACCCTGGTGTTCATGGCTCCAACCATGAGCCTCC…
TRINITY_DN30553_c0_g1_i1	2714.06	5.43607	0.526011	10.3345	4.91899e-25	1.53286e-22		A0A2T7E0E9 9POAL Uncharacterized protein ;A0A2T8JDX0 9POAL Uncharacterized protein ;Q6AV58 ORYSJ Uncharacterized protein ;A0A453NTD4 AEGTS Uncharacterized protein ;A6N184 ORYSI Uncharacterized protein (Fragment) ;A0A287NN90 HORVV Uncharacterized protein ;A0A453D4S3 AEGTS Uncharacterized protein ;A0A5J9WTA8 9POAL Uncharacterized protein (Fragment) ;A0A3B6PLX9 WHEAT Uncharacterized protein ;Q8RU98 …	GAGCGAGGAGTGGCGCGGCGGGGGGGGCGGGGGTGTGGGAGGGGCGGGGAGGGAGGGGGGGGCGGGGGGTGGGGGCAGGCCGAGAGGGGGAGTCGATGGACAACAGGTCAATATTCCTGTACTGCCCCTTGTTGGTACGGAGGGACGGAGGAGGCTAGGTTAGCCGAAGGATGGTTATAGGTTTAAGGGCACAAGGTGGCCCTGCTTTGTCGGGGTAAGAAGGGGTAGAGA
TRINITY_DN67884_c0_g2_i14	129	5.42671	0.525528	10.3262	5.36417e-25	1.66242e-22			TCTTCCGATCTCATCTCCACTCTGCAAGCATGTAGCACGACTCAGAAGGCGAACACAGCAGAAAATCTACAGATGCTGCTTCAGAGCACAAATGCTTTTGATTTCACAAGATAAAGGGTCATGGTTTCTGAGTACAAACTCATCTGATCTAACATTTTTGTAATTCTCTCAGCAGAAAGTAAATAGAAATGTAATATTGTACTAATGTAGTATCACGCACGCCAATCCAACACATGAACTCACTGTGTGGACAGTGGACCATGGTTAAACAAATTACATACAAACAGCTAAAAACCTATCTGTGAATATCACTGGCAGTCTATCAAGCCTAGGAGTCTGAAGCATCGGATCAGTGGCTGCTCTACAAGCGCAGGATCGTCGGACTGTAGAACTCTGAAC…
TRINITY_DN73165_c0_g7_i3	823.685	2.7714	0.268465	10.3231	5.53766e-25	1.7115e-22	GO:0009535;GO:0016021;GO:0017004;GO:0020037;	A0A1W6GX68 9POAL Cytochrome c biogenesis protein CcsA ;	AGAAGACGGCATACGAGATGCGGACGTGACTGGAGTTCAGACGTGTGCTCTTCCGATCTAGACTGCATTCATATCAGCGGTGGTGCGTACAAATTACAGAAAGGACCCCATAAGAAGAATAATAGCACATAGGCCCCTACTTTTTCTATACAGCACCCTACAGAAAATCGCCAAACTCGATCAGATCCTTGCTCTCCGCCGACCCCGTCGCTGACCTCGAATCGCGGCCACCGCTGCGCCCACCGGGGACGAAACCACTTGATGAGGCATCGGCGTTGCCCGCCACGCCGAGATCCATCAAGATCCTCCACTTGAGTAGGAGAAACGGGCTCAAGCCAGTCAGGCCGAGCACAGCAGGGCCACCCCTGTGGCCAGAGATAGCGGCGGCGCTTCTTCGCC…
TRINITY_DN69390_c1_g1_i6	1467.93	2.27902	0.22078	10.3226	5.57132e-25	1.71673e-22	GO:0003677;GO:0005634;GO:0009651;GO:0009723;GO:0009733;GO:0009739;GO:0009753;GO:0046686;	A0A446IZT7 TRITD HTH myb-type domain-containing protein ;A0A446JYJ8 TRITD HTH myb-type domain-containing protein ;W4ZMU5 WHEAT MYBS3 ;A0A446IZT8 TRITD HTH myb-type domain-containing protein ;M7YW99 TRIUA Transcription factor MYB1R1 ;F2DRJ7 HORVV Predicted protein ;Q14SM5 HORVU Mybst1 protein ;A0A287FQ96 HORVV HTH myb-type domain-containing protein ;A0A446JYK2 TRITD Uncharacterized protein ;A0A0Q3…	TACTTGCCACGAAGACATAAATGACATATAGACACATGCCAACCAAATAAGAACAAATCATGCAACACTCATCGATAAAATATATTGTGTGGCTTCTTGGCTACCATAAATGAAATCCTGAGAGAGTGACTTCATAGCCAGCTCCACATTTCCAATATCTTCACAAAAACTGAAGACAATGATTAATCAGCATCCCACTGAACAGTGAACATTATATAGAGCAGAATGAGCTGAGCTCCCTTCAAAGTTCAAACTGGCTAATATAGTATTTTTTGTTTCTTATATAAGAGTTTACAGTACAACCACGGAGATTAGCACTAACATTAATGGTTCTGTTAACAAGCAGTGGCATATATCATGTGTGCCATACAAACAACAGATGCATTCATACATAACATA…
TRINITY_DN74778_c1_g2_i3	472.977	4.60603	0.44622	10.3223	5.58493e-25	1.71673e-22	GO:0003677;GO:0005634;GO:0006355;	A0A1C7A8B0 AVESA NAC transcription factor ;F6MEL2 HORVV Stress-induced transcription factor SNAC1 ;K9S1M5 HORVU NAC transcription factor ;A0A446UTB0 TRITD NAC domain-containing protein ;A0A3B6KSQ3 WHEAT NAC domain-containing protein ;A0A446TKS2 TRITD NAC domain-containing protein ;Q5DM35 WHEAT NAC domain transcription factor ;A0A446UT73 TRITD NAC domain-containing protein ;A0A446UTA8 TRITD NAC do…	TGGGGATGGCCGTGCGCAGGCGCGACAGGGACGCGGAGGCGGACCTGAACCTGCCCCCAGGCTTCCGGTTCCACCCGACGGACGACGAGCTGGTGGAGCACTACCTCTGCCGCAAGGCCGCAGGCCAGCGCCTGCCCGTGCCCATCATCGCCGACGTCGACCTCTACCGCTTCGACCCCTGGGCGCTGCCCGACCGCGCGCTCTTCGGCACCCGCGAGTGGTACTTCTTCACGCCCCGCGACCGCAAGTACCCCAACGGCTCCCGCCCCAACCGCGCCGCGGGGAACGGCTACTGGAAGGCCACCGGGGCTGACAAGCCCGTCGCGCCCCGCGGGGGCAGGACTATGGGGATCAAGAAGGCCCTCGTGTTCTACGCCGGCAAGGCACCCAAAGGGGTCA…
TRINITY_DN14479_c0_g1_i1	11860.2	4.06363	0.394405	10.3032	6.81552e-25	2.08367e-22	GO:0004674;GO:0005524;GO:0016021;GO:0048544;	A0A5J9TLC0 9POAL Uncharacterized protein (Fragment) ;E0CWC2 9ORYZ Receptor-like serine/threonine-protein kinase ;	CGAGGAGGAGGACGCCGACATGCCCTGCCTGGAGGAGGAGGGCGCCGAGGAGAGCAAGATGGAGGAGGTCGACTGAAGATCGATCGGGAGGAACAGAGCTGCTGGTATCGTGTCGTGTCTGAGTTGCCGTCGTGTTGATTCGAGTCTAGTCCAGTATGTGTCTCTCAATTGGGTGCGAATGTAATGTAGTGTGTCCGGCGTGAGTGAGACCTGAAGGGAGTTTCTCCCTGTCTCTTCCAAACTGAAGGGAGTTTCTCCCTGTCTCTTCCAAACTGAAGGGAGTTTCTCCCTGTCTCTTCCAAACTGAAGGGAGTTTCTCCCTGTCT
TRINITY_DN67111_c1_g2_i17	5916.95	2.32821	0.226113	10.2967	7.29507e-25	2.22427e-22	GO:0004324;GO:0009507;	A0A287HRT6 HORVV Ferredoxin--NADP reductase, chloroplastic ;A0A3B6AXX2 WHEAT Ferredoxin--NADP reductase, chloroplastic ;A0A446KZB0 TRITD Ferredoxin--NADP reductase, chloroplastic ;A0A287HRJ7 HORVV Ferredoxin--NADP reductase, chloroplastic ;A0A1D5UJS1 WHEAT Ferredoxin--NADP reductase, chloroplastic ;A0A453BN67 AEGTS Ferredoxin--NADP reductase, chloroplastic ;M8CBZ5 AEGTA Ferredoxin--NADP reductase…	GATGGGTTTTTTGTTTTTTTTTTTTCAAGCAGAAGACGGCATACGAGATACATCGGTGACTGGAGTTCAGACGTGTGCTCTTCCGATCTGCGATATGTACAGAGCAAGAAAGCTACACTTGGTAACTTGTCATGCAAAATGGACTGGGGTAGCTAACCGGTAAGATTTTGAAGCCAAACTTGCCCCTTCATTTCATCCACTATGAGAAGCAGCAGGTTATGAATGAGCCTATCGTTTTACAATGCGGTCAGAACAATTCAATCATCAATTATGTTTTCCATCTCGCGGTGAAAAAATCAGAATCCATGACACGGTATCCTAGTAAACCTCCACATGCCATTGCTTGTTCTTTTTCAGCTGTGACAGCTTCTGGTCCCAACTCTCACCTCTTTGCTCAGC…
TRINITY_DN52954_c0_g2_i2	2357.24	3.77472	0.366788	10.2913	7.71344e-25	2.34551e-22	GO:0004222;GO:0005524;GO:0016020;GO:0051301;	A0A453R684 M41 domain-containing protein ;N1R2N3 AEGTA Cell division protease ftsH-like protein, chloroplasti ;A0A446X7R9 TRITD Uncharacterized protein ;M8ARJ0 TRIUA ATP-dependent zinc metalloprotease FTSH 6, chloroplastic ;A0A446Y7J0 TRITD Uncharacterized protein ;A0A453R6M7 AEGTS AAA domain-containing protein ;A0A453R6M5 AEGTS AAA domain-containing protein ;A0A3B6TC12 WHEAT AAA domain-containin…	TTGACTGTGACTGGAGTTCAGACGTGTGCTCTTCCGATCTGCTAAACACCTGCTTGTATGGAGAATATCTGTCAACCATGTGACGGCGTGAGGCATCATTCATATTTACATTGCGCTATAATATGCTTATCGTTCTACACTACAGTCTACACTACACAATTCTACTAAGTTTCAAGCAGTAACCATGTCTGTCCTTTCGGCCGTGTCCCGCTGCTCCTTGCCAATATTGACGTGCTCAGATAAGATTGCCCTGAACTCATCGCCGGTGAGCGTCTCCTTCTCCACAAGCACGTCCACAAGCTGGTCGATGACCGGCCGGGTCCTCCTGATATGAGCCTTGGCAACCTCGTACGCCTCGTCGATGATGGCCTTCACCGTCCTGTCGATGTCGGCGGCGAG…
TRINITY_DN68847_c2_g3_i1	361.75	3.3001	0.320876	10.2847	8.26392e-25	2.50616e-22	GO:0008270;GO:0016021;	A0A0E0EMN6 9ORYZ RING-type domain-containing protein ;A0A0A9H5M4 ARUDO RING-type domain-containing protein ;A0A0A9DN27 ARUDO RING-type domain-containing protein ;A0A368RN54 SETIT RING-type domain-containing protein ;K3YJX5 SETIT RING-type domain-containing protein ;A0A4U6U5T6 SETVI RING-type domain-containing protein ;I1I863 BRADI RING-type domain-containing protein ;A0A0E0LWB1 ORYPU RING-type do…	CACGCCACCTGCCCGCTCTGCCGCCTCCGCCTCCTCCCCGCCGCCGACGACCCGCCCTCGCTCGGCTCCGCCCGGGTTTACTGAGAGATCCGCCGCCGTCCATTCGATTCGATTCACCACCGCGGAGCCAGCTCCCTGCCGTGTGCGCATAGGAAAATTGAGGATCCATCCATCCCCCATTTAGCTCTAGCTCCACCCCCATTTAGTTCCTTCTCCCTTATTTACTCTCTATATATGTTTTACAGTAGTAGTGCCGCTTCTTATTAGAGTGGCCTCCTCCTCCTCTTCTTCTTCCTTTGCTGCGACTGCTGATGTACCTTGTAAATATCCGCCGAGTGCTCCCATCCCATGGACAATTGGACATGGAGGGTGTAGCGCTCCTGTGTACACCGCTGCTTT…
TRINITY_DN31595_c0_g2_i1	2627.76	3.53129	0.343448	10.2819	8.50591e-25	2.57265e-22	GO:0004176;GO:0004222;GO:0005524;GO:0006508;GO:0009535;GO:0009941;GO:0010027;GO:0010205;GO:0010206;GO:0010304;GO:0016020;	A0A1E5W6C6 9POAL ATP-dependent zinc metalloprotease FTSH 6, chloroplastic ;C5Z7C9 SORBI AAA domain-containing protein ;J3MCN2 ORYBR AAA domain-containing protein ;A0A4U6UV81 SETVI AAA domain-containing protein ;A0A446Y7I7 TRITD AAA domain-containing protein ;K3XVL6 SETIT AAA domain-containing protein ;A0A3L6EDJ0 MAIZE ATP-dependent zinc metalloprotease FTSH 6, chloroplastic ;A0A453R6M7 AEGTS AAA …	TTTTTAATGATACGGCGACCACCGAGATCTACACGTTCAGAGTTCTACAGTCCGACGATCCAAGGACAACGCGCCGTGCCTGGTGTTCATCGACGAGATTGACGCCGTCGGCCGGCAGCGCGGCACGGGCATCGGTGGCGGCAACGACGAGAGGGAGCAGACGCTCAACCAGCTGCTCACCGAGATGGACGGCTTCAGCGGCGACAGCGGCGTCATCGTGATCGCCGCCACGAACCGCCCGGAGATCCTCGACGCCGCGCTGCTCCGCGCGGGCCGCTTCGACCGTCAGGTGTCCGTCGGGCTGCCCGACGTGCGCGGCCGCGAGGAGATCCTCAGGGTGCACAGCGCAAACAAGAGGCTGGACCCCGACGTGTCACTGAGCGTGGTCGCAATGCGCAC…
TRINITY_DN65042_c0_g3_i1	135.849	5.88312	0.573758	10.2537	1.13938e-24	3.41868e-22			TTTTTTTTTTTTTTAATGATACGGCGACCACCGAGATCTACACGTTCAGAGTTCTACAGTCCGACGATCTTTTGGCAACATAGAAATCACATATACATCTGAGTCCTAGTGAAGCACTCTAGGGGTCCCTACACTGAAAGCGTGAAACATACAAAATATGTTAGAACTGACCAAGAGGGATTTGCATGAATGAAATAGTCAGCTTTGTGGACGTGGGAGAAGTTTTTCTTACGTTGAGCAATAAAACGCAACACGCTTCTCAGGCAGGGCTGTAGATTAGGTAAAATCTGATTGATTTGTCAAATCAGATAACATGGAGCTGAACTAATCGTAGTAGGACCAAGTGCGCTTTGATCATTGGCAATT
TRINITY_DN71313_c0_g2_i4	2448.55	1.85122	0.180587	10.2511	1.16972e-24	3.50043e-22		M0W0S7 HORVV Uncharacterized protein ;A0A3B6KJ95 WHEAT Uncharacterized protein ;A0A3B6MRP4 WHEAT Uncharacterized protein ;A0A453KUS4 AEGTS Uncharacterized protein ;F2EAG2 HORVV Predicted protein ;F2DKR5 HORVV Predicted protein ;A0A3B6KIL2 WHEAT Uncharacterized protein ;A0A446UA59 TRITD Uncharacterized protein ;A0A3B6LM98 WHEAT Uncharacterized protein ;A0A3B6MS79 WHEAT Uncharacterized protein ;	GTTGAATAAATGAAAGAGTAAATTCCAATTTGGCGAAGTATCCAGTGAAAACTGGAACTCAGTGCAAATCTGGAAACTTCCTATATGGGCCGTTGGACCTGACGTAACACATTACATCCAACGGCACAGATCTGATGTAAGGCTTACATGATGATACAAAAAGCAGAATTCTTTAGCCTGCCTTTGTTGCAACCAAACAGTTGTACATTATTCACAGACTGTACAACTTTCTATAAGCAGTACAAGGCTCCTGCAGGAAGAATGGAACAGAAAGAATTCCAAGAGCTGACACAATCATACAACAGAGACAGAAGAATGGCTAATTAACACGAGTACAACAGCTGATCATTCATGCCTGCCACCATATATAAGGCGATGGCAAAGCAGTGGCTCAGGGAC…
TRINITY_DN69131_c0_g3_i8	114.818	2.79524	0.272787	10.247	1.22089e-24	3.64391e-22	GO:0003677;GO:0005634;	B6UEA5 MAIZE Uncharacterized protein ;Q5I204 MAIZE Brain acid soluble protein 1 ;	TCAGAGTTCTACAGTCCGACGATCCGCTGCGGAATGGGGCGGGGACCACCGAGCTCTCGGCGCCCGACGGCTGGACCAACAAGGTTTCCCCCTTGCTTCCGTCCAGCTTTACCTACCTAGATCGGAATTGAATTTCCGGGCTCGCCTCAGCTCCAGTTTCAGGGTTTCTACTCGGTGTGTTTGCCTGTGCGCGTCCGGGGTCGCGTTTCTAGGGTTTCGGGGATAATTGCTAGTTCGCTTTTGTGGCTAATTGTCACGGTGTATGATAGTTTGGTTCTGTGACTGATAGTCCTGATGTATGATTGTTTGCTTATTAATTAACAGGCAGTTCATTTAGGGTTCATCTTACGTATTGGTAGGGGTCGGAGCTTGCTATATCTATGTTTAGTTTAACTTGTA…
TRINITY_DN80419_c0_g2_i7	2098.3	2.69555	0.263157	10.2431	1.27084e-24	3.78304e-22	GO:0004553;GO:0005975;GO:0008422;	M7YEK1 TRIUA Beta-glucosidase 31 ;I1IRQ1 BRADI Uncharacterized protein ;A0A453LA54 AEGTS Uncharacterized protein ;A0A3B6KLE1 WHEAT Uncharacterized protein ;A0A453LA16 AEGTS Uncharacterized protein ;A0A3B6MTE1 WHEAT Uncharacterized protein ;A0A446T8H1 TRITD Uncharacterized protein ;A0A453L9Z6 AEGTS Uncharacterized protein ;A0A446UFP4 TRITD Uncharacterized protein ;F2CUC9 HORVV Predicted protein ;	CGGCTTACCAGGTACATACCTCTCCCTGTACGGTCGCTGTCAACGTCAAAGAACTAATCTCTTGGATTGGATGGATACCTTAGGTGGAAGGGGCGGCTGCAGAAGATGGAAGGAAGCCAAGCATCTGGGACACCTTCACACATGCAGGCTACTCTATCGGTGGAGCGAACGCTGATGTGACTGCAAATCAGTATCATAAGTACAAGGAAGATGTAAAGCTTTTGAGCGAGATGGGCGTCGATGCGTACAGATTTTCCATTGCCTGGCCTCGGCTTATCCCCGATGGCCGAGGAGCTGTCAATCCAAAGGGGCTGGAGTACTACAACAATCTTATTAATGAACTCCTGAGCCATGGGATTCAGCCTCACGTAACGATATATCATTTCGACTTCCCTCAGG…
TRINITY_DN50541_c0_g1_i3	222.056	5.09622	0.497803	10.2374	1.34795e-24	3.99156e-22			CATGTTGTGTTGTTATTTTGTCGGTGGTGGCCGACTAGACGGTGTGGAGTTATTGCTACGCTCGTTGCTTGCAGCGAGTAGTAGTGTTCTTGTACTCAAACTCGAAAAAAATGGTTGAAGGATCGGCAAAGGCAGTCTCTAATAATCAGTAATTATGTGGACGATGTAGAGATACAAGACTACAACTACTGCAGGAAGAACGAACAATGTTGATGAACATTACAAACCAGAAAGATGTAACTGGCGATAATAAATAAATTCTAATTTCAGGCAGTTACAAGTTTACAACTGAAAAGATAGTCTGTCGTCTATTGTGTTGTCTAGAGCTGACATGTACAAGTATTGCAGACAGCTGCTGTCTAAACGATTGTAAATACCCTAACACTGTGTTTGGTTGCA…
TRINITY_DN70835_c0_g2_i1	200.158	4.62346	0.452491	10.2178	1.65079e-24	4.86287e-22			CAGACGTGTGCTCTTCCGATCTTATATTATTCCAACTTCATTTGTATACAAGATGTACATAGCTTCGAATATATACATACAACCTCATGCAACACTCGCAAGGAAGGGAAAAGGCTCTCTCTCTCTCTAGATAAAGCTGGAGCAGAGCCTAAACCAGGGGTTAATTGAGCATTAATATAGAAAGGAGCTGCTACTGCTCTTCTTCTAACATAACTCGATCTTCCATCTAAAAAAAAAGATAACTCGATCTACCGCCGGAGCGCGATACTGCAACTGTATCTGCGCGGCGTCGTACTGTTCAAAAACCCTATTGACAGCGTCCTCGATCGTCGGACTGTAGAACTCTGAACGTGTAGATCTCGGTGGTCGCCGTATCATTAAAAAAAAAAAAAAAAAAA
TRINITY_DN72451_c1_g1_i9	1068.43	1.43046	0.140258	10.1988	2.00775e-24	5.89903e-22	GO:0016874;GO:0061630;	W5C421 WHEAT RING-type domain-containing protein ;A0A3B6BXC1 WHEAT RING-type domain-containing protein ;A0A3B6AQI3 WHEAT RING-type domain-containing protein ;A0A446LRC4 TRITD RING-type domain-containing protein ;A0A446KGR8 TRITD RING-type domain-containing protein ;A0A453A9F2 AEGTS RING-type domain-containing protein ;M7Z5A3 TRIUA E3 ubiquitin ligase BIG BROTHER-related protein ;M8AX78 AEGTA RING…	TCTTCCTTCATCAACTCAGCATTTGTCTGATTTTCTGGATTGGGAGGCAATTAGCTCGATCCGAAGCACAGCCAACCACCAGAGAAAAAATGCGAGATTAAGGAAACATGCAAATATGAGGGATACTCCCCGGTTAAAATAGAATATCATTGAATAAATTTAGAGGAACAACTCCAGGTCCGAACAAGAGCAAAACCAACTCCGTCCAGGTCTACTACAGCTTTTGTATGGCTTTCCATTCCACCCAGTAAGCCAGCACCATGTAGTGATACCACCACCTATAGTATAAGTTCCACCTGCCTGAGCCCTTCACGTTGCGCGTCAAGGCGAAAAGGCGTAGCATGCTTGCTACTTATAACCAACCAACCGCTTGGCCTGTCTAACAAGGGAGGAATATGA…
TRINITY_DN63232_c3_g7_i4	4032.65	2.81227	0.275937	10.1917	2.15914e-24	6.32741e-22		I1HGG6 BRADI DUF1421 domain-containing protein ;A0A446JBZ9 TRITD DUF1421 domain-containing protein ;A0A3B5Y6J5 WHEAT DUF1421 domain-containing protein ;F2CQW9 HORVV Predicted protein (Fragment) ;M0VF79 HORVV DUF1421 domain-containing protein ;A0A287GLF3 HORVV DUF1421 domain-containing protein ;A0A287GLE6 HORVV DUF1421 domain-containing protein ;A0A452ZW30 AEGTS DUF1421 domain-containing protein ;…	TCCCCGCCCACGCTCCCTTCACCACCACCACAGCCGATTCCATCGCATGGCGTCCCCGGCGCGCCCTGCCTCCATCTCCGGCCCCTTCGGCCTCTCAGCCGACCTCGCACGATGCTCCTTCGACCACACGCTCCGACGAGAGGATTACCAGGACAACAGACTGCTGAGATCGCTTGTCAGCATGCGGGAGCAAGAGAGTTTTTCCAAGGAAATCGTGACGGAAGCCATAGAGAACTGCATGAAGAAGCAAGCGGAGAATCTGGTGAATTCGCTGGATGTCATCAGCGGAAGGCTGTCGCAGCTGGAGCTGTACTGCTATAAGCTTGAAAGGTCCATTGGAGAGCTACGGAGTGACGTGATGGATTACCACGGCGAAGCAAATGCCAACTTCAGTGGCCT…
TRINITY_DN63094_c0_g1_i5	763.354	3.93916	0.386927	10.1806	2.41958e-24	7.05409e-22	GO:0003676;GO:0031047;	N1QXX7 AEGTA Protein argonaute 2 ;A0A453CQH7 AEGTS Uncharacterized protein ;A0A3B6DI42 WHEAT Uncharacterized protein ;A0A0Q3E9P0 BRADI Uncharacterized protein ;A0A446MM23 TRITD Uncharacterized protein ;A0A453CQL6 AEGTS Uncharacterized protein ;A0A446MM22 TRITD Uncharacterized protein ;A0A446LDE6 TRITD Uncharacterized protein ;M7ZTR6 TRIUA Protein argonaute 2 ;A0A446MM13 TRITD Uncharacterized prot…	AGAGTTCTACAGTCCGACGATCGGCACGCTGGCCGAGCAGTTATCCCCAATGAAGTCAAACTTTGGGTGAACCACTTTAAAATCATATTTGGGGAATCAACTATCTTTCGGTATGAGATCAAGCTGGCTGAAGATTCTGAAAAGCTTGATGAAGATTCTTCTGGGGCTTCAGTCGTGAAGCTCTCCACGGCAGATCTGAAATTTTTAAAGGCTCAACTCTTCAAGATACTCAAGGATCCTCCACACCAATTGGCTGTTGCTTATGATGGGAAGGGTGATCTGTTCACCTTTACCAGACTGCCAGAGAGACTATACACTGTGAAAGTTGGGTCACGGAACTATAATGCATCAGCAGAGCTTAAGCAGGAGCTGTCGTTCAGCCAACTAGATCATCAGCCT…
TRINITY_DN75102_c1_g1_i1	608.674	2.65392	0.260778	10.177	2.51314e-24	7.30801e-22			TTGACAGCCAAATGTTTTTTTTAATCGGGAGGCGTGGGAAAAAAATTGTCCAATATCAAGACATAGGAATCAATAAGTGGCAATTATATAGTCAAATTTACATATTCAAGAGTACTACTTGGATCATAGCAAATGCTATCCACCAGTAATTGGTGACACTTGGAGTAACTATTTGAAATCTACATGAATCTTAATACGTGGATTGACAAGGAAGGTGGAACACACAAAATAAGTATAAGGCACCTGCTTGGTAACAGTTAAAAGGCATCTGCTTGGTATGAGTGGCAATCAATTTGTTTCATGCTCTACATATTTCCATCAAAGGATTGACCGCAAAAAGAAAATCTCTGTAGTTGAAAATTGTCCATGAAACCTGACCATGAAAATATTGATAATGGA…
TRINITY_DN67033_c0_g3_i1	765.867	2.52459	0.248297	10.1676	2.76656e-24	8.00379e-22	GO:0003676;GO:0008270;	A0A0E0F5D6 9ORYZ Uncharacterized protein ;Q53NE2 ORYSJ Retrotransposon protein, putative, unclassified ;Q7XNY0 ORYSJ ;Q2QLW7 ORYSJ Retrotransposon protein, putative, unclassified ;Q2RAL0 ORYSJ Retrotransposon protein, putative, unclassified ;A0A0P0W1C4 ORYSJ Os03g0643433 protein ;Q01HC3 ORYSA ;C7IZN7 ORYSJ Os03g0643433 protein ;Q7XXA4 ORYSJ ;J3MDI0 ORYBR Reverse transcriptase domain-containing pr…	TGGCAATGCATGCGAACATTTGCTTGCCATTACGGAGCTGAGAAAAAAGGTCACGAGTGTAGTATCCATTATGTGGAATACAATGATACAAAATGTACCTTTAACAATTCATGCCTACATGGATACATACTGTTTATTTGTCGATAATTCAGGTTAGGAAAACCATGATACTTTATTTTGCAAGTCTAAAATGCAATCAGATCCCACACTATGTTACTGCATCGTCTTTCGCCAGCACCAGCCATCTCATGATGTGTTGCTGGCCGCCCTCGCCGACATATGTTCAGATTTCTGCATATGTGATAAACAAATTAAGATGCTTAGAACTCTTTTCAACACAGTGGTGGGGGGATCCTCCCACATGAAAATCATATTTAGTTAGAAAAAGAGTCTTTACAA…
TRINITY_DN74916_c1_g8_i2	2038.45	2.08901	0.205484	10.1663	2.80371e-24	8.07537e-22	GO:0005623;GO:0045454;	A0A3B6IR37 WHEAT Thioredoxin domain-containing protein ;A0A446S4Q3 TRITD Thioredoxin domain-containing protein ;F2E6U1 HORVV Predicted protein ;A0A446QV87 TRITD Thioredoxin domain-containing protein ;A0A3B6HUR2 WHEAT Thioredoxin domain-containing protein ;M8CBZ8 AEGTA Thioredoxin-like protein 1 ;A0A453I6S8 AEGTS Thioredoxin domain-containing protein ;A0A3B6JJ60 WHEAT Thioredoxin domain-containing…	CCACTCGTAATATGTAAAAAAACAAAACTCCCCCCAAAACACGACATACCCCTCTAATATCCTGAATTAATTCCTATTTTTTTTTTTCAAGCAGAAGACGGCATACGAGATCGTGATGTGACTGGAGTTCAGACGTGTGCTCTTCCGATCTTTTTTTTTTTTTTTTTTTTACGCAGCAACGATAATTGCATTGGCACCCAGATGAACTCAATACATCTACCATACAATTTTACAGGCAGAATATACCCACAACACTTGCTGGTACTACTACAGTATTGCTGCTTCTACTACTACTACGCCTCTAGCGGACTGGCGGGCAGGCTTGACAATTAGTAAAATTCTATCAAGCCCTGCACTCTACGCCACCATTAGAAGGTACAACCTGTACACACCAAGAAC…
TRINITY_DN72779_c0_g7_i1	18165.8	3.89264	0.382899	10.1662	2.80558e-24	8.07537e-22		A0A077S0X0 WHEAT Uncharacterized protein ;C0PLU4 MAIZE Uncharacterized protein ;A0A2T8IME8 9POAL Uncharacterized protein ;A0A2T7C769 9POAL Uncharacterized protein ;A0A452Z409 AEGTS Uncharacterized protein ;A0A2T7CMY0 9POAL Uncharacterized protein ;K3Z2J0 SETIT Uncharacterized protein ;K4AKV8 SETIT Uncharacterized protein ;A0A446SPG4 TRITD Uncharacterized protein ;M7Z6A6 TRIUA Uncharacterized prot…	CTTGCTTCTCTTCTGTCTTGGAAAAGTGAGGATTTCCTATCTGATCCAAGGGAAGGAAGAGAGGTGGAAAGTGTTGCTGTGTCAAATCGAGATTGTGTGGGTGTTCAGTCTACCGCTCATGTTCGACGCTATCGAAAATCATGCATTGGATGGATGCCCGGGCATTGAGAAGGAAGGACGCTTTCAGAGGCGAAAGGCCATGGGGAGAGAGCGTCTGTGATCCATGGATCTCCGATCGGGAAACCGTATCCAAGCTCCGTGGCTAGTCTGCGCTCTTTGGACTTTTCAAACTTAGCGAACTGAAACATCTGAGTAGCTAAAGGAAGGAAAATCAACCGAGACCCCGTTAGTAGCGGCGAGCGAGAGCGGAACAAGGGTTTTCATCAAAAGAAATCCGAA…
TRINITY_DN65349_c2_g8_i3	155.441	6.63098	0.652368	10.1645	2.85683e-24	8.202e-22	GO:0003700;GO:0005634;	A0A0D9XLW6 9ORYZ K-box domain-containing protein ;	CTGTCATGGTGGTGACTTTTAAGTAGGGATACCAGTTGGAACTGGTATGCACCATGTCCACACACGTATGATCTATCGGCATTCCAATTTTAGGAAGCTAGTACTTATCCAGATAAAAGACCTAAGTCACGTTTTTTTAACCTTTATCCAACGAGGCTCAGTGTGCAGTTGTTGAACCTTGTGGTGCTGAACTTACAATACAATCTTCTTGGAGACAAATAGAGACACAAATATGTAAGCAATGGTTAGCAAAACTGTACAACATGAAGAAAAAATGGTTAGTGACACGAAATTAAAATAGTCCCCATAAATGCTAAACAGAGCATAAATCTTTCCTGATTAGCTAACTAGTGCACACTATTCAGCTAGTGAATTTTCAATATAAATTCAAGTCCAAAA…
TRINITY_DN78656_c1_g3_i1	2171.47	2.48311	0.244554	10.1536	3.19247e-24	9.14242e-22		M8BPB9 AEGTA Uncharacterized protein ;A0A453RWS4 AEGTS Uncharacterized protein ;A0A453RWT0 AEGTS Uncharacterized protein ;A0A3B6TK77 WHEAT Uncharacterized protein ;A0A453RWT2 AEGTS Uncharacterized protein ;A0A453RWT4 AEGTS Uncharacterized protein ;A0A3B6TFB1 WHEAT Uncharacterized protein ;A0A368S0W3 SETIT Uncharacterized protein ;K3Y6C2 SETIT Uncharacterized protein ;A0A5J9WW02 9POAL Uncharacteri…	TTGTTTGTTGTTCTTGTTTTTTTTTTTTTTAATGATACGGCGACCACCGAGATCTACACGTTCAGAGTTCTACAGTCCGACGATCTGTCCCTTTTCCTGATCGATTGGCTGTTGCGTCTCCTCTCCCTCTCTCTCTCTCTCTCTGAATGACTGATGCGTGTCCTAATTGAATCGCAGGACAGGATGACGATCAATCCTGAGCTTCAGACCGGCGGGGGCGGGGGAAGCAGGGACGCTGCGTCCAGGTCAGACAGGGGCGGGGGAGGCACCACCACTGAGTCCAGGCAGACTACGCACGTCGACCTCGACCCCGATGTGGATGCACGAGCGGCGGGCCAGACCGAGTCGGAGATCCTGTCCGGAGAGTCGCTTCGTCAACTGGGGCTGACAACTGCTGTT…
TRINITY_DN37180_c0_g1_i1	159.512	6.37485	0.628389	10.1448	3.49659e-24	9.98805e-22		Q7XQU4 ORYSJ ;	TACCACAGGACGTATGAAAAAGATCGATCATCCAATCATGTACAACATCTCATACGAAAAATACGGCGGGAAATGCTCTCGACTACATCTGGACATTCGACATTTTTCATTGCTTGCATCCGAACATCCGAGAAGCAGTGGAGCTATGCATACGAACGGAGGGAGCACTGTAAGTAAATCAACACTTGGAACGACTATGCCGGTGGTTCATGAGCCACTCAACCTTGATGATTGACATGAAATAAATACTTTATACTAGTGTACTCCATCACGGGGATATATCCGGAGACCACATAGATTAGTGACGCCTATCTCTCTCTGATCGTCGGACTG
TRINITY_DN69599_c0_g3_i18	980.953	3.15847	0.311568	10.1373	3.77345e-24	1.07248e-21	GO:0000381;GO:0003723;GO:0005634;GO:0016607;GO:0045292;	A0A453AZX9 AEGTS RRM domain-containing protein ;A0A453B011 AEGTS RRM domain-containing protein ;A0A287HHL4 HORVV RRM domain-containing protein ;A0A3B6C2B2 WHEAT RRM domain-containing protein ;A0A446M0Z4 TRITD RRM domain-containing protein ;F2E280 HORVV Predicted protein ;A0A287HHZ7 HORVV RRM domain-containing protein ;A0A3B6ATZ6 WHEAT RRM domain-containing protein ;A0A446KQQ7 TRITD RRM domain-con…	GACCAATGAACTGGACGAGAATCTCCAACACTTTTCTCCATGTAATCGCGAACAGGCTTAGCAAGAGGAAACACTAAGTAATCATCTTTACACACTGAATCTCACGTACAGTACAAAGCATAAGCGCACACTGCCACACACCCCAGTCTGCATTTTATTTTAATTCAAACTTCTGCTAGTAGACGATGCCAACCTCTATATAGATCCACAGTCGATAAGAGGTTCATAACGTGGTAGCAACTAGGTTTACCACGAGCTCTACTAGTTCTCTCCACCGCAGATCTGAACGCCAAACAGAGGTACTGCTACTTCATCATTCGCTAACAGAGACCGACCTCTCCCTTCGCGCAGACCTTCCGTAACGCCCATCAGAAGGCGTCGGGCTCCTTGATCTGCTGT…
TRINITY_DN73325_c3_g6_i3	166.937	2.51224	0.247915	10.1335	3.92415e-24	1.11251e-21		F2CPU4 HORVV Predicted protein ;A0A1D5UMN4 WHEAT Uncharacterized protein ;A0A453C173 AEGTS Uncharacterized protein ;A0A446PSD6 TRITD Uncharacterized protein ;A0A453C169 AEGTS Uncharacterized protein ;A0A446NGW0 TRITD Uncharacterized protein ;I1HNZ0 BRADI Uncharacterized protein ;A0A446PS98 TRITD Uncharacterized protein ;A0A3B6FMN6 WHEAT Uncharacterized protein ;A0A446MDS1 TRITD Uncharacterized pr…	TTTTTTTTTTTTTAATGATACGGCGACCACCGAGATCTACACGTTCAGAGTTCTACAGTCCGACGATCCGGCGGCCGTCGGCTCGTACTCGGTTCGGAAGACATACTTGGGCATACAGATATTTCGGTTTTACTTCAAGTGCACTAGGTTCTCAGCTGAGATTATTTTTAAAACAGACCCCCAAAATTCAGATTATACAGTGGATTCTGGGGCTAGTCGAAATTTTGATCCTTTGGCGTGAAGAGGATGAGGGGAAAGGTTGTGGACAACGAGAAGAGAAAACGAGCAGCAGAGGACATGGGCGATGCAATGAGGACACTGAAGAACAGAGCAAACCACTCAAAGCAGGACATGGACATACTTGCTGCTTTAGAAGAGATGCGGTCCATGAAGTCGAGA…
TRINITY_DN69790_c2_g8_i1	933.881	4.9273	0.486551	10.127	4.19368e-24	1.18595e-21		A0A2T7CCV8 9POAL Uncharacterized protein ;A0A2T8I2V0 9POAL Uncharacterized protein ;A0A2T7ER25 9POAL Uncharacterized protein ;A0A2T7DYM5 9POAL Uncharacterized protein ;B9F861 ORYSJ Uncharacterized protein ;A0A0A9R3D3 ARUDO Uncharacterized protein ;A0A2T8I2V1 9POAL Uncharacterized protein ;A0A2T8IGN8 9POAL Uncharacterized protein ;A0A2T7EPE2 9POAL Uncharacterized protein ;A0A2T8I3Q1 9POAL Uncharac…	CAAACGTCGTCATGGTTGCGGCCCCGAAGGAATGTTGCTTGGGTGGCGACTTGGAGATCTGTGTGAACAGCGAGTATGTCGAACCGACTGGTTCATCTTCAGGCAATGCGGAGGTCGTTCTCGTCGACCCCCGCTTTCGCGGTTGCTTCCCTCTAAGGCGGAACGCTCCCCTACCGATGCATTTTGACATCCCACAGCTTCGGCAGATCGCTTAGCCCCGTTCATCTTCA
TRINITY_DN67042_c2_g9_i3	284.282	3.0011	0.2971	10.1013	5.45019e-24	1.52226e-21		I1IYT7 BRADI Uncharacterized protein ;A0A446L6W5 TRITD Uncharacterized protein ;A0A3B6B136 WHEAT Uncharacterized protein ;A0A446MFS3 TRITD F-box domain-containing protein ;A0A3B6C8I9 WHEAT F-box domain-containing protein ;A0A1D5UKI0 WHEAT F-box domain-containing protein ;A0A453C709 AEGTS F-box domain-containing protein ;B8AVG0 ORYSI Uncharacterized protein ;A0A3B6U9W6 WHEAT Uncharacterized protei…	CCATCGAGTTCTTGGCCATCGCCTTCGCGGAGCAGCAGCGCACCATGGAGAAGGACCCGGAGAAGAAGTCCCCGCCCCCTGCGGAGTCGAGGTGCGCGACCTGGCCAGGCGGAGCGCGCTGGGGATGTTCCAGCGGGCGGCCAGGCTGGGATCCGCGGCGGCGATGGTGGACGCCGGGCTGCTGTGCTGGGAGGAGGGGCAGCGAGAGGAGGCGATGGGGTACTATCGCAGGGCGGCCGAGCTGGGGCACCCTGTCGGGATGTGCAATCTCGGGGTCTCTTACCTCGAAGCTGATCCACCCGAGGCCGAGGAAGCTGTTAGATGGTTTTATCCAGCTGCGTCCGCAGGCAATGTTCGTGCCCAATACAACCTAGGCCTCTGCTTGCAGAACGGAAAAGG…
TRINITY_DN65434_c0_g1_i7	251.291	2.82508	0.279703	10.1003	5.50945e-24	1.53502e-21	GO:0005886;	A0A287LRB8 HORVV CYSTM domain-containing protein ;A0A287LRC1 HORVV CYSTM domain-containing protein ;A0A453FNZ3 AEGTS CYSTM domain-containing protein ;A0A446NRJ0 TRITD CYSTM domain-containing protein ;M8A890 TRIUA CYSTM domain-containing protein ;A0A341TEI6 WHEAT CYSTM domain-containing protein ;A0A287LRA9 HORVV Uncharacterized protein ;I1HS83 BRADI CYSTM domain-containing protein ;A0A446NRJ7 TRIT…	CATCCATGGGATATAGCACAGCCATCTGAACTCTTTTTTGTCTCCATTTTAAGATAGACACCATCTGAACTTGAACTCAGAGTCAGTGACCAGCATGAGTGATCGCAGGTATGGGTACTCGTACCCGCAAAACCAAGGGTACTACAACGGACCGCCGGTGATGGCGCCGCCGCAGTACGCCCCGCCACCGAGACGGCAGACGGGCTTCCTCGAAGGATGCCTTGCCGCTCTGTGCTGCTGCTGCCTCGTCGACGAGTGCTGCTGCGACCCATCCATCATATTCGTCACCTGACCTCGCACCAGATGGCGACTGACCAGCGATCCGGCCTGAGCTATATGCCTATACATGTGTACTGTGTTACATGAATGAGTGAGTATATGTGTGTTTGTCTTTCGTTG…
TRINITY_DN73625_c1_g6_i3	688.739	1.48269	0.146828	10.0981	5.63077e-24	1.56497e-21	GO:0005774;GO:0016021;	A0A3B6QHK5 WHEAT RING-type domain-containing protein ;A0A3B6PNJ3 WHEAT RING-type domain-containing protein ;A0A446VMR8 TRITD RING-type domain-containing protein ;A0A446WKE3 TRITD RING-type domain-containing protein ;F2E357 HORVV Predicted protein ;A0A3B6NTR4 WHEAT RING-type domain-containing protein ;I1IFI3 BRADI RING-type domain-containing protein ;A0A0D3FA71 9ORYZ RING-type domain-containing pr…	AGCAGATCATTCAAAATGAATTTTGCACAAAGTGAATCCAAAACCAAACCGTAAACCACTTCCAAGACCTTCCTATACAGAAAATAGCATTAAGTTATAGTACATTCATGTAAACTTGTACAGGCATGTGTCCTAAACAGAAAACATAGCCAATCCTCACAAAGAACAAAATCTCTTGATATCATTAGCATACAAACAGACAGGAATCACAAAGCTTGTCACTTGCTGCTTGCTCCAGGATGTTCATGCATGCAGGCTTCGGGTATGGAAGTTATGTCAGCGTAAGTCCTTTGTGAGTTTTAATTGTCGTTGCCTTTAAGAATGTTGTACTTGCAAAGTGGGCAATTTGCATGCATCCGGAGCCATTTCGTAATACATGTTGAATGGAAATGATGGTTG…
TRINITY_DN77121_c2_g7_i4	89.0067	5.40189	0.536253	10.0734	7.24288e-24	2.00809e-21	GO:0046983;	M8AUL2 AEGTA BHLH domain-containing protein ;A0A453KZ52 AEGTS BHLH domain-containing protein ;A0A3B6MT03 WHEAT BHLH domain-containing protein ;F2E1D9 HORVV Predicted protein ;A0A3B6KK44 WHEAT BHLH domain-containing protein ;A0A446T4L7 TRITD BHLH domain-containing protein ;A0A446UBS1 TRITD BHLH domain-containing protein ;A0A3B6LN08 WHEAT BHLH domain-containing protein ;A0A446V8T7 TRITD BHLH domain…	AACAGCCACTAGTTCTTAACTCAAGCCTCAAGCTCGATCGTAGAGTCTGCAATCCAATCCTTTGCAGAAGCTTGATCGACCGAATTCCTAGGTCATTCATGGACTTTGACTTGCTGATGAGCTCCAGCCCGGAGGCGCAGCTGGCGCTGATGAACACGATGCTCCAGCTGGAGCAGGCGCTCAACGACCAGTCCTTCACGCCGGACGCTTCCCCGCCGATCTCTCCAGATCGGAAGAGCACACGTCTGAACTCCAGTCACATCACGATCTCGTATGCCGTCTTCTGCTTGAAAAAAACAAACAA
TRINITY_DN76150_c1_g3_i10	137.397	3.25268	0.323006	10.07	7.49578e-24	2.07312e-21	GO:0003677;GO:0003917;GO:0005694;GO:0006265;	A0A1W0VSK7 SORBI Uncharacterized protein ;A0A4V6DD55 SETVI Toprim domain-containing protein ;A0A2S3HJG3 9POAL Toprim domain-containing protein ;A0A2T7DZ03 9POAL Toprim domain-containing protein ;A0A194YIJ9 SORBI Uncharacterized protein ;A0A3L6PHG4 PANMI DNA topoisomerase 1-like ;A0A3L6S0Q0 PANMI DNA topoisomerase 1-like ;A0A1W0VSJ5 SORBI Uncharacterized protein ;A0A1D6NYQ0 MAIZE DNA topoisomerase…	CCATCAGAGTGATACTGAGCAACACCAACAACAACCCAATCAGGGCCTGACGAATAAATCAAAGGCAAAATGGCCCAAGAACTCCGTCTGTGCCTAGGGAATCATCACCCGTAAACGCCAACCATTAGATGAACCATACCGGTCAGCCAAAGACAAAGATCCAAAGGACACTCGGGACCCCAACGCAAACTTGACCAAACAAATCGAGGTGCACAATGACCAGCCTGCTCAGCAAATAACCAGGGGAACATCACCAACAGGAGAGCCGCTGATCTTGTCGAACCCACCATGTCCTGCTCCTGAAGAAAAACGCTCATAGCACCAACGTCACCTCCATCAGGCTAAGACACGATCACATGGTGGTTAGCTGAGCTGCCAAGCTGCTAGACTTTTCTCCCC…
TRINITY_DN79060_c2_g4_i2	763.607	2.9713	0.295383	10.0591	8.37254e-24	2.30434e-21			CAAAAGCACATGGAAAGACAGAAACCGAATCAAACAGAAAGATGGACGATAGATTGCAAACCAAACGATTTAACAGATTTTCAGTCACTACCAGCACAGCCTCAGGGAAAACAAATCTGCAACCATAGGAAGGGCAGAAGCAAAACCTAAATCAAAGACATGGATGGAAAAGCAGCTAAATAAAATAAAGACAGAAGAAGTAAGTTATAGGCTTCAAATGAGGAGCGTAAGAGATCAATAAGTCTTAGTCAGTTGTAGGATGTGCCACTCCTTTTAAGTTCCAGATTATCCTTAGATTCATGCACCTTTCCAGATCAATCTGAATTTCGAATATTACACCATGTAAGATAGGTTATCTATGTTATGATGAATTGAAAAGATAGTAGATCAAGAAGCTCT…
TRINITY_DN73927_c3_g1_i5	880.025	3.99819	0.397655	10.0544	8.78373e-24	2.41164e-21	GO:0004672;GO:0004842;GO:0005524;	A0A453JB38 AEGTS Protein kinase domain-containing protein ;A0A453JB53 AEGTS Uncharacterized protein ;A0A453JAP8 AEGTS Uncharacterized protein ;A0A3B6JQM0 WHEAT Uncharacterized protein ;A0A453JAW9 AEGTS Uncharacterized protein ;A0A453JAX3 AEGTS Protein kinase domain-containing protein ;A0A453JAQ9 AEGTS Uncharacterized protein ;A0A453JB63 AEGTS Uncharacterized protein ;A0A0Q3HMN4 BRADI Uncharacteri…	ACGTCCTCCAAAATCTGTAAGGGTGTCCCCAGCTTTTGCACAGCGTATGTTGTTTCAAAGGATGGATCGTCTTCGGTTTACGATCCTGGATCAGGGATCGACGCGCTCTCTGGCTCTGGGGTACCGAAAGGCAACTCCAGCAGCTCCAGCACCCAAGTGTTTTCAGAGGATTCGTCCCTGGTATCAGATCTGAATGACAACAGTTTAGGACAGGGTCTCTCTGGTTTTCCAAGCCTGCCACGCTCCAACTTGGCATCAGGGAATCTCCAAAGTACTGCATCTTCTGAAAGTCATGTCTCGTTTACTCTATATGATCATCTCACTGGAAGGGCAACAGTATACAACGACAATGACAGAATCGCTGAAAGCTCCATCGCAAGTAAATTGCGGGGTTTGGGC…
TRINITY_DN76227_c0_g6_i2	405.533	2.20558	0.21963	10.0422	9.93839e-24	2.71548e-21		A0A287N5K3 HORVV Uncharacterized protein ;A0A446RSX4 TRITD Uncharacterized protein ;A0A3B6IN94 WHEAT Uncharacterized protein ;I1GNS3 BRADI Uncharacterized protein ;A0A3B6JE16 WHEAT Uncharacterized protein ;A0A453H9Z2 AEGTS Uncharacterized protein ;R7WG92 AEGTA Uncharacterized protein ;A0A446R7F7 TRITD Uncharacterized protein ;A0A3B6HVU2 WHEAT Uncharacterized protein ;A0A0A9LM47 ARUDO Uncharacteri…	CGACCCCATCGCTGGCGTGGCGTCGGCTCCGTCGGTCCATCCAACCACGGCAGCTTCTGCCGGCCAACTCCGGCGCTCCCTTGCCTTCTTCCGGTCACTAGAGACAGGGACCCCCAAGACCGGACGCCCATCCCATGGGGGCTTCCGAGTCTCTCCTGGCAAGGCAGCCTCAGCAGCAGTCGCACTGGGCGGACGAGATCACGACGGTGTCGGACGGCCGGCGCAACGCCGCGGACGAAGACCCCCTCCTTCGCCGCATCCGCTCACTCACCATCGCCCCGCCGCTGCTGAGCGGTCAGCCAGCAGCGGGCTCGGAGACGGAGACAAGCTTCACTGACATCCTTGTCCGGAAACCTGCTACTGCGTCCTCTGCCGCCTCCGGTAATATGAATCCGAATC…
TRINITY_DN71586_c1_g6_i14	292.483	2.73874	0.272856	10.0373	1.0446e-23	2.84731e-21	GO:0004843;GO:0005768;GO:0016020;GO:0016579;GO:0070536;GO:0071108;	A0A2K2D8F3 BRADI MPN domain-containing protein ;A0A453H9E3 AEGTS MPN domain-containing protein ;A0A453H9W8 AEGTS Uncharacterized protein ;A0A453H9P6 AEGTS MPN domain-containing protein ;I1HFJ9 BRADI MPN domain-containing protein ;A0A0D9V1A8 9ORYZ MPN domain-containing protein ;F2DZR3 HORVV Predicted protein (Fragment) ;A0A0D9V1A7 9ORYZ MPN domain-containing protein ;A0A0E0MWU7 ORYRU MPN domain-co…	CAAAGACAGACGACATCTTTCATTAGTGGGATGAACAGAAGATTGGAGGACTGCGGAACCGCGATAGAGGAGATACAGCAAGTGCCAGAGCTCAAGGAGCTCAAAGAGTTCTCAACTGGGCTTGTTACCAGATTGGAAGATATCCGTGAACTGTGTGCTGCTGAAAAAGATGGTTTGAGTGAAGAGGAGAAGGCCTTCCGACAGAAGATAACCGACCTCTGCAATCTTCCGAAGAAGAAAAAGTTCATAACTTGAACGGTAATATGTTTGGACTCTATGTGTCGTACTTGTGTTGTAGTAATTTTGGTTTCTGTTGTGCTTAGCACTCATTGTTGTCATGTCCTTAACTATCTTGTTAATCCGAGCTAAAAACTATGCACCGTTACTTTTTTGGTAGTG…
TRINITY_DN72471_c0_g13_i23	1405.5	2.53247	0.252868	10.015	1.30963e-23	3.5526e-21	GO:0003677;GO:0005634;	A0A077RXJ2 WHEAT Uncharacterized protein ;A0A287IF24 HORVV Uncharacterized protein ;	CTGCTTCCATAAGCTTTCTTGTAACTGTAAATGTAGAAACCTAGTACTAAATAATTGGTCAGAAATTTAAATATCTGAAGGTTTTTTTTTTGAGAAAACCACATAATTCCATTAGCATAGTAACTGGAGATTACAGCATACGTGGCCCAACTCTGGAACAATCCAGACAACAACAGAACCAGGAAAGTGCAAAAGGACCCCTAGAAATAAAGAAAATACAAAGAGAGCCCTCAAGGTCCTTGTGCACAACCAAACATCGCCCAATGGCAATCTCCAGCGCCGCCGTTGCCGGAGAAGAAAAAGATGGGCAAACCACGACCCCAGCTCTGAGGAGATACCATCGGAGATCTGCTCCTTTGTGGACCTCAAAAGTAGGCAGCTGCAAGCAGCCGCACCTTC…
TRINITY_DN30009_c0_g1_i3	125.527	5.70193	0.569623	10.01	1.37742e-23	3.71576e-21		B9F1J7 ORYSJ Uncharacterized protein ;A0A0E0NIZ6 ORYRU Uncharacterized protein ;Q6ET92 ORYSJ F-box protein family-like ;A0A0E0CPK0 9ORYZ Uncharacterized protein ;A2X845 ORYSI Uncharacterized protein ;I1P2Y8 ORYGL Uncharacterized protein ;	GGTTTAGTCAACGATTGAGCGTGGGAAGAGAACTGCATAGTCAAGAAGAGAAATTAATGTCATAGCTGACGACGCCCTCTGGTCTGAATGGCAGCCAGGTGCCACAGGTCGACCGATCGAGACTAGCATAACTTGGTAAACAAAAGTCACAGTTTGCTGAGAAGCCAGAATTCGATCCACTGAACGTGGTGTGGTCTTTGAATTCGTGGAAATGCGGCATCAGAATTATAGACAGAAGGAGCAGGGCAGTTGTACAGTTCCAAGTTCAACCAGATATGATAGGCTTAAGGGATGCATTTATTTTTACAGTACAAATATATGAGTTCGTTAACTCTAATTCCCTGAGTTGTTTCCATGCTGTTGTGGTTCCTTCAAAGTTGCTGAACAAATAATGCATGA…
TRINITY_DN74222_c1_g1_i6	514.142	1.67486	0.167405	10.0048	1.45121e-23	3.89723e-21	GO:0005739;GO:0006099;GO:0006121;GO:0008177;GO:0018293;GO:0034553;GO:0080022;	I1ILF9 BRADI Uncharacterized protein ;F2D1H1 HORVV Predicted protein (Fragment) ;F2D669 HORVV Predicted protein ;A0A287SMM7 HORVV Uncharacterized protein ;A0A287SMI5 HORVV Uncharacterized protein ;A0A3B6LTV5 WHEAT Uncharacterized protein ;A0A3B6KNX2 WHEAT Uncharacterized protein ;A0A446TJE5 TRITD Uncharacterized protein ;A0A0D9XSK6 9ORYZ Uncharacterized protein ;A0A0E0MFY2 ORYPU Uncharacterized p…	CCGATCTCAATTCCCGCCATGGTAAACGTTTGTTATATCACGTACGCTTCCGTTTTTGGGACCGTGTGCTATGTTTCCACCGCGCCGCTGGGTTACTTGCTGTCAGACGGTTGGAATTGTCGGGCATCAGGGTTCTCTTCCGCACAATACGCGGAAAGGACCTTCCGTGTGACATTGGGGGCCTTAAAAAGCCTGATCTGTACTAGTGAAGGCGCACCTGTTCATCTAGTTTCCTCAAGGATAGAGGTGAAAACATCACTAGCACACGTCCAGTAAAAACCCAATTCCCTGAATCGTTCAACGTTCAAGGATGGTGCATCTAGCCATGATTTGCCTTATTTACACAAGCATCGTACGGAAGGACGACAACAAAATGATCTTACTTAAACATAATTTATT…
TRINITY_DN67630_c1_g1_i12	885.224	1.80216	0.180486	9.98502	1.77269e-23	4.71819e-21	GO:0000209;GO:0005783;GO:0016021;GO:0030433;GO:0061631;	I1H048 2 domain-containing protein ;A0A446X5R9 2 domain-containing protein ;A0A287VYN5 2 domain-containing protein ;A0A3B6RB82 2 domain-containing protein ;A0A446Y5F4 2 domain-containing protein ;A0A3B6SD12 2 domain-containing protein ;A0A453R090 2 domain-containing protein ;A0A3B6TMK3 2 domain-containing protein ;J3MC10 2 domain-containing protein ;A0A446X5L1 2 domain-containing protein ;	GCTCTTAGCACGAGAATGGCTAGTCATTCATGTCCTGAAAGAATTTTACATCTTTACCATAAACCAACATGTCATGAATTAAATACGTTTGCAGCTAAGCAAAAAAAATCAGGCAAAGTTTTTTTAAAAAACTCAAATAAAGGAGCTTGTAGAGTTTCTCGACAAGTGAGAATACGGTTCTACAGACTTTACCATCACAAGTTCATCACAAGGTAGTAATCCACGGATGAATGAGTTGCACAAACCAAGAGAAAGCTATACAAAATTACGGCCCCACCATCACACTTTTTATTGGACTTTTTACTGTCAAAGTTGCATCAGGGGCAAGGCCATCACCGCGCCAAATACAGAGACGATAAGCACCATCAGCCAAAAGGGCAGTCTCGTCTTCTGCTTCTT…
TRINITY_DN62441_c0_g1_i5	635.931	3.63151	0.36403	9.97586	1.94404e-23	5.1621e-21	GO:0004568;GO:0005975;GO:0006032;GO:0016998;	A0A452YSP0 cat domain-containing protein ;A0A446IYP0 cat domain-containing protein ;M7ZCV6 TRIUA Chitinase 8 ;A0A446JXG5 cat domain-containing protein ;M0Y3A2 cat domain-containing protein ;A0A452YSH6 AEGTS Uncharacterized protein ;A0A3B5ZU54 WHEAT Uncharacterized protein ;A0A452YSI2 AEGTS Uncharacterized protein ;A0A3B5ZVX5 WHEAT Uncharacterized protein ;A0A3B5ZU70 WHEAT Uncharacterized protein ;	CCCACTCGTCCATGCGGAAGTCCAGCGCGCAGATGGACGACACCCCGTCCATTTGAGTCTTCTCTTTAAAATATACTATGGGTTACGTATTGTAAAATCTCCCTTAATTATTTATTCCACACGTGGCATATGCTACATGCCGATTATTCATAGCTTGCATAGCGCATACAATCATAGACGTACACACGCTGTGACCGCCGTGGGGCCTACATTGATCAAACAAGTTTTAGGCTTGGGCGAAGTTCTGCTGCGTGCGACAGTCGAGGTTGCCCCCAGGGTCCGTGCCGAGGATGCTGCAGTAGCGCGTGTAGTAGCCGATACGGTCGGCGTTCCTATCAACGTTCGGGCCCGAGCCGCACTCCAGCCCGCCGTTGATGATGTTGGTGATGACACCGTATC…
TRINITY_DN63721_c0_g2_i4	99.3195	3.62132	0.363094	9.9735	1.99083e-23	5.27398e-21	GO:0008643;GO:0016021;	A0A453MPQ5 AEGTS Uncharacterized protein ;A0A453MPT0 AEGTS Uncharacterized protein ;	CGAGATCTACACGTTCAGAGTTCTACAGTCCGACGATCCAGATCTGTGCTTCGGCGTTGTAGATAGGGTGTGTAGGTGTGGGTTTGCCGGTGGCGCGGCCAGGATGGGGTGGTTCGCGTCATGGCGAATAAAGTGGCCCGAGCTCGGCCCCCATCTCGCCGACGACAGCGACGAGTTTCTAGGTCCTTTGGGTCTCGTGGGTGGCGTCCTGGCGAGGTGGATGTCATCCTTCGTCGAGCTTTTGTCCTCCCGGCCTCTTCCAGATCGGAAGAGCACACGTCTGAACTCCAGTCACTTAGGCATCTCGTATGCCGTCTTCTGCTTGAAAAAAAAAAAAAAATCATCCACAAG
TRINITY_DN65267_c0_g2_i4	210.507	4.68425	0.469885	9.96893	2.08454e-23	5.50934e-21	GO:0003677;GO:0003700;GO:0005634;	A0A3B6NT27 WHEAT AP2/ERF domain-containing protein ;A0A446VQ53 TRITD AP2/ERF domain-containing protein ;A0A453PQG1 AEGTS Uncharacterized protein ;A0A446WMT4 TRITD AP2/ERF domain-containing protein ;A0A3B6QIW8 WHEAT AP2/ERF domain-containing protein ;A0A0P0VPW0 ORYSJ Os02g0767800 protein ;A0A0E0NLE3 ORYRU AP2/ERF domain-containing protein ;Q6Z301 ORYSJ AP2 domain-containing transcription factor-li…	CCGCCATGTCGCCCAAGTCCATCCAGCGCTTCGCGGCAGCCGCCGCCTCCAGCCCCCTGCAGCCCACCGCGCCGGCCTGGAACGCCGGTGCCGCCGACCAGCCTCGCGGCGGCTACGGCGACGCGTCGTTCGGCTCCTCGACGGAGGAGGAGGCCGGCGACAACGGCGCCGATCACAATGGCGACATCATGGCGCAGGACGAGAACGACGTGGACTACGGCGCGCTGGCGGACATCGACGCCTTCTTCCAGTCGCCCAAGTGCATGGACTACTGCATGGACCCGTGCAGCACCTTCTTCGCGCCGGCGCCCACGGCCATGGCGCCCGGCGCCGAGTGGGAGGAGGAAGGTGAGATCAGCCTCTGGAGCTTCTCCTCCTCCTACAACTGATCCTGCTCAG…
TRINITY_DN70569_c0_g1_i10	622.888	3.8718	0.388576	9.96406	2.18937e-23	5.7729e-21	GO:0003676;GO:0003723;GO:0005634;GO:0005681;GO:0009644;GO:0048026;GO:1990904;	A0A287P9W6 HORVV Uncharacterized protein ;A0A287PB03 HORVV RRM domain-containing protein ;M0V584 HORVV RRM domain-containing protein ;A0A287PA87 HORVV RRM domain-containing protein ;I1H752 BRADI RRM domain-containing protein ;A0A446S8H0 TRITD RRM domain-containing protein ;A0A3B6IUA2 WHEAT RRM domain-containing protein ;A0A3B6JLU1 WHEAT RRM domain-containing protein ;A0A453IFH6 AEGTS RRM domain-c…	TTATGTTTTTTTTTTTTTTTTAATGATACGGCGACCACCGAGATCTACACGTTCAGAGTTCTACAGTCCGACGATCTTACAGCAGAGGGCGATCGTACTCTCGCCATGACAGGAGGCAATCCTACTCACCTTATGGCATAAGGAGATCATGCAGTCCCTCCGACAGGTCCAACTCTCCATATGAAAGGCGCAGATCATACTCGCCATATGGAGATCGGAAGAGCACA
TRINITY_DN62083_c0_g2_i1	55.4536	6.71948	0.674632	9.96021	2.27582e-23	5.98688e-21	GO:0046983;	A0A446QBD1 TRITD BHLH domain-containing protein ;A0A3B6FW03 WHEAT BHLH domain-containing protein ;A0A077RZI7 WHEAT BHLH domain-containing protein ;A0A453GDX8 AEGTS BHLH domain-containing protein ;R7W1E9 AEGTA Transcription factor bHLH84 ;A0A446P129 TRITD BHLH domain-containing protein ;A0A3B6EP59 WHEAT BHLH domain-containing protein ;M7YLB1 TRIUA Transcription factor bHLH84 ;A0A446P1D3 TRITD BHLH…	TTTGTTTCTTCCTCTTGACAACGAGGGCTATTACTCAGCGCCGATGGTGAACACTAGCATGGACTTATGCACTGATCACCGGCATCAGACTGTTATTGGTCACAAGAGGGTATCCTGCATGGATGAGCCGGTCAAGAAGACTAGCAAGAAATCCCGGACTGTTCCCTCGGTATCAGAGGCTCTGGGCTCAAGCCTTGCCGATAAGGAGACAAACGCCGACATTGTCAATCAGAGCTCCTCGTCCTGCTGCAGCTCGGAAGAAGATTCGATTGGCACATCGGAGAAGTCCATTGTTCCGAACCAGAGTGACAATTCAAGAGGTTGTAAGCGGCCTTCGAAGAATTTGCAAAGTCTTTATGCAGATCGGAAGAGCACACGTCTGA
TRINITY_DN58659_c0_g1_i8	4540.78	3.38715	0.340204	9.95622	2.36907e-23	6.21772e-21	GO:0000302;GO:0005783;GO:0006457;GO:0009408;GO:0009651;GO:0016021;GO:0043621;GO:0051082;GO:0051259;	M0UGW6 HORVV SHSP domain-containing protein ;A0A287IJH1 HORVV SHSP domain-containing protein ;A0A1E5VJ63 9POAL 23.2 kDa heat shock protein ;A0A3L6Q8E2 PANMI 23.2 kDa heat shock protein-like ;K3Y9Z4 SETIT SHSP domain-containing protein ;A0A4U6TU06 SETVI SHSP domain-containing protein ;A0A1B6PL34 SORBI SHSP domain-containing protein ;A0A3L6Q0P6 PANMI 23.2 kDa heat shock protein-like ;A0A2S3I6X4 9PO…	TTTTTTCAACTTTAATTTTTTTTTTTTTTTTTTTCAAGCAGAAGACGGCATACGAGATACATCGGTGACTGGAGTTCAGACGTGTGCTCTTCCGATCTCCACCTTGATGTCCTCCTTCCGCATCCCCGGCACGTCCACCACGATCTCGTGGGCGTCGGGGGTCTCGCGCCAGTCCACGCGGGCCATGGAGAGCATGGCCACGTCGTCGCGGTCGAAGCCGAAGGGGACGTGCTCCAGGATCCGGAACGGGTCGGCCAGGAGGCCCATCTCCTGCAGCGGCGACGTCACGGCATCGTCCCGCCCGCCGCCGCTGTTCCCAAACCACGGGATGATCGCGCCGTGGGCAGGCACCACGGCCAGAGCCACGGCAATGCAGCAGAGCGCCATGAAGTATAGCGT…
TRINITY_DN72959_c1_g7_i7	12312.8	3.90902	0.392967	9.94745	2.5873e-23	6.77479e-21	GO:0004497;GO:0005506;GO:0016021;GO:0016705;GO:0016709;GO:0020037;	A0A3B5ZQ92 WHEAT Uncharacterized protein ;A0A452Y0N5 AEGTS Uncharacterized protein ;A0A452Y0P4 AEGTS Uncharacterized protein ;A0A446INJ8 TRITD Uncharacterized protein ;M8B3N1 AEGTA Cytochrome P450 71C1 ;A0A3B5YUU7 WHEAT Uncharacterized protein ;A0A446JN88 TRITD Uncharacterized protein ;T1LM04 TRIUA Uncharacterized protein ;A0A452Y0N8 AEGTS Uncharacterized protein ;K3YH17 SETIT Uncharacterized pro…	CTACTGCACCTGGCCACCACAACCAGTGGCAGAAACAAGGCAAAGCGTGTACCTCCTTCCCCTCCGGGGTTCCCTGTCATAGGCCATCTCCACCTCGTCGGTGACCTTCCTCACGTCTCCCTCTGCAACCTCTCCAGGACGCACGCCCCCGACGGCCTCATGCTACTCCGCCTCGGCGCCGTCCCGAACCTCGTTGTGTCGTCCCCGCGTGCCGCCGAGGCGATCATGCGGACGCACGACCACATGTTCGCGTCCCGCCCACCGTCCAAGATCGCCGAGGTGCTCCTGTACGGGCCGTCGTCGGACATTGCTTTCTCCCCCTACGGCGAGCACTGGCGGCAGGCGAGGAAGCTCGTCACCACCCACCTCTTCACCGTCAAAAAGGTCCAGTCGTACCGC…
TRINITY_DN72614_c0_g9_i2	484.487	3.55917	0.358457	9.92914	3.10915e-23	8.1037e-21	GO:0005758;GO:0006825;GO:0016531;	A0A446T3V6 TRITD Uncharacterized protein ;M8AI61 TRIUA Cytochrome c oxidase copper chaperone ;A0A287RJL3 HORVV Uncharacterized protein ;A0A287RJT9 HORVV Uncharacterized protein ;A0A3B6LMJ4 WHEAT Uncharacterized protein ;A0A287RK05 HORVV Uncharacterized protein ;A0A3B6KIZ7 WHEAT Uncharacterized protein ;M0V8J9 HORVV Uncharacterized protein ;A0A446UAY0 TRITD Uncharacterized protein ;A0A453KWY2 AEGT…	TTTTTTTTTTTTTTTTTTTTTTTTTTTTTTTTTTTTTTTTTTTTTTTTTTTTTTTTTTTGTTCAAAAAAAAAAAAAATAATTTGCAAACGGTGGGGTGTAATAAAATCTGCAAGCAGTCCGAATATATCCAATCCAACCACTGACCGGAAGGAACAATGTCCCCAAACAATACACTGTTTGGAGAAAGTTCAACACGGTACCATTATAACAAAATTCCATATATGTGGTGCTCAACGCCCTGGGGGGCAAAACATGCCCCTTATCAAACTGGAATGCTAGCAGAAGCCAGTATCCAACATGTCGGAAGTCGCTATGAATCTATGTCGGAGCGAGGAATCAGACGTTGAACCCTTCAGCTCTCAAGCATTGGCGATGGGCTTCGATCCACTTCCCGCACG…
TRINITY_DN73710_c1_g2_i6	546.795	3.50761	0.353307	9.92794	3.14702e-23	8.18356e-21	GO:0005739;GO:0009916;GO:0010230;GO:0016021;GO:0046872;GO:0070469;GO:0102721;	I1J1E0 BRADI Ubiquinol oxidase ;A0A287J7L8 HORVV Ubiquinol oxidase ;A0A287J7W1 HORVV Ubiquinol oxidase ;A0A516UXJ3 HORVU Ubiquinol oxidase ;F2DYZ2 HORVV Ubiquinol oxidase ;A0A3B6CC83 WHEAT Ubiquinol oxidase ;N1QT31 AEGTA Ubiquinol oxidase ;A0A446MNP4 TRITD Ubiquinol oxidase ;A0A453CUN5 AEGTS Ubiquinol oxidase ;M7ZCF4 TRIUA Ubiquinol oxidase ;	ATTTTTTTTTTTTTTTTTTTTTTTACAAATTGCACGTCCATTAAAAAATCTCATTGGCAACTCATAATACAGTGGAGTATCATATTTACAGGCGTTACCGGCTTACATAAGGCGTAAACATCCCATCCGCAGGACCAAGACACAAACTTGATTAGCCAGAACAGAGTGACAAAACAACTCCACCGACATGAAATCATTTACGTAAAGAGGGCTTAAATTGGCGACGGTGGTGTAGTACAGTGTAAAAACTGAGCAAGCATCGATCGTCTACTGAATTGATCAGTGGAACCCGAGCGGCGCAGGCGTCTCCTTGAGTGTCAGTCCCTGGTAATGGATGTCCGATGCGTAGTGGTTGGCGTCGCGGTGGTGCGCCTCGTCGGCGCGCACGACGGTGACGAC…
TRINITY_DN69325_c0_g1_i2	273.721	2.7121	0.273622	9.91184	3.69771e-23	9.57157e-21			CGCGCTTCGTCGGCTGCTTCCGCGACTGATGCACGGCCGCGGATCGACCGGTCGAGCTGGTCGATCGTTGTAATTCTTGATGTTTCTTTAGGGTCCGCTCTCTCCCGTGTTACGCTTGTCTCAATTGGTTTGGTGCGAGAAATCGGACAAGAACTTCGAGGTTGATGGTGATGATGATGAAAAAATTGTGATTTAACTTCGAGGTAGATAGAATAGAACTTCGAGGTTTGTTGATGATGATGAAAAATTGTGATTAATGTAAGTGTGTAGAGACAGACCCTTTTCCTTTGTCGATCGATCAAGTACTTCGCTTTGATGCTCTCTGCAGAAAAAGTGGCTTTAATTAACTTTAGCGAGTTGTTTGTGTGCACGATTAGCATCAAGAACGAACGGTATCAG…
TRINITY_DN74898_c0_g6_i2	3173.45	3.27772	0.33071	9.91117	3.72273e-23	9.61434e-21	GO:0000302;GO:0006457;GO:0009408;GO:0009651;GO:0043621;GO:0051082;GO:0051259;	A0A4V6D222 SETVI SHSP domain-containing protein ;I1H741 BRADI SHSP domain-containing protein ;K4AG60 SETIT SHSP domain-containing protein ;A0A317YLI6 MAIZE Class I heat shock protein ;B4F976 MAIZE 17.4 kDa class I heat shock protein ;A0A0D9VSB7 9ORYZ SHSP domain-containing protein ;A3AGD3 ORYSJ SHSP domain-containing protein ;A0A0E0AGQ9 9ORYZ SHSP domain-containing protein ;A0A0E0GKD0 ORYNI SHSP …	GACGTGTGCTCTTCCGATCTGCTAAGCCGGAGTCTCTAGCCGGTGATCTGGACGGGCTTGGCGTCGGGCTTCTTGGCCTCCTCCTTGGGCACGGTGACCGTGAGGACGCCGTTCTCCATGGACGCCTTGATCTGCTCCGTCTTGGCGTTGTCCGGGAGCCGGAACCTGCGCAGAAACTTGCCGCTGCTACGCTCCACGCGGTGCCAGGTGTCGGACTTCTCCTCCTGCTCCTTGTTCCGCTCGCCGCTGATCTGCAGCACGTTGCCGTCCTCCACCTCCACCTTCACATCCTCCTTCTTCAGCCCGGGCACGTCCGCCTTGAAAACGTGAGCTTCGGGTGTCTCCTTCCAGTCGATTCGCGCGCCGGCGAAGGCCGCGGTCTCAGAGGAGGTGCGTGGG…
TRINITY_DN80253_c1_g5_i11	565.033	3.05103	0.308011	9.90557	3.93702e-23	1.01446e-20	GO:0004672;GO:0004674;GO:0005524;	A0A2K2CWI7 BRADI Protein kinase domain-containing protein ;A0A3L6RNU6 PANMI Serine/threonine-protein kinase sid1-like ;A0A0E0JZ70 ORYPU Protein kinase domain-containing protein ;A0A2T7F5I1 9POAL Protein kinase domain-containing protein ;A0A0E0NDX4 ORYRU Protein kinase domain-containing protein ;A0A0E0CJT9 9ORYZ Protein kinase domain-containing protein ;A0A2T8KVC7 9POAL Protein kinase domain-conta…	CCAGTATGGCGTGCCCGAAGCTCATCTCCCTAAATGCCGAGTAGCTTGGTTGCAGCTCCGACATGCTGCACCATTCCACAAACAACGCGACAGATGCATCGTTAACCAGAAATCAGTGGGATGTAACTTCTGTGAGTAGATGGGTGCAGAAACCGTTGATCTTACTTGGTGGCCAGCCCCATCCCCGATGGTTATGTAGACCGGCGAAGACTGGCCTGGAACAGGGGAGCACAAGCCATTTACAATGTTCTATGCGACATTTGATATGCATGGAGCATGCATCAGAGTGATCAACCATGGTGTTTCGCTCCTGTTTACCTTGGGGAACTCAGCTTCAAGCCACATGTACCGAGAAGTATATTTTCCTTTAGAAGTGAACCTACGGTGCGTAACAATTAA…
TRINITY_DN65211_c4_g5_i4	763.985	2.68331	0.270963	9.90287	4.04487e-23	1.03988e-20	GO:0004867;GO:0005576;	A0A453DSS9 BIRK domain-containing protein ;A0A446PAJ4 BIRK domain-containing protein ;A0A3B6FHY4 BIRK domain-containing protein ;A0A446N222 BIRK domain-containing protein ;A0A3B6EBP3 BIRK domain-containing protein ;A0A453DSU0 BIRK domain-containing protein ;A0A3B6GKA1 BIRK domain-containing protein ;A0A453DSU3 AEGTS Uncharacterized protein ;A0A453DSU9 BIRK domain-containing protein ;A0A3B6GM24 BI…	TCGCAACAAGAACTATGCATTCACATACTGCATTTACCATAAAGATGAATTTGTAGAGGGGGGTTGTTAACCAGAGTGATTTAAAACTAGTTTTGGTGCAGATTATACCATAGCCAGTTACATGTAAAATATTTTTCTGAGATAACCCACTGGACGAAGATTTGGTGCACATAAGCACCAGTGCTCTCGGTTTTAAAATATTTGAAAATTCTATTTATATGTTTTAAAAAATCATAAAATTTATTACATGAATACGTATACATGTCTTGAAGACTCGTGCAATAGTTTTGTGGAAATCGTGATAGGTTCAATAACAAGTACTCCTTGCATTCATAAAACGATGTTGGAGATTTATCTAAATTTCGATCGTATCTGTACAATAAAGAGTACCTAGATAAA…
TRINITY_DN70733_c0_g3_i6	4552.62	3.80661	0.384638	9.89659	4.30691e-23	1.10474e-20	GO:0003978;GO:0006012;GO:0016021;	A0A287GUF9 HORVV UDP-glucose 4-epimerase ;A0A287GUH4 HORVV UDP-glucose 4-epimerase ;Q58IJ6 HORVU UDP-glucose 4-epimerase ;A0A287GUI1 HORVV UDP-glucose 4-epimerase ;A0A3B5Z677 WHEAT UDP-glucose 4-epimerase ;A0A453A5M8 dom domain-containing protein ;A0A3B6A3S2 WHEAT UDP-glucose 4-epimerase ;A0A446KFC4 TRITD UDP-glucose 4-epimerase ;A0A3B5Y8V7 WHEAT UDP-glucose 4-epimerase ;A0A287GUH8 HORVV UDP-gluc…	TCCGCGTCGTCGTCGTCGACTCCCTCGACAACGCCTCCGAGGCCGCCCTCCACCGCGTCCGCGACCTCGCCGGAACGCACAACGCCAAGAACCTAGACTTCCGCAAGGTAATTCAATTAACCATGCCCTCGATTTTCTTTGATTCTGCTACCATGTCCTTCCAATCGATCGTTACACTATCCATCGAGAGATGAGATTGATTTGGGTTCCTCTCTTCTCTTGTGTTTTGTTTTGTTTTATTTTATTTGTGTTATAATCATCATCTGAAAAACAAAAACAAACTCTTTCCTTTTAATTACTCCAATATAGTAATTCCTTCAGCTTTAGTAAGATAGTAGATACTAGATACTAGGAGATTTTGAAGGAAACTGTTGGAATTAGAGCCCGGCCGCGGCCGGT…
TRINITY_DN36934_c0_g1_i3	340.508	4.59016	0.464195	9.88845	4.67226e-23	1.19574e-20	GO:0004672;GO:0004674;GO:0005524;GO:0005737;GO:0016021;GO:0023014;GO:0032147;	A0A3B6GXL7 WHEAT Protein kinase domain-containing protein ;A0A453FA53 AEGTS Protein kinase domain-containing protein ;A0A287LEH0 HORVV Protein kinase domain-containing protein ;A0A287LEI5 HORVV Protein kinase domain-containing protein ;A0A446NL65 TRITD Protein kinase domain-containing protein ;A0A3B6EH93 WHEAT Protein kinase domain-containing protein ;A0A0E0JMV8 ORYPU Protein kinase domain-contai…	GAGCTCTTTCTGCTGCTCAGCTAACCGAGCAGCCGTTGATCCTACTGTAGGCACACGGTCAGCATCCTCCACGTATTTTTTTTTTTTTTTTTTTTTTTTTTTTTTTTTTTTTTTTTTTCTGTTATTTCACTTTCATCACAAAAGGTACTGACAGCAAATACAGGTGGGAGACCCGAACAGAGCTCTTTCTGCTGCTCAGCTAACCGAGCAGCCGTTGATCCTACTGTAGGCACACGGTCAGCATCCTCCACGTATGCATCGAGGAAATCGACCGCTGTTTCCAGGCATTCTTCAGCCGTAGCGCAATCGTCCTCGCCGGCGGCCTTGTCCGCGGCGTCGTCGATGGATTCAGGGATCTCATTGAGCACGTCGATCCAGCCTTCATCCGAGTTCCAATCC…
TRINITY_DN72510_c1_g4_i1	857.763	2.74896	0.27809	9.88515	4.82866e-23	1.23298e-20	GO:0000978;GO:0003700;GO:0005634;GO:0009408;GO:0034605;GO:0043565;GO:0045892;GO:0061408;	A0A287RMN8 HORVV Uncharacterized protein ;M0X7S7 DOMAIN domain-containing protein ;F2DQR3 HORVV Predicted protein (Fragment) ;A0A0E0ESY9 DOMAIN domain-containing protein ;A0A453KZ34 AEGTS Uncharacterized protein ;A0A446UBS3 TRITD Uncharacterized protein ;M8CUB1 AEGTA Heat stress transcription factor B-1 ;A0A453KZ98 DOMAIN domain-containing protein ;A0A3B6MT14 DOMAIN domain-containing protein ;A0A…	TTAAATTTTAACAAATCTAAGATATTTATTTATAAAAGGAGGGAGTAGCAGCAAGTCTTTTAATAGACAATGGGTAACCAGGTCACTATATACTTCACGATAAAAAAAAACATATGTATATCTCAACAAGGGTGTAATTTCACACCTCGTCAAATTTAGTACTGCTAGCATTAGTTCTCCACACCTTTTATGTGGTGGAGACAGCTGCGCGGCTCTGATCAGCATGAACACCATCTTGTAACCTTCCTACATTCTTCATGTTCCAGCCTTCCTACTTCTCCAGCATACCTCAATTAATTTTAGCAAGCTTACCTTCAGAATTTAGTGTCCTTACTCTGCTTTTCTGAATTTTCCCTAAGCACAACGTTGATGGGACCATTCTGGTCATCAACGCAGCGA…
TRINITY_DN65805_c0_g1_i11	214.289	4.36667	0.441824	9.88327	4.91983e-23	1.25343e-20		F2DER0 HORVV Predicted protein ;A0A0D9VKU7 9ORYZ Uncharacterized protein ;A0A3B6RC25 WHEAT Uncharacterized protein ;M7ZRL0 TRIUA Uncharacterized protein ;A0A446Y857 TRITD Uncharacterized protein ;A0A453R855 AEGTS Uncharacterized protein ;A0A3B6TMS5 WHEAT Uncharacterized protein ;A0A0D3GEQ1 9ORYZ Uncharacterized protein ;I1Q136 ORYGL Uncharacterized protein ;A0A0E0L9U3 ORYPU Uncharacterized protei…	CAGATCTTTGTTTTTTTTTTTTTTCAAGCAGAAGACGGCATACGAGATACATCGGTGACTGGAGTTCAGACGTGTGCTCTTCCGATCTTATTTTAATAAAGAAAATATCATCAATTACATCCAGTCTCTGCAACAATAAAATATCAAGATTTTAATTTAAAATTAATCTGGGCACCCATGCATGGTGTTGTCGGCGTCGCGAAAACCACATAGGTTGGCGAGGAAGCAGGAAGCCGGCAACGAAGAACTCAAACAACATCGAGCAGTCGCGTCAAGACATTCTCCAGAACTTCATCGTCCGTCTCCTGATGCATCCCGATGAAGCATCTCAGCGGACAGGGTTTCGAAGATCTCCCATGAAAGAAGAACTAGTGAAAGGGCTATGGAATATAGCAGAAT…
TRINITY_DN66654_c1_g11_i2	2781.8	2.82039	0.285951	9.86322	6.00884e-23	1.5172e-20	GO:0047274;	A0A453E305 AEGTS Uncharacterized protein ;R7W232 AEGTA Uncharacterized protein ;A0A453E300 AEGTS Uncharacterized protein ;A0A453E2P4 AEGTS Uncharacterized protein ;A0A446PEJ4 TRITD Uncharacterized protein ;A0A077RQ67 WHEAT Uncharacterized protein ;A0A3B6GR62 WHEAT Uncharacterized protein ;A0A0P0UYK7 ORYSJ Os01g0170000 protein (Fragment) ;M7YGB8 TRIUA Uncharacterized protein ;A0A3B6EDA4 WHEAT Unch…	CAAGGGTGGTGCTATTGTACTAATCCCACCACCCGCCGGACCCGGACCCGCTCTCCAGCCCCTGCAGCTACCTCCTCCACGTCGACGCCGACGACGAGGCGCTGATCCAGTTCCCCAGCCCCAACCCTAGCCTCGCCGGCTCCTTCTCGCTCGCCGCCGCCGCCTCCCCGCCGCCCATCGACCCGACGCCGCACGTCTCCTCGCAGTTCTACACCTTCAAGTGACAGTGGAGGTGGGCGTCAAGGGCGCGGGGGAGATGGTGGCTTACTCGTCGGCAAGGCCCAGGCTGTGCAAGGTCGACGGCGAGGATGCAGAGTTCGCGTACGAAGACGGCGTGGTCACCGTCGCCGTGCCGTGGACAGGGTCGTCGTCGAAGCTGGCCCGTGTCGAGTACATCTA…
TRINITY_DN73699_c7_g3_i1	206.952	2.7188	0.275936	9.85302	6.65151e-23	1.67574e-20	GO:0016021;	A0A0A9IKD5 ARUDO RING-type domain-containing protein ;A0A2S3HYW6 9POAL RING-type domain-containing protein ;A0A0E0DZH1 9ORYZ RING-type domain-containing protein ;A0A2S3HKM5 9POAL RING-type domain-containing protein ;A0A2T7DST9 9POAL RING-type domain-containing protein ;A0A3L6S0T5 PANMI RING-H2 finger protein ATL2L ;A0A2T7E0V5 9POAL RING-type domain-containing protein ;A0A3L6RY84 PANMI RING-type d…	TTGCCTTCGGGTGTTTACTTCCTGTTGCCTTCGGGTGTTTATATTCTGTACTGTACCCCGCGGGACGTTTAGCGAAGCGTGTGGTTCGCACGCCTAGCCGCCGTCGCAAACCCTGAGTCCGCTTCGGAGTACGGCCAGACTTCGTTACGGGTAGCTTAGTCGGGTGGCCCCCCTAGACTTTCTTGTTGAACTGGGAACGGTCTTGTTGTGAGACATCCACCTGTCGTAAGTGGGTCGAGCATGCGTATGGTTACATTTGGGCAACCCCTGCAGGGTGTACATCTT
TRINITY_DN65690_c9_g1_i5	2773.99	2.47157	0.251029	9.84577	7.14862e-23	1.79697e-20	GO:0005773;GO:0005886;GO:0009414;GO:0009506;GO:0015250;GO:0015267;GO:0016021;	A0A3S6GW21 WHEAT Plasma membrane intrinsic protein 1B ;A0A446T1W1 TRITD Uncharacterized protein ;A0A3B6KFW7 WHEAT Uncharacterized protein ;M7YSX3 TRIUA Aquaporin PIP1-5 ;A0A287R9Z4 HORVV Uncharacterized protein ;A0A341VXI7 WHEAT Uncharacterized protein ;A0A453KLH6 AEGTS Uncharacterized protein ;A0A446U7D7 TRITD Uncharacterized protein ;Q08IH5 HORVU Aquaporin ;A0A287RAB2 HORVV Uncharacterized prot…	CAGAAGATCCAGTGGTCGTCCCATGACTGCTTCTTGTTGTAGATGATGGCGGCGCCGAGGGACCTGGCCGGGTTGATGCCGGTGCCGGTGATGGGGATGGTCGCGAGGTGCACCAGGAACACGGCGAACCCGATCGGAAGCGGCGCCAGGATGGGGACGTGGGAGTCTCTGGCGCTGCGCTTGGCATCAGTAGCTGAGAACACGGTGTACACTAGCACGAACGTGCCCACGATCTCCGCCCCCAAACCATCTCCCTTGGTGTACCCCGGCGCGACGGAGTTGGCGCCGCCGCCGTTGCCCATGTACAGCGTCGTCTGGAATCCCTTCACGACGCCGGCGCCGCATATCGCGCCCAAGCACTGCATCACCATGTAGAACACCGCCCTCGTCAAGGACAGC…
TRINITY_DN73536_c2_g5_i5	315.056	3.14135	0.32004	9.81549	9.65689e-23	2.41674e-20		M0VBI2 HORVV Uncharacterized protein ;A0A287XCX9 HORVV Uncharacterized protein ;A0A287XCR9 HORVV Uncharacterized protein ;	GTTTCAGATACACTACTAATATTTGAATGCATTTTCGATTAGTGGTACTATGCACAAATTTTCTCCTCTTTTTACATTTGGTATTACAGCTTCAGTGAAATTGTCTTCCACTCTTTGCATATTTCGGTCTAAGCTTACCCCTGCATAGACCCAACTGATCTGGTTAACTTAAGTTCTCTTACTCTGGCTCTATCTTCTCGTTTCAGGCAATGGTGAAATGCTTACATTGTTGCCTGACGTGTAGGAGTTCTTTGCAATGGTGGCCCAATCAATCTTTGTGTTCACAAATTTTTCAAGCAATGGACTATGCTTAGTCGCTTGAGATACCTATGAAAACTTAAGAAAGTAGCAATGGAGGCCACACCAGTGAGTGAAAGATATCTCACCTTGATTTCGATG…
TRINITY_DN74029_c0_g3_i2	197.012	2.63944	0.269073	9.80941	1.02572e-22	2.5613e-20	GO:0004553;GO:0005975;	A0A446UFN3 TRITD Uncharacterized protein ;A0A446UFT3 TRITD Uncharacterized protein ;A0A446UFS7 TRITD Uncharacterized protein ;A0A3B6LNL6 WHEAT Uncharacterized protein ;A0A446UFR5 TRITD Uncharacterized protein ;A0A3B6MTE1 WHEAT Uncharacterized protein ;M8BP48 AEGTA Beta-glucosidase 6 ;A0A453LA54 AEGTS Uncharacterized protein ;A0A453LA16 AEGTS Uncharacterized protein ;A0A453LA72 AEGTS Uncharacteriz…	CATGTACCTGAATTTTCTGCTGTTGCGCTCTGTCATTGGAAATCCATCCAGCTGCCCACTGGTGAATCCTGTTGATCGTTGGCGCCAGGAGATTGCCCGTGAGAAACTCATTCAGCGAGCACATAAGCTTCAGTTCTAAATAACTATAAAATCGAGTTTCCTCTTCATTTTCTTGATTCTGCCTTCATGTACTTCAAAAAAACTGTCACACTTGTGGTTGCATCTTAAATGAAACCAGGGGACGTGGCCCCTTTAATTCTAAAACAAACATCAATAATTCTTTAACTCTGGGTTGTGCGCGGCGTGCCGCCGCGCCTGTTTTTGCTAGTATGGGGTTAAAATTTTACGTGTATAAGTCCTGATGTTCATTTTGCCGTGATATGACCTCTTCCTTTCTAT…
TRINITY_DN79074_c0_g3_i5	1778.67	1.72913	0.176298	9.80798	1.04034e-22	2.5921e-20		A0A446S1M2 TRITD Uncharacterized protein ;A0A3B6IQR2 WHEAT Uncharacterized protein ;A0A446S1N1 TRITD Uncharacterized protein ;A0A446QYA2 TRITD Uncharacterized protein ;A0A3B6HSW8 WHEAT Uncharacterized protein ;A0A446S1P6 TRITD Uncharacterized protein ;A0A446S1Q5 TRITD Uncharacterized protein ;A0A3B6IQT0 WHEAT Uncharacterized protein ;A0A446S1P3 TRITD Uncharacterized protein ;A0A446QY52 TRITD Unch…	CGTAAATCCGCCGGAAAAGTTCAGTTCTGACGAGATTTACAAGCTCTGTTAGAGATGCTCTAAGCGCTGCCAGGATCTGGTTACATGACCAACTGAAACACGTCATATTTTTGGCCCCCCAAAACGCATCACGCAATCTAAGAAAAAGGAGGCATCAGAAAAATACATAAAGCAACAGCAAGTTTTGCAATTGACCGCCGGCTGCATGTAATTCATCAGGTCCTAATTCTAGATAATCTTTGCCTAACAACCTGGAACACAAGTTACGACAACATAAAGTTAGGGTGCTGTGAACGGAGCTCATATCAGTCGGAGAGCTGCAGCCTTGAACGGAGCTCAGCTAGGGTGCTGCGAAACTGCATTTCATCGCCACCACATACTTCCTGAGCCATGTTAACA…
TRINITY_DN68730_c1_g3_i2	828.232	4.5475	0.46396	9.80148	1.10951e-22	2.75837e-20	GO:0005739;GO:0008137;GO:0016021;GO:0031966;GO:0042773;GO:0070469;	B1A0V2 BAMOL NADH-ubiquinone oxidoreductase chain 4 ;B1A0V4 9POAL NADH-ubiquinone oxidoreductase chain 4 ;Q35300 ORYSJ NADH-ubiquinone oxidoreductase chain 4 (Fragment) ;A0A446PL62 TRITD Uncharacterized protein ;A0A3B6DMA5 WHEAT Uncharacterized protein ;A0A287EBA4 HORVV Uncharacterized protein ;A0A452XEA8 AEGTS Uncharacterized protein ;I1R8N9 M domain-containing protein ;A0A287EBA0 HORVV Uncharac…	CTATAATATACTCTTTCCCAAAACTTCTCATACCAGACCAACCCACTAAAATGCAAATAGGGATCAGAAATGTGGTCAATATCACGAAGAATAATGAAAGACCATCTATACCCATATACAAATGGATGTTTTCATAAGGAAGCCATCGAAGGCTTTCCACAAATTGAAATTTGGCCGTAGAAGGATCGAATTGTATCCAAAGAACAAGGGAATACAAAAAAGTAATAAGAGAAACGCACAGACCAATCAATCGTATCAGTCTTATTGAAGAATTTGGAATGAAAAGAAGAATAATGCTTCCTAGCACGGGACAGAGAATAAGACCACTTAGATCGAAATAGCATTCACAGAAATGTTCTAACATAGAGTAGAATTGAACATGGAAAGGATTAGTTGACA…
TRINITY_DN64828_c1_g5_i2	1783.75	1.4627	0.14929	9.79772	1.15158e-22	2.85667e-20	GO:0004869;	Q1XHC6 WHEAT Cysteine proteinase inhibitor ;I6WTS2 9POAL Cysteine proteinase inhibitor ;A0A453EQA5 AEGTS Cysteine proteinase inhibitor ;A0A3B6GQ71 WHEAT Cysteine proteinase inhibitor ;W5CQ97 WHEAT Cysteine proteinase inhibitor ;A0A0Q3FZP8 BRADI Cysteine proteinase inhibitor ;Q1ENE9 HORVU Cysteine proteinase inhibitor ;F2DNM2 HORVV Cysteine proteinase inhibitor ;F2E781 HORVV Cysteine proteinase in…	TTTTTTATTTAAATACGAAACCTCTTGAAAGTCATGCAAAAGCGAAGAACCCTAAGCTGTCAGCCAAACAACCCCAAGGCCACAGGTTGATTCTTTCCTTAGTCGAAGAGAAAATAAGTCGTCCAGAACGTCCTCTCAACCATTGAACACAATCACACAGAGCAAGGAACCGATAACATACAGAGGTGTATAGAAAGCAAAAGCTTAGCGTAGCTATCACACAACACTTCCAAGTAACCAAGACCTGTGCTTGTCATATTTCAGTAGCCAACAGTGCCCTTAAGGAGTTACAAGATTGGTTGCATATCCCAGCATCAACAGCAACCAAACAAGGTTTCAGATAGTTAGGAATAGAGCTCCAGTCGTGCCGCATTCAACAACCAAGCCCGTGCAGAGACA…
TRINITY_DN76625_c1_g5_i1	333.446	2.22321	0.227329	9.77971	1.37609e-22	3.3913e-20	GO:0071284;	M0ZCC4 HORVV LRAT domain-containing protein ;F2CR41 HORVV Predicted protein ;I1HJ03 BRADI LRAT domain-containing protein ;I1HJ02 BRADI LRAT domain-containing protein ;M7ZJL9 TRIUA LRAT domain-containing protein ;A0A3B5ZX11 WHEAT LRAT domain-containing protein ;A0A446J421 TRITD LRAT domain-containing protein ;A0A446K2R8 TRITD LRAT domain-containing protein ;A0A446J497 TRITD LRAT domain-containing …	ATCATCGTCTCGTCAATCGCACGGCTCGCCCTTTTTCTTGCTCTACCCCAGAACGCACGCACGGCGCCTCTGTGCTTCCGTCCCTCTCCTTCTTCCTCGCCCTCCATCCATCCGCAGCCTCCCGTCTCCATGGGTCTCCTGTCCAACAGGGTCGGGAAGGAGACCCTGAAGGCGGGGGATCACATCTACTCGTGGAGGGCCGCGTGGGTCTACGCGCATCATGGAATATACGTGGGCGATGATAAGGTGATCCATTTTACCAGAGGAAGGGACCAAGAGGTTGGAACTGGAACAGTCATTGATTATCTTCTTGTGAGTTCTGGCCCTGCTAGGAGCACCACACCATGCTCGGTATGCAGCAGCAACGAAGTCACCGCCGCCACAGAGACAAATGGTGTG…
TRINITY_DN78988_c1_g1_i24	1147.31	2.54083	0.25983	9.77882	1.38814e-22	3.41356e-20		A0A452ZV89 AEGTS Uncharacterized protein ;A0A452ZV95 AEGTS Uncharacterized protein ;A0A452ZV76 AEGTS Uncharacterized protein ;A0A287GKI9 HORVV Uncharacterized protein ;A0A2K2D8X1 BRADI Uncharacterized protein ;A0A287GKL2 HORVV Uncharacterized protein ;A0A287GKH6 HORVV Uncharacterized protein ;A0A446KBE3 TRITD Uncharacterized protein ;M0X1L2 HORVV Uncharacterized protein ;A0A452ZV93 AEGTS Uncharac…	AAGTAACAAGTAATTTGCATATACCATCTGCAAGTTAAAGATTAAAGATGAAAGTGTACCGTCTCACCAAGTTCACTAGCTCAGTGTCCCGACATGCAATTTCCTCAGTCACAAAAATATGTAACTCAAAATAACATTGACATCGTGTATTTCTTCTCAGTTCTCAAGAGAGAGAATCACATTGCTAACTACTTATATATACTAGTAAAGTTCGCGTTTAACAAACTAGTAGTGTTCGTGTCCAACAAACTAGCAGAGTGTTCTTTTTTTTCAAGAAACAGAGATCTCCTCACTCCTCAGCATGGCAGATTGTCAATCAAGCTACGTTTCTTCCTGCCGATCTCGACGAGCATGGCCAGCAGGGCCTCACACACCTCGGTAGCGTCAGCTTCAGCGCGG…
TRINITY_DN71566_c0_g7_i2	424.241	3.40843	0.348624	9.77682	1.41594e-22	3.47436e-20	GO:0005783;GO:0009058;GO:0016021;GO:0016844;	F2CWG0 HORVV Predicted protein ;A0A453B443 synth domain-containing protein ;A0A1D5V0W9 synth domain-containing protein ;A0A453B3S8 synth domain-containing protein ;A0A446KRY5 synth domain-containing protein ;A0A3B6AVS4 synth domain-containing protein ;A0A446KRY2 synth domain-containing protein ;M8BF29 AEGTA Adipocyte plasma membrane-associated protein ;A0A453B401 synth domain-containing protein ;…	CTCTTCCGATCTTATGTTCATGTGCATAAGAAATTACACTCATATAGATTGATCTAAAAAACACATGACTGGACAACAAGAAGAATTATTACGACATAATGTCCAACCACCATCAAGTTTGAAAGTCATCATGCTTGGTCATCCGAATATTTTAAGCTGCGTGAAACCTAAAACCATAACCTACGGCCACAGAGCCGTGAATATGCCGTCAGCTACGAGATGCCCTTTCATTTATTGCCATTCCGATGGCATGGATGATGACACTACTGTACATGTGTAACATGAACTTCCTTCTTCCCCTGTGATACATTTGCCAAAGATAGCTTGCCTACAAAGTTCGTTGAGAGGCTTCCAAAGTAGAGGTCCCCGTTGTACTCCGTTACCGAAGTGATGAAATTG…
TRINITY_DN65057_c0_g1_i4	173.703	2.95595	0.302353	9.7765	1.42043e-22	3.47783e-20			TTTTTTTTTTTTTTTTAATGATACGGCGACCACCGAGATCTACACGTTCAGAGTTCTACAGTCCGACGATCTAATTACGTTGGATTGGGCGACCAATTTGTTCGCTAAGTTGGCCGTTCCGTTTGGAATTCGTTGCGATTGCCGGTTCAGGAACGGCACCACCCGACTTGTCATTACGCCTGATGCCCGATTTGGCGGACCATTCAGGCGTGATTAGGCTTGGTAGGCTGTGCACTTATTGTGGATTAGTGCGTTTCTTGACGAGGAATCAATCAGAGTGCTGCTGCCCCCCTTATTTTTTTTTGGTAATTAGCGCATGCATCGCCTGCTGATTGCTATCTGTGGACAATAAGATTCAGTGGAATTGGTATGTCTTACCTACCGTGATGTGACCCTGGA…
TRINITY_DN77778_c0_g2_i13	1070.13	3.4607	0.354862	9.75225	1.80429e-22	4.3932e-20	GO:0005739;GO:0005743;GO:0008137;GO:0016021;GO:0042773;GO:0070469;	M4YQN8 LOLPR NADH-ubiquinone oxidoreductase chain 5 ;B1A0V3 BAMOL NADH-ubiquinone oxidoreductase chain 5 ;W5XS89 TRITD NADH-ubiquinone oxidoreductase chain 5 ;A0A2I8BIF2 ORYCO NADH-ubiquinone oxidoreductase chain 5 ;A0A446WLA2 TRITD Uncharacterized protein ;A0A3S7E9Y9 ELEIN NADH-ubiquinone oxidoreductase chain 5 ;A0A343K0B0 ORYSI NADH-ubiquinone oxidoreductase chain 5 ;B1A0V5 9POAL NADH-ubiquinon…	GTGCTCTTCCGATCTGACGAGGATGTGGAAATCCACACACACTTGTCTTTCAGGCCCAGCCCACCAGGGATTTCCAAATCGTTAGCGGCGGGTCTTTCTTCTTCTGGGCGAGCTGCGGAGCTACTTTTTCTTTCTTTCATTCCATCTGTCTCTGTATGCTTGGGTGAATGCCATAAGCGGATTTATATGCCCCGGTTCCCAGGGTTAGGGTATTCCCTATGTTGAGCCTACTCAGATCAGAACCAAACTTTTGGATTCTCTTTCGCCTATCGGCCGGCTTTAAGCAACCTTCACATTTCCTGCTGAGATCCCAAGTCTCCAAGTGGGCCCTCTTGGCCACCCAAGACCTTGGCTTTTTAGAGAATCCCGCTCCTGTGTCGTAGGACTTGTAGCTCGGCA…
TRINITY_DN69599_c0_g3_i10	915.664	2.92216	0.30043	9.72661	2.322e-22	5.61239e-20	GO:0003723;	A0A287HHQ8 HORVV RRM domain-containing protein ;A0A446M0Q8 TRITD RRM domain-containing protein ;A0A287HHY3 HORVV RRM domain-containing protein ;A0A287HHY5 HORVV RRM domain-containing protein ;A0A287HHQ1 HORVV RRM domain-containing protein ;A0A453AZX9 AEGTS RRM domain-containing protein ;A0A446KQQ0 TRITD RRM domain-containing protein ;A0A453B011 AEGTS RRM domain-containing protein ;A0A287HHL4 HORV…	GACCAATGAACTGGACGAGAATCTCCAACACTTTTCTCCATGTAATCGCGAACAGGCTTAGCAAGAGGAAACACTAAGTAATCATCTTTACACACTGAATCTCACGTACAGTACAAAGCATAAGCGCACACTGCCACACACCCCAGTCTGCATTTTATTTTAATTCAAACTTCTGCTAGTAGACGATGCCAACCTCTATATAGATCCACAGTCGATAAGAGGTTCATAACGTGGTAGCAACTAGGTTTACCACGAGCTCTACTAGTTCTCTCCACCGCAGATCTGAACGCCAAACAGAGGTACTGCTACTTCATCATTCGCTAACAGAGACCGACCTCTCCCTTCGCGCAGACCTTCCGTAACGCCCATCAGAAGGCGTCGGGCTCCTTGATCTGCTGT…
TRINITY_DN720_c0_g2_i1	368.122	5.39214	0.554606	9.72247	2.41851e-22	5.8208e-20	GO:0004672;GO:0004674;GO:0005524;GO:0005737;GO:0023014;GO:0032147;	A0A1E5UXR2 9POAL Mitogen-activated protein kinase kinase kinase A (Fragment) ;A0A2T7F5I1 9POAL Protein kinase domain-containing protein ;A0A2T8KVC7 9POAL Protein kinase domain-containing protein ;A0A3L6QK34 PANMI Serine/threonine-protein kinase sid1-like ;A0A0D9VFG7 9ORYZ Protein kinase domain-containing protein ;A0A4U6WB55 SETVI Protein kinase domain-containing protein ;A0A3L6RNU6 PANMI Serine/t…	CCGATCTGCTTTGGTTGGACAGCCAACACTTAGCACATTCCAATGCCAAAGCATCATCCTATACAGGAGGAGTAGTAGGTATAAATATTCGGAGGGGGATACAGACACCAGAAGGCATGCAGAAGCAAGCACAGCTCCACATATCCAGCTGCAATCGCCTCATCAAGACCGCTAGCTAGTACCGACAAGAAGCAACAAGGAGGAGTGGAAGGTTGAGCTCCATCAATTGTTGCAAGGATGGGCATTCTTGGCGATTGGCAGCGGGGTCCGGTGATCGGCCGCGGAGCGTCGGCGACGGTGTCGATCGCCACGGACCGCGTCACTGGCGACTTGTTGGCGGTGAAGATCGGAAGAGCACACGTCTGAACTCCAGTCACCAGATCATCTCGTATG
TRINITY_DN65423_c0_g14_i5	274.735	5.13872	0.52895	9.71496	2.60347e-22	6.23628e-20		A0A446UUX9 TRITD F-box domain-containing protein ;A0A3B6LWW2 WHEAT F-box domain-containing protein ;A0A4U6VR29 SETVI F-box domain-containing protein ;K4A1N7 SETIT F-box domain-containing protein ;A0A368PU65 SETIT F-box domain-containing protein ;A0A3B6LX62 WHEAT F-box domain-containing protein ;A0A5J9VYY5 9POAL Uncharacterized protein ;N1R484 AEGTA F-box domain-containing protein ;A0A1E5VC46 9POA…	AAGCAGAAGACGGCATACGAGATTGACATGTGACTGGAGTTCAGACGTGTGCTCTTCCGATCTAGTTTTGGTTCGGAATACTTAGTGCCCTTATATATGATTTTTTTTAAATGGGGTACCCAGCCTCAACACGGAACGATGCATGTAGTCATTTTGTTGCATTATTAAATTGCTAATTGCTAGTAATTCTTAGTTAGTCGACTCCTTAGACATTAGATTTGTCACCTGATTTGTGCTAATATGATAGTTGCAAGTGAGATGCAACTGAGGTTTCCTTAGTTACAAATGGGTTGCAACTAAGATTTTCCTAGTTACACCTAGGCTGTAACTTACAAAAAAAATTAAGCTATTGAATTTGCTCCTGAGATTCATGCTGGCCTATAAGTTACACATTAGTTA…
TRINITY_DN68049_c0_g2_i1	2082.46	3.09844	0.31894	9.7148	2.60768e-22	6.23628e-20		A0A453IUT6 AEGTS Uncharacterized protein ;A0A453IV49 AEGTS Uncharacterized protein ;M8BB84 AEGTA Uncharacterized protein ;A0A453IVE2 AEGTS Uncharacterized protein ;A0A3B6JP67 WHEAT Uncharacterized protein ;A0A446SDS3 TRITD Uncharacterized protein ;F2DJ39 HORVV Predicted protein ;A0A446SDV4 TRITD Uncharacterized protein ;A0A287PP40 HORVV Uncharacterized protein ;A0A446QKR7 TRITD Uncharacterized pr…	TTTTTTTTTTTTTTTTTTTTTTTATAGTAACTTGGTATCCTCATTTATTCATTGTAAACAATTTAAATAATTACAAGAATATTCAGTATTACAGAGATTGCTAATCTCAGGCTAATGTATGTTCTTACTGTCAGACTTGACTTCCACACCCTCTTGGCTATGAATAAATCTATGTACCAATCTTTTTTATATCTCTCTTTTTTTAATTGAATCTATGTAACATGTAGTATATACAATGCCTAGGGCATTTGTTTCAACAGCTAGATTGAATACAATTAACATATATACACCATATGTATCCAAATATTCTAGTCTTCCAGTGACCGGTTTCTCGCCCTCAAGTCACGCTCAAGGCTTTGAGGCGTTGGAGGAGTCCTTCCACGACGGAAAAGGACAGCA…
TRINITY_DN77974_c1_g5_i26	9997.54	2.42649	0.249798	9.71377	2.63405e-22	6.28604e-20	GO:0004753;GO:0005737;GO:0005829;GO:0016491;GO:0019477;GO:0019878;GO:0047130;GO:0080167;	F2E0U7 HORVV Predicted protein ;M0W5P3 HORVV Uncharacterized protein ;A0A287UY29 HORVV Uncharacterized protein ;F2DZH1 HORVV Predicted protein ;A0A0Q3FVC9 BRADI Uncharacterized protein ;A0A453PSI7 AEGTS Uncharacterized protein ;M0W5P1 HORVV Uncharacterized protein ;A0A446VR66 TRITD Uncharacterized protein ;D8WKY4 TRITU Lysine ketoglutarate reductase/saccharopine dehydrogenase ;A0A453PSF1 AEGTS Un…	CGAAGCTGTGGGATGTCAAAATGCATCGGTAGGGGAGCGTTCCGCCTTAGAGGGAAGCAACCGCGAAAGCCGGCCACCTTGCCCTCCATCGGTATATGTACCACCCCCGGGTCCCCGCTCCCCGGAACCCTGCGCGCGCGCGCTCCATTCCTGCCACCATTCTCCACTTCCGTCCTCGCCGCGATCGCCGTTCCGCCGCAATCCCAGGAGTAGCAGGTCGCAGGTTCTCCATCGTGGCGCCTTGATTGCGCTCATCCTCTATGGGGTCTGAGATAGCTGAAAGAAATGACAGCCTGCTGGGCAATGGAGTTGTCGGTATTCTTGCCGAGACTGTTAATATGTGGGAGAGGAGGGCACCGTTAACTCCTTCCCATTGCGCTCGTCTTGTGCTCGGAGGGG…
TRINITY_DN39279_c0_g1_i1	692.796	4.30822	0.443535	9.71338	2.64416e-22	6.29688e-20	GO:0009793;GO:0009845;GO:0010029;GO:0098755;	C0HHI8 MAIZE GRAM domain-containing protein ;C7JA48 ORYSJ Os12g0478100 protein (Fragment) ;A0A3B6KTB3 WHEAT GRAM domain-containing protein ;A0A0D3HUF1 9ORYZ GRAM domain-containing protein ;F2DI46 HORVV Predicted protein ;A0A3B6LVK0 WHEAT GRAM domain-containing protein ;A0A446UUL4 TRITD GRAM domain-containing protein ;A0A0E0BSN9 9ORYZ GRAM domain-containing protein ;I1R6C8 ORYGL GRAM domain-contai…	AGAGGTACGTCCACGTCGTTACCGTGGACTCGCACGACTTCTGGTTCATGGGCTTCGTCAGCTACGACAAGGCAGTGCACCACCTTAGCTCGGTTGTCTCGTCGCAGCACGGGGCCGGCGCGGCGCCAACGCCGGCTGCGAGTTACCAGTGAGGACTGACACACTCGTGTCTTCGCTGTCCACATGCGTTTGCCTCTCCCTCTTGCTGACCTTTTGAGAGAGGTCGTTTGTTACGTTCATTAATGTGATCACCGCGTGTGTACGTGTTTGTTTTCTCAGGAACAGCGGAACTGTTAGTATGTGAGTGGTCTTGTACTCTTGTGTATGTCTGTAGTTTGTAACTGTAAGCTTGTTATCTATCATACTTCCTCCTTTTCAAAAAAAAAAAAAAAAAAAAAA…
TRINITY_DN67734_c7_g1_i1	9706.68	4.16815	0.429234	9.71067	2.71554e-22	6.43975e-20	GO:0004672;GO:0005524;GO:0016021;	A0A2T7C765 9POAL Uncharacterized protein ;A0A287P8X5 HORVV Uncharacterized protein ;J3M5X9 ORYBR Uncharacterized protein ;A0A446WLQ7 TRITD Protein kinase domain-containing protein ;A0A287VLU0 HORVV Uncharacterized protein ;J3MAF7 ORYBR Uncharacterized protein ;A0A287P8I6 HORVV Uncharacterized protein ;A0A0E0PWC0 ORYRU Uncharacterized protein ;A0A287RJT2 HORVV Uncharacterized protein ;A0A3B5Y696 W…	TGCTCTCCTATCTTTTGATTAGGAAAGCGGCACATACCAGGGGGTAGCGACTGTTTATTAAAAACACAGGACTCTGCTAAGTGGTAACACGATGTATAGAGTCTGACACCTGCCCGGTGCTGGAAGGTCGGAAGGAGAAGTGTGATAAGCTTTGAATGGAAGCCCCGGTAAACGGCGGCAGTAACTCTAACTGTCCTAAGGTAGCGAAATTCCTTGTCGCATAAGTAGCGACCTGCACGAATGGTGTAACGACTGCCCCGCTGTCTCCGACATGGACCCGGTGAAATTGAATTCTCCGTGAAGATGCGGAGTACCAACGGCTAGACGGTAAGACCCCGTGCACCTTGACTATAGCTTCGCAGTGACAACCTTGATCGAATGTGTAGGATAGGTGGGAGG…
TRINITY_DN62602_c1_g3_i5	267.227	3.73802	0.385404	9.69894	3.04642e-22	7.19425e-20	GO:0016021;GO:0030001;GO:0046872;	I1IWI6 BRADI HMA domain-containing protein ;A0A3B6TGP2 WHEAT Uncharacterized protein ;B6U3K0 WHEAT Ubiquitin carboxyl-terminal hydrolase ;C0P2N0 MAIZE Heavy metal-associated isoprenylated plant protein 27 ;A0A3L6G1D3 MAIZE Heavy metal-associated isoprenylated plant protein 27 ;J3LW68 ORYBR HMA domain-containing protein ;C5YD95 SORBI HMA domain-containing protein ;A0A0E0P6B3 ORYRU HMA domain-conta…	TCGAAGTCGGAGCGGAAGTTTCTGAGCTTGAGCGTGGCGTTGACGATGGGCCATTTTTTTTCAACAGAAGGGGTAAAATACGAGTGTACCAAGAGTAAAGAACATTACTGTTCGATTCCAAGTTTGAAACCCATACATCAAGCACGCTCCTAGCTAGTAGAAATGTACTAGAATACATGTCTCTGTCACTCGCCAACCAAATCATGCAACGCTCCTCTGATTGGCAACAGTGCGAATTAGAAGACTGAACAAGATTCCTTCTCACCCAATCCAACATTATCTTACACCAAATACAACTAAAACACAAAGAATATACTTCTACTGCTACTCCAAGTCCAAGACAAGAGCAACCACAATCTAGCTGTAGATCCAGCATGCCGACCAAGCACCAATGCCGCC…
TRINITY_DN73158_c0_g7_i11	1325.32	1.95709	0.20201	9.68806	3.38921e-22	7.97048e-20		F2E9R6 HORVV Predicted protein ;A0A446SNK4 TRITD TRASH domain-containing protein ;A0A3B6KCW4 WHEAT TRASH domain-containing protein ;A0A3B6MLM6 WHEAT TRASH domain-containing protein ;A0A453JL27 AEGTS TRASH domain-containing protein ;A0A0E0LJG0 ORYPU TRASH domain-containing protein ;A0A0E0AI90 9ORYZ TRASH domain-containing protein ;A0A0E0EAA9 9ORYZ TRASH domain-containing protein ;A0A0D3GPR6 9ORYZ …	CAAACCCTGTCTTCTCCTCTCCCACTCCCCCCTGCCGGCCGCCGCCTCCAGTCGCGGCGAGCCCTTCTTCCCCACACCTAACCTAGGGTTCGCCCTTCTCCTTAGTCCTTCCCCTCCCACCGTCGCAGCCTCCGCTCCAACAAATCCCCACCCTCGTCGTCATCTTCCTGACCCCCGGCGGCTGCCGCGCGTCCCCCCGACGGCGCGATGAGGTTGGAGAAGTGCTGGTTCTGCTCCTCCACCGTCTACCCCGGCCACGGCATCCAGTTCGTCCGGAACGACGCCAAGGTCTTCCGCTTCTGCCGATCGAAATGCCACAAGAACTTCAAGATGAAGAGGAACCCTCGCAAAGTTAAGTGGACCAAGGCGTACAGGCGCCTGCGTGGCAAGGACATGACG…
TRINITY_DN78594_c1_g1_i4	980.432	4.20376	0.433971	9.68674	3.43325e-22	8.05731e-20	GO:0005524;GO:0016887;	A0A453GYN5 AEGTS ABC transporter domain-containing protein ;M0WET3 HORVV ABC transporter domain-containing protein ;A0A453GYP1 AEGTS ABC transporter domain-containing protein ;A0A453GYS9 AEGTS ABC transporter domain-containing protein ;A0A0A9HF58 ARUDO ABC transporter family protein ;A0A287MW18 HORVV ABC transporter domain-containing protein ;M7ZAE7 TRIUA ABC transporter F family member 1 ;A0A453…	ACCTTCGCGTCGCTCTACCCGGGGTGCATCGCCACCACCGGCCTCTTCCGGGAGCACGTCCCGCTCTTCCGCCTCCTCTTCCCGCCCTTCCACAACCACCTGCGGATCGCGCAGTTCCACCAGCACCTGGCGGAGAAGCTGGACTTGGAGCTGTCGGCGCTGCAGTACATGCTGGACGAGTATCCGGGCAACGAGGAGGAGCGGATGAGGGCAGCGATTGGGCGGTTCGGGCTGTCAGGCAAGGCGCAGGTGATGCCGATGCGGAACCTGTCGGACGGGCAGCGGAGCCGGGTGATCTTCGCGTGGCTGGCTTGGCGGGAGCCGCAGTTGCTGCTACTGGACGAGCCAACGAACCACCTGGACATCGAGACGATCGACTCACTGGCGGAGGCCCTGAGG…
TRINITY_DN71713_c1_g9_i11	186.451	3.30734	0.341472	9.68552	3.47426e-22	8.13668e-20	GO:0004672;GO:0005524;	A0A3B6LM68 WHEAT Protein kinase domain-containing protein ;A0A3B6MRK4 WHEAT Protein kinase domain-containing protein ;T1NAC7 TRIUA Protein kinase domain-containing protein ;A0A453KTY4 AEGTS Protein kinase domain-containing protein ;A0A446UA16 TRITD Protein kinase domain-containing protein ;F2E7F4 HORVV Predicted protein ;M0WJI7 HORVV Protein kinase domain-containing protein ;A0A3B6KII7 WHEAT Prot…	GTGACTGGAGTTCAGACGTGTGCTCTTCCGATCTCATAAACATATTTGTATCATATATCCCTACCTCTCTTCCCTATTGTACTCCAAACTATTAAGAACCTCTTTCTCTATGGTAACTTAATGTCCTCTGTTGCCGCCTTAAGGCACTACTGAATCCAGTAGCATTGTCATTTTGACCATGGAGAATAATATCGGCGTGAATTGTTGATTCTGGGTATTTTTGTCGGTGCCTATCTTGATGCTTTTGATGTTTATCCTCCACCTCCACCTTCATGTCTATCGCCTTGTCCTCTTCCACAACGATGGTGAAAATAAACGAGCCCATGGGGAAGAAATCGTCCATGCCTAGTACTGGCTCCAATGCCTTGACAACCTCCCTCATGGATGGCCGAGACTTTG…
TRINITY_DN61672_c1_g2_i1	367.929	4.20072	0.433938	9.68046	3.6508e-22	8.53246e-20	GO:0005739;GO:0005758;GO:0006122;GO:0006123;GO:0009055;GO:0020037;GO:0046872;GO:0070469;	I1HU25 BRADI Cytochrome c domain-containing protein ;A0A287M8W6 HORVV Cytochrome c domain-containing protein ;A0A446Q907 TRITD Cytochrome c domain-containing protein ;W5D5X9 WHEAT Cytochrome c domain-containing protein ;A0A453G7M6 AEGTS Cytochrome c domain-containing protein ;C5XEM6 SORBI Cytochrome c domain-containing protein ;A0A0D9WGN2 9ORYZ Cytochrome c domain-containing protein ;A0A0A9J7J3 A…	TACTGTCGAGTTTCTTGTTTAACCAAATTTCGTAGATGTACCTAAGAGTCTCCATCATGCTGATATTATCCAGGGCCTAACCTGAATGGTCTATTTGGGAGGCAATCTGGCACGACTCCTGGTTATTCTTACTCTACGGCCAACAAGAGCATGGCTGTGATTTGGGAGGAGAAGACGTTGTATGACTACCTGCTTAATCCTAAGAAGTACATTCCTGGAACTAAGATGGTGTTCCCTGGACTGAAGAAGCCTCAGGAACGTGCTGATCTCATTGCATACCTGAAGAGTGCCACAGCTTGAAAGGGCGTGCTGCTGTAGTACCGATGTTAATAAAATAGACGTGGACATTACTCTGGTTTGACAGAGTGCATCGACGAGCCAGTTCAAGTGCTCGGTAGT…
TRINITY_DN77592_c0_g1_i26	1293.56	1.70931	0.176703	9.67336	3.91324e-22	9.10818e-20	GO:0003677;GO:0003700;GO:0005634;	I1E476 LEYCH Dehydration-responsive element binding protein 2A ;H9LJ15 LEYCH Dehydration-responsive element binding protein 2C ;B5TMG0 LEYCH Dehydration responsive element binding protein ;J7FAK2 LEYCH Dehydration responsive element binding protein isoform c ;A0A075D3S8 TRIUA Dreb2 ;M7YEC4 TRIUA Dehydration-responsive element-binding protein 2B ;L7P6B4 TRITD AP2 transcriptional activator DRF 1.3 …	TGACTGGAGTTCAGACGTGTGCTCTTCCGATCTGGAGACCATATGGTGAAGGAAATGCATGGCATTCACTTCTTTTCTTTCATTTCACTTCTCTTCCAAAGATCGTCATACACGAATTTTCTTGAAACATAAAGTTTCCATGCCTAACAGAACTACAAACAAAGCACAAAAATCTAGCTTAACAAGCTTATTAGTTCTGCCAAGGAATCCAATCCGGTTGACTGTTTGATCTTCTTCATTGGAGCGAAGCAACGCCAATGTGTGGCAGATGCGCTAAGCCGACCAAACGCCACAAGCATGGTTTGGCCGCTTGAAGGAATCACAACCCCTCGAAGAACTCGCTTAGCTCAGCATCATGGAAGCCAGGGTTGTACATGTTCCGGTCTTCTGATATCCACA…
TRINITY_DN67216_c2_g1_i4	3760.9	2.50954	0.259633	9.6657	4.21708e-22	9.77516e-20	GO:0004452;GO:0008299;GO:0009240;GO:0016787;	F2CVC1 HORVV Predicted protein ;A0A446KVG4 TRITD Nudix hydrolase domain-containing protein ;A0A446M5E1 TRITD Nudix hydrolase domain-containing protein ;A0A3B6C4A1 WHEAT Nudix hydrolase domain-containing protein ;I1GTN8 BRADI Nudix hydrolase domain-containing protein ;A0A446M5F6 TRITD Nudix hydrolase domain-containing protein ;A0A3B6C6M3 WHEAT Nudix hydrolase domain-containing protein ;A0A1D5UW38 …	TTTTTTTTTTTTTTTTTTTTTTTTTTTTTTTTTTTTTCCATCAACATCATGATCATCATCATCGTTCATCATCAGTTTGGTACATGTAAATATGTAATGCAGAGAATACAAAGGGCCAAAGGGGCCATCATAAGCCAATGCAACAAGTATCCTCTGATTATACAAACGTTGATGTTCAAGCACCGGTTGAATAAAAATCTAGCTGTGGATAAATTCTTTACTGATTCACCATACATAAAATTTGATGAGAGAACGCTGGAGCAGCCACGGCACGGCGTGTGCTCCATTCCTTACTTGAGCTTGTGGATAGTCTTCATGTCCACGGCCTCCTCGAGCGTGCCTTTCTCAAGGTGCTCCCACCAACCCATGAGGAAGTTGTCCACCACCAGCCTGAACCAT…
TRINITY_DN10569_c0_g1_i1	293.585	6.11151	0.632765	9.65842	4.52808e-22	1.04532e-19		A0A287WIU7 HORVV Uncharacterized protein ;A0A287E8K2 HORVV Uncharacterized protein ;A0A287EZM7 HORVV Uncharacterized protein ;A0A059Q263 9POAL Uncharacterized protein ;A0A287QFU3 HORVV Uncharacterized protein ;A0A287QFR6 HORVV Uncharacterized protein ;C4J720 MAIZE Uncharacterized protein ;A0A287WIT4 HORVV Uncharacterized protein ;A0A287QGI4 HORVV Uncharacterized protein ;A0A287QG11 HORVV Uncharac…	CCGATCTCAATGATAGGAAGAGCCGACATCGAAGGATCAAAAAGCAACGTCGCTATGAACGCTTGGCTGCCTCCCGCTCCTCCTCCTCCTTGCTTATGACCACCCCGCAGGAGCACGACGAGTGCGGCGATGGTGACGGCGAAGAGGCGGAGGAGGAGGCCGCCAGGGCGTGGGCGTAGTCCATGGTCGACACCGGCGAGTACTGCATGATGCCGTGGTGGTGGTGGTGGTGGTGGTTGTGATGATGAGGGTGGTAGTAGAACGGCTGCGGCCGCGCGAGCT
TRINITY_DN67525_c0_g5_i5	190.401	2.59537	0.268737	9.65765	4.56193e-22	1.05099e-19			GAGCTACAGAATATAATTTCAGCCAATGAAGGAGCTACAGAATATTTGCAGCCAATGAAGGAGCTACAAAATATAATTTCACCATCACCACTGCACGTAATCAAGGAGAAATTGTTTCTCAAACATAATAATAGTAACGCCCAGATACACAATTTTTACATTTGGGCCAACGCACAACTTTTGCTTGCTTTATATGCAAAAAGGAGTGTTACCTGAGGTCAATAATTCTACGATCAGATACAAAATGGGTATGATAATTCGGTGGACAGAACTCGCACAAATTTTCTCTTTCAGCTCTATAATTTAGATTCATTTAGGCAATCCACTCTACTTTGTTGTTTAGATATCTTTCCTGCAGTCAAATGTTCAACCATGACCAAAAAATTTATATAACTTCTG…
TRINITY_DN68010_c5_g1_i3	6504.35	3.36614	0.348599	9.6562	4.62711e-22	1.06168e-19	GO:0055114;	A0A446QRX1 TRITD Uncharacterized protein ;X5D3C3 WHEAT Heat shock protein 70 (Fragment) ;G3LUU7 WHEAT CytHSP70 (Fragment) ;A0A446QS53 TRITD Uncharacterized protein ;A0A287P8E9 HORVV Uncharacterized protein ;A0A446S7T9 TRITD Uncharacterized protein ;A0A453IDG1 AEGTS Uncharacterized protein ;A0A446S7Z1 TRITD Uncharacterized protein ;A0A287P8H0 HORVV Uncharacterized protein ;A0A446QS43 TRITD Unchara…	TGTTTTGTGTTTGTGTTTTGTTGTTTTGTTTTTTTTTTTTTTTTTTCAAGCAGAAGACGGCATACGAGATCGTGATGTGACTGGAGTTCAGACGTGTGCTCTTCCGATCTTGGCGTCGCGCAGGCACTTCTCCACGGGCTCCATGCACTTGCGGAACAGGTCCATGTTCATCTCCTCGAACCGAGCCCTGGTGATCGTCGAGTAGAAATCGATGCCCTCGTACAGGGAGTCGATCTCGATGGTGGTCTGAGCAGTGGACGACAGGGTGCGCTTGGCGCGCTCGCAGGCAGTGCGCAGCCGGCGCAGGGCGCGAGGGTTGCCGCTGATGTCCTTCTTGTTCTTGCGCTTGAACTCCTGCACGAAGTGGTTGACCATCCGGTTGTCAAAGTCCTCGCCTCC…
TRINITY_DN61803_c0_g4_i1	166.076	4.46989	0.462895	9.65639	4.61874e-22	1.06168e-19	GO:0005524;	A0A453CB42 AEGTS Uncharacterized protein ;A0A2T7CWW1 9POAL Uncharacterized protein ;A0A2S3I7Z5 9POAL Uncharacterized protein ;C0PCZ7 MAIZE Uncharacterized protein ;K3Y938 SETIT Uncharacterized protein ;A0A4U6TWJ7 SETVI Uncharacterized protein ;A0A3L6GCH9 MAIZE (+)-neomenthol dehydrogenase ;C0HDZ8 MAIZE NAD(P)-binding Rossmann-fold superfamily protein ;A0A453CB58 AEGTS Uncharacterized protein ;A0A…	GAGCTCAACGTGCCATGACACCTTCCGCGGTCTCTACCACACCGGCCGGCGCCCCCACCGACACCCCCGCGAGCTCTGCCGTGTACACGTCGACCGTCAGCTTCGTCGCCGTCGCCGGCGCTGTCGCCGCCGCCATCGTGTTCTAGACAGATGGAGCGGGCAAGACTCTGTTTTGGTGTTAGTTTAAGCTACGAGATTCGTTTGTGATTCTTTTGTAGAGATTGATGAGGAAAGATTGCTCTCCTTCCCTGCACCACCGGCCGAGCAGCTGACTCGCCTCCCTGCCCGCACGCCGTTCGTCACATGGACTACACGGGCTCCAGCACCAAGGACCTCTCTCCCACGCGGTAACCAATCAACCAACCAATCGTTCGCCCGCGATCCATCTCCTCCCCTGCG…
TRINITY_DN96754_c0_g1_i1	431.622	5.6296	0.583092	9.65474	4.69343e-22	1.07472e-19	GO:0004519;	A0A287EZK4 HORVV Uncharacterized protein ;Q9AY32 ORYSA rRNA intron-encoded homing endonuclease (Fragment) ;A0A089MX14 CENAM rRNA intron-encoded homing endonuclease (Fragment) ;A0A287EZK7 HORVV Uncharacterized protein ;T1L6Q5 TRIUA Uncharacterized protein ;C6JSK4 SORBI Uncharacterized protein ;T1L6N8 TRIUA Uncharacterized protein ;T1L6P7 TRIUA Uncharacterized protein ;T1NP15 TRIUA Uncharacterized …	GATCAGATACCGTCCTAGTCTCAACCATAAACGATGCCGACCAGGGATCGGCGGATGTTGCTTATAGGACTCCGCCGAAAGGATGCACTGTTGTTATCTTATTGTATCTTTAATAATACTACAGATTGTGGTGGGATTATATGTTGGGACGTAGGTTATATACTGTTTGACATGACAGCATTGATTGCACTTGTATGTAACTCGATTTTCGTTGAAATTTAATGCTTGTTCCAGGAGCCCAAATATGAACTGGTGTGCATATGTGGTCTGGAGGCTATTGGACACA
TRINITY_DN62502_c1_g5_i3	532.028	2.47863	0.256856	9.64988	4.92117e-22	1.12352e-19	GO:0005802;GO:0005887;GO:0016021;GO:0016740;GO:0030148;GO:0030173;GO:0030176;GO:0033188;GO:0045140;GO:0046513;GO:0047493;	Q0DJG3 ORYSJ Os05g0287800 protein ;J3M5F9 C domain-containing protein ;I1HKM4 C domain-containing protein ;A0A2S3HD63 C domain-containing protein ;A0A2T7EG95 C domain-containing protein ;K3Z848 C domain-containing protein ;A0A4U6VHF3 C domain-containing protein ;A0A1B6PDD8 C domain-containing protein ;A0A3L6RBD6 PANMI Phosphatidylinositol:ceramide inositolphosphotransferase-like isoform X1 ;B4FUI…	AGGAAGTGTGGTGCAAAAGGAGACTTGAATGCTCCTTCGATCTGTCCTCTTCCAGCAGCAGCACGTCGTTTGAATTTTCCCCGGATTCCTCAATCCACATTATAAAATATACTCCAGCAACAAGGATAGGAACGAGGCCCGATTTTATTTCTCCGAACAATCCGCCGCCCCCCGCCCCCGTACTCTGTTTTTTAGCCCCCGCCGGCCAGCCAGCCAGCCAGCCAGCCTCGCATTCCGTTCCTTTCTCCACCACTTCTCCTCTCTTTCTCCTCCTTCCTTCCTCCCTCCGCCGCGAGGAGGAGGGGAAAAAGAGAAGAAGAAGCGGACGCCACCGGAGACAGACAGAGGAACGGGACCCAATCCGACGCGCGCGGAGGAACCAGCCGCCGTCGAATCCCC…
TRINITY_DN54012_c0_g2_i1	505.74	4.70084	0.487146	9.64977	4.92643e-22	1.12352e-19	GO:0005504;GO:0009627;	I1IXK7 BRADI AAI domain-containing protein ;F2DP05 HORVV Predicted protein ;A0A453BYD0 AEGTS AAI domain-containing protein ;A0A1D5UG19 WHEAT AAI domain-containing protein ;A0A446L3V1 TRITD AAI domain-containing protein ;A0A446VY24 TRITD AAI domain-containing protein ;F2E1K7 HORVV Predicted protein ;A0A3L6Q9V0 PANMI AAI domain-containing protein ;A0A0A9PLF9 ARUDO AAI domain-containing protein ;A0A…	CCGGCGCCGTCCAGCGGGTGCTGCACGGCGGTGCACACCATCGGGAAGCAGAGCCCCAAGTGCCTCTGCGCCGTCATGCTCTCCCGCACCGCCAAGAGCGCCGGCATCAAGCCGGAGGACGCCATCACCATCCCCAAGCGCTGCAACCTCGTCGACCGCCCGGTCGGCTACAAGTGTGGAGCTTACACTCTGCCGTGAGCCTTGAGGCCACTTCATGCCACTGGAGCCGTGTGAGGTCAAGTGTGGATGCAGCTGAGCCGAGTGTTGTTCATCACACAGCAATAAAAATGAGTTCCATGATGTGGGACTCTCTGATTTAGAGGTGTAGTACTGCCTCTTGTAGAATAATATGTGTGTGTGTACTCTGTATGTTGTAGAGTACTTGTTATCTCGAGAGTT…
TRINITY_DN67525_c0_g5_i1	179.138	2.65533	0.275368	9.64286	5.26984e-22	1.19942e-19			GAGCTACAGAATATAATTTCAGCCAATGAAGGAGCTACAGAATATTTGCAGCCAATGAAGGAGCTACAAAATATAATTTCACCATCACCACTGCACGTAATCAAGGAGAAATTGTTTCTCAAACATAATAATAGTAACGCCCAGATACACAATTTTTACATTTGGGCCAACGCACAACTTTTGCTTGCTTTATATGCAAAAAGGAGTGTTACCTGAGGTCAATAATTCTACGATCAGATACAAAATGGGTATGATAATTCGGTGGACAGAACTCGCACAAATTTTCTCTTTCAGCTCTATAATTTAGATTCATTTAGGCAATCCACTCTACTTTGTTGTTTAGATATCTTTCCTGCAGTCAAATGTTCAACCATGACCAAAAAATTTATATAACTTCTG…
TRINITY_DN57793_c0_g1_i5	540.361	4.88724	0.506992	9.63967	5.436e-22	1.23476e-19		A0A3B6FRK1 WHEAT Uncharacterized protein ;A0A077RTC2 WHEAT Uncharacterized protein ;A0A453F3I5 AEGTS Uncharacterized protein ;A0A3B6GTR4 WHEAT Uncharacterized protein ;A0A453F3I6 AEGTS Uncharacterized protein ;A0A0Q3GC07 BRADI Uncharacterized protein ;A0A453F3K8 AEGTS Uncharacterized protein ;A0A3B6EGE7 WHEAT Uncharacterized protein ;F2E9P2 HORVV Predicted protein ;A0A0D3ERK3 9ORYZ Uncharacterize…	TTTTTTTTTAATGATACGGCGACCACCGAGATCTACACGTTCAGAGTTCTACAGTCCGACGATCCGAGCCTCGCCTTGTGGGCACTCGAGGAGCTTGACAAAGTGAGCACTGAACGGGAAGACAAAAGTTCCGACTTCTTCTCGAGTCTGGAATGCCATCCTCAGATTGCAGAAACAAAGATTGCCTGGTTAGCGAAGCTGTTCCTATTGGAACCGTTCTTCCCCGTTCGGTCCCACGACACGCTCTTCCATGCGATGCTTCTCTTCTCGAAACACCAAAGGCTCAATGTGATACCTGTCGTTGAGTCGGTGAACTCGAGTGTTGACGGATTTGTTACTCAGAACGCGGTGATAGAGTTGCTTCTCCAATCAAGTGGTCTTGAATGGCTGGATAAAATC…
TRINITY_DN72865_c3_g2_i27	1843.87	1.26123	0.130841	9.63942	5.44935e-22	1.23531e-19	GO:0006511;	I1GTM8 BRADI Uncharacterized protein ;A0A287HTV0 N domain-containing protein ;A0A446M5C7 N domain-containing protein ;A0A3B6C450 N domain-containing protein ;A0A446KV45 N domain-containing protein ;A0A3B6AVD7 N domain-containing protein ;A0A453BC02 N domain-containing protein ;A0A2X0SGH3 N domain-containing protein ;A0A287HU66 N domain-containing protein ;A0A0E0LLZ2 N domain-containing protein ;	GTCCTTTTTTTTTTTTTTTTTAATGATACGGCGACCACCGAGATCTACACGTTCAGAGTTCTACAGTCCGACGATCAGAGGATTTATAATCTGAAAACTGGGCGAGGCGACCACCGCTTCGCCGACCGAGCGCAGCGACCGACGCGACGCCTCCCGCCTCCGCTGCCGCTATCGCCCCGACCACCGCCCGCAGCGACACGATGGTAACCGACGCGGCCGCGATGGCGGTCGTGAAGGCCGCGCGCCCCGCCTTCCGCGGCGCCCACGACGGCGTCGCGTTCGCCGCCAACGCCGCCTTCCTCGCTGCTGGGTACTCCCTCTGCGCCGTCGGACCCGCCGCGCTCACCGACCCCCCACCCACTGTCGATGAGGAGGTGGGGATTGATGGGTGGAACAGTA…
TRINITY_DN53275_c0_g1_i4	1360.52	2.35568	0.244476	9.63563	5.65437e-22	1.27922e-19	GO:0000723;GO:0003678;GO:0005524;GO:0006281;GO:0006310;	A0A3B6RFS6 WHEAT Uncharacterized protein ;A0A3B6NP58 WHEAT Uncharacterized protein ;A0A3B6IYA3 WHEAT Uncharacterized protein ;A0A1B6PDG3 SORBI Uncharacterized protein ;A0A2T7E9R7 9POAL Uncharacterized protein ;A0A1Z5R1R8 SORBI Uncharacterized protein ;C7J4S4 ORYSJ ATP-dependent DNA helicase ;A0A0E0J9T1 ORYNI Uncharacterized protein ;Q6YYR5 ORYSJ Os08g0233900 protein ;I1PKB6 ORYGL Uncharacterized …	ACAGAGAAACCTGAAAGTATAGGTAGCGAAGAGGAGAATAGCAAGTACAAAAAGGGAAATCAGGAGAACTATCCAACCAGGGGTGTGAACAGAAGCTTGGCTGGAAAGAGTATGTGCACATAACACAAATAAGAGGAAGGGGTAGTAAAATAATCTCTTATACATAATCATCAAATGAATAGTTTGCTGATCAGAGAAACGCTACATGTTACAGACAGAAGAGATAAGCTGATTACATATGAATTGATGACACAGTGTCTCGGTAAGAGGATCTACAGAACCAACAGGTGACGAAACACCACCCGACCGAAGCACCGAAACTGCAAGGACAACAGCACAACGCGCGAGGTCCCTATGGGCCTGCATCCCCTCGTAATTGAAGTCACTAATCACAAATCC…
TRINITY_DN64063_c2_g1_i1	212.136	3.5558	0.369762	9.61646	6.81374e-22	1.53537e-19	GO:0000139;GO:0003700;GO:0005634;GO:0006486;GO:0008378;GO:0016021;GO:0043565;	K3ZVG5 SETIT Hexosyltransferase ;A0A4U6VYX2 SETVI Hexosyltransferase ;A0A0E0AT58 9ORYZ Uncharacterized protein ;A0A0E0LT59 ORYPU Uncharacterized protein ;Q6ZG02 ORYSJ Putative DNA-binding protein WRKY2 ;A0A0E0I9K3 ORYNI Uncharacterized protein ;A0A0D9X674 9ORYZ Uncharacterized protein ;A0A0A9DUC9 ARUDO Hexosyltransferase ;A0A0E0B3B9 9ORYZ Hexosyltransferase ;A2Z1J5 ORYSI Hexosyltransferase ;	CTTTTAGTAGTCTGGAATTTTAGCATGTTATCAAATGATCTGTGCAAAATATAATAACATTTAATGTTCCTTGGATATTAGGCACCTCCTCAAGATAATTCTGGTACATCACATCTGAATTGCATGGTCATATTTTAGTTTGAGTAGATCTTGCAAACACTTGGTTAGGTAACCCTAGAGATAATTCATACCTGAACTTGTCATACATGTCCTCCGAAAGCCCTGCCCCTTTGATGAGTTTGTTGTTTCATAAGATCTGTTGGCAGCAGAGTCCGAGCAGTCAATGAAGGAGCTACAGAATATAATTTCAGCCAATGAAGGAGCTACAGAATATTTGCAGCCAATGAAGGAGCTACAAAATATAATTTCACCATCACCACTGAGGTCAATAATTCTACG…
TRINITY_DN71590_c0_g1_i1	105.159	5.31138	0.552386	9.61533	6.8885e-22	1.54913e-19		A0A5J9SZY9 9POAL Uncharacterized protein (Fragment) ;F2DM61 HORVV Predicted protein ;A0A453RQI2 AEGTS J domain-containing protein ;A0A446YEE4 TRITD J domain-containing protein ;A0A3B6SE11 WHEAT J domain-containing protein ;A0A453RQW6 AEGTS J domain-containing protein ;A0A3B6TJB4 WHEAT J domain-containing protein ;A0A446XEL4 TRITD J domain-containing protein ;A0A3B6RIQ5 WHEAT J domain-containing p…	GGCCGGCCTCGCCGCACCTGGGAGTCCGACCAGTGCTGGTAGATCTTAGCATGGGACCTCTGAATACCACCGCCCGCACTGCACTCCTTGGCCGCTCACCTGAAATTTCTTTTTGCTACGGTGACCACCGTCTGTGCACATGTAACCGCCGGCATCCTCTCTTCTCCCGTTCTGAATGTGCAGCAATCTTCAGAAGCTTGTGTAGGCATTAACCTTTGCAGATAGAATGTAAGCAAAATGTGATCCCAGGTTCTGAATTTGAAGAAACCGGACTTGTGCCCTGCAAAAAAAAAAAAAAAAAAAAAAAAAAAAAAAAAAAAAAAAAAAAAAAAAAAAA
TRINITY_DN66767_c1_g3_i1	1201.9	4.21795	0.438951	9.60915	7.31523e-22	1.63858e-19	GO:0004633;GO:0005524;	A0A446R100 core domain-containing protein ;A0A287NN35 core domain-containing protein ;A0A446R0I4 core domain-containing protein ;A0A287NN32 core domain-containing protein ;A0A078BTE9 WHEAT RUBISCO activase beta (Fragment) ;A0A446S063 core domain-containing protein ;A0A3B6IS66 core domain-containing protein ;A0A287NMW1 core domain-containing protein ;A0A3B6IPQ9 core domain-containing protein ;A0A3…	ACTCCATGAGCTTCTCGATCGTCATCTTCGGCTGCTCGAACGTCGGCGGTCCCTCCCGCGAGTTGACGAGCCGTTTGGGGATGTTCTCGACGCCGATCTCGCTGACCCACTTGCGCACTTCGTCGTCGTAGACCCGCGCCCGTAGCGCGCCGAAGAAGTCGATGGACTGCCCCGGGAAGGTGTCGACGAGCTTGACGACGGCCTCGTCGGGGACGTTGTCTGTGCGGAAGATGCCCTTGCATACGCCGATGCGGTCC
TRINITY_DN66420_c0_g2_i1	155.427	4.3181	0.45033	9.58873	8.91719e-22	1.98172e-19	GO:0016021;GO:0043531;	A0A446MZ80 TRITD Uncharacterized protein ;A0A3B6CHD6 WHEAT Uncharacterized protein ;A0A453A1S4 AEGTS Uncharacterized protein ;	AGACGGACATCGCCGGCGCCTTCTCGGGTTTTCCGTTGTTGCGTGCGGAATAGGAGAATGTGTGCCGTGGGTACGAGCCGGAATTCGTTGCCGTGCTTCCCCGGTTTTGATCTCGCGCGGGGTTCGATTGCCGTGATCTGCGGCTCGCTGCGATTTCGCGCCGTTTTTGGGTGAGGTTCGGTTGCTTCCTTCTCGGGTTAAAACTCAATCCCCCCCAAATCCCGGGGCGCAGTTGCGATTCGACCGAAATCCACTAGGACCTAATCTCCTCCACTGCGTCTGCGTCTGGATTATCCTCCTGCTCTTCTGTCTGTTTTAATGTACTACCTGAATCCGTTGGTCCTTTATGTTACCATTTCCTTCTCGAATCTTCTAGAGCACATCTCTGGCCCTCTATCT…
TRINITY_DN73537_c0_g5_i2	7538.16	2.60884	0.272179	9.58502	9.24389e-22	2.05029e-19	GO:0004365;GO:0005829;GO:0006006;GO:0006096;GO:0016620;GO:0050661;GO:0051287;	C9EAC2 FESAR Glyceraldehyde-3-phosphate dehydrogenase ;I1I0M3 BRADI Glyceraldehyde-3-phosphate dehydrogenase ;A0A446XJ60 TRITD Glyceraldehyde-3-phosphate dehydrogenase ;A0A446YIH6 TRITD Glyceraldehyde-3-phosphate dehydrogenase ;A0A446YIE3 TRITD Glyceraldehyde-3-phosphate dehydrogenase ;A0A287WXA5 HORVV Glyceraldehyde-3-phosphate dehydrogenase ;T1TEC9 HORBU Glyceraldehyde-3-phosphate dehydrogenase…	TTCTTGGCATACCTTGGCAGCGCCGGTGCTGCTGGGGATGATGTTGAAGCTTGCCGCCCTCCCACCTCTCCAGTCCTTGCTTGAGGGTCCGTCAACAGTCTTCTGGGTGGCAGTGATGGAATGAACAGTTGTCATCAGACCCTCAATAATACCAAAGTTGTCATTAATGATCTTAGCTAGGGGAGCGAGACAGTTAGTGGTGCAGCTAGCATTTGAGACAATGTTAACGTCTGAAGTGTACTTGCCCTCATTGACACCAACAACGAACATAGGGGCGTCTTTGCTTGGAGCAGAGATGACCACCTTCTTGGCACCACCCTTCAAGTGAGCAGCAGCCTTGTCCTTGTCAGTGAAGACACCGGTGGACTCCACGACGTAGTCGGCACCAGCCTCAGCCCA…
TRINITY_DN62973_c0_g1_i5	408.719	2.88798	0.301339	9.58381	9.35339e-22	2.07052e-19	GO:0016021;GO:0032977;	A0A0D9XLN3 9ORYZ Uncharacterized protein ;	GCACCACTGCTTTTTTTTTTTTTTTCTGAACTTTTTGCAGACTCTCGCCTTGCAAAATATTTTTTTTTTGAACATGGAGAAGGTCCTCGAAGGACCCCGAAAGTGGTGCATTAAAACCGGGCGGTTACAAGCCAAATTACAATCAGGACCCTAACATAGGCGAACATTGCAACATATAGTCCTGTAAATATGCAACTAGGATCCTAAAAATCTGGTAAGAAAAGCGATCAGATCCATGGCCACCGCCGCTCGATCGACATCGTCGCCGGCCATCATCCTCTCCACCGGGGAACTAGCCACTTGGGGAAAGGAAGACGTGGAGTGGCAGCAAGGAATCGCTGTAGGGCCTCCCATCTGGAGGATGAGAAAAGAACGTCGTAAGCACGACGCCGGGAGTAG…
TRINITY_DN80253_c1_g5_i19	537.193	2.66451	0.278437	9.56953	1.07393e-21	2.36343e-19	GO:0004672;GO:0004674;GO:0005524;	A0A2K2CWI7 BRADI Protein kinase domain-containing protein ;A0A3L6RNU6 PANMI Serine/threonine-protein kinase sid1-like ;A0A0E0JZ70 ORYPU Protein kinase domain-containing protein ;A0A2T7F5I1 9POAL Protein kinase domain-containing protein ;A0A0E0NDX4 ORYRU Protein kinase domain-containing protein ;A0A0E0CJT9 9ORYZ Protein kinase domain-containing protein ;A0A2T8KVC7 9POAL Protein kinase domain-conta…	CCAGTATGGCGTGCCCGAAGCTCATCTCCCTAAATGCCGAGTAGCTTGGTTGCAGCTCCGACATGCTGCACCATTCCACAAACAACGCGACAGATGCATCGTTAACCAGAAATCAGTGGGATGTAACTTCTGTGAGTAGATGGGTGCAGAAACCGTTGATCTTACTTGGTGGCCAGCCCCATCCCCGATGGTTATGTAGACCGGCGAAGACTGGCCTGGAACAGGGGAGCACAAGCCATTTACAATGTTCTATGCGACATTTGATATGCATGGAGCATGCATCAGAGTGATCAACCATGGTGTTTCGCTCCTGTTTACCTTGGGGAACTCAGCTTCAAGCCACATGTACCGAGAAGTATATTTTCCTTTAGAAGTGAACCTACGGTGCGTAACAATTAA…
TRINITY_DN69029_c0_g1_i7	267.124	2.76784	0.289483	9.56133	1.16257e-21	2.55354e-19	GO:0006457;GO:0016021;GO:0051082;	A0A452ZW93 C domain-containing protein ;M8D1T5 AEGTA DnaJ homolog subfamily B member 13 ;A0A446KBX5 C domain-containing protein ;A0A446VEQ8 TRITD Uncharacterized protein ;A0A446WBJ0 TRITD Uncharacterized protein ;A0A452ZWA2 C domain-containing protein ;A0A1E5VD25 9POAL DnaJ-like protein subfamily B member 13 ;A0A452ZW95 AEGTS J domain-containing protein ;A0A3B6A296 WHEAT J domain-containing prote…	CCTGCAGCCTGCAGCACAGACTCGGGGGCGTCCCAGGGGTGGTGTATCTCTATGACCACCAGGTTGTTGCCATCTGGATAAACACCGGATGCAACTTCTCGTCGATGATGAACACCAGGTCTGGTGCGATTGTCCTGTTCTTCAAGCCCTTCGTCCACAGAGCTTCACGTCAGTCGTTGGGATCTCCTCCGCAGGTATTGTTTTCCTACATCATTGTCATGAGTAGGATTTAGTATTTTTTGTGTACAAAATCATTTCCCTTCTTCTGTCAACACATGTGCATGACAGTAAATAATTCAGAATGATGGAACACGGTAAATAAATATTTTCAGGCA
TRINITY_DN79168_c0_g5_i3	1565.86	2.43094	0.254441	9.55405	1.24725e-21	2.73423e-19	GO:0005524;GO:0005886;GO:0016021;GO:0016887;GO:0042626;GO:0055085;	A0A287L2Q5 HORVV Uncharacterized protein ;A0A287L2R9 HORVV Uncharacterized protein ;A0A287L2Q0 HORVV Uncharacterized protein ;A0A077S0W7 WHEAT Uncharacterized protein ;A0A287L2Q1 HORVV Uncharacterized protein ;A0A287L2T7 HORVV Uncharacterized protein ;A0A287L2S7 HORVV ABC transporter domain-containing protein ;A0A3B6EG33 WHEAT Uncharacterized protein ;A0A287L2V5 HORVV Uncharacterized protein ;A0A…	AGCCACATGTCCACACAAGCTGCATGGAACTTGTTCCATACAGCATATACAACTGATGCAGAGGCAAGAGTTGTATTTTCTACACACAAAAAATCCCAACTTTATAAAATTTATATAAAAATGAGAGGATGCAATATACAATGTTTCCTGAAGAAAAAGGCTCTATGATGTACAAGATAACTAATAACCTATTGGGATCCCTAACCTATTTGCCACGCAACCAATGCAATTTCTATCTAGGGCATGCTTCATATCGTCATCATCTACCTCTTCTGGAAGTTGAGCTTCATGATGGCAAAGGCGAACAAGAAGGCAAATAGCACCCCGAATGCCACAACCACCGTGGCCACATAACCCAACCAACTGTACTTGAAGTCAAAGTAGTCCTCTATAAAATCT…
TRINITY_DN69643_c1_g2_i15	204.996	5.19298	0.544451	9.53802	1.45585e-21	3.17308e-19	GO:0007165;	A0A446M2H0 TRITD Uncharacterized protein ;A0A453B521 AEGTS Uncharacterized protein ;	AAAAAAAAAAAAAAAAAAAAAAACGAAAGAAACGGGACAAAAAAAAAAAAAAAAACAACACGGGGGGGCTGAAGAAAAAAAAAAAAAAAAAAAAAAAAAAAAAAAAAAAAAAAAAAAAAAAAACGAAAGAAGCATCAAACAGAGCTAGCGTTCTAGCAAATTCATCTCGGTACGATAAACAGCATGTACCCTTTGCTCCATGGCAACGTAATTGCAAGGCAAATAGCAACACGAAGCAAGATCCATGACAAAGAGCACTCGAGAATTATTAGATCCATGTGCCCATGCATCAACTAGCCAAAGACACAAGCACAGACAAGGTGGCATGACACCGACCTGCATGGAACATCAGGAGCTAGACAGCAAACCAGAACCGGCAAACGAATAATTCAAGTAGAG…
TRINITY_DN64532_c0_g1_i1	2653.58	2.92977	0.30722	9.53637	1.47918e-21	3.21772e-19	GO:0005524;GO:0016307;GO:0016308;	A0A446R8W5 TRITD PIPK domain-containing protein ;A0A446R8X6 TRITD PIPK domain-containing protein ;A0A446R8X0 TRITD PIPK domain-containing protein ;A0A446R902 TRITD PIPK domain-containing protein ;A0A446R8Z2 TRITD PIPK domain-containing protein ;A0A446R8Y1 TRITD PIPK domain-containing protein ;A0A3B6HWW3 WHEAT Phosphatidylinositol 4-phosphate 5-kinase ;A0A446R8Y7 TRITD Phosphatidylinositol 4-phosp…	TTTTTTTTTTTTCAAGCAGAAGACGGCATACGAGATCGTGATGTGACTGGAGTTCAGACGTGTGCTCTTCCGATCTGAGAAGGGGTCGAACCCGGTGCCGCGGGGGATCAGCGACATTGCCGGTCGAATCGGTGGCGATTGGCTCCGCTGGTCGGGGATTTGGTTAGTGGGATCGGAAGGGCGATCGATTGATGGGTGTGTTGCTTTGTTCAGTCTTGCTTTGGTGATCTCCATCGAACGGGAAGGTGGAGAATTTATAGTTGATGGGAACGATGGAGCCTGGGTTCTGGAGAATTCTATCGTCTTC
TRINITY_DN72081_c2_g15_i1	4100.18	1.74712	0.183397	9.52642	1.62795e-21	3.53455e-19	GO:0004707;GO:0005524;GO:0005634;GO:0005737;GO:0010468;GO:0035556;	A0A446PTY6 TRITD Mitogen-activated protein kinase ;A0A446PTR2 TRITD Mitogen-activated protein kinase ;A0A446NIK7 TRITD Mitogen-activated protein kinase ;A0A446NIJ0 TRITD Mitogen-activated protein kinase ;A0A0K0YGT2 WHEAT Mitogen-activated protein kinase ;A0A3B6GTS3 WHEAT Mitogen-activated protein kinase ;A0A453F3D7 AEGTS Mitogen-activated protein kinase ;A0A453F3C7 AEGTS Mitogen-activated protein…	GGAAATCGTTGGCAAGGGCAGCTACGGTGTCGTGTGCTCTGCAATAGATGTCCACACCGGAGAGAAAGTGGCAATAAAGAAGATACATGATATCTTTGAGCACATCTCTGATGCTGCGCGGATTCTCCGTGAGATCAAGCTTCTGAGGCTCCTAAGACATCCTGACATTGTTGAGATAAAGCATATCATGCTACCGCCATCCAGAAGAGACTTCAAAGATATATATGTTGTTTTCGAGCTCATGGAGTCTGATCTCCACCAAGTTATAAAGGCCAACGATGACTTGACCAAGGAGCATTACCAGTTCTTTCTTTACCAGTTACTCCGGGCTCTCAAGTACATTCACACTGCTAACGTTTATCACCGGGACCTAAAGCCAAAGAACATATTGGCAAATTC…
TRINITY_DN70023_c4_g12_i4	381.1	2.14646	0.225354	9.52482	1.65332e-21	3.58276e-19	GO:0005730;	I1IEA6 BRADI Uncharacterized protein ;A0A446WJT2 TRITD Uncharacterized protein ;A0A3B6PRD6 WHEAT Uncharacterized protein ;R7W4U1 AEGTA Uncharacterized protein ;A0A453PGU4 AEGTS Uncharacterized protein ;A0A3B6QHB4 WHEAT Uncharacterized protein ;A0A446VM82 TRITD Uncharacterized protein ;F2DS83 HORVV Predicted protein ;A0A0D9VKI4 9ORYZ Uncharacterized protein ;A0A0E0K4R4 ORYPU Uncharacterized protei…	GGGAACCCGACTGGAGAATGGTTCAAATGCAGACGCAATGTAACATCAACTTGCACGGACAGATACTCAGAACAGTTGAGCTATTAAACATTGTCTCGAATTACAGATAGAGTGTAATGAGTTCACAGGTTCTCAGTTTTTGTTGTTCAGAGACGAGACAACCCATTGTTTCAGGGTGTGCCCACACTTAGATGGCTAGATAAGTCCAGCACACAGAACATTCAAGTGAACCCATACTTTCTTGCTTATTAACCAGGGCCGACCTTTGGGATATCGTAGTGCTCACTAAGATTCGCCAGGTACTGGTTGAAGTCCTGGATGCGATCCCTGTGCGACTTGTCAGCTACCTTTGCCAGCTTGTGCACATCAATCTTCTGCTTCTGTTCAATGTAACGACGT…
TRINITY_DN70569_c0_g1_i11	1408.88	3.85569	0.405706	9.50365	2.02654e-21	4.35814e-19	GO:0003723;	A0A446QRK5 TRITD RRM domain-containing protein ;A0A3B6HRS7 WHEAT RRM domain-containing protein ;M7ZG98 TRIUA Uncharacterized RNA-binding protein C25G10.01 ;A0A453IFE5 AEGTS RRM domain-containing protein ;A0A453IFS1 AEGTS RRM domain-containing protein ;A0A453IFG3 AEGTS RRM domain-containing protein ;A0A453IFU4 AEGTS RRM domain-containing protein ;A0A287P9X0 HORVV RRM domain-containing protein ;A0A…	TTATGTTTTTTTTTTTTTTTTAATGATACGGCGACCACCGAGATCTACACGTTCAGAGTTCTACAGTCCGACGATCTCCGATTCTTCTCATGTTTCGTCAGTAGCATACGATACTTTTGATTGAGTGATGTTGTTGCGTGTTCATCCGGATTCCAGTTCTAGTTTGATTTTTTCATAGTTTTGCGCAAGCTCATAACCTGCAGATCGTAGAGAGCCATAAGCCGCGCACACGCCATTAGAAAATATAAGTAGGTCAGGGTCGAGATATCCCAAATCCTGGCTTGCAAACTCATTTTTTTCAAGGAATGGTTTGCAAACTCGTTAGATCTATATATGACACGAGCAAGTTAAACGGAGACCCTCACGGTGTAGCAGTTTTTTTTTAGTTTTTACCCATTC…
TRINITY_DN77707_c0_g8_i3	174.768	3.86025	0.406336	9.50014	2.09599e-21	4.49893e-19	GO:0003950;	A0A453IKI2 AEGTS PARP catalytic domain-containing protein ;A0A446SAD8 TRITD RST domain-containing protein ;M7Z964 TRIUA PARP catalytic domain-containing protein ;A0A446SAA6 TRITD Poly [ADP-ribose] polymerase ;A0A3B6IVR3 WHEAT Poly [ADP-ribose] polymerase ;A0A3B6HS26 WHEAT Poly [ADP-ribose] polymerase ;A0A453IK25 AEGTS Poly [ADP-ribose] polymerase ;A0A287PED2 HORVV PARP catalytic domain-containing…	TTTTTTTGAAACAATGATGCTTTCAGGTATAAATTGATGGAATTTTCAGTCTGTACAGATTGCAAGTTGCAAGATGCTAAGTAAAAAATATCTGAGAAACCAAGAATTAAAATCTAACTTTGTGTCTGTTAAATATAATCTTCAGATCACGGTAACCCCTCTATTTTCTTGACACCAACAGCGATTTCCTGGCTAAACTACAGCGACACAAGAAATGGAGAACTCTCTCTTTGTTTGGTACTTCAACACACGCACACTCCTCTGTTCTATGGAGTCAGCCGAACGAGCTACCATCAGCACCCAACTGCGACGAGAACAAAACAGCTGAAAAGGAACACCATTGCACTATCATCCATCAATATCCTCGGAGCTTCTTGGCCACTGTTGTCAACACCCGGT…
TRINITY_DN68594_c1_g1_i2	2075.83	2.90726	0.306189	9.49499	2.20238e-21	4.71114e-19	GO:0005200;GO:0005525;GO:0005874;GO:0007017;	J3N775 C domain-containing protein ;A0A287N583 HORVV Tubulin alpha chain ;M7Z0K2 TRIUA Uncharacterized protein ;A0A1D6L2V0 MAIZE Alpha tubulin1 ;A0A1D6GIG1 MAIZE Tubulin alpha-4 chain ;A0A446X001 TRITD Uncharacterized protein ;A0A3B6R8B0 WHEAT Uncharacterized protein ;A0A453H9S5 C domain-containing protein ;A0A1D6L2V9 MAIZE Alpha tubulin1 ;D4NYK0 CENCI Tubulin-like protein (Fragment) ;	TGAACGAAGGAGCGCGCCCTGTTTCAGGAAGTTTTCAGGAATGGAACATCAGCGCGACGAGGGTCAGTCGCTCACCAAGGACGCGTACAGGGTAGTAGATAGTCTCTCTCTACCGTGTGACAGACAGACGGTATACAAACCAGAATAGGTGCTACTACTGAAGAGCCGTGGACATTCAGGAATTCAAACAATACTGCAGACAGTGGATCTAATACAGGTATACAGACCAGACCGTTATGTATTCACGGTCCCGGCCACAAACAAAGGATATATAGCACGTAGTAGATCACACTCGGACCACCAGGCCTCCATGACCTTGTGTTTAGTACTAGTTCTCTATACTATGAACTGCTTGCGCCAATCAGCACTACTTTATTCATCTACTCAGTGGATAATGGG…
TRINITY_DN22644_c0_g1_i1	261.511	4.28728	0.451532	9.49495	2.20318e-21	4.71114e-19	GO:0004553;GO:0004575;GO:0005975;GO:0016021;GO:0016740;	Q8GUC0 LOLTE Putative soluble acid invertase ;Q8RVK8 LOLPR Fructosyltransferase ;A0A453MRQ9 32C domain-containing protein ;A0A446V0Y2 32C domain-containing protein ;A0A446VYD3 TRITD Uncharacterized protein ;A0A453MRY7 AEGTS Uncharacterized protein ;A0A453MRX2 AEGTS Uncharacterized protein ;A0A446VYB6 TRITD Uncharacterized protein ;A0A453MRX7 AEGTS Uncharacterized protein ;A0A446VYB1 TRITD Unchara…	CCTCTTCACAATGTCGTTGGCACGCGACGACCGTGACTCATCATGGCAGAAGTGCGTGCGCAGGCCGCCGTCAAGGCCTCTGGCAACGTAGAAGTAGACAGCAGTCTGCTCCGTGTCTCCACCATGGCGTCTGGCGTCAGCAAGTACAAGCAGGCCAAATGGGCCAAGCGCGCCACGGCCGGCCGCACCACCGCTGGTGCTGCAGTTGTAGCCGACATCAGCCTCCTTGGCGGCGACGACATCGAGTGGGTCGAGGCGGAAGGAAGCCTGAT
TRINITY_DN69633_c1_g2_i2	114.764	3.82954	0.403879	9.48189	2.4972e-21	5.30973e-19	GO:0005524;GO:0005737;GO:0006457;GO:0051082;	A0A452YUN8 AEGTS Uncharacterized protein ;A0A452YUR8 AEGTS Uncharacterized protein ;A0A452YUN4 AEGTS Uncharacterized protein ;A0A446JY80 TRITD Uncharacterized protein ;A0A446JYB2 TRITD Uncharacterized protein ;A0A446IZF0 TRITD Uncharacterized protein ;A0A446IZE6 TRITD Uncharacterized protein ;A0A452YUT2 AEGTS Uncharacterized protein ;A0A446IZG7 TRITD Uncharacterized protein ;A0A3B5Y0C0 WHEAT Unch…	CAGACGTGTGCTCTTCCGATCTAGAATATACAATCTACAGCAAATCATGCATACTGAGTATTCCTTGTACTCCCTTGCAACATCGGTACCAAAAAAGAATAAAAAACAGTTGTACCTTCCCAAGCTTGTCACGAGTCAACTCTTGGAATCTTGGAACAATTCGCCCCCCTGTAGCTATGGCAATCAATTCTAATTCAACACCACCGACCCATCTGACAGCAGGCAGATTTCTTTGCATAAGCAAATGATTGGCTTCATCGTCGAAACCCCATTGACAGATAACCAAGGTTGCCCCAACATCCTTGCATTTCTGAATCATTTCATCAAAGTATTTCTGCTCTTGCCCACACAGCGTCTGGAATTTTTCTACAGTGTCAATGTCAACCTTATGCTTTGTCT…
TRINITY_DN78465_c0_g9_i4	1150.19	3.82182	0.404074	9.45821	3.13259e-21	6.61104e-19	GO:0005524;GO:0005737;GO:0006986;GO:0009408;GO:0016887;GO:0031072;GO:0034605;GO:0034620;GO:0042026;GO:0042623;GO:0044183;GO:0051082;GO:0051085;GO:0051787;	A0A3B6JMW4 WHEAT Uncharacterized protein ;M7ZVJ8 TRIUA 78 kDa glucose-regulated protein-like protein ;I1H802 BRADI Uncharacterized protein ;A0A446QNH5 TRITD Uncharacterized protein ;A0A446SB01 TRITD Uncharacterized protein ;A0A3B6ITL4 WHEAT Uncharacterized protein ;R7WFL9 AEGTA 78 kDa glucose-regulated protein-like protein ;A0A453ILL4 AEGTS Uncharacterized protein ;A0A3B6HSB4 WHEAT Uncharacterize…	GTGACTGGAGTTCAGACGTGTGCTCTTCCGATCTGGAATAATCGCGGCAAATCCATCACCGTCGGCACGGATTCCGAGGTTCATCGGGGTAGCCTGGATTGTCAGCAGGTCTAGGCTCCCTGAGGTGTCAGTGGCTCCTGAAGCAATGGCCCCTTCCAGGGCGGCACCTGAAACAGCAGCTTCCAGAACGTCTATGCTCCCGTAGGAGTCTTCCTTCTTGCATAATCCCACGACGAGGCTTCTGATCTTTGGAATTCGGGAACATCCTCCAACCAGGATCACGTCATCGATGTCTTCCGGTGCTAGCTTTGCATCCGCCAAGCATTGCTTGATGATCCTCT
TRINITY_DN78363_c1_g11_i4	674.143	3.03048	0.320585	9.45299	3.29297e-21	6.93657e-19		A0A446QPR9 TRITD Uncharacterized protein ;A0A446QPT2 TRITD Uncharacterized protein ;A0A3B6HPN5 WHEAT Uncharacterized protein ;A0A446QPY7 TRITD Uncharacterized protein ;A0A3B6HR39 WHEAT Uncharacterized protein ;A0A453IJH3 AEGTS Uncharacterized protein ;A0A453IIZ5 AEGTS Uncharacterized protein ;A0A453IJG8 AEGTS Uncharacterized protein ;A0A453IJ98 AEGTS Uncharacterized protein ;M8BJH5 AEGTA Uncharac…	CAGACGTGTGCTCTTCCGATCTGAACAAAGCTGGAAAACTGCGGACGGGAAACAGATATCCCACACCGACACAGCTCTCTCCCAACGTCTCCTCTACTTCTCATCTACCTCAGTAACCCTACACACAACTAAAATGGAACCACGTATGGAAGCTGATAAAGATCTAGGTCAGGCAAATGAATTGCCCTGGGCTGCCATGAGAACTGCTCCACTGTTTGAACCGGCAATGAACCATCACTTGCTGTGCAGCCGCCGATGCGGGCATCAGGTTTCGTAGTGCCGCCAAGCAGCCAGTCCTGGTCGCCAAGGCCACATGCATCTTCCATCTCAAGCGAAGGAGGATTCCAGGTAACAAATAGATCCCCAAACTTCCTTTCTTTCTTCTCAGACTTGCGGCTC…
TRINITY_DN71761_c3_g1_i2	1029.26	3.86927	0.409376	9.45164	3.33571e-21	7.01356e-19		A0A453P4L1 AEGTS Uncharacterized protein ;A0A453P4P0 AEGTS Uncharacterized protein ;M8B7Z3 AEGTA Uncharacterized protein ;A0A3B6QFA1 WHEAT Uncharacterized protein ;A0A446WFD5 TRITD Uncharacterized protein ;A0A3B6PMU0 WHEAT Uncharacterized protein ;M0YLM2 HORVV Uncharacterized protein ;A0A3B6NPD0 WHEAT Uncharacterized protein ;A0A0D9YVA0 9ORYZ Uncharacterized protein ;A0A0E0GA02 ORYNI Uncharacteri…	ATCTGAGGAAGCTGGAGATTAGAGCCCTCCCTTCGCTTCTATCTTCTCTTCTCCCCCGCCGCGGTTTCGATCGATTCGGAGGTCCTGATCAGCGCGCCTTCTCTCCCTCGCCGCATTCCTTGCACGATCTCTGCGCGCGTCACGATTCTTCTCATCTCACGACGTCTGCCGTTAGAGCAATGGCGAGGAACACGCGGTCGGCGGCGACGGAGCGCTTCTACAACCACTTCGCGCCGACCTCGACGCGCGCCCTCCCGATCTACCAGGCGCCTGCAGCCGGTCCCGACGAGTTCGACGAGTCAGACGTCTGGGGATCGTTCAGCCCGGCGGAGGAGGAACCGGCCGAGGCGCCCCGGCCACGCAGCACGGTCCCGGCCGCTCGGCCCGGGCGGAAGACGA…
TRINITY_DN73042_c0_g3_i2	1893.57	3.87134	0.409604	9.45141	3.34308e-21	7.01601e-19	GO:0005524;GO:0005737;GO:0006986;GO:0016887;GO:0031072;GO:0034605;GO:0034620;GO:0042026;GO:0042623;GO:0044183;GO:0051082;GO:0051085;GO:0051787;	A0A0A9NJ18 ARUDO Heat shock cognate 70 kDa protein 2 ;A0A0E0HFK2 ORYNI Uncharacterized protein ;A0A0E0DSH4 9ORYZ Uncharacterized protein ;A0A1E5VPI3 9POAL Heat shock cognate 70 kDa protein ;A0A0E0PNJ5 ORYRU Uncharacterized protein ;A0A0A9D294 ARUDO Uncharacterized protein ;A0A0E0L3F1 ORYPU Uncharacterized protein ;A0A0D3G8L5 9ORYZ Uncharacterized protein ;I1PWC2 ORYGL Uncharacterized protein ;Q6L…	AGCATGGAGGAGGATGCGCCCACCGGCGGCAGCGGCGCTGGCCCCAAGATCGAGGAGGTGGACTAAGCCGTTCCATGGAGTCTGCGCTAAGCGATGGGTGTTCTGAAATGTCTTTGATGTGAGTCGTCTCGTCGAGTTCAGTTGTCGAACCTAGTAGTTGGATGAGGTTATGGATGGGAAAGAGGACATGGATGTTTGCATTAGTTGGAACCTGAAATCGTAGTAACTTTTCGTTAAACTGAATCTGGTGTTTCCCTAAATTTGTTGTGCGCTGTTCTAAATTTCGTTCAACGATCATACGGAGTAACCCTGATGTGACAATTTTTGTTTTTAGTTTCAGAAAAGGGAACATGGATCCCGTGGGCACACGCAATATTTGGCGCTATGGGATGTCCCACT…
TRINITY_DN72436_c2_g6_i3	2125.89	2.42091	0.256552	9.43634	3.86022e-21	8.0863e-19	GO:0003690;GO:0006355;	A0A1D6HP64 MAIZE Thioredoxin ;I1IDT4 BRADI DUF862 domain-containing protein ;A0A0E0K6S3 ORYPU DUF862 domain-containing protein ;A0A1D6HP63 MAIZE Thioredoxin ;A0A3L6EGP4 MAIZE Desumoylating isopeptidase 1 ;A0A3B6TIJ3 WHEAT Uncharacterized protein ;A0A446WRX5 TRITD DUF862 domain-containing protein ;K3YVU7 SETIT DUF862 domain-containing protein ;A0A3L6RV02 PANMI Thioredoxin ;A0A0D9VMJ2 9ORYZ DUF862 …	TCAAGCAGAAGACGGCATACGAGATCGTGATGTGACTGGAGTTCAGACGTGTGCTCTTCCGATCTGCAAATAAAATTCTTTATCAGTTTGTAATTGCATCGAAGCTAGAACGTACTAGGGCGCTCCATGAGCCGACGCTTCGCCAGCGCTGCCGCCTCGCTCACCTGGAGTGTTCCACTTGCCATTATCGCCTAGAGCACCTTTTCCTGCACCTTCCCCCTCATGTTCCCGAGTTTTATGTAGATGTAGCCACACCTAAATCCCGAACTTCCAATTCTAGCTATAAATGTAGAGATTATGCTCCCCCTAGCCAGGCAAATGACAAAAGGCCGTGAACTCGTTTGTTGCAAGGTTGTCAGACTATGCGCTGGAGTATTTGTAGTCACAGTTTAACAAAAG…
TRINITY_DN72512_c0_g2_i1	441.529	4.09871	0.434401	9.43531	3.89845e-21	8.15128e-19		A0A287WYL9 HORVV Uncharacterized protein ;I1I278 BRADI Uncharacterized protein ;A0A446YJ46 TRITD Uncharacterized protein ;A0A453S1U4 AEGTS Uncharacterized protein ;N1R038 AEGTA Uncharacterized protein ;A0A3B6TL58 WHEAT Uncharacterized protein ;A0A3B6SEJ1 WHEAT Uncharacterized protein ;A0A446XJD1 TRITD Uncharacterized protein ;A0A3B6RHA6 WHEAT Uncharacterized protein ;F2D734 HORVV Predicted protei…	TGTTTCTCTTCTATGGCCTTTGCTATAGAAATTTCCACAGTATAATGAAACCTTGAACTGGTGAGTCAAAGAAACAACAATGTAAAGCAATTACGGAAACAAACTCGCTCATATGCTCTCTGATTCACTGAACCGGAGCTTAAATTCTTCCAAATGCACACACGGCATGTGGAAACCGCACAAAATCTGACAAGAAAATGATGACACACATTTGTAAACTAAAACGAAACCCCTCTTGCTCCCTCTTCCTCCCGGCTGGCGAAAATTGCAGACACTGCCTCTATTTACACACATCAAGAGGGCGATTTTTCGCTCTTTCGCCAGGCAGAAGAAGCGCAGGGGGACAGAGGCCTGATACACAGGCAGTAACAAATGCACACACGGCATGTGGAAACCGCA…
TRINITY_DN74898_c0_g6_i6	1571.06	3.567	0.37811	9.43377	3.95614e-21	8.25666e-19	GO:0000302;GO:0006457;GO:0009408;GO:0009651;GO:0016021;GO:0043621;GO:0051082;GO:0051259;	A0A4V6D222 SETVI SHSP domain-containing protein ;K4AG60 SETIT SHSP domain-containing protein ;A0A317YLI6 MAIZE Class I heat shock protein ;B4F976 MAIZE 17.4 kDa class I heat shock protein ;A0A3L6DEF1 MAIZE Class I heat shock protein ;A3AGD3 ORYSJ SHSP domain-containing protein ;A0A453IF04 AEGTS SHSP domain-containing protein ;M8AY04 AEGTA SHSP domain-containing protein ;A0A3B6JLR9 WHEAT SHSP doma…	GACGGGCTTGGCGTCGGGCTTCTTGGCCTCCTCCTTGGGCACGGTGACCGTGAGGACGCCGTTCTCCATGGACGCCTTGATCTGCTCAGCCCTGGCATTCTCAGGCAGCCTGAACCGGCGCAGGAACTTCCCGCTGCTGCGCTCCACGCGGTGCCAGGTGTCGGACTTCTCCTCCTGCTCCTTGTTCCGCTCGCCGCTGATCTGCAGCACGTTGCCGTCCTCCACCTCCACCTTCACATCCTCCTTCTTCAGCCCGGGCACGTCCGCCTTGAAAACGTGAGCTTCGGGTGTCTCCTTCCAGTCGATTCGCGCGCCGGCGAAGGCCGCGGTCTCAGAGGAGGTGCGTGGGAACGAGGGGAAGAGGCTGCCCCCGCCGCTGCTGCTGCCGCCGGAGCCGAA…
TRINITY_DN77867_c1_g4_i5	200.226	4.96896	0.526851	9.43143	4.04547e-21	8.42754e-19			TTTTGGGCATTAGTTCGGATGGCAACCTAAAAAACTATCTATTTCCCTAATTGATATTGTAAGCATGTTAAATAGTTTGATGACAGGGTAATTATATGTTGAATTATGTACTGTAAATGTAATGTGCTTTATTCTCAAAATTAAAACCTTGATTGTTTCTGGGCATTAGTTCTGATGGCAACTTTAAAAACTACCTATGTCCCTAAATCATGTGTATGTCAGTTCACAAGTTCCAGTTCCTACAATAATGTTTTTTTTGGCTTGTTCTGTGTGTTGAAATCATTTATTATATAACAATTAGGTATTTTGATCATGTTACATGCTAGGTAGAAGTTGATATCTGATACCTTATCCAATGACTGTTGTTCACTTCAACCTTGTAGGTAATGTTACGAGCTT…
TRINITY_DN68025_c1_g4_i3	130.75	2.55879	0.271833	9.41311	4.81669e-21	9.99733e-19			TCCCCAAATAGTGATTAGAGGGAGGAATATTTTTCTTAGGCAATAACAGGGACAAATAGAATACACTTGGATCAGGAGAGGCAACACTGATCACGACACAAAAATGAGTAATTGAAGGCGACAAAGGACTAGAGGCAGCACCAAATCTAATTTATCCTTAGGCAACCATATTATTTCCCTCTAATCAAACAAGAATCCTCTAAAAGCCCACAAGGTTATTTATTTGAATCAGTATTGACATGGATAAGTCAATATGATTATAGTCCATATATTAGAAGCCACTTGCTAATTAAGCAAAATCTTAATTAACATAATAGTCACACTTGATCTTATTAAGCTCACATATATTATACACTTGGCAGTACCAAAAATAAAGGGCAGCGCTAGATAAGCACAAGC…
TRINITY_DN67741_c0_g1_i1	823.444	6.74998	0.717124	9.41257	4.84146e-21	1.00303e-18		A0A446IH11 TRITD Uncharacterized protein ;A0A3B5XSS3 WHEAT Uncharacterized protein ;A0A3B6PHK4 WHEAT Uncharacterized protein ;A0A3B5XTZ2 WHEAT Uncharacterized protein ;A0A3B6PHI3 WHEAT Uncharacterized protein ;A0A3B6HZX2 WHEAT Uncharacterized protein ;A0A3B6U9P2 WHEAT Uncharacterized protein ;A0A3B6U9L0 WHEAT Uncharacterized protein ;A0A3B6U9K2 WHEAT Uncharacterized protein ;A0A3B6U9H5 WHEAT Unch…	TCGACAGCCGACGGGTTCGGGGCCGGGACCCCCGAGCCCAGTCCTCAGAGCCAATCCTTTTCCCGAAGTTAAAATTTCTGAATCATTTCAAGTGCAATACAAGCACAAGGTTGTGCCAGCATCTACACTAAGCTAAGGATGGGCCTGCATAGCTTAAATTTTCTGCAACTACATAATGTACAAGTTGAGAAATGTATACAGAAGTGCTCCCCATTTGTAGTACTTACTGTTTAAAGATGTCAATATAATGACATCTAACAAGGTACGCCTGGAAGCATCATCTACAAGGTTAGACCTGCATGATAACATAAAAGCGTGATTGTTTGGATTTGACAACATAATATGCATGCGACACATATT
TRINITY_DN77594_c0_g3_i21	955.883	1.97948	0.210319	9.41181	4.87655e-21	1.00846e-18	GO:0006753;GO:0009570;GO:0016787;GO:0019693;GO:0080041;GO:0080042;	A0A0Q3L980 BRADI Nudix hydrolase domain-containing protein ;F2DSU7 HORVV Predicted protein ;A0A287VIQ8 HORVV Nudix hydrolase domain-containing protein ;A0A3B6I1E3 WHEAT Nudix hydrolase domain-containing protein ;A0A2S3HM26 9POAL Nudix hydrolase domain-containing protein ;A0A5J9TN74 9POAL Uncharacterized protein (Fragment) ;A0A2T7E3M0 9POAL Nudix hydrolase domain-containing protein ;A0A4U6UUI0 SET…	GCATCAAGAAATTCGAGACCCTATCTTACCTGCCGCCGCTCTCGCCCGAGGCCCTCCTGAAGCAGATCGACTTTTTGATCCGCCCGGGCCTCCGCGAGGCGGACTTCAGGAAGGCGGTGGATTCCGCGCTCTTCAGACGGTGGCTGGAGAACCTGCAGTCGGAGAAGGGCGTGCTCACCTATGGGAAGCTCAGCCTCAGGCAGATCCTCATCCAGGGGGTTGACATGTTTGGGGAGCGTGTGGGATTTCTCAAGTTCAAAGCCGACATCATCGACGAGGAAACCAAATCCAAGGTTCCAGGAATTGTATTTGCAAGAGGGCCCGCTGTTGCTGTGTTGATCCTTTTGGAGTCTAAAGGGCAAACTTACGCTGTTCTGACTGAACAGGCTAGAGTTCCTA…
TRINITY_DN69109_c2_g3_i4	1431.26	1.5816	0.168095	9.40898	5.00975e-21	1.03411e-18	GO:0000976;GO:0003682;GO:0005634;GO:0006325;GO:0006355;GO:0010228;GO:0035064;GO:0035067;GO:0046872;GO:2000028;	A0A452XHG2 AEGTS Uncharacterized protein ;A0A2X0S5H1 WHEAT Uncharacterized protein ;A0A287I154 HORVV Uncharacterized protein ;A0A446M7C9 TRITD Uncharacterized protein ;A0A3B6C4Y7 WHEAT Uncharacterized protein ;I1H2Z1 BRADI Uncharacterized protein ;A0A446KX77 TRITD Uncharacterized protein ;A0A2T7ELN6 9POAL Uncharacterized protein ;A0A2S3GW76 9POAL Uncharacterized protein ;A0A3B6AVX6 WHEAT Uncharac…	TTTTTTTTTTTTTTTAATGATACGGCGACCACCGAGATCTACACGTTCAGAGTTCTACAGTCCGACGATCGAATAGACTAGGAAAGGGAAATTTCCCCATTCTTCCTCCAAACCCTAGGGGCGCCCCCGCTCCATCGCCGCCCGCCAGCGCCGGCGCCCATGGCCAAGACGCGCGCGCCCAAGAAGATCCTCGAGTCCTACACCATCAAGGGCTCCGACAAAGTCATCAAGCCTGGGGACTGTGTTCTAATGAAGTCGGTTGATACATCAAAGCCACCCTATGTGGCAAAAGTTGAGTCCATTGAGGCAGCTGGTTCTCGAGGAACAAATGTGAGAGTACGGGTGCGTTGGTATTATCGTCCAGAGGAATCCATTGGTGGGAGGCGACCATTTCATGGT…
TRINITY_DN78988_c1_g1_i1	293.89	2.78473	0.296188	9.4019	5.35859e-21	1.0981e-18		A0A452ZV93 AEGTS Uncharacterized protein ;A0A287GKI8 HORVV Uncharacterized protein ;M8BM59 AEGTA Uncharacterized protein ;A0A452ZV92 AEGTS Uncharacterized protein ;A0A452ZV88 AEGTS Uncharacterized protein ;M0X1L3 HORVV Uncharacterized protein ;A0A3B6A2E5 WHEAT Uncharacterized protein ;A0A452ZV77 AEGTS Uncharacterized protein ;A0A452ZVA1 AEGTS Uncharacterized protein ;F2E8P9 HORVV Predicted protei…	TGCTAACTACTTATATATACTAGTAAAGTTCGCGTTTAACAAACTAGTAGTGTTCGTGTCCAACAAACTAGCAGAGTGTTCTTTTTTTTTCAAGAAACAGAGATCTCCTCACTCCTCAGCATGGCAGATTGTCAATCAAGCTACGTTTCTTCCTGCCGATCTCGACGAGCATGGCCAGCAGGGCCTCACACACCTCGGTAGCGTCAGCTTCAGCGCGGTACCTTCTCAGGGTCGAGAACACCAGCCACGAGTGGTCCAGCCTCCTCTCCGGCCTCACCACCACGGACCCTGGCACCTCGGCGTCACGACGTGTCACCAGGCCATCGCTCCTCTCCCCGTACCGCAGCCGTAGGTGGAGCGCAACGACCGCCATCGCGGCCGAAACCGGCATCACCAGAG…
TRINITY_DN66233_c0_g5_i4	428.155	4.22719	0.449712	9.39977	5.46846e-21	1.11859e-18	GO:0002213;GO:0004357;GO:0005524;GO:0006750;GO:0009408;GO:0009507;GO:0009570;GO:0009700;GO:0009753;GO:0009816;GO:0009908;GO:0010193;GO:0016021;GO:0019761;GO:0046686;GO:0050832;GO:0052544;	A0A446ILN6 TRITD Glutamate--cysteine ligase ;A0A446JKZ4 TRITD Glutamate--cysteine ligase ;A0A446ILM4 TRITD Glutamate--cysteine ligase ;A0A452XVD9 AEGTS Uncharacterized protein ;A0A452XVM4 AEGTS Glutamate--cysteine ligase ;A0A446JKX7 TRITD Uncharacterized protein ;M8AHT1 TRIUA Glutamate--cysteine ligase ;A0A446ILI9 TRITD Glutamate--cysteine ligase ;A0A287EQE0 HORVV Uncharacterized protein ;M0Z9Y8 …	GGCGCGCGCGCCGGTCGGCGGCGTGGCCGTGATGGCCGCCGCGCCGGTCTGGTGGGTCAGGTTGAGCGCCATGGACGTCGGTGGATGCGCCGGATCACGTGCGGCGGATCACGTACGGCTGGAACGGATCCTCAGATCACCGGTAGAGCGAAGGAAGGAAGGGAAGGTCTCGAGCAATGTCGTTCCTCGGAATGGGTTTGGGAATGGGAGGAACGGGTTCGATCTCGGACCTAATTAATGGGGTTTATTCGCGCTACCTCGAGCGGAGGGAAACAATGGGGCTTTCCCTGCTTGAGACCAATAACATGGCCTTCTTCCATTATCTTGTCCCACTCGA
TRINITY_DN77409_c2_g2_i15	206.143	6.52302	0.694913	9.38683	6.18356e-21	1.25804e-18		A0A1E5VB27 9POAL Putative ubiquitin-conjugating enzyme E2 26 ;	CTTATAATCAAGTTCATAGAATTTCCTCGGCATCATACCAGTGGCGCAGTATGTTATTTTAGGGGAAATAGAGCTAATCCGAAAACTGAAGTTAACGAGTATCATGACGCCATGTGCTGCCCATCAGAATTCAGAGCCACAATAGCAAGTATACAGCTCATCATCATAGTTTCAAACCAGACAACCAAACCACGTTATAAGTACATCAGCAAAGTCGAACAAACACAACGCTCGCTAATCGCAAAGCCATTTTACACACGCGCGCGCAAATCACCGTGGAGAGAAATCTCAGACGAGCGAGCTATCCTCCTACATCGAGCGGCCGCCGGCCGTGCCGCGCGCATGCAGGGTGCCCACGGCGTG
TRINITY_DN80044_c0_g5_i1	995.891	1.77235	0.188872	9.38383	6.362e-21	1.28971e-18			AGCTCCCAGTAGACACCGAGGCCAAGCTTCCCCTTTCAACTCCCTCGCCGTCATGGCCGGCCAAGATGAAAGAAGGATCTTGCCTGATGCGGAGCAGAAGCTGGATTCTCTAGATAACTGACTCACCAGCCTTATTGATGGAGTTCCCCACTGCACCCACCACCTCCGTCGAGCTACAGGTCCGGCTCCAGCCAGAGAGGATGAACAGCAGCAGGATGCACCAGATCTGGCTGCAGAGATTTGGTAAGCCACTCCTATACGGCATAAAGGACCATACACCTACAGATCTAACCCTACTATGTACAAGGCTAAAGCCAGCACCTCGCCTCAGCATCTCACCGGCAGCATCGCCGCCGAGGAGGGCCTCGGTTTGGCCCGGGAGAGAAGAAGAAGCTCTCA…
TRINITY_DN77483_c3_g2_i1	106.027	3.33072	0.354964	9.38328	6.39508e-21	1.29409e-18	GO:0010265;	I1NXN6 ORYGL Uncharacterized protein ;A0A0E0CGB7 9ORYZ Uncharacterized protein ;A0A0E0CGC4 9ORYZ Uncharacterized protein ;A0A0E0CGC6 9ORYZ Uncharacterized protein ;A0A0E0CGB8 9ORYZ Uncharacterized protein ;A0A0E0NAG0 ORYRU Uncharacterized protein ;A0A0E0CGC5 9ORYZ Uncharacterized protein ;A0A0D9YMW7 9ORYZ Uncharacterized protein ;B8AII5 ORYSI Uncharacterized protein ;	CCTGCAATTAGCATTGAATATTTCAATGGTCATCAAACCTGCCAAATTATTGTATGCTTGTAGAGGAAGTAACTAAATTCATCCTGACTCATGAGATCATCATGTCGTGGAAGGGAGGTTGACTTCATTGCTAGCACCAGCTCTTTTCTTTCATCAACTTCTTTTTATTCTTAAAGAATGTTTTAAGTTACACGAAGAGAAAATGCGGCTTCAGTTAAAGAAACACCGAACCAAATGGGAGAGGAAAAAGTTAATAAGTAGGGGATCTTTGCTAACCACACCAATGACACGGGAAAATGGAGACAATTAAGGAGACAGTGGTGCATATGACTGGTAACACCACTCACACTTCAGGTTGCCCAGCAGCACCAATGCATGCTGGTTTTTCACATGAAAAAA…
TRINITY_DN76150_c1_g3_i3	125.573	3.11598	0.332136	9.38162	6.49681e-21	1.31233e-18	GO:0003677;GO:0003917;GO:0005694;GO:0006265;	A0A1W0VSK7 SORBI Uncharacterized protein ;A0A194YIJ9 SORBI Uncharacterized protein ;A0A1W0VSJ5 SORBI Uncharacterized protein ;A0A4V6DD55 SETVI Toprim domain-containing protein ;A0A1D6NYQ0 MAIZE DNA topoisomerase type IA core ;A0A1D6NYQ1 MAIZE DNA topoisomerase type IA core ;A0A2S3HJG3 9POAL Toprim domain-containing protein ;A0A2T7DZ03 9POAL Toprim domain-containing protein ;A0A3L6S0Q0 PANMI DNA t…	TGTCCTGCTCCTGCGGAAGCACAAAACAAAGTTGGAATTAAGAAAAGTAACATACACAGAGTACATCAGGAAACAGAAAACAGTGGCAACTGTACAAAAGTCAGATCAGGTAATAAGTTCTATTGTAATAACAATTAAATTCTTGAAATACTCCAGAATTTTTTTACCTAAGATTGGTAGCATATATACTACCTACTTTGAATTCTCAGATATGATAATAGACAGAGTGTTCTTAAACATCGGATGTTCTGCTGGAGTCATCGGAAGCAAAATAAAATAAAATAAAAAACACCAAGGTGTATTAGAGGAGTTACAGCCAACCTGAAGAAAAACGCTCATAGCACCAACGTCACCTCCATCAGGCTAAGACACGATCACATGGTGGTTAGCTGAGCTGCC…
TRINITY_DN66532_c0_g2_i1	187.034	3.446	0.367329	9.38125	6.51958e-21	1.31458e-18	GO:0005634;GO:0007165;GO:0045892;	A0A0D3FFF5 9ORYZ Uncharacterized protein ;I1P8V9 ORYGL Uncharacterized protein ;A3AFG4 ORYSJ Uncharacterized protein ;A0A0D9Z3X3 9ORYZ Uncharacterized protein ;A0A0E0NRJ5 ORYRU Uncharacterized protein ;A0A0E0GIZ2 ORYNI Uncharacterized protein ;A2XDX5 ORYSI Uncharacterized protein ;A0A0P0VUP5 ORYSJ Os03g0214200 protein ;A0A0E0CX67 9ORYZ Uncharacterized protein ;A0A287PGY2 HORVV Uncharacterized pro…	GCTCCTGGCTCTTGCTGCAAGTCTTCCGGAAGCAGGTTGATGTTCTCCCCTAGAACCAAGTGCTGCTGCTCTCACTGCCAATGCTGAAGACGAAGGGGTTGCCATGACGGTGTTGTTTGCACTCTGGGCCGGGAGAATGCCTTTTGTACCCTCAGAGGAGGGAAGAACAGCTGGTGACAGGCTCTGCTCTTCAGCGCTAGGAGTTCCTTTCACAGCTGAATTATGCCTTTTCAGCTTCCCTGGCAAGCAGCTACCTTGTGATGCAACCGTAGCCTGATATGTTGGAGGAAGCCCACTCGAGCGACGCCTGACTTTGCTATTGCTTTCATTTCCTTCTGTCTGCTTATTCCTCATAGAAGGATCATCAGAACTTTCTACTCTGTCAGCGCTTGCAGTTCC…
TRINITY_DN72082_c1_g3_i14	2038.11	2.375	0.253361	9.37395	6.98685e-21	1.4063e-18		A0A3B6H4N4 WHEAT Uncharacterized protein ;A0A446QBN3 TRITD Uncharacterized protein ;A0A446QC42 TRITD Uncharacterized protein ;A0A5J9VG11 9POAL Uncharacterized protein ;A0A446P1I2 TRITD Uncharacterized protein ;A0A446P1R9 TRITD Uncharacterized protein ;A0A077S6Q8 WHEAT Uncharacterized protein ;A0A453GF97 AEGTS Uncharacterized protein ;A0A446QCC9 TRITD Uncharacterized protein ;A0A1E5WFU5 9POAL Unch…	TATCCGTTTTTTTGTTTTTTTTTTTTCAAGCAGAAGACGGCATACGAGATACATCGGTGACTGGAGTTCAGACGTGTGCTCTTCCGATCTCCAGACAGGATCCTACTTATTATTGCTTGCTCGAATCCTCCGCACTAAACTTTGGCAGCAACGATGGTAACCAACTGATGGTCCACCAACTGTGCCTGAAGAACAAATCGGACGCTGTGTCTGAAGAACAAACCGAGGGAGAGACATGCAGTTGAATCAACTTGATGCAATTCGATTACATAGGAGTATATGTACAAACTTCCCTGTTCATCATCATCATCATTTCTTTTTACAGTACAGCCATGGTGATTACATACATGGCGGTGAGACCATGCTGAAGCCCCTTTGTTTCTCATCTGGGACTGACTC…
TRINITY_DN64928_c2_g1_i4	88.0853	4.1173	0.439569	9.36668	7.48493e-21	1.50387e-18	GO:0016020;GO:0016021;	A0A287QGT4 HORVV HVA22-like protein ;F2DWK3 HORVV HVA22-like protein ;A0A446SQI6 TRITD HVA22-like protein ;A0A3B6KD06 WHEAT HVA22-like protein ;W5G185 WHEAT HVA22-like protein ;A0A453JSW8 AEGTS HVA22-like protein ;A0A453JT79 AEGTS HVA22-like protein ;A0A453JSY9 AEGTS HVA22-like protein ;A0A446TWK8 TRITD HVA22-like protein ;A0A3B6LGS3 WHEAT HVA22-like protein ;	TCTGGGACAATCTCAAATTCTGAAGAAACAACCATTTTTTTATACTAAGATCCACACTTTCAGTTTTATGTATTCCAAAGTATAAGGTAATTTCATATTGAGATTTTACACACTTGTAGGATACATAGATGTTGACCACGGCCACGCATGTAAACTAGTACTCCAGCTGCAGAAATGGAAGGAAGGAAAAAGAAAAAAATGGACACCACAACCACAAGACAGCTACAGGGACCTATGAATCTCTGGTCAGTAACACGGACCCTCAGTGCTTTTCATGATCCTTCTTGGACCCGACGAAGGAGAGGAACTTGCTCTTGGCGTTCTCTTTCTCCTTGGGAGACGTCGAGGGCGACTTCTCCTTGGCGCCGTTCTCCTTCTTGCTCACGCTCGCGCTACTGC…
TRINITY_DN64072_c3_g2_i5	382.728	2.46899	0.263644	9.36486	7.61516e-21	1.52733e-18	GO:0000413;GO:0003755;GO:0005634;GO:0005829;GO:0006457;	A0A453RRU4 AEGTS Peptidyl-prolyl cis-trans isomerase ;A0A287WN82 HORVV Peptidyl-prolyl cis-trans isomerase ;A0A287WN92 HORVV Peptidyl-prolyl cis-trans isomerase ;A0A3B6TRN9 WHEAT Peptidyl-prolyl cis-trans isomerase ;A0A0D9XAV9 9ORYZ Peptidyl-prolyl cis-trans isomerase ;A0A446YG07 TRITD Peptidyl-prolyl cis-trans isomerase ;A0A4U6UCG5 SETVI Peptidyl-prolyl cis-trans isomerase ;J3MVA8 ORYBR Peptidyl…	CAGTCCGACGATCCACTCTTGCTCTCTGCTCCCCCTATCTCGCCGCCGCCGCCTCTCGCCTCGCCGGCCACCCTGCTCAAGATGTTGGGCGTCACCGACGGAGGGACGCCGGAGGTCACCCTGCAGACCTCCATGGGAGAATTCACCGTCGAGATGTACCACAAGCACGCTCCCAAGACCTGCAGGAACTTCATCGAGCTCTCGCGCCGCGGAAACTACAACGACGTTATCTTCCATCGCATCATCAAGGATTTCATCGTGCAAGGTGGGGATCCTTCTGGAACAGGCAGGGGCGGCGAATCCATCTACGGAGCAAAGTTTGAGGACGAGATCAGGCCAGAACTGAAGCACACCGGGGCTGGGATTCTATCGATGGCAAATGCTGGTCCAAATACAAAC…
TRINITY_DN70103_c1_g2_i13	3419.2	2.59293	0.27698	9.36145	7.86462e-21	1.57457e-18	GO:0000302;GO:0004322;GO:0005506;GO:0005623;GO:0005737;GO:0006826;GO:0006879;GO:0006880;GO:0008198;GO:0008199;GO:0009908;GO:0010039;GO:0015979;GO:0042802;GO:0048366;	A0A446U431 TRITD Ferritin ;A0A446U432 TRITD Ferritin ;B6UZ81 WHEAT Ferritin (Fragment) ;A0A446SYF7 TRITD Ferritin ;B6UZ79 WHEAT Ferritin ;B1NC18 HORVU Ferritin ;A0A446U403 TRITD Ferritin ;A0A3B6LKC3 WHEAT Ferritin ;A0A1B0QX14 SECCE Ferritin ;Q5G1L6 WHEAT Ferritin ;	CATTTCTCCCTAATTTACTCTGGTTAGTCATTCAATATAAGTAGGTTGTCTTGCTCACAGTGAGAAACCTCAGTAAGAAATAAAAAGTTGACAGAATCCAATGTAAAACACCAATGCAACAGGAGTTAATTGACAAGAGTAGCACAGATGATTGGCATCAAAGACCGGAGCATGCCCCCCTTCGTTTTATTTCAAAATCCCAGACACAGCGCAGCATACGGATCCTACAAACACACTGCAAAAATCCCACAAAACCACACCCAGTAGTTGGTCTGCTGGTCCACTACTCGACACCTACATCTTCCCTTGCCTGCCTGTCACCATGGCCTTCAAGCCGCTTCCTCCAGCAGCATCTGGTCAAAGTGCCATACTCCGTGGCCTTTGCCGACTCTTCTCAGC…
TRINITY_DN66318_c0_g1_i19	843.973	3.9392	0.421003	9.35669	8.22756e-21	1.64142e-18	GO:0016021;GO:0016788;	I1GWH9 GDSL domain-containing protein ;A0A446YS20 GDSL domain-containing protein ;A0A446XSL8 GDSL domain-containing protein ;A0A453SRB2 GDSL domain-containing protein ;A0A3B6RP84 GDSL domain-containing protein ;A0A3B6TJI4 GDSL domain-containing protein ;A0A3B6SL70 GDSL domain-containing protein ;A0A3B6SRA9 GDSL domain-containing protein ;A0A453SRG3 GDSL domain-containing protein ;A0A287XIW2 GDSL …	ACCAAATAGGGCCGTTACTGTTTGAATTTCGATGCATGTATTTTGATCACATTTTTCCCTGCTCGCATGCTCTGAAGGCTGATAGTATCATGTAAGTTTGTAGCTGTGTTCCCTGCTTCGGCGGCACCGAATCAAAACCTTAATCGTTTTTCTTTTGCAATATTATCATTTATCATCTGTCAGATTTCTCATGAGGTCAAACTGCAACGTTCACCTACTGGATACATATCATTCTAGCATATATATGCTGATGTAGTGATGTAACTGACTGACTCTTATACAAAGTACTATTGGCCACCAGATCAGACTGAAGAACCCGTTGAAGGCTCAAAATGTCGCGGCAAAAGGTTCTTCCATGGTGGAGCGTCAGACAGTTCATCATGTCTGCCCATTCCCATC…
TRINITY_DN74675_c1_g4_i4	168.571	3.41712	0.365567	9.34746	8.97792e-21	1.78169e-18	GO:0004742;GO:0005737;GO:0005739;GO:0005759;GO:0006090;GO:0016407;GO:0016746;GO:0031405;GO:0045254;	A0A287VCN1 HORVV Acetyltransferase component of pyruvate dehydrogenase complex ;A0A287VCN4 HORVV Acetyltransferase component of pyruvate dehydrogenase complex ;A0A287VCJ6 HORVV Acetyltransferase component of pyruvate dehydrogenase complex ;I1HW51 BRADI Acetyltransferase component of pyruvate dehydrogenase complex ;A0A287VCP4 HORVV Dihydrolipoamide acetyltransferase component of pyruvate dehydroge…	GAATTTTTCAATGTGGCCCTCGTCTTGAACTGTCAAACAGATAATCTCTCCAACATTAATCTCCTTGGCACCATCACCCTGAACAATCTTTGCGATATATCCCTCGTTCAAACAGTCCAATCTTATTGTTTGGTGACTGCTGTCTTCAGGTTTCTCAGCGTCTACTGCTTCAGCCAGGCACACAACTTCAACCTCACACAGGGGTTCACCTACTGATACTTTGTCCCCCTCTTTTTTCACCCAATTGGTAATTTTACCCTGAGTCATTGTGGAAATCACTGATGGCATCGTGATCACTTGATGTGGTGGCAGATCTTTCCCTAACCCATCAGGAAGATTTGTAACTGCTGTAGGATCTGGGCGTTGGAGCGTCACTCCTTGGCCGGCGTTGCCTTGGTC…
TRINITY_DN63441_c0_g4_i2	252.704	2.81243	0.300953	9.34509	9.18078e-21	1.81876e-18	GO:0005783;GO:0009058;GO:0016844;	A0A3B6GT18 synth domain-containing protein ;A0A3B6LSY7 synth domain-containing protein ;A0A446ULG8 synth domain-containing protein ;A0A446ULG0 synth domain-containing protein ;A0A3B6LSX0 synth domain-containing protein ;A0A453LRA3 synth domain-containing protein ;A0A077S229 synth domain-containing protein ;A0A3B6MY07 synth domain-containing protein ;A0A3B6FN82 synth domain-containing protein ;A0A…	TATGACGGTGGACTCTCTCATATAAAAGCAAACATTAGGCTACGGTTTTCAACCGGAAAAACTCTCGACCAAGAGAGATGCCGATGGGGCGGAGAAACTTGGTAGCCATGGTCGCCCTTGCCTACCTGATATCTGTAGCCACGGCTGAACAGATCAAGACGACCAACACGACCTCTAGCTACCATCTCCCGCTGCCCGACGGTGTCAGCGGCGCCGAGAGCCTCGCGTTTTACGGCAAGGATGGGATCTACACCGGCGTCTCCGACGGCCGTGTTCTCAAGTGGCGTGGCCGCGCCGCCGGCTGGAGCACCTTCGCGTATAACTCCAATTTCAGGAAACTTCCTCTATGCTCAGATTCTTCGGTGTCGTCGCAAGAGAAGGAGAGCAAATGCGGGCGAC…
TRINITY_DN71472_c2_g2_i2	683.664	2.5124	0.269021	9.33905	9.72028e-21	1.92227e-18		I1I0B7 BRADI F-box domain-containing protein ;	GCCACATGTCTTCCCCACTCCCCTCCAGATCCACAGACTGCCTCTTCGATCCCCTCCGCCTCCTCGCCACCACGGCCGGCCAGAAAGAGAGGAAGAAAGACAAACCTCCAGATAGTAGCAGAGAGGAGAAAGCTGCACTTATTGAGGGAGCCCGTACCGACAGCCCCTTCCATCTCCTTCCCCGGCCATGGAAGCTTGACGAAGAGGGCCGAGGACGACCGCCTGGTGTTGTGCAGAAACACCAACGCGGAAGAACTCCAGATGCGCACCTTATTGGGAGAGATGCATGGGCTCCTCAACCTTCCAAAACAAGCATCGGGGAAGGAGAGAAAGAAGCCCATGGCGCAATGGATCTGGCCGCCTAGATCCACTGACCTACTCTCGGACTCCACATAGGTA…
TRINITY_DN69142_c2_g6_i15	798.266	2.70779	0.289955	9.33865	9.75711e-21	1.92619e-18	GO:0016021;GO:0055085;	A0A453LLM6 AEGTS MFS domain-containing protein ;A0A446UJP6 TRITD MFS domain-containing protein ;A0A3B6MX59 WHEAT MFS domain-containing protein ;M8AQB8 AEGTA Putative anion transporter 6, chloroplastic ;A0A446TC54 TRITD MFS domain-containing protein ;A0A3B6LS61 WHEAT MFS domain-containing protein ;A0A446UJP1 TRITD MFS domain-containing protein ;M8A2W8 TRIUA Putative anion transporter 5, chloroplas…	CTCCGGGGACAAGGGAGGGTCTGCGGGCGCCGTCGAGAAGCGCTCGGTTCCGTCCCCAGTTCCGGTTCCGGTTCCAACGAAGGAGAAAGGGTGTGAAGGGGCGGAGGAGGTGGAGGTGGCCGGGGGGAAGCTGGAGCTGCGGTGGCCGCCGTGGGAGGGGCTGCCGGAGCGGTACAGGCTCATGGGCGCCACCTCCCTCGCATTCGTCATCTGCAACATGGACAAGGTTAACTTGAGTGTTGCGATTATCCCGATGTCGCACCAGTACGGCTGGAACTCGTCCACCGCTGGCCTAGTTCAGTCGTCCTTCTTCTGGGGTTACGCTTTGAGTCAACTACCTGGGGGCTGGCTGGCGAAACTGATTGGTGGAAGGTTTGTTTGGGGACAGTGCTTAAGGTT…
TRINITY_DN91819_c2_g1_i1	12137.7	1.85052	0.198252	9.33422	1.01742e-20	2.00379e-18	GO:0005634;GO:0005739;GO:0007005;	F2DLN6 HORVV CHCH domain containing protein, expressed ;A0A287MZR7 HORVV CHCH domain-containing protein ;A0A446RQI2 TRITD CHCH domain-containing protein ;A0A453H359 AEGTS CHCH domain-containing protein ;A0A3B6IKW7 WHEAT CHCH domain-containing protein ;A0A3B6JDS3 WHEAT CHCH domain-containing protein ;A0A453H3I9 AEGTS CHCH domain-containing protein ;I1GPH6 BRADI CHCH domain-containing protein ;A0A2…	GTCTCACCATTCTGATCCGTTGGCCCCCTGTTCATCATCCGTTTCTCCCACCAGGCGCCGCCTCTCCCCTAGGGTTTCCTCCGCCGTCTGCTCCAGCCGCCGCCATGCCTCGCCGCAGCGGAGGAGGAGGAAGGTCTGCACGCCCTGCTCCACGTGCTGCTCCAGTGAGAAACCCACCGCAGCCAGCCCGCCCAGCTCCTCCTCCTGCTACTACCCAGAGCAGCGGTGGTGGCATGCTGAGCGGAATTGGGTCCACTATTGCTCAGGGTATGGCGTTTGGTACTGGCAGTGCTGTTGCACACAGGGCTGTTGATGCTGTGATGGGTCCCCGTACCATTCAGCACGAGACTGTTGTCTCTGAAGCTGCTTCATCTATGACTCCAATGGGCAACACTGCTG…
TRINITY_DN76422_c0_g1_i1	343.426	2.06177	0.220886	9.3341	1.01856e-20	2.00379e-18		A0A0D3FLB1 9ORYZ Uncharacterized protein ;B6SRW7 MAIZE Uncharacterized protein ;	GGCAAGACAGAGAACTACTTTGGTTTGCTAAAACAGCTTATGGTATGGAACATTCTATTAAATTTGACTATTGATTCTTTTTCCATTCATACATGCCAATTACTAGGTGAGATGGAAGGAGAGGAAAAAATAGGCAGCGGGTACAAAATAGATCTGGCCGCTGGGTTTCTCCCGCCCTAAACTCTTAGCAATCCAAATAAACCAAAATGTGGTAGTATTTGAAATGGATCGGATGGTTAAAGATGGCCTAACGCCATGATCATGTTAGTTAAGCCAGTGGTTCCCTGCCATTGCTGCTCTGTCTGTGGTGATGGTACTGCACAACATATGCGGCTCCCCCAGCTTCTTAACGCCAGTACGTGTACCCCACGTCGTAATCAGGACCGTACAAGATCTACA…
TRINITY_DN80923_c0_g1_i1	1652.46	2.41214	0.258446	9.33321	1.02711e-20	2.01709e-18	GO:0004014;GO:0005829;GO:0006557;GO:0006597;GO:0008295;	A0A3B6PNY2 WHEAT S-adenosylmethionine decarboxylase proenzyme ;A0A3B6PNX0 WHEAT S-adenosylmethionine decarboxylase proenzyme ;A0A287U8Z9 HORVV S-adenosylmethionine decarboxylase proenzyme ;F2DYM7 HORVV S-adenosylmethionine decarboxylase proenzyme ;A0A446WDX7 TRITD S-adenosylmethionine decarboxylase proenzyme ;W6EK34 WHEAT S-adenosylmethionine decarboxylase proenzyme ;A0A446WE17 TRITD S-adenosylme…	AGCAGAAGACGGCATACGAGATCGTGATGTGACTGGAGTTCAGACGTGTGCTCTTCCGATCTCATCAACAAAACAGTTCAGGACAGATCTTGGAGACCCGGTGGAGATTTCGCCCATGGCAGTGAAGCTCTGGTAGATCAGCAGGCCTCCTGACGGCAGCTCTTGCTCGACCATGTTGGTGCTATCATAGGCCCCAACAGCCAGCTTCTCACCCCAGGTTCCAGCATGGCTGGGGCCACCGAAGATAGTCACAGCAACGGAGAATTCTGACGGGCCAAAGGATCTCAGCACCCTCTTGACCAGCTCACCATAAGACATGGAGGAAGGGTCCAAGCCCATGACCTCATAGCTAGCATAGCTGAAGCCATCCTCAGGGGTCACATGAATGGTGGAGAAAGC…
TRINITY_DN67560_c1_g3_i4	4598.67	4.45382	0.47729	9.33148	1.04405e-20	2.04681e-18	GO:0009507;GO:0015979;GO:0015995;GO:0016630;	A0A287SJX5 HORVV Uncharacterized protein ;A0A287PNI3 HORVV Uncharacterized protein ;A0A446MWM0 TRITD Uncharacterized protein ;A0A287HAL2 HORVV Uncharacterized protein ;T1NTK2 TRIUA Uncharacterized protein ;R7W4T6 AEGTA Protochlorophyllide reductase A, chloroplastic ;A0A3B6B9K5 WHEAT NADPH-protochlorophyllide oxidoreductase ;A0A3B6CIT4 WHEAT NADPH-protochlorophyllide oxidoreductase ;A0A2X0SD91 WHE…	CATCGTCTTCTTGGTCTTGCTGCTGACGCCGAGGAACGCCGCCGTGTCCTTCACCGCCACCGCACCCATGGTGCTGCCCTTCTTGGGGACGGAGAGAGTGGAAGGGGCGAGCTGGAGAGCCATGGATGACGAGCTAGTTGGACTGTCGCTACCTAGCTAGGAACCGCAGCGACTCGAGCTCGAGCCCTGTACTGCTGCTCGGACTGCGCTGCTGTACTTTTGCAGTGAGTTGATGGGTGAGTCCCCATCGTCTCACTGGCCGACCTTGACCCCTGTTATTTTTGGGTCATATCTAGTATCCAGAGTTTGCCTCGATTTGGTACCGCTCGCGCAGCCCGCA
TRINITY_DN67121_c2_g3_i2	1134.77	2.3529	0.25225	9.32764	1.08254e-20	2.1186e-18	GO:0003677;GO:0003700;GO:0005634;	A0A1E5W7V5 9POAL AP2-like ethylene-responsive transcription factor ;	GATCTTCCTGTTTTTTTTTTTTTTTTTAATGATACGGCGACCACCGAGATCTACACGTTCAGAGTTCTACAGTCCGACGATCAAAGCCGGTGGATAAGAGTCATTTTCCCCCTTCGCTCTCTCAGTGGTGAACAGTACCTCGAGAGGTTTCTACAGAGGTCGTGGCCTCTCCGATGCCCTCTCCACCGGATTAGCCGGTCGGAGCTGGACATGGAGCTGCGCCGATGTACATAGAAGTAGTTTCTCTGCTATTTGCTTGTCCTTTATGGCGTTTGGGAGTAGGTCGCTGGAGTTCCTCGGCTGGTTCCGGTACGGCCTGGGGCTTATTCTTCCCTCTGTGATCTTCTGGTCTCAGGAGGTTGAGCAAATCCTAGGGATCTCCGTCAATAAAGCCGTATC…
TRINITY_DN73710_c1_g2_i5	85.6233	5.03803	0.540134	9.32736	1.08537e-20	2.12046e-18	GO:0005739;GO:0009916;GO:0010230;GO:0016021;GO:0046872;GO:0070469;GO:0102721;	I1J1E0 BRADI Ubiquinol oxidase ;I1J1D9 BRADI Ubiquinol oxidase ;Q66PX0 SACOF Ubiquinol oxidase ;J3M124 ORYBR Ubiquinol oxidase ;A0A287J7U3 HORVV Ubiquinol oxidase ;	ATTTTTTTTTTTTTTTTTTTTTTTACAAATTGCACGTCCATTAAAAAATCTCATTGGCAACTCATAATACAGTGGAGTATCATATTTACAGGCGTTACCGGCTTACATAAGGCGTAAACATCCCATCCGCAGGACCAAGACACAAACTTGATTAGCCAGAACAGAGTGACAAAACAACTCCACCGACATGAAATCATTTACGTAAAGAGGGCTTAAATTGGCGACGGTGGTGTAGTACAGTGTAAAAACTGAGCAAGCATCGATCGTCTACTGAATTGATCAGTGGAACCCGAGCGGCGCAGGCGTCTCCTTGAGTGTCAGTCCCTGATCGTCGGACTGTAGAACTCTGAACGTGTAGATCTCGGTGGTCGCCGTATCATTAAAAAAAAAAAAAAAAAG…
TRINITY_DN71933_c0_g2_i4	1659.29	1.72124	0.184785	9.31484	1.22137e-20	2.37795e-18	GO:0000398;GO:0005634;GO:0005737;GO:0006464;GO:0031386;	A0A453HRM5 AEGTS Ubiquitin-like domain-containing protein ;M0X3A3 HORVV Ubiquitin-like domain-containing protein ;A0A3L6PNH3 PANMI Ubiquitin-like protein 5 ;A0A453HQU3 AEGTS Ubiquitin-like domain-containing protein ;A0A453HQQ3 AEGTS Ubiquitin-like domain-containing protein ;K3YAP7 SETIT Ubiquitin-like domain-containing protein ;A0A287QYZ7 HORVV Ubiquitin-like domain-containing protein ;I1IUI1 BRA…	GAAGACGGCATACGAGATCGTGATGTGACTGGAGTTCAGACGTGTGCTCTTCCGATCTAGCCATGTTCCTTGTATAAAAATCAATCAATAGCTACACATTGCCTACCCTTTGGTGCCACAAAGTATCTGTCCAAGGAAGCAAGGAGAAACCGAGAGTTGTTCATAGCACAGATGAAGCAGAGCAAATGCCCTCACATGATAGCATGATGTAGCGCAGCCACTATCACACTCCAAGTAACACCGTTTACATTATTTATAGCGTTGAGAGTAACAACGCATTACATTCACGGGGTGACAATAGGACACAAAGTTCAAGCTGTCAACAGTCATGATGGGTACAATCATGCACTACTTACATAGTACTAGTAATAGCTTTTTTAGCTCACACATGAACTCTGA…
TRINITY_DN78612_c3_g1_i1	1212.87	2.73801	0.294122	9.30909	1.28926e-20	2.50153e-18	GO:0004553;GO:0005975;	F2DIM7 HORVV Predicted protein (Fragment) ;A0A453LA26 AEGTS Uncharacterized protein ;A0A453LA44 AEGTS Uncharacterized protein ;A0A453LA60 AEGTS Uncharacterized protein ;A0A446T8H2 TRITD Uncharacterized protein ;A0A446UFP0 TRITD Uncharacterized protein ;A0A453LA38 AEGTS Uncharacterized protein ;F2E451 HORVV Predicted protein (Fragment) ;A0A453LA06 AEGTS Uncharacterized protein ;A0A453LA19 AEGTS Un…	GCTCTTCCGATCTTTTTTTTTTTTTTTTTCAGGTATCTAAACTTTGTATACCACATATTATATTATTTTCAGAACACACATCAACATTGGTATAGTTGAAACAATCGAGAGAAAAGGAGCAGAGACCTATGAACGAACCCTACTTCACAAACAAAAAATTCAACTTCTATCCAGAAAACAAAACAGTAATTACTATCATGTCACCACCCAATTATCCATGCTCTACGTATGAGGCTTATTCATAAATTCTTCTAATATCTCCAATACTGACAGCTTGGAATGTGCAAACATCACTGGGAGTAGGCCTTGCCAGGTAGAGCCACTGGCCTGAGCTCCCCGCCACGGAGGAAGCTAGCAAACCACTTGGCAGAGTGCCTCTGGTACCTCGTCCTCTCCTCG…
TRINITY_DN67121_c2_g2_i1	808.477	2.6222	0.281818	9.30458	1.34525e-20	2.60569e-18	GO:0003723;GO:0004672;GO:0005509;GO:0005524;GO:0005544;GO:0016021;GO:0046983;	J3KVU8 ORYBR Protein kinase domain-containing protein ;A0A2S1ZR78 LEYCH Freezing-induced protein 2 ;A0A287NM05 HORVV Uncharacterized protein ;A0A3L6S7J0 PANMI Uncharacterized protein ;A0A341TZX1 WHEAT Uncharacterized protein ;A0A287KZ72 HORVV BHLH domain-containing protein ;A0A287NLI6 HORVV Uncharacterized protein ;A0A2T7CCS9 9POAL Uncharacterized protein ;A0A287NLQ6 HORVV Uncharacterized protein…	TGAGGTTGCTGGTACGGGCTCCTCCAATAGGTGTGGCTATCTCCAGTCTTGTGATTTCGGTGCTGAGCTCTTCGTCTTGGCCTGCCTTGGTGGCGAGGGAGATGAGGAGAACAACTTGAAGTGTGCCGGATCTGGATGGTGGCGGGGGTATCTTTTAGCTACAGATATGAGCTCTCCTACGATGGCACTGTGCAGGCCATCGATCTATGCCGATAAGCGGCAAATCGTGACGCCAAGGATGTGGCGTCTATCCAACCTCAAGGTGAGGCCCCTCTTCGATGGATCGGAGTCGGAGTTTCTCCTCGCCTCCCTCCCAAGTGGCATGTTCCCCGGTGATGGTGGCGACGACCGGCAGGCGATTCCATCTTGCAAGCACGGTGGAGAAGACGAAGGACCTGA…
TRINITY_DN80007_c0_g2_i29	833.269	6.79008	0.730665	9.29301	1.49984e-20	2.8952e-18		A0A287JRM8 HORVV Uncharacterized protein ;A0A287QGC1 HORVV Uncharacterized protein ;A0A287HS48 HORVV Uncharacterized protein ;A0A3B6HZX2 WHEAT Uncharacterized protein ;A0A287E8K8 HORVV Uncharacterized protein ;A0A3B6U9P2 WHEAT Uncharacterized protein ;A0A287NL56 HORVV Uncharacterized protein ;A0A446IH11 TRITD Uncharacterized protein ;A0A3B5XSS3 WHEAT Uncharacterized protein ;A0A287HRU0 HORVV Unch…	TTTTTTTTTTTTTTTTTTAATGATACGGCGACCACCGAGATCTACACGTTCAGAGTTCTACAGTCCGACGATCTACGTGGAAAAGAAAACTGAAAAATTGCACAAAAGCAACGGGAGGAGACAAGATCCCACAGCGACGGTACATTGCCCGCAGATCCTCGAACCCTCCCTCACCGGACCAGCCAGCGAGCCACGAGTCCCATTCGCCCTAACTTCGGGAAAAGGATTGGCTCTGAGGACTGGGCTCGGGGGTCCCGGCCCCGAACCCGTCGGCTGTCGAGATCGGA
TRINITY_DN72257_c1_g1_i9	677.042	3.81875	0.411333	9.28386	1.63455e-20	3.14986e-18	GO:0003333;GO:0005886;GO:0015171;GO:0016021;	A0A446MG74 trans domain-containing protein ;A0A453C6I9 trans domain-containing protein ;A0A1D5ULK9 trans domain-containing protein ;A0A446L6N4 trans domain-containing protein ;A0A446L6R2 trans domain-containing protein ;A0A446L6Q9 trans domain-containing protein ;A0A446MFQ6 trans domain-containing protein ;A0A3B6B1T0 trans domain-containing protein ;A0A3B6C8F3 trans domain-containing protein ;A0A…	CCTGGTAGCCACCCAGGAGGTGGATGATGATGCAGGCGTTGGCGAAGTCGATGAGCCAGTAGGGCTCGTAGAAGCCGAAGCCGGTGAGGAGGTTGCCCGGCGCGTCGCTCCCGAAGGCGGCGTAGCCGAAGCAGCCGCAGCAGAGGTAGAAGAAGGTGGTGACCATGATCGAGATGATGGACGCCTTCTTCATCGTCTTGTTCTCGGCCGGTGGCGATTTCAAGGTGTCCTGAATTTCAAGGAGGATCAAGGAGTACGGGTACGCGAACGCGATGTCGCCGATGGCCTGCGAGACGCGCCATACCTTGGCGACAGGGGTTTTCATTGGCACACCCGTTATGCCTCCTTTGATAACACCATTAGAGATGGTGTTGGCGAGGCCAAGCCCGAGGCCGATGA…
TRINITY_DN65191_c0_g3_i12	888.789	6.73497	0.725477	9.28351	1.63989e-20	3.15479e-18		A0A3B6U9P2 WHEAT Uncharacterized protein ;A0A3B6PHK4 WHEAT Uncharacterized protein ;A0A446IH11 TRITD Uncharacterized protein ;A0A3B5XSS3 WHEAT Uncharacterized protein ;A0A3B6U9L0 WHEAT Uncharacterized protein ;A0A3B6HZX2 WHEAT Uncharacterized protein ;A0A3B6U9N8 WHEAT Uncharacterized protein ;A0A3B6U9H5 WHEAT Uncharacterized protein ;A0A3B6U9K2 WHEAT Uncharacterized protein ;A0A3B6U9M9 WHEAT Unch…	GTAACTTCGGGAAAAGGATTGGCTCTGAGGACTGGGCTCGGGGGTCCCGGCCCCGAACCCGTCGGCTGTCGACCATCCACTCACGACCGACCAGAGCTCTCAGATCCGATCCCAGACATGATGCCTCGCACCACCGGACTAGGCCTCGAGCTCGGCCTCGGCCTCGGCCTCGGCCTCGCCTCCCAGGGCAGCCTCACCTCCTCCACCACCTGGAGGGGTGTTAGGTGGACATTTGCACGATTAGGTGGACAGTGC
TRINITY_DN51005_c0_g4_i1	197.969	2.93417	0.31662	9.26715	1.91188e-20	3.66655e-18	GO:0003700;GO:0005634;GO:0043531;GO:0043565;	A0A0D9XVE0 9ORYZ Uncharacterized protein ;	ATATCAGAGGTATCTTCCAGGATAAATGACATGTAAGCTTGTAGCCCTATTGTTGTTCTCACAAAAAGAACTTCAGTCTAACACAGTACTACTTGGTTGGGGTTTGAACCGGCCCATCTGATTCCGCCTCCACAAAATAGACCCTCAATACAAATTACGATCATGCCCGTATATCAGAGGTATCTTCCAGGATAAATGACATGTAAGCTTGTAGCCCTATTGTTGTTCTCACAAAAAGAACTTCAGTCTAACACAGTACTACTTGGTTGGGGTTTGAACCGGCCCATCTGATTCC
TRINITY_DN70733_c0_g3_i5	2333.11	3.58855	0.387235	9.26712	1.9124e-20	3.66655e-18	GO:0003978;GO:0006012;GO:0016021;	A0A287GUF9 HORVV UDP-glucose 4-epimerase ;A0A287GUH4 HORVV UDP-glucose 4-epimerase ;Q58IJ6 HORVU UDP-glucose 4-epimerase ;A0A287GUI1 HORVV UDP-glucose 4-epimerase ;A0A3B6A3S2 WHEAT UDP-glucose 4-epimerase ;A0A3B5Z677 WHEAT UDP-glucose 4-epimerase ;A0A446KFC4 TRITD UDP-glucose 4-epimerase ;A0A453A5G8 AEGTS UDP-glucose 4-epimerase ;A0A3B5Y8V7 WHEAT UDP-glucose 4-epimerase ;A0A287GUH8 HORVV UDP-gluc…	CCTCTTAGCTTTTCTGTCTTTTTCGTTTCCATGCATTGATGCTGGGGCCGTCACAGCCTCACAGGATACCTGTGAGTGAGCGAGCGTTGCCGTTGGCTGGCTGGGCTGGACCAGCTGTGGCTCTCATAATCTCTCTCACGTGCACCGCTCGATCGTCTTGAATTGAATGAATATGCTAGCTGGTCCAGCCTTGTGTTGTTGGCTACTGGTACCATTTTCTGTTGCTACAGCCTATGTTTGTAGGAATATGGTTGTAAAAAGAATGCAACAGTTTGACAGTTGGTATTTGTTTGTTCCCTCTTAATATGTTATGCCTCAGGACAGTATAACATAAGCTAAACTTCTTTTGCAAAACTATTGTAAATTTGTTAATTGGTCCATTTGTTAATTGCTCTGCAC…
TRINITY_DN77195_c1_g4_i2	852.909	6.76049	0.730033	9.26052	2.03434e-20	3.88718e-18		A0A287JRM8 HORVV Uncharacterized protein ;A0A287QGC1 HORVV Uncharacterized protein ;A0A287HRU0 HORVV Uncharacterized protein ;A0A287NL56 HORVV Uncharacterized protein ;A0A446R6N2 TRITD Uncharacterized protein ;A0A3B6HVC2 WHEAT Uncharacterized protein ;A0A3B6U9S2 WHEAT Uncharacterized protein ;A0A3B6U9P6 WHEAT Uncharacterized protein ;A0A3B6U9H5 WHEAT Uncharacterized protein ;A0A287E8K8 HORVV Unch…	ATCGTCTGTTCTTCCACATAGGTAATAAAGCTGATCGTAGCTTAGTTACGAATTTCTATGTCAAGGTACATTGTTTTTTTGTGTTCTCTCCATTTTTTATGTGATTTTAGTTAGCCATTCTTTTTCTTTGATATGAATAAAATAGGTTTTTGTGTTTGCTTTTTGTGTAGGATGATTTTGTTCGCCTAACTTCGGGAAAAGGATTGGCTCTGAGGACTGGGCTCGGGGGTCCCGGCCCCGAACCCGTCGGCTGTCGAGATCG
TRINITY_DN77333_c0_g9_i1	116.002	3.12871	0.338152	9.25236	2.19582e-20	4.18865e-18			TCAAGAGGCCACGAACTATTTTGGATGGAGTGCTGAGCTACTAGATCATCATTTAACTTCCCTGTTTCATCTTATTTTCGGAGGTCTCTCTATTGTGTCAGTATGTTAGCATTTTATTGTTAGATGTGTTTTAATCGTCCACAAGTTTTTGACCAGTTCATTTCGAAATCAATAAGTTAAGTACTAAAAGAATCTTGGTTCATCCCCCTGGTTCAGTCCTACTGTGTGCTTTACAAATAAATCGCATTGTGCTTGGATTTGTGCTTCAATAGCTGAACTTTTTCGTTTAATTGATTATTTTTCTGTACAATTGGTGGTGATGCTTCTGGTTTCATAGTCTAGATGAACAAAGAAGAGCTAACATCTTTCGTAACAGTAATGGATATGCTGCTTTATTTT…
TRINITY_DN69926_c3_g10_i1	640.972	2.48325	0.268581	9.24584	2.33408e-20	4.43742e-18	GO:0005509;GO:0009654;GO:0015979;GO:0019898;	I1HUY3 BRADI PsbP domain-containing protein ;A0A4U6UVJ6 SETVI PsbP domain-containing protein ;K3XKN3 SETIT PsbP domain-containing protein ;A0A3L6SQ85 PANMI PsbP domain-containing protein 7, chloroplastic ;A0A2T7DC30 9POAL PsbP domain-containing protein ;A0A3L6PQE8 PANMI PsbP domain-containing protein 7, chloroplastic ;A0A1E5VAM5 9POAL PsbP domain-containing protein 7, chloroplastic ;A0A2S3HNA8 9P…	GAGGAGAGGAATGGGGATAGATGACGATGGGTAGATGGAGAGGGAGAGTTCATACATGATACAGGAATAGTTTACATCTCTCCTCTTCTAATAAACTGTGCCATCACGACCGCGCAGGGGAAGTGCCAAATGAGAACCAACTTCAGACATCGACATAACAACAAAGAACATTATGATACACAAACATTTACGTTACATTTACATCTCGTCTAAGTGAAACCGTGACCCGTGCAAGGCAAGTTCCAGGCTAATGGATAAAAGGCTCAAGTGTCAGGGATACAAAACTGTGTATTTACAAGATCAAACATCGGTCACTAGGCTGAAGGAATCCGCCATCGCAAAGAACTCTTTCTGAGCTGCCTTCCATGCCGACTCCGGTGCCTGGGCATTCAGGGTGTA…
TRINITY_DN63397_c0_g4_i9	4562.3	2.92944	0.316963	9.24221	2.41454e-20	4.58268e-18			TATTATTTTTTTTTTTTTTTTAATGATACGGCGACCACCGAGATCTACACGTTCAGAGTTCTACAGTCCGACGATCTCTGAATTTCTGAACTACGAAATGCTAGGCGTGTGCCAGTGTTAATGCCAGAGCGCTTGTCAGCTTCGCTTCTCCCTACAGTGTGTGTGTGTGTGTGTGTAGAGAAGATGTGATGAACTCGATTCACTTTCGCGTGTATATGTAAGAAGAGTTTCCTGTGGAAATAAGAAGATACGAATCACTCTATTAAAAAAAAAAAAAAAAAAAAATA
TRINITY_DN71582_c1_g2_i18	259.872	2.08121	0.22524	9.23994	2.46642e-20	4.6733e-18	GO:0005829;GO:0006457;GO:0051082;GO:0051085;GO:0051087;	A0A3B6NKX8 WHEAT J domain-containing protein ;A0A3B6PFU9 WHEAT J domain-containing protein ;I1HWT5 BRADI J domain-containing protein ;F2DHC9 HORVV Predicted protein ;A0A3B6U9C2 WHEAT J domain-containing protein ;A0A453N569 AEGTS J domain-containing protein ;A0A287TF40 HORVV J domain-containing protein ;A0A446V537 TRITD J domain-containing protein ;M7YM35 TRIUA DnaJ homolog subfamily B member 4 ;C…	TTGCCAGGTCTTCTGATCTTTGAAATAACAATGATGTTCATTCATCTAACTATATATCTTATCAGTAGCTTAAACCATCCGCATGGTTCCTTCCAATTATTTGAAGAACTACCACCAATAACAAAGCTTTCAAAATGGATCAGTTCAACATGACCAAAATTAGCATCATTTCTAATGATGAGCAAAAACACAAAAAAACCATCTCACTTTCCAAACAACAGCACCGACAAGATAGAATCAGTGCCACAACCGCTGCTACCGGACCTACAATCGCTAGATGAACTATCTAAATCAGCTCAACCTGCCCCCACAATAGCCAGTTCTTTTTCTTTGTTTATATGTATCTCAGGTTAGCTCCCCATGATCCGCCTAATGGCAGCTCGCTGCGACGACGACAGC…
TRINITY_DN67734_c6_g4_i1	51484.6	3.58429	0.387928	9.23958	2.47475e-20	4.68125e-18	GO:0005739;	A0A3L6PBS3 PANMI Uncharacterized protein ;A0A287GXX8 HORVV Uncharacterized protein ;A0A446M899 TRITD Uncharacterized protein ;A0A287MVG7 HORVV Uncharacterized protein ;A0A287MVG1 HORVV Uncharacterized protein ;A0A287MVG5 HORVV Uncharacterized protein ;A0A287E5Q6 HORVV Uncharacterized protein ;Q6R9A5 MAIZE Uncharacterized protein orf111-b ;A0A2T8KN57 9POAL Uncharacterized protein ;A0A2T8JD74 9POAL…	GTTTAGTCAAGTAGGCGAGGGCATTTCCATCGCGAAGGATTCAATCCAGCCACAGGTTCCCCTACGGCTACCTTGTTACGACTTCACCCCAGTCGAAGACCCCACCGTGGTATGCGCCAATAAGATCACCAAAGGCCTTTGTGGCACTAGTGGTACACAGAAGTCATGGGTGATCATTGGTCCGATGCTTCGGGCGAAACCAATTCCCAGGGTGTGACGGGCGGTGTGTACAGGGCCCGGGTACATATTCACCGCGGCATGCTGATCCGCGATTACTAGCGATTTCAACTTCATGTTCCCGAGTTGCAGAGAACAATCCGAACTGAGGCAATCTTTCCGGATTCGCTCCGCCTTACAGCCTTGCTTCCCATTGTCATTGCCATTGTAGCACGTGTGTGG…
TRINITY_DN73683_c2_g5_i4	527.742	2.30372	0.249567	9.23087	2.68448e-20	5.0695e-18	GO:0005886;GO:0009506;GO:0016021;	C5Z761 SORBI Uncharacterized protein ;A0A287XUD2 HORVV Uncharacterized protein ;A0A453T3Q4 AEGTS Uncharacterized protein ;A0A3B6TXU0 WHEAT Uncharacterized protein ;A0A287XUH0 HORVV Uncharacterized protein ;A0A446YWD1 TRITD Uncharacterized protein ;A0A3B6SS64 WHEAT Uncharacterized protein ;A0A3B6RMN5 WHEAT Uncharacterized protein ;A0A453T404 AEGTS Uncharacterized protein ;A0A5J9TAJ5 9POAL Uncharac…	CGTAACCCCCCAAGGCCCCCACCCCGCACGCGCGGCAGAGCGGCGGCGGCGCACCAGCACCGCCGCACCGGCACCGCAGCAATCAAATGGCGCGCTGCAGCAACGGGCTCCTGGGCCTGCTCAACGCCGGCGTCCTCGTCCTGGCCCTCGCGGTCCTCGGCGGCGGCATCTGGCTGAGCCACCGCGCCGCCACCACCGACTGCGAGCGGTTCCTGGAGCGGCCCGTCATCGCGCTCGGGGCGCTGCTCCTGGCGCTCTCCCTCGCGGGGCTGGCGGGCTCCCTCTGCCGCGCCTCCTGCCTCCTCTGGCTCTACCTCGTCGCGCTCTTCCTCCTCATCGCGCTCCTCCTCGTCTTCACCGTCTTCGCCTTCGCCGTCACCAACCGCGGCGCCGGCGCCG…
TRINITY_DN67849_c0_g2_i2	414.134	2.28515	0.247708	9.22515	2.83176e-20	5.33872e-18		A0A0P0VCB7 ORYSJ Os01g0924300 protein (Fragment) ;A0A446P116 REGION domain-containing protein ;A0A3B6EP09 REGION domain-containing protein ;A0A453GD48 REGION domain-containing protein ;A0A453GDF2 REGION domain-containing protein ;A0A287GRP7 REGION domain-containing protein ;A0A287GRU4 REGION domain-containing protein ;A0A453GDF6 REGION domain-containing protein ;A0A453GD75 REGION domain-containin…	TAGCAGCAAAAAAAAGGCAGCAGTGGTGTAGAGGACCAAAGTATTACAAGTAGCATCATGTGAATAGGAACTAAACCAGGTTACATAAGTAGTTCTTACACACGATTTGCTTTGAAGGATCTGACAATCTCAAACTGGGGAAAATCCAGTAAGTTCGCCAGAAAAAATTACGTGTCAATATAATAGCTAGCCGTGTCTAGATGGCAAAAGACGAACTATTTTAAGAAATACAGAAAATAAACTACATGAAGAAACTGCTGACTAAATAGGTAGGCCGCGGAACATGCATGCCGCATGCAGGCAAAGAGCAGACCATTGTTCAAGCAAACCGGCAAGGCCAGTAAAATTACTTGCGGATAACTTCAGTGGCACAGCAGCAGCGACAACCCGCGGCGTAAC…
TRINITY_DN57259_c0_g1_i2	371.714	4.91288	0.532735	9.222	2.91605e-20	5.48849e-18			CCTTGTGATCATCAGTCTGGTCTATCTATTTTCTGAATCTCCGCGCTGCGATCAGTTCCCGATTCCTGATTGCGCGCGTATGATCCCCGAGGAAATGCAAGCAGCCTTGCGATTAACGGTTCCGCTCATGATATACGATCCCGATGATTGAAGATGTAAGCGGATGATTGGTGGTTCTTCTAGTCGCGCCTCAGATCTAGTGATTCGTTAGCGCGCGCGTCTGCTTAGGTCTGAAAGCAAATTCCCTTCCTGGTGATTGTTGCCCTGCCTGAACTCTGCCTGTCAGGGTTCATGTCCTTGCCCATGCGCTTTCTTGATCTGAAAGCTGTCTTCTCCCTTGCCTGCGGTCCTGGTTCAGTTTTAGACAATATATCCGTGTGCTCGCTGTTCGTGTTCTTA…
TRINITY_DN60260_c0_g1_i2	9361.48	4.54348	0.492855	9.2187	3.00735e-20	5.64155e-18	GO:0001401;GO:0016021;GO:0019867;GO:0034622;GO:0045040;	I1HT11 Ag domain-containing protein ;C5XNY7 Ag domain-containing protein ;A0A4V6D7B0 Ag domain-containing protein ;K3XGF4 Ag domain-containing protein ;A0A3B6FSU0 Ag domain-containing protein ;A0A0E0HFU6 ORYNI Uncharacterized protein ;A0A446NTY2 Ag domain-containing protein ;A0A3B6EN08 Ag domain-containing protein ;A0A446Q475 Ag domain-containing protein ;A0A0A9VWS0 Ag domain-containing protein ;	CAAGAGTTACCGGCCTCTCCAACTCTCCATGGAATAGGCATCTTGCTAACACGCATTAATCTAGAGTACTAAAGTATCAACCACCAAATTTAAGGTACCGCCGTCAGGGTTATGGTATCTGATGTGCCAAAGTGACAACTTGGAGACAGATCAACACCATGAAAAGGTAATCTACCAGAAGTAGACACAGCATCTAACAACCTTCCGATTCTCAGGCGTACCACGAGAAACCAAATGCGTACCAGGTTCTCCAACTCTTCATGGAATAGAAATCTTGCTAACACACATTACTCTACTATTAAGTATCAACCACCACATTTAAGGAGTCGTCGTCAGGGTTATGGTATGGTATCTGATGTGCCCAAGCCACAGCTCGGAGACATCTCAATACGATGAAAG…
TRINITY_DN74283_c1_g3_i1	367.497	4.70346	0.510246	9.21803	3.02618e-20	5.66748e-18	GO:0005524;GO:0005737;GO:0005829;GO:0005832;GO:0005886;GO:0006457;GO:0009506;GO:0051082;	I1I6B5 BRADI Uncharacterized protein ;A0A1D6HRM4 MAIZE T-complex protein 1 subunit epsilon ;I1Q328 ORYGL Uncharacterized protein ;J3MF22 ORYBR Uncharacterized protein ;A0A452YUT2 AEGTS Uncharacterized protein ;A0A446JY74 TRITD Uncharacterized protein ;A0A3B5ZUI2 WHEAT Uncharacterized protein ;A0A446JY85 TRITD Uncharacterized protein ;A0A0E0HSK6 ORYNI Uncharacterized protein ;A0A0E0E2W5 9ORYZ Unch…	TCATGCTTTACATTGAGAAGTGTGCAAATTCCAGAGCTGTGACTATCTTCATCCGTGGTGGCAACAAAATGATGATTGAGGAGGCCAAGCGAAGTATTCATGACGCTCTGTGTGTGGCTAGGAATCTGATCCGCAATAACTCTATTGTTTATGGCGGTGGCTCAGCTGAGATATCTTGCTCAATTGCTGTCGAAGCTGCTGCAGATCGGTATGCTGGAGTCGAGCAGTATGCAATCAGGTCGTTTGCTGATGCATTGCATGGGATTCCACTAGCCTTAGCTGAAAACAGTGGTTTGTCACCTATTGATACATTGACTGCGGTAAAATCTCAGCAAGTTAAGGAGAACAATCCCCACTGTGGCATCGACTGCAATGACACCGGGACAAACGACATGAGAG…
TRINITY_DN64622_c1_g1_i1	5070.04	3.12159	0.338671	9.21716	3.05069e-20	5.70393e-18	GO:0016021;	A0A0E0AGQ8 9ORYZ Uncharacterized protein ;I1P9U5 ORYGL SHSP domain-containing protein ;A0A453IF28 AEGTS Uncharacterized protein ;J3LMB9 ORYBR SHSP domain-containing protein ;T1MGU4 TRIUA Uncharacterized protein ;A0A453IF59 AEGTS Uncharacterized protein ;A0A0A8YU32 ARUDO Uncharacterized protein ;Q0DT61 ORYSJ Os03g0267100 protein ;A0A0D9Z548 9ORYZ SHSP domain-containing protein ;A0A0D9Z549 9ORYZ SH…	GCTCTTCCGATCTCTGAACTCGCTGCCATATAGCTCATTCCACAGAACGGATTCACGCATTGTTCCAGCAATTTGATGGCGGAGTTTTAAACGTTGGCTGGAACCATTAGAACAGAGTTCCCGTGCTTTCAACGCGTCAGAATGGCGTAATGGAGACTGGAAATCAACTCCAAGATAAAAGAGAAAGACGACTCACTCGTTAGATCAAGCTTAGCCAGCACAGAAGATGATTACAAGATACTTCAGACTCGATGCTCGCCTTACATGACTAAGTCGGGACACATACGAGGAACATAGCGAACAGGTAACGGCTCGAACACATTCGACAGCCAACACCCAAATCCACACTTATTACAGGCTCAGATCAAAAGAATCTAAGCAGCAAACTGATCATCATGT…
TRINITY_DN73045_c1_g5_i1	516.131	1.88173	0.204285	9.2113	3.22194e-20	6.01418e-18		A0A0A8ZI94 ARUDO Uncharacterized protein ;	ATGTTTGTAAGTTGCCACGGTCCTTTTTTTTATCTTTTATTTGTGCTATCTATTCTACCTGGGTATGCAGACACAAGCATCAAATTTTAACATTACTAGCAAATAAAGGCGCGGCGGCACGCCGCGCCCGTGTAGCTACATTGTTTTAATTGCTAGGTTATTTGATTATTTACAGAGTGCCAAGATGAAAGTGTGGTGTACTAAAAAGGAACGGGGATATTTTGCAATTGAACGGGCTATACGATTGTCTGATTTGATGGGCTGCACTACAATACACAAGTAGTACATGTGGTGACAAGAGCTTTTCATTTAAAAAGAGGGACTCCCACTAAAAATTTAAAAAGAGGGACTAATAGGAGCTAACTTGGTTTAATATGTTTGCCAACAAATCATCAGGTG…
TRINITY_DN65696_c3_g2_i20	226.783	3.25028	0.352877	9.21079	3.23732e-20	6.03293e-18		A0A0D9VS20 9ORYZ Uncharacterized protein ;A0A0E0QRL8 ORYRU Uncharacterized protein ;A0A0E0M1E5 ORYPU Uncharacterized protein ;I1IQ92 BRADI Uncharacterized protein ;A0A0D3H714 9ORYZ Uncharacterized protein ;A2Z1E5 ORYSI Uncharacterized protein ;A0A0E0IJR5 ORYNI Uncharacterized protein ;J3MXL9 ORYBR Uncharacterized protein ;A0A0P0XMF8 ORYSJ Os09g0425200 protein ;A0A0E0ESF2 9ORYZ Uncharacterized pro…	GTGGTGCTGTGTGGTTTTTTTTTTTTTTCAAGCAGAAGACGGCATACGAGATCGTGATGTGACTGGAGTTCAGACGTGTGCTCTTCCGATCTCCTTTCTTTAATTAAACACCGAGCAATCCCCACATCACATTACCTTGCCCATAACCAGACCCTTGGCCCTGGCCTTCGCCTTTTCCCTGCCCTTGACCGTAACCGGAGCCTCCACCTGAGCCTGAACCAGCACCTGAGCCGGAGGCCCCACCTGAACCCGAGCCTGCACCAGACCCAGCATAGGAGCCTCCACCAGAAATGGCACCCGAACCCGCAGATGATGCGGCACCAGAGCCAGATCCCGAGCCAGACCCAGAACCCGAGGCTGACCCTGAGCCCGATCCAGACGCAGAACCTGACCCCGATG…
TRINITY_DN73228_c0_g1_i4	105.594	5.75278	0.624591	9.21048	3.24676e-20	6.04058e-18	GO:0004672;GO:0004722;GO:0005506;GO:0005524;GO:0016705;GO:0020037;	M7Z9W4 TRIUA PPM-type phosphatase domain-containing protein ;A0A3L6DUW9 MAIZE Cytochrome P450 72A14 ;A0A3L6FIS6 MAIZE Luminal-binding protein 3 ;A0A5J9VE26 9POAL Uncharacterized protein ;A0A446NJG7 TRITD PPM-type phosphatase domain-containing protein ;A0A446V2B9 TRITD Uncharacterized protein ;A0A446VZU6 TRITD Uncharacterized protein ;A0A3L6F420 MAIZE Luminal-binding protein 3 ;K3YRC8 SETIT Unchar…	TCAGGTCGTCGGCGACAAGCAGCTCGTCATAAAGTGCGGCGATGCCAGAAAAAAATGAACTGCTTGACAATGAAGACCCAAGTTCACATGCCATCGGCTGACCACTAGTTCAGGCAAAGTTTGCAACTGATAATCAGACTCCAGCCGTTTGAGGCAAAACTAATGATCAGAACTGACGAATGCAGCTTATGCTTCCTGCCGCTTCGCCCTGAATGTCAGCATAGAACTACAAAGAACCAACACAACGCAATAAAACAGCACGGCTGCAAATAGCGCACTCGAACTCAACAGCAGTCACAACGTCCCTGAGCCGTTTTAGCTACACCATCCCCACGAACTCAGCTGCTAATTCTTTCTTTCTTCCTTTTTTTCCTGTTACCATGCTTGAATATTGTGACA…
TRINITY_DN72321_c0_g6_i4	501.646	2.042	0.222009	9.19784	3.65202e-20	6.76119e-18	GO:0003676;GO:0003964;GO:0004523;	A0A446UB08 TRITD RNase H domain-containing protein ;I1PQZ1 ORYGL RNase H domain-containing protein ;Q7XKE7 ORYSJ ;Q259D8 ORYSA H0801D08.14 protein ;Q0IYM4 ORYSJ Os10g0191000 protein ;Q8LMV3 ORYSJ Putative reverse transcriptase ;B9G7V6 ORYSJ Uncharacterized protein ;B8BG19 ORYSI Uncharacterized protein ;A0A1E5VY42 9POAL RNase H domain-containing protein ;A0A446PVX9 TRITD Uncharacterized protein ;	ACCGTCCTAGCATGTTGAAGAAAATATTTGGATTATTGGGCAAGTAGTAGCAAGTTCACCTATTTTTGTTTTCGACAAGACAATATTGTTTTTGTATCTGAGTTTGGATTTTGTTGCTGATTAGATGGTCATTACGTTATACAGTTTCATAATGCGTGACACAAGTCGAAAAGCTGAAGCTCCAAAGAAAAGATGCTTTCAGTATGATAACTCCTTTTTTTCTATGTTGAACTCTTTCGAATATTCTGATCATGTCCGTTTTACTATTCCTGGGATGTCTCTACCTCCTTATATATTTTTTACTGGCAAAATTCATTGCCATTAACCTATGTTAAACACATACTGGAGTAGAATAGAGGTTGATTTCAGAAAAGTTTCTTTAGACCAACCTCATTGGAT…
TRINITY_DN78594_c1_g4_i6	1358.08	2.65026	0.288175	9.19668	3.69181e-20	6.82369e-18	GO:0005524;GO:0016887;	A0A446RP32 TRITD Uncharacterized protein ;A0A453GXP2 AEGTS Uncharacterized protein ;A0A3B6IMB3 WHEAT Uncharacterized protein ;A0A3B6JEA4 WHEAT Uncharacterized protein ;M0WET2 HORVV Uncharacterized protein ;M8AGX7 AEGTA ABC transporter F family member 1 ;A0A446RP27 TRITD Uncharacterized protein ;A0A287MW24 HORVV Uncharacterized protein ;A0A453GYY4 AEGTS Uncharacterized protein ;A0A287MW18 HORVV AB…	CACCTCAGCCACGAGATTGAGGCTTCAGACATGTCTGCGCTCGGAGCGGTCATCAGTTGTGATGAGGAAAGGGTCAAGCTGGAAAAGGAAGCTGAAGTTTTGGCTGCTCAAGATGATGGTGGAGGTGAAGCTTTGGAGCGCGTGTATGAGCGGTTAGAAGCTATTGATGCATCCACCGCTGAGAAGCGTGCTGCTGAGATTTTGTTTGGCTTAGGCTTTAACAAGCAGATGCAGGCCAAGAAAACTAGAGATTTTTCTGGTGGTTGGCGCATGAGGATTGCTTTGGCTAGAGCTCTCTTCATGAACCCAACCATCCTCTTGCTTGACGAGCCTACCAATCATCTCGATCTTGAGGCATGTGTCTGGCTGGAAGAAACACTAAAGAAGTTTGACCGTATA…
TRINITY_DN56559_c0_g3_i1	74.5531	4.07923	0.444387	9.17945	4.33281e-20	7.95648e-18	GO:0003723;GO:0004721;GO:0005525;GO:0016491;GO:0046872;	F2DHP8 HORVV Predicted protein ;A0A287LGB8 HORVV Uncharacterized protein ;A0A0A8YXX3 ARUDO Uncharacterized protein ;A0A368PME0 SETIT AIG1-type G domain-containing protein ;K3YSL3 SETIT AIG1-type G domain-containing protein ;J3LGI8 ORYBR Uncharacterized protein ;I1HCA4 BRADI Protein phosphatase ;	ACTGGAGTTCAGACGTGTGCTCTTCCGATCTCGCCATCGCGAGTTCAACTGCGGTCACAACCAAGAAACTGCACCACGCGCCTGACTGAGCCACCCACCACCGTAGCGAGTGCCGTGGCCTCGTGAGCGCGAATCAAGGGGGCAGCAATGGAGGAAGAGAGGAGAAAAGTAAGCGTGGCGAGGAGGGTGGGTGTCGGGTTCGGGAGTACGTGTACCAGGTGGGAGAGCGGCGTGGGAGATGGTGAGTGGTGGGGATCGTCGGACTGTAGAACTCTGAACGTGTAGATCTCGGTGGTCGCCGTA
TRINITY_DN73714_c0_g1_i3	573.92	2.47227	0.269342	9.17893	4.35406e-20	7.98254e-18		A0A3B6SJK1 WHEAT Uncharacterized protein ;A0A3B6RK92 WHEAT Uncharacterized protein ;A0A3B6RNC4 WHEAT Uncharacterized protein ;A0A3B6TP40 WHEAT Uncharacterized protein ;A0A446XQP2 TRITD Uncharacterized protein ;I1HEV0 BRADI Uncharacterized protein ;I1H155 BRADI Uncharacterized protein ;A0A446P4E9 TRITD Uncharacterized protein ;A0A0Q3H9H1 BRADI Uncharacterized protein ;A0A446P499 TRITD Uncharacteri…	CGTGTGCTCTTCCGATCTGGCATCCAGCTGATCATCAAAGTATGCTTCGCCGCTGAAAGGCATGACCCAATTGCCTTGGCAGGTCCACTTGAGGCTGCCGGTGTCCAAGGAGAAGGTTCTCCCCTTGGCAGAGACGAAAAGCGTCCGGCCATCTGAGTGCACCGCCAAGGATTTCACGTCTGGGCCCTGGAACGAAGGGAGGTGCGCGGGCATGAAGGTCCAAGCCCATGTCCTGTATTCGTCGCTGTCGGGTGGCGGCCGGGCGCCGAGCACAGCCAAGGAGGACTCGACTAGCATGTACAGCTTGCCAGCGATGGATGCCATTAAGGGGGGGCCACAGATCTTATGGCCATTGGGGTGGGCACAGAGGGTGATCCCCATTGTTTCCATGTCGTAGAC…
TRINITY_DN78904_c6_g20_i1	1345.15	1.91486	0.208673	9.17637	4.45885e-20	8.16143e-18			ATACATCCGAGTACGGACAAGATACAAATTGGACTAAGAGTCCTGAAGATAACCAGTGGCGTCCATAACCCTGCCCAGGCCAAGCCGGAAGGGTAACCTTGCTAACGTCGTCATCTTGTACCTGTCGAAGTCGGGCCATCGGTTGCCGACAAAAGGGAGGAAACAGAAGAGAAAGAGAAAAGGCGAGAGTAAGTACCAAGGAACGAACGCCGGCACGTACTTAGCGAGACTAGAAATGGCTATGCTCGCCGGGCGAGTATAAATATATATCGCCTGGGGCTATATGGTAGGTTTAGCGGCAGCAAAACTATAACCAATAGAGACACGCTACAACATCCGTCTAATCAGAGAAGGTAAGAGAGCGCATAAGGTAA
TRINITY_DN77177_c3_g2_i2	127.167	3.89244	0.424196	9.17603	4.47289e-20	8.17391e-18		A0A0D3G361 6 domain-containing protein ;A0A0D9ZU53 6 domain-containing protein ;A0A446JMG1 TRITD Uncharacterized protein ;A0A3B5YT29 WHEAT Uncharacterized protein ;A2Y0C6 ORYSI Uncharacterized protein ;B9FH70 ORYSJ Uncharacterized protein ;A0A446IMZ4 TRITD Uncharacterized protein ;A0A0E0PHG0 ORYRU Uncharacterized protein ;A0A0E0KYF7 ORYPU Uncharacterized protein ;A0A0E0DLY2 9ORYZ Uncharacterized …	GGAGAAGCTGCAGGGGCAGATCGAACCCTCGCCTCGCCGCCGCGTCCTGCATCCGCATCCGCATCCGCCTCCGCCTCCGCCGCGCGCGCACCTCCACCTTCCCGCCTCGTCGCCACCTCCTTGTACTCCGCCGCGACCGCAGCCGACTCGTGGCCTGGGCCGTCTCCCCCCGCGCGAGCACCTCAACCTCTCCGCCGACCGAAGGCTGCATTCTCCGCCGTCCTTCTCGACCCTCGGCGTTGCCCTTCCAACCTGGGTTCCGTTTTGGCAACGGAGGCGAACTGCTACACGGTCGGCTGCGCTACCTCTCCCAGCGAAGGCCGCATCCTGATTCCTGAGCCGTGCCCTTCTGTCCTGGGTTACGTTTTGGGACTTCAGCTGCACGTCTGCCGCGCCGTC…
TRINITY_DN69202_c1_g5_i4	589.363	4.90714	0.534956	9.17298	4.60117e-20	8.39476e-18		A0A453LRK1 AEGTS Uncharacterized protein ;	TTCCGATCTGATTTGAGTCGGCCCGCTATAGATGGCCTTGTCGAGCTGCTATTGGTGCACCAAATTAAGAATCAGGATCTACGTACACTGGGAGTACTAAATTCAGTAAGCATTTCGAAGCATTATTTCACCACGGCTTTAGCCAGACAGGCAAGGCCCTTTCTGTTTTTGGCAACTTGCGCATGCAGGCGGGCCCCGACAAGATGTCAGGTGCTACTACTAGAAAAAGAACAAAGGAAACCAACACATGGAATGGAGCACTACCAGTACCAACGGTTCTTGCTCCGCCTCCTACCCTACCTTCGCCAATTGGAAACTTCTCGAACCATCTCCTTCCACTCCGGTTTGTGAGGCCGGTTTGGGTTGAGCTGGTTCATGCTCCTCCGCCTACCCTACCTT…
TRINITY_DN69131_c0_g3_i7	105.439	2.867	0.312556	9.17276	4.61068e-20	8.39856e-18	GO:0003677;GO:0005634;	Q5I204 MAIZE Brain acid soluble protein 1 ;B6UEA5 MAIZE Uncharacterized protein ;A0A2T7C382 9POAL MBD domain-containing protein ;A0A2T8I1C0 9POAL MBD domain-containing protein ;	TCAGAGTTCTACAGTCCGACGATCCGCTGCGGAATGGGGCGGGGACCACCGAGCTCTCGGCGCCCGACGGCTGGACCAACAAGGTTTCCCCCTTGCTTCCGTCCAGCTTTACCTACCTAGATCGGAATTGAATTTCCGGGCTCGCCTCAGCTCCAGTTTCAGGGTTTCTACTCGGTGTGTTTGCCTGTGCGCGTCCGGGGTCGCGTTTCTAGGGTTTCGGGGATAATTGCTAGTTCGCTTTTGTGGCTAATTGTCACGGTGTATGATAGTTTGGTTCTGTGACTGATAGTCCTGATGTATGATTGTTTGCTTATTAATTAACAGGCAGTTCATTTAGGGTTCATCTTACGTATTGGTAGGGGTCGGAGCTTGCTATATCTATGTTTAGTTTAACTTGTA…
TRINITY_DN72929_c0_g6_i4	541.467	2.20443	0.240401	9.16981	4.73852e-20	8.61755e-18	GO:0004722;GO:0004724;GO:0005634;GO:0005829;GO:0046872;	A0A287GFL5 HORVV PPM-type phosphatase domain-containing protein ;F2DE11 HORVV Predicted protein ;A0A3B5Y600 WHEAT PPM-type phosphatase domain-containing protein ;A0A446K9E5 TRITD PPM-type phosphatase domain-containing protein ;A0A3B5Z3L7 WHEAT PPM-type phosphatase domain-containing protein ;A0A287GFL9 HORVV PPM-type phosphatase domain-containing protein ;A0A3B6A032 WHEAT PPM-type phosphatase doma…	AATGGCTCTCAGTGGCAAGGCAACGGTGGCCGCGGCGGTGATGGCGGCAGCAGTCCTGATGCTGTTCGCCGACGTGCCCGTGCGCCTCCTCGCCAGGCGCCGCGACCTCGACGGCCTCGGCATCGACGCCGACGCGCTACGCCTGCCCTCGCACCTCTTCGCCGTATTCGACGGACACGGCGGCGCCGAGGTGTCCAACTACTGCCGGGAGCGGCTCCACGTCGTCCTGAGCAAGGAGCTGAGGAGCCCCACTACGCAACTCGGCGAGATGAGCGACGTGGACATGAAGGAGCACTGGGAGGACCTCTTCGCCCGGTGCTTCCAGCTCGTCGACGACGAGGTCTCGGGGCTCTCCACCAGGCTCGTCGACGGGGAGCCCCGGCTCGAACCCATCGCGGC…
TRINITY_DN71514_c1_g2_i4	99.8051	3.65995	0.39918	9.16867	4.78906e-20	8.69549e-18	GO:0005737;GO:0016021;GO:0042732;GO:0048040;GO:0070403;	A0A452YY58 dom domain-containing protein ;K4AAC8 SETIT Uncharacterized protein ;A0A0E0L1K1 ORYPU Uncharacterized protein ;C4J3S8 MAIZE UDP-glucuronic acid decarboxylase 4 ;A0A1D6FN09 MAIZE UDP-glucuronic acid decarboxylase 4 ;A0A1D6M1Y7 MAIZE UDP-glucuronic acid decarboxylase 4 ;A0A1D6M1Z5 MAIZE UDP-glucuronic acid decarboxylase 4 ;A0A1D6M1Z1 MAIZE UDP-glucuronic acid decarboxylase 4 ;A0A0E0CYW0 …	GCTTTTGCCTTTTCTTCTCCTTCCTCCCCATTACCAGATCATAAAGTAAACTAAACTGGAGTGCAGAAACGAGCTTTGATCTAAATATGCTACATCTAGAAAATCCGATGATAGGATCAGCTTTTGCTCCTTTGCCTGTGTACCAAGCACTCCAGATTCTAATCAGCTTTATGCAGATGGCATATTTCGATCTGAAAGAAAATATGAAGACTGCTGATTGAAGTAGACGCTAGTTCAGTCATTCGCATAATGCAGGACATAGTAGTACTACTGTTTGTGGGTGGAAATGGTAATTTGGATCAAGCTCTGTTTCGGCACCAGGATGCTGGTACTACCACGCAGAAGGCTCCAAAATTTCACAGGGAAACGTGGCGCAAATCCCGAGCTCCACGCACCCAA…
TRINITY_DN50642_c0_g1_i1	163.403	2.87352	0.313504	9.16582	4.91721e-20	8.91386e-18	GO:0003676;GO:0008270;	A0A0A9CGL7 ARUDO CCHC-type domain-containing protein ;	TTTTCAAGCAGAAGACGGCATACGAGATCTGATCGTGACTGGAGTTCAGACGTGTGCTCTTCCGATCTCCTCCAAAGATTTAAATAGCAAACCAAATCTATATTTGTAATGAGAGCAAACCAAATCCTAGAAGTGCAAAGCGACTACCACAAGAATGACTCCTGGATTGAATTATGCCCAGTGCAGCCATTACAAGCTAATATTATGGGAAGCAGTTCACATTATGAACTTGCGTAAACTAAACTAGCTGTCATTCAGATTGTCCCACCAGCTGCACAGAGGTGCATGATCAATTCACTAAGGACCCATCAATACTGGTAGTTTTACAGGAGCAACTATATATTGTACTGCTACAGGATGAGGGCAACAGATC
TRINITY_DN74798_c0_g1_i2	197.512	4.08546	0.44612	9.15777	5.29825e-20	9.57392e-18		A0A3B6RM42 WHEAT CYSTM domain-containing protein ;A0A3B6SHY2 WHEAT CYSTM domain-containing protein ;A0A0Q3Q1L6 BRADI CYSTM domain-containing protein ;N1QRE3 AEGTA CYSTM domain-containing protein ;A0A3B6TUJ3 WHEAT CYSTM domain-containing protein ;M8AYX9 AEGTA CYSTM domain-containing protein ;A0A3B6TUJ0 WHEAT CYSTM domain-containing protein ;A0A3B6SFV6 WHEAT CYSTM domain-containing protein ;A0A3B6T…	TGAGCTACCAGCAGGGCTACCCGCCACCAGGCACCGCGGCGTACCCTCCGCCGGGCCAGCAGCAGGCCTACGTCGCGCCGCCGCCGTCCACATACCCGCAGGACCAGCAGTACCCGCCTGCCAGCGGCGACACCACGAGCCGCGGCGGCCACGGCAATGGCGGCGATGGCTTCTTAAAAGGATGCTGCGCGGCGCTGTGCTGCTGCTGCCTCCTCGACGCCTGCTTCTGATCATCGAGTCTGCCCCATGCTGCTCCTCCGTCACGATCGAGCCATATGATCGTCATGGTCATGGTCATCGGATGATGATTTGGTGCCATGTATAGCTGATCATACTATTTTTCTTTTCTTTTGTGATGCGTTCGTTCACCTGATGAGAACTAGGCCTTGTAGAGTGCAA…
TRINITY_DN68106_c0_g1_i3	14720.2	5.75651	0.628674	9.1566	5.35605e-20	9.66293e-18		A0A287NN90 HORVV Uncharacterized protein ;A0A453D4S3 AEGTS Uncharacterized protein ;A0A3B6PLX9 WHEAT Uncharacterized protein ;I1QDV0 ORYGL Uncharacterized protein ;A0A287EBV3 HORVV Uncharacterized protein ;A6N145 ORYSI Uncharacterized protein (Fragment) ;A0A5J9WTA8 9POAL Uncharacterized protein (Fragment) ;A6N169 ORYSI Uncharacterized protein (Fragment) ;A0A368PEI4 SETIT Uncharacterized protein ;…	TAAGGACACAAGGTGACCCTGCTCTGTCAGGGTAAGAAGGGGTAGAGAAAATGCCTCGAGCCGAGGTCCGAGTACCAAGCGCTGCAGCGCTGAAGAAGCCCTTACCCAACAAATTCGCAACCATATCCACCCCCAAATCCAAAGCATTAACCAGTACCTAAACCCGCCTGGGAGACATGGATAGAGCAAGAAATCGGAAATTTCCTTCTGTAAAAACGAGAACTAACCTGTACTGGTTAATGCATG
TRINITY_DN70733_c0_g3_i7	2084.69	4.02176	0.439549	9.14973	5.7078e-20	1.02811e-17	GO:0003978;GO:0006012;GO:0016021;	R7WES5 AEGTA UDP-glucose 4-epimerase ;A0A287GUM9 HORVV UDP-glucose 4-epimerase ;A0A287GUI1 HORVV UDP-glucose 4-epimerase ;A0A287GUH4 HORVV UDP-glucose 4-epimerase ;Q58IJ6 HORVU UDP-glucose 4-epimerase ;A0A287GUH8 HORVV UDP-glucose 4-epimerase ;A0A287GUF9 HORVV UDP-glucose 4-epimerase ;A0A453A5M8 dom domain-containing protein ;A0A3B6A3S2 WHEAT UDP-glucose 4-epimerase ;A0A3B5Y8V7 WHEAT UDP-glucose …	TTCTACAGTCCGACGATCGAATCATTGTCGTTTGTTCCCTCCTGATTCTAACTACTATGGGTATGTGAACTCATGATTGCTTCAGGTGCGTGATTACATCCACGTTGTCGATCTGGCTGACGGTCACATAGCTGCCCTCAGGAAGCTCTACGAAGATTCTGACAGAATAGGTACCAACCGTGACAGTAGAGCTGACTGATATTCTCGGTTACCTGAAGAAAGCTGTTGTATAGTCACTAATGGAAGAACTGAATTGCAGGGTGTGAAGTGTACAACCTGGGCACTGGAAAGGGGACATCTGTGCTGGAGATGGTTGCCGCGTTCGAAAAGGCTTGCGGAAAGGTACCACTAAACTGACAATCAGCACAAATCTTGTATGCATATATATGCTCTGCTCAG…
TRINITY_DN75585_c0_g1_i1	900.424	2.02869	0.221748	9.14864	5.76568e-20	1.03689e-17	GO:0004497;GO:0005506;GO:0005774;GO:0005783;GO:0005794;GO:0005886;GO:0006744;GO:0009505;GO:0009506;GO:0009555;GO:0009808;GO:0016705;GO:0016709;GO:0016710;GO:0020037;GO:0042802;GO:0080167;	A0A446Q3B9 TRITD Uncharacterized protein ;A0A446NTN1 TRITD Uncharacterized protein ;A0A446Q3U3 TRITD Uncharacterized protein ;A0A446Q3A7 TRITD Uncharacterized protein ;A0A446Q3A8 TRITD Uncharacterized protein ;M7Z513 TRIUA Trans-cinnamate 4-monooxygenase ;A0A446NTM1 TRITD Uncharacterized protein ;M8BN19 AEGTA Trans-cinnamate 4-monooxygenase ;M0WB04 HORVV Uncharacterized protein ;A0A287LWH4 HORVV …	TTTTTTTTTTTTTTTTTTTTTTTCTAAGAAAAAATAAATCATCAGTTCAATTTCAGAAATTAGTTTAACTCACTTTCGTCCCCATTTGATTCATATCCCGTGTTTCTTGCAGATAACATTAACGAAACATGTATCTACTCTGTATACATACTCCGAAGATAATTAAGTTTTTAGGACGAGCAAACATGCACGCATGAGTACAACATCAAACCGAAAGGTGCACGCAGCTGAGAGCTCAGAACACTCTGGGCTTGGCGACGATGGTGGAGTGTTTCAAGATGTGGAGGCTGAACTGGCCACCCTTCTCGGTGGTGTCGAGCTTGTCGACCCCCGGCGGCGTGGTGAGCTCGAAGTTCTGCACGAGGCGGCCGATGGTAATGCCGAGGATGGGCAGCGCGA…
TRINITY_DN76196_c2_g4_i4	8940.44	3.83613	0.419341	9.14799	5.80013e-20	1.04143e-17	GO:0004129;GO:0005509;GO:0005743;GO:0006119;GO:0009060;GO:0015990;GO:0016021;GO:0020037;GO:0045277;GO:0046872;	A0A4U6WD12 SETVI Cytochrome c oxidase subunit 1 ;A0A4U6W8B8 SETVI Cytochrome c oxidase subunit 1 ;A0A2T7C763 9POAL Cytochrome c oxidase subunit 1 ;A0A2T8KNA1 9POAL Cytochrome c oxidase subunit 1 ;A0A3S7EAE9 ELEIN Cytochrome c oxidase subunit 1 ;A0A368PFC5 SETIT Cytochrome c oxidase subunit 1 ;A0A191TDJ5 HORVV Cytochrome c oxidase subunit 1 ;A0A2P1E2J3 9POAL Cytochrome c oxidase subunit 1 ;Q09EM6 …	TCTTGACCCGAATGCTTGAATTTCTGACCTCACTGGTCTAAAATAAATAGACTTTCCTATCCTCTTAAGGTTCTCTATGCCCTCAGACATTGATTGCTATACAGAATTTAGCATAAAGTATTTGAATATTGATTATTATTCTGAGGCTGAGAGAGCAAGTAACTTAATGAAGCAAGAAAGGAGAGAGATTCTCCACACGAACGAACGACTCGTCAGGTTCGAACTGACTTAGGTTGGACCAGGACCCACCTATCCTCTACAAAGATTGAGTCGTTTTTGGTTACGCAGTTCAGTTGGCGAGAAAAGCCTTCCTAATCTGCGAGCAAGGGGCAACTTATTACATTTTTTTATTGGAGGATTCCTTCATTTTTTGATAGGATTTTTCAAGTTTCCGAACTA…
TRINITY_DN79663_c2_g1_i2	646.392	2.30218	0.251749	9.14475	5.97675e-20	1.07144e-17			GAGATCGTGATGTGACTGGAGTTCAGACGTGTGCTCTTCCGATCTGCAAAACAGAAAATAAAACATTACTTATTTTCACGAGATAATGATTTCTGAAGTTTATGTCTAACGTTTTCTCTGACTAACATTGGTAACAGCGTTGAGGATACTAAATGATAAAATAAGTGATAGAAGATCTTGTGTTACCAGAAACTTGAAGATTATTCACTGAGAAAGATAATTTCGAGATATCCTGGAGAAGCACACCCAAGTATCAGGAAGTTGATCCAAAGTTAAGAGTAGTCTGAAACTCAGGTGGCATATAGCTTGGCAGCGACAAACCATACTGTACAAGTTCAGAATTCAGAACAACATTCACACTGTCGAGATAACCTACTAAAAAGTCCTTTGCTAAAAAAG…
TRINITY_DN75417_c0_g28_i3	499.083	3.07952	0.336804	9.14335	6.05459e-20	1.08368e-17		A0A3B6HQJ7 WHEAT J domain-containing protein ;A0A453I993 AEGTS J domain-containing protein ;A0A446S615 TRITD J domain-containing protein ;A0A3B6ITC3 WHEAT J domain-containing protein ;A0A3B6JJN6 WHEAT J domain-containing protein ;A0A453I9K3 AEGTS J domain-containing protein ;A0A287P402 HORVV J domain-containing protein ;F2CZJ4 HORVV Predicted protein ;A0A446QTV9 TRITD J domain-containing protein …	GGAATCATGAACAACAAATTCAGCTCTGCCAATTTTAATTTATCGGTGGCTCTCATCCTGCTCGGATCTTCTCGCTAAAAGCACGTCGGTGGTGTGCACATCTCGTACACCGGCGCGGCCATCACCTTCGTGATGACGGCTGCGGGTAAGGCGCGACGCGCGTTCTCCGGTTAGCCTCCGGTGGCACACGGCCGCCGCAGCCACCACCGCTGCCGGCAGCGCTACCGCCTGAGGCAGCAGCGGCAGCGCGGCTCCCGCCGTCGCCGTTCACTATGTCATCCAGCATCTTCTGGAGGTCCTCGAGCGTGTCCGGCTTCTCGTTTTTCACGCTGTCCATCATCACCAGCATCTCCTGCATGAAGTCCGAGAAATCCTGGTCGTCGTCGTCGAGGGGGTCGA…
TRINITY_DN78693_c1_g9_i7	71.3239	2.98965	0.327353	9.13278	6.67629e-20	1.1893e-17	GO:0016021;	M8CFQ7 AEGTA Uncharacterized protein ;A0A3B6I575 WHEAT Uncharacterized protein ;A0A452YXZ1 AEGTS Uncharacterized protein ;A0A446RGF1 TRITD Uncharacterized protein ;A0A3B6B2E0 WHEAT Uncharacterized protein ;A0A446UFC8 TRITD Uncharacterized protein ;A0A453QJF1 AEGTS Uncharacterized protein ;L0AR00 LEYCH Salt-induced protein ;A0A3B6QHW8 WHEAT Uncharacterized protein ;A0A453P6G5 AEGTS Uncharacterized…	CAGAGTTCTACAGTCCGACGATCTTGGGAGTCGGCTGGCCTAGGCCGGGCCAATCTGATGTCCTTCTCGCCGGAGTAGCTGGCTGGAGATGGACTAGGAGAGGCGCCGGATTTAGGGCTGTACATAGTAGTTCCAATAAATCTAGAGTACTTGTGTCTTGGCGTCATGCCAGTCTTCGGCTACTTGCCGGGAGGTGGGGTCTGGATCTATCGGGCTGGATCCAAGCCTGGCTGCTGGTGGTTCTGCTCGTCGTGGCGCTCCAGTGGGCGGAGCCAGAGGCGATGGAGAGGAACGCTGCAGAGGCCTCTGTCAATAAAGCTCGGGTGTCTTGCAGGTCCGGCCATGGTGGTCTCAGCGTGCGGCTCTCCTTTTCTGCTCGTGGTGATTCGGAGAAGACAG…
TRINITY_DN79060_c2_g2_i1	466.566	3.90194	0.42749	9.12757	7.00526e-20	1.24399e-17			TGCATAGCGACGCATAGCAGACTTATACGGAACACATGATCGGAAGTACATACAACGAATAAAACTACAAAGGGATAGACAGCAAAGCAAACGATTTAACAGAGTTGAGGCCACTGTCAGGCATGTCCGGGGTAAAAAGGATCTGCAACATGTTGGGCAGAAACGGTAAACCTTAATCAAAGCTACGAACAGAGGTAACTAACAAAATAAACGAACACAAATAAGAGCGATAGAAATTGAAAGAGAGAACGGTGTTTTCTCAGTTGTAGTATGGCGTTAGTTTGAAGCTCCAGATCATCCTCAGGGTGCATATCAATCTGAATGTTCAAATATTGTTCTGTAAGATGATTTTATCGCTAGAAAAAA
TRINITY_DN76009_c1_g5_i2	260.811	2.05866	0.225615	9.12467	7.19558e-20	1.27379e-17	GO:0005886;	A0A287IHZ4 HORVV Uncharacterized protein ;F2DEA1 HORVV Predicted protein ;A0A446MDI8 TRITD Uncharacterized protein ;A0A3B6C7K3 WHEAT Uncharacterized protein ;M8A0B0 TRIUA Tetrachloro-P-hydroquinone reductive dehalogenase ;A0A453C0N7 AEGTS GST C-terminal domain-containing protein ;I1IXX1 BRADI Uncharacterized protein ;A0A446L4T9 TRITD Uncharacterized protein ;A0A3B6AZG7 WHEAT Uncharacterized prote…	TCACACCCCAGTAAAGTACCGCGCGTTTGTCTCCAAGTTCATTCGTCGGGTGCTGATCGCTCGGATGACAGAGGCCCCAGATCTAGCTAGCATGTACCACGTCAAGCTCCGCGACGCTTATGAGACCGAAGACAGGCTCAAGGACCCTGACACTATTTTGCAATGTGAGGAAGAGCTGAGCAAACTCCTGGATGATGTTGAGGCGCAGCTCAACGAGACCAAATATCTCGCTGGCGATGATTTCTCGCCTGCTGATTCAATGTTCATTCCCATCCTTGCACGCATAACCCTTCTCGATCTACACGAGGAATACATCAGCTGCAGGCCCAGGGTCCTGGAGTACCACACCTTGGTGAAGCAGAGGCACAGCTACAAGGTTGTGATTGGGAAGTACTTCAA…
TRINITY_DN63397_c0_g4_i1	10511.3	2.98735	0.327473	9.12242	7.34661e-20	1.29646e-17	GO:0005783;GO:0009408;GO:0016021;	N1R0L6 AEGTA SHSP domain-containing protein ;M7ZGK1 TRIUA SHSP domain-containing protein ;A0A446L5A3 TRITD SHSP domain-containing protein ;A0A3B6B0K8 WHEAT SHSP domain-containing protein ;A0A3B6DDW7 WHEAT SHSP domain-containing protein ;A0A2X0S6W3 WHEAT SHSP domain-containing protein ;A0A453C2F3 AEGTS SHSP domain-containing protein ;A0A0D3FWB5 9ORYZ SHSP domain-containing protein ;A0A0E0DET3 9ORY…	TATTATTTTTTTTTTTTTTTTAATGATACGGCGACCACCGAGATCTACACGTTCAGAGTTCTACAGTCCGACGATCTGGAGGAGCGCAAGGGCGACCACTGGCACCGCGAGGAGCGCTCCTACGGCAGGTTCTGGCGCCAGATGCGCCTCCCCGACAACGCCGACCTCGACACCGTCGCCGCCAGCCTCGACGCCGGCGTCCTCACCGTGCGCTTCCGGAAGCTGGCGCCCGACCAGATCAAGGGCCCGCGCGTGGTGGGCATCGCAGGGGGCGACGATGGCGCCGCCGCCAAGACGAGCATCGGCGACGCCGGCAAAGCTGCGGGCGAGGAGCGCCAGGCCAAGAAAGTCGAGCTCTGAATTTCTGAACTACGAAATGCTAGGCGTGTGCCAGTGTTA…
TRINITY_DN63880_c2_g3_i13	749.182	2.58599	0.28377	9.11299	8.01454e-20	1.41213e-17	GO:0004672;GO:0004707;GO:0005524;	A0A446PTS1 TRITD Protein kinase domain-containing protein ;A0A446PTY9 TRITD Mitogen-activated protein kinase ;A0A446PTU3 TRITD Mitogen-activated protein kinase ;A0A1D6G008 MAIZE Putative MAP kinase family protein ;A0A287L4X2 HORVV Mitogen-activated protein kinase ;A0A453F3B2 AEGTS Mitogen-activated protein kinase ;A0A0D9V375 9ORYZ Mitogen-activated protein kinase ;A0A0D9V374 9ORYZ Mitogen-activat…	CTTGCTTCGGAAGCTCTTGATTTGGAGAAAAAGGTGAGAGGATCTCATGTTGGTTCATATCAGAGAGAGAGGGAGAGAGCGGGAGCCCTAGCCCTGCCCCGCCGACGCGTCGCTAGGGTTAGGGTCTCCCCGCCCCATCCCCACACAGTCTGGTCTTCCGCCCCTACCTTCGTCGTCGCCTCACGCGATCCGGCGCCCTGCGACGTGTGCGCGCTTTCGGCCTCGGCGGCGCGGCGCGAGCAAATGCCGTCTGTCTGACCGTTGATTTGGAGGGTGCTGCTGTTGTTCTTGTCGCCGCCTGCGGAGGGGAGCGGCCGACAGGCGCGGACTTGTTTGAAGAGATTCGGTGCGAGATCCGGCGAAGATGCAGCAGGATCAGCGCAAGAAGAGTTCCGCGGA…
TRINITY_DN530_c1_g1_i1	2898.8	2.91803	0.320744	9.09769	9.22702e-20	1.62072e-17	GO:0003779;GO:0015629;GO:0030042;	A0A3B6MZL4 WHEAT ADF-H domain-containing protein ;A0A453M9L4 AEGTS ADF-H domain-containing protein ;A0A5J9W8T5 9POAL Uncharacterized protein ;A0A446UTV9 TRITD ADF-H domain-containing protein ;A0A3B6LV66 WHEAT ADF-H domain-containing protein ;A0A453M9B4 AEGTS ADF-H domain-containing protein ;B5LQU3 HORVV Actin depolymerization factor-like protein ;B5LQT1 HORVV Actin depolymerization factor-like pr…	TTTTTTTTTCGAACGCATGCATTCTATATTATGATATTGAATTTCTGCCAAATAGTTGGTCAAACTTTACAAAATTTAACCTTAACTGCAATTTTTTTTTTATCATCAACATGTTTTTTTAATGGAGGTAGTACACGCAACGGATTACAAGGGAAATCATTCTTCAGATCGACACACGATCCAAGCACAAAGAGGGCAAGATACAGTTTTCTGCATATACATCGAGCAGTCACACGCCGTACATCACAAAAACCAGTACGTACCACAAACGTATATGTCTACAAACCATCTCGTGCCGGTACGTGGTATGCACGTACGTACACGCGCCGTCGTGGGTACGCGCGCGAGGATTAGGTGGCGAGGTCCTTGAGGATGTCCAGGGTGAGCTCGCTGGGGTCC…
TRINITY_DN73655_c2_g1_i6	2052.94	4.37146	0.480565	9.0965	9.32892e-20	1.63608e-17	GO:0005524;GO:0005737;GO:0006986;GO:0016887;GO:0031072;GO:0034605;GO:0034620;GO:0042026;GO:0042623;GO:0044183;GO:0051082;GO:0051085;GO:0051787;	A0A287G6F1 HORVV Uncharacterized protein ;A0A287G6E7 HORVV Uncharacterized protein ;A0A287G6G3 HORVV Uncharacterized protein ;A0A1D6JY70 MAIZE Heat shock cognate 70 kDa protein 2 ;A0A446UTW9 TRITD Uncharacterized protein ;F2DYT5 HORVV Predicted protein ;A0A446TLL1 TRITD Uncharacterized protein ;A0A446UU12 TRITD Uncharacterized protein ;A0A446UTV8 TRITD Uncharacterized protein ;A0A446UTY0 TRITD Un…	CTCCTCCATGCGAGTCATGCCGGGAATGTCCGTCCCCCCGCCGGCCTGGTACATCCTGGCGATGATGGGGTTGCAGATGCCCTCCAGCTCCTTCATCTTGTCCTCGAACTCCTCTGCCTCGGCGAGCTGGTTGCCGTCCAGCCAGCGAATGGCCTCCTCCACGGCGTCATCCACCGTCTTCTTGTCGTCGGGCCCGAGCTTGGTGGCGATCTTCTCGTCCTTGATGGTGCTGCGCATGTTGTAGGCGTAGTTCTCCAGCGCGTTCTTGGCGTCCACCTTCTTCTTGTGCTCCTCGTCCTCCGCCCGGTACTTCT
TRINITY_DN73855_c2_g1_i3	1132.82	2.27385	0.250036	9.09409	9.53827e-20	1.6702e-17		I1HPV5 BRADI Uncharacterized protein ;A0A287L6D9 HORVV Uncharacterized protein ;A0A287L6E6 HORVV Uncharacterized protein ;F2DYK0 HORVV Predicted protein ;A0A453F4E9 AEGTS Uncharacterized protein ;A0A446NJ03 TRITD Uncharacterized protein ;R7WEK3 AEGTA Uncharacterized protein ;A0A453F4C3 AEGTS Uncharacterized protein ;M7YV36 TRIUA Uncharacterized protein ;A0A3B6EGK9 WHEAT Uncharacterized protein ;	TCAGACGTGTGCTCTTCCGATCTTGTATAACGAACAGAAACATGAAAAATGTGTATACATAATGAAAATCGAGAACAATGCAGCAGATAGACAGGAAACTTCTTTGGCCGGGGTTCTTAATTTCAAGAGTTACTATTACATTCAGGACAGTGACCACTGAGCATCAACATAAATTTGACATTATGCCTTGATGTAAGCATCCACCAAAGCAGGAGGGATCAGCAAGTTCGCCACAGACTCCTTCTCGCCGGTGTCCTCATTCTTCACCTTTGGGCCCAACGCCTTCTCCCGTGTCTTCTCCAGCTTCTCCATTACTTTCCTCTTGTTCTCTTCCCTGGATGTTCTAGCTTCTGCACGATCAACCACCAGGAAAGTTGCCAACAAGGCAGACGAAATGTA…
TRINITY_DN63881_c1_g3_i5	237.048	2.43799	0.268254	9.08836	1.00543e-19	1.75784e-17	GO:0004190;GO:0005765;GO:0016021;GO:0030660;GO:0033619;GO:0042500;GO:0071458;GO:0071556;	B9G2Y7 ORYSJ Uncharacterized protein ;A0A1W0VYC0 SORBI Uncharacterized protein ;A0A1W0VYD0 SORBI Uncharacterized protein ;	CATAGATGTCATCATACAAAATATTGGTCTAGCTTCACCTATCGCAATTGTTTAGGAAAATACAAATTTCAGGTATTTGAGAGGACAAAAAACATTGTCTAATTTTCTGCTCCCTCTGTTCAAGGAACTGCTAATTAAAGCAACTCCGTTGGTACATTTTACTCTCGCTCTTCACACCTACAAGAGCCAGATTTGGACATTATGCTTGGGGTATTTCAGAGAAAAGTACTGTATGTTTACTAACTTACTAAAAGATGAATTTCAGCGGACTAACTTCTAGAAACCTTTTCTGTCATGATCGAACTTTAGGTTTCTTGTCCTACTGTATTGTGGAAACTATCCAAATTTCTGCTGGGCTCAAAATAAATGTATTGTGTGAATGACAAATGTATTGTTCTT…
TRINITY_DN65400_c0_g3_i2	149.299	3.06727	0.337509	9.08795	1.00923e-19	1.76175e-17	GO:0003735;GO:0005840;GO:0006412;GO:0019843;	A0A446P0W4 L16 domain-containing protein ;A0A446JEV6 L16 domain-containing protein ;A0A446VDP2 L16 domain-containing protein ;A0A446PLE4 L16 domain-containing protein ;A0A446VDE6 L16 domain-containing protein ;A0A446P0Y8 L16 domain-containing protein ;A0A446PLD4 L16 domain-containing protein ;A0A446P0G3 L16 domain-containing protein ;A0A446VDP1 L16 domain-containing protein ;A0A446PLC5 L16 domain…	GCTATGGCAAGATCGACCACAGCAGGAGCATCAGAATGAGTGGGGTCAGAAACCTGAGGACCATATGCAACAGGCGAAGACAATCCACCTAAATCACCAGCCACTGAATGGACAACAGACCCGCGCATGGGCAGCATCACCCATATTGGATGAACTACCTACCAAGAACTCTAGTTTCAAGTATTGTATTCAGTAAGAAATGATATAAGACCATGGATGAACTACCTAGGTAGATTGATATAAAATCTGTGTATAGCAGCTGACTATTTCAGATAATGATTTGCCAAAAAGAGAAAACCCAATTGGAGAAGAAGCCTCATCGACCTTTCATAAAATACAAAAATATAAATGGATAAGCTCATGAAAGAACAAATTATATAAAGAAGATCAGCTTTGGCT…
TRINITY_DN69043_c0_g13_i1	809.613	4.1395	0.455617	9.08549	1.03233e-19	1.7993e-17	GO:0000413;GO:0003755;GO:0005737;GO:0061077;	F2E3N4 HORVV Peptidylprolyl isomerase ;A0A287IAK3 HORVV Peptidylprolyl isomerase ;A0A287IAF0 HORVV Peptidylprolyl isomerase ;A0A287IAG6 HORVV Peptidylprolyl isomerase ;M0WDZ6 HORVV Peptidylprolyl isomerase ;A0A446MB46 TRITD Peptidylprolyl isomerase ;A0A453BTM5 AEGTS Peptidylprolyl isomerase ;A0A446L201 TRITD Peptidylprolyl isomerase ;A0A446L1X8 TRITD Peptidylprolyl isomerase ;A0A3B6AYU7 WHEAT Pep…	CCCCTGCGTCCCGATCTCCTTCTCGTCCCCGACCTTCATCGCCGCCGGAGAGTCGGTCTCCTCCTCGTCATCGCCGTCGAGGTCATCCATGAGCTCACCGTCGTCCAGCTCGTTCATGGTCTCGTCCACCTCCTCCTCGACTCCCCTCATCGTCTCCTCATCGACGCCGGCCATTGGATCGTGGACGTGTAAGGCTGACAAGGCAAAATCAAATGCTCTCTGGGTGGAAAGATCAAACGATCGATGCGTGCTCGGTGGCGGTTGTACGTTCTGGATGTTGTTGGCAGTCAGAGCGAGGCGGGGTTTGGATCGATCGTCGCCATTTTATAGCCGAGCAGAGATTGTTGTGCACGAG
TRINITY_DN72447_c2_g7_i2	1758.86	3.91456	0.431068	9.08106	1.07524e-19	1.87122e-17	GO:0005524;GO:0006457;GO:0051082;	M8AYD9 TRIUA Heat shock protein 83 ;F4Y5B3 TRIDC Heat shock protein 90 ;F4Y5A7 TRIUA Heat shock protein 90 ;F4Y589 WHEAT Heat shock protein 90 ;A0A3L6QAK3 c domain-containing protein ;F4Y591 WHEAT Heat shock protein 90 ;F4Y5B0 AEGTA Heat shock protein 90 ;M8BZ74 AEGTA Heat shock protein 83 ;A0A3B6D834 c domain-containing protein ;A0A3B6D503 c domain-containing protein ;	TGGATTTTTTTTTTTTTTTTTTTAATGATACGGCGACCACCGAGATCTACACGTTCAGAGTTCTACAGTCCGACGATCTACGTTGACAGCAACCTGGTCGGAACCGGAAAGATCGCCTCCGCCTGCATCATTGGCCAAAGCGGGCCGAGGCGGACAAGAACGACAAGTCGGTCAAGGACCTCGTCATGCTGCTCTTCGAGACCGCCCTGCTCACCTCCGGGTTCAGCCTTGAGGAGCCCAACACCTTCGCCGCCAGGATCCACAGGATGCTCAAGCTCGGGCTCAACATCGATGACGTTGGTGCCGAGGAGGAGGACGCCGACATGCCCTGCCTGGAGGAGGAGGGCGCCGAGGAGAGCAAGATGGAGGAGGTCGACTGAAGATCGATCGGGAGGAACA…
TRINITY_DN75089_c0_g2_i2	165.649	4.41697	0.486731	9.07477	1.13914e-19	1.97504e-17		A0A4U6UQ80 SETVI Uncharacterized protein ;A0A4U6V0N8 SETVI Uncharacterized protein ;K3XIR2 SETIT Uncharacterized protein ;A0A0Q3JCY6 BRADI Uncharacterized protein ;A0A0A9JVA7 ARUDO Uncharacterized protein ;A0A1E5VMV6 9POAL Pentatricopeptide repeat-containing protein ;A0A0D9V6N0 9ORYZ Uncharacterized protein ;C5XMD0 SORBI Uncharacterized protein ;A0A0D3EUY5 9ORYZ Uncharacterized protein ;A0A0E0N3H…	GGGAAAATAAATTACAGATCACATTCTTTACTTGCACTATTTGGCACAGGGGAACACTAATACAAACTCATAGATTAAGTAGTTCATTATCCTTTTATCAATCTTCAATGTCTGGAACTCTGGACTCAACTATTTAACATGACAGATAAACCATAAAGACACTTTGTTTGATGAAATACAGCAATACTGTTTTCTAATTTCATCAAGAGCAGTAAACAGAATACAAAATTGAGATGATTACAATTGTCTTCACAGAGAGCATAAAAGGAAAACCAAAAGCTAACCCTAAAACCAGAAGAAGCACAAGAAAAACAGAGGAGCTACATAGACAGGAGATAAGAGTTGGGCACCGGAAATCCCATTGAACAATTCAAAATCAAGTTCTTAATCTTCCATCTT…
TRINITY_DN70545_c0_g2_i4	163.728	5.50722	0.606877	9.07468	1.14014e-19	1.97504e-17	GO:0003677;GO:0003700;GO:0005634;GO:0043565;	B4FZ51 MAIZE AP2-EREBP transcription factor ;A0A3L6DHM2 MAIZE Ethylene-responsive transcription factor RAP2-4 ;A0A0E0K9X4 ORYPU AP2/ERF domain-containing protein ;A0A2T7CGF5 9POAL AP2/ERF domain-containing protein ;A0A2S3ITE4 9POAL AP2/ERF domain-containing protein ;C5WUS4 SORBI AP2/ERF domain-containing protein ;A0A0D9Z3A1 9ORYZ AP2/ERF domain-containing protein ;I1P8F0 ORYGL AP2/ERF domain-cont…	TTTTTTTGCATACCAAAACATGCTTCATTTAAATTTTAAATACAGTACATTCAAATCTCCATCATATCTGTATGACTGTATCCTATGAACAACAACAAAAAAAAAAAATAGGAGGACACACAGCAACATCATTTTCAAGTGCCAGATTGGTTCTTTATTGGACCACAAGCTATGAAATAGCATTGAAAATTATACATAGTAATACAACCAAAGTACAGTGAAATGTAAAATTCCTTCCTGGCATTGCCATTCAAAAACGAAGCAGACCAGGGGCTGTTGGTACACAATGAATATTAGAACAGATGAGAGACATGACGAGCCGGCCGCGCGCTGAATCAGGAAAGGATGGCGTCCCAGTCGATCTCGAGCGACGGGTACTTGCGCAGAACGAAGCTCTCG…
TRINITY_DN72192_c1_g4_i11	218.303	2.01406	0.222007	9.07205	1.16798e-19	2.02018e-17	GO:0005524;GO:0005737;GO:0005829;GO:0006777;GO:0018315;GO:0032324;GO:0046872;GO:0061598;GO:0061599;	A0A287JFA7 HORVV Molybdopterin molybdenumtransferase ;Q9M4Q0 HORVU Molybdopterin molybdenumtransferase ;F2CZ06 HORVV Molybdopterin molybdenumtransferase (Fragment) ;F2E5G4 HORVV Molybdopterin molybdenumtransferase ;A0A287JFG0 HORVV Molybdopterin molybdenumtransferase ;A0A287JF35 HORVV Molybdopterin molybdenumtransferase ;A0A287JF40 HORVV Molybdopterin molybdenumtransferase ;M0Y4K0 HORVV Molybdopt…	GTGCTGTTATATTTGTTTTTTTTTTTTTCAAGCAGAAGACGGCATACGAGATCGTGATGTGACTGGAGTTCAGACGTGTGCTCTTCCGATCTGTTCCTATCATGCAGAACTTATCTTTGGTACCGTTGTTTCCTTCATAAAAATAGATGACAGGGCTGGTGTGAAACAAGAACAGAAAACACGTCACCACAATACGGACAACTGTCAGGGCGAGAAATGATTCGATGACACATGAACCAAAACCCTTCCCTGCTTTATTTGTAAACTCCAACACACTAGTCCTCAAAAGAAGTCGCCAAACAGCCATAGCGAGTAAAACATAGAACAGTCATCACTCGGGCCTGTAGCTGGATGCGACATGGCCACAAAAAGTAGCTACTTGATCCCAAGCGGACCAAA…
TRINITY_DN80318_c3_g2_i1	324.241	2.92822	0.323173	9.06085	1.29435e-19	2.23193e-17			AGTTAGCAAAACACTACAATCAAACACTCAGCAAATCATACAAGCCACACAATCGATCAAAGCCAATACACAACGGAACTTCGCAGACAAGATCATAACACAAAAAAATAGACATGGGGGCACAAAAATACATGTATGAGTTAGACACCAACAATAATTTAGTTACATGGATTCTAATATTTGGTTTCGAAAATAAAGAATGTACCAACAGTTAAGAGGATGTGCTATCTTCACCTCTAGGGCATACAGAAGCAGCAGTTAATTAATATTAGTCATCAAAAGGTCATGTGTTCATATCCAACAAAGTCAACCAAGTACGAAACAGAATGACATAGAGAAATTTCTATTCTATATTCTGATTGAAGATGTAGAAACAGTGTGGAAAGCCAAGTTCTGTTG…
TRINITY_DN68790_c2_g1_i5	372.284	1.62891	0.179841	9.05754	1.33429e-19	2.29729e-17	GO:0016020;GO:0016021;	A0A3L6PMJ4 PANMI Uncharacterized protein ;A0A0E0LT86 ORYPU Uncharacterized protein ;A0A2T7D5S7 9POAL Uncharacterized protein ;A0A0E0I9M3 ORYNI Uncharacterized protein ;A0A0E0QGQ4 ORYRU Uncharacterized protein ;A0A0E0AT72 9ORYZ Uncharacterized protein ;A0A0D3GYC7 9ORYZ Uncharacterized protein ;A0A2T8IFY1 9POAL Uncharacterized protein ;A0A0D9X684 9ORYZ Uncharacterized protein ;A0A446XK64 TRITD Unch…	TTTTTTTTTTTTTTTTAATGATACGGCGACCACCGAGATCTACACGTTCAGAGTTCTACAGTCCGACGATCTCTTCCTGCCATCCCAACCTGTGGAGCCAAAATAAGTCGACGGAAAAAGAAGACGAGAGGCAAATACACTTCGAACACAAACTCACTCAATTCCCCTGCTCCTCGCCACACCACACGAGCTCACCGCGGAGGACTAGCGGCCCCTGCGTACGGGCGAACCTTCTATAGGCTTCCGGCCGCTGCCCGGTCGACACCGCCGCGGTGGCGCCGTCCACGTCCCAGTCGCCGGGCCTCTCCCGCCGCAAAACCGCATCAGCCGAGACGAATCCGTCGGAGGCAGCGGCCACCAGCCTCGCCGGCGCCCTCGCGCGTGAGCGGACAAGGCGCT…
TRINITY_DN60929_c0_g1_i1	101.881	6.6751	0.737212	9.05452	1.37168e-19	2.3545e-17			CTCCAGCTCGTCAGGTCGGTCTGGCTGGGAAGCGCGAAAAAGAAGAGGAAGTCACTAAAGTAAACACACATTACTGGCGTACAAAGCTGGAGTTACAGAAGGAGGGAAACTGTACAAAAGGAAGTTACCCCAGCAATGACAAATTCAATAATGTGTTTGCATGGACAGACAATAGACACAACTAAGATATAGAAACTTGCAGTTCAGAATAATGAGCAATGATGATTTTGTGTAAAGTTGCTACAAGGGCACGTTCGAATGAATGAAGTTGAGGCGGATATCTAAAGGAAGAGCGACAAATCAACTATCTGCGCATGAGGAAACAAGATGTTCTAGTTGCGGATATATCAAGCCATATCACGTGGGACGAGAAATTTCGACTCTTCAAGTATTGCCAGA…
[truncated: 9,237 more rows]

## Sheet: 24 H-UP
DROUGHT/HEAT 24 HOUR UP-REGULATED DEGs
Trinity ID	baseMean	log2FoldChange	lfcSE	stat	pvalue	padj	GO IDs	Annotations	seq
[truncated: 11,089 more rows]

## Sheet: 48 H-UP
DROUGHT/HEAT 48 HOUR UP-REGULATED DEGs
[truncated: 12,911 more rows]

[truncated: 3 more sheets: 12 H-Down, 24 H-Down, 48 H-Down]
