# Supplementary material for: Transcriptome Analysis of Lolium temulentum Exposed to a Combination of Drought and Heat Stress
Source: Plants (Basel). 2021 Oct 21;10(11):2247. doi: 10.3390/plants10112247 (PMC8621252; doi:10.3390/plants10112247)
Supplement: Supplementary file 1 [file plants-10-02247-s001.zip › Table S2 Data for Upset R Plots shown in Figure 3.xlsx]

## Sheet: res_UP_fdr01.pv01.fc1.venn
DATA FOR UPSET R PLOTS IN FIGURE 3 FOR UP-REGULATED DEGS (Log2 Fold changes > 1, Pval and FDR <.01)
	Key for Spreadsheet
	#inter shared between all 3 groups (12 h, 24 h, and 48 h timepoints)
	#Uniq1 present at 12-H
	#Uniq2 present at 24-H
	#Uniq3 present at 48-H
Class	Log2 Fold Changes			Trinity ID	GO IDs	Annotations	sequence
#inter	1.70931	3.18039	2.61437	TRINITY_DN77592_c0_g1_i26	GO:0003677;GO:0003700;GO:0005634;	I1E476 LEYCH Dehydration-responsive element binding protein 2A ;H9LJ15 LEYCH Dehydration-responsive element binding protein 2C ;B5TMG0 LEYCH Dehydration responsive element binding protein ;J7FAK2 LEYCH Dehydration responsive element binding protein isoform c ;A0A075D3S8 TRIUA Dreb2 ;M7YEC4 TRIUA Dehydration-responsive element-binding protein 2B ;L7P6B4 TRITD AP2 transcriptional activator DRF 1.3 …	TGACTGGAGTTCAGACGTGTGCTCTTCCGATCTGGAGACCATATGGTGAAGGAAATGCATGGCATTCACTTCTTTTCTTTCATTTCACTTCTCTTCCAAAGATCGTCATACACGAATTTTCTTGAAACATAAAGTTTCCATGCCTAACAGAACTACAAACAAAGCACAAAAATCTAGCTTAACAAGCTTATTAGTTCTGCCAAGGAATCCAATCCGGTTGACTGTTTGATCTTCTTCATTGGAGCGAAGCAACGCCAATGTGTGGCAGATGCGCTAAGCCGACCAAACGCCACAAGCATGGTTTGGCCGCTTGAAGGAATCACAACCCCTCGAAGAACTCGCTTAGCTCAGCATCATGGAAGCCAGGGTTGTACATGTTCCGGTCTTCTGATATCCACA…
#inter	1.31419	2.71113	2.5222	TRINITY_DN70371_c0_g1_i2	NA	A0A0E0PR77 ORYRU zf-Di19 domain-containing protein ;A0A0E0HIE6 ORYNI zf-Di19 domain-containing protein ;A0A3L6QAT9 PANMI zf-Di19 domain-containing protein ;A0A2T7EAD8 9POAL Uncharacterized protein ;A0A2T8KIP3 9POAL Uncharacterized protein ;A0A1E5UK15 9POAL Protein Dehydration-INDUCED 19 ;A0A3L6SWP7 PANMI Uncharacterized protein ;A0A4U6VF43 SETVI Uncharacterized protein ;A0A368QEY7 SETIT Uncharact…	CTCTTCCGATCTGGTTCCATTAAGTTTTGACTAAAAAGGGATGTTGGTATGAAATTGAAGTTTTTTTTTCACAAAACTGATAGTTGTTACTCCTACCTGTGTTCGGCTATAAAAAAACTTACCACCCGGAGCAAACTAAACTACCCCTCCTCCTAATTCCTAGAATTTCCAATTCTCCTAGTTACACATTACCAGCTCAAGCTTGTTCTTTTGGCAAGTAAGGAAAGCATGAGTTTACAGCACTAACAAATGCCAAAATTTTCCCTTTTCTATATCCCTGGAATTCATTATCAACTTGTATTTTTCTACTCCAAGAACACTGATCAGGGCCCAAAATCCCACCCTTGTGAACATCCAAACAGATTGGGTAGACTAGAGCATTATGCAACCTATGATATA…
#inter	4.66691	7.06674	7.17343	TRINITY_DN28931_c0_g1_i5	GO:0000302;GO:0006457;GO:0009408;GO:0009651;GO:0043621;GO:0051082;GO:0051259;	T1LZ51 TRIUA Uncharacterized protein ;M8AU83 AEGTA SHSP domain-containing protein ;A0A453E7M3 AEGTS SHSP domain-containing protein ;A0A453E809 AEGTS SHSP domain-containing protein ;Q94KM0 WHEAT HSP17 ;A0A446PGT4 TRITD SHSP domain-containing protein ;A0A446YSY1 TRITD SHSP domain-containing protein ;A0A446PH05 TRITD SHSP domain-containing protein ;A0A446N6Y6 TRITD SHSP domain-containing protein ;A0…	CCGTGTGCCGCGACGGCGTGCTCACCGTGTCTGTCGAGAAGATGCCGCCGCCGGAGCCCAAGAAGCCCAAGACCATCCAGGTCCAGGTTGCCTGAGATGGAGGACCAGTGGTCTTGCCTGCCTGCACGTCTGATCGATGATTAGTGATGTGTTTTCTTCTATCTGCCGGCGTTGTGCGTTTGAGAGGATATATCGTGTCAGTCTGGATGTTTGGTGTTTCGTCAATGTAAATGGGGACGATCTCCTGCTTTGTCTGAATAAATGTATAAATAGTGTGGCCACATTTTTGTTTTTGAAAAAAAAAAAAAAAAAAAAAAAAAAAAAAAAAAAAAAAAA
#inter	2.65364	4.5745	4.71756	TRINITY_DN37643_c0_g1_i2	GO:0000302;GO:0006457;GO:0009408;GO:0009651;GO:0043621;GO:0051082;GO:0051259;	M8AU83 AEGTA SHSP domain-containing protein ;A0A453E7M3 AEGTS SHSP domain-containing protein ;A0A453E809 AEGTS SHSP domain-containing protein ;Q94KM0 WHEAT HSP17 ;T1LZ51 TRIUA Uncharacterized protein ;A0A446PGT4 TRITD SHSP domain-containing protein ;A0A446YSY1 TRITD SHSP domain-containing protein ;A0A446PH05 TRITD SHSP domain-containing protein ;A0A446N6Y6 TRITD SHSP domain-containing protein ;A0…	CCATTCAACCTAAATTTCAACCCAGTTTCGGATAATGGTTTTGCAATTCTCGCATTTCTATAGTTCAAGAGAAGTTCATGTACGTGGCAGAATTTCAATTTTAACTTGAAAAGTTTCATTTAGCACAAATCAGATTATAAACGAAACCATCACAAACTGACACGACACCGTCCAGGCTCCAGACGCCATACAAGCAGATAAACGAAAACACATCACTCGTCACAGCAAGCTCGTTCACTAACCATCGAAAAGTATCCTCTCGATCAGCTCCGTTTGTTCGACGTGCAGGCAAGTCCTCTGGTTCTCCATCTCAGGCGACCTGTACCTGGATGGTCTTGGGCTTCTTGGGCTCTGGCGGCGGCAGCTTCTCGACAGAGACGGTGAGCACGCCGTCGCGGC…
#inter	4.11385	7.45628	6.98653	TRINITY_DN43101_c0_g1_i2	NA	A0A446R4N6 TRITD SHSP domain-containing protein ;A0A446RVH8 TRITD SHSP domain-containing protein ;A0A3B6IPF5 WHEAT SHSP domain-containing protein ;A0A453HGZ2 AEGTS SHSP domain-containing protein ;N1R062 AEGTA SHSP domain-containing protein ;A0A3B6JGV3 WHEAT SHSP domain-containing protein ;A0A446R4S8 TRITD SHSP domain-containing protein ;A0A3B6HYC3 WHEAT SHSP domain-containing protein ;M8A9A1 TRIU…	TGTGCTCTTCCGATCTGGAGGACACCGCGAGCGGCGTCTGCTCCAGCACCCGGAACGGGTCGTCGAACAGGTCCCATAGGCCGCCGCTCAGGCCGTACGGCACCAGCGCGGCCACGGGCGAGGCCAGCACGGCCATCGCGAGAAAAGCCGCTGCAGTCAGGGCCTTCTTGGACACAGCCGCCATTGCTACACTCGATCTCCTGTATACGAAGCTTCAACTACTATTGGATGAACCGCTTTGTTTCGCGCTAGCTCTCGATCGTGTTAATTCGTCAGCGTGTGTGTCGATTCTTTTCCTTACTGATCGTCGGACTGTAGAACTCTGAACGTGTAGATCTCGGTGGTCGCCG
#inter	6.32334	7.91185	7.63137	TRINITY_DN44935_c0_g1_i1	GO:0000302;GO:0006457;GO:0009408;GO:0009651;GO:0043621;GO:0051082;GO:0051259;	Q41561 WHEAT heat shock protein 16.9C (Fragment) ;B2FH36 9POAL 16.9 kDa heat-shock protein ;A0A0D5A5D2 9POAL Cytosolic class I small heat shock protein ;A0A077RPI9 WHEAT SHSP domain-containing protein ;Q96458 HORVU 17 kDa class I small heat shock protein ;M8A1Q4 TRIUA SHSP domain-containing protein ;A0A453DUB7 AEGTS SHSP domain-containing protein ;M8C4S5 AEGTA SHSP domain-containing protein ;N1QQ…	TCTTTCTTGTCTTCCTTCTCCTTGGTGCGCTCGCCGCTGACAACGAGCACATTGCCGTCTTCCACCTCAACCTTGACCTCCTCCTTCTTCACGCCGGGCAGGTCGGCCTTGAAGACGTGCGCCTCCGGCGTCTCCTTCCAGTCCACGCGAGCGTTTGATCGTCGGACTGTAGAACTCTGAACGTGTAGATCTCGGTGGTCGCCGTATCGTTAAAAAA
#inter	5.28504	8.11269	7.48656	TRINITY_DN44935_c0_g2_i1	GO:0000302;GO:0006457;GO:0009408;GO:0009651;GO:0043621;GO:0051082;GO:0051259;	A0A287K1P5 HORVV SHSP domain-containing protein ;A0A287K1R1 HORVV SHSP domain-containing protein ;A0A3B6U437 WHEAT SHSP domain-containing protein ;A0A453DUE6 AEGTS SHSP domain-containing protein ;A0A287K1V4 HORVV SHSP domain-containing protein ;A0A287K1N9 HORVV SHSP domain-containing protein ;Q96458 HORVU 17 kDa class I small heat shock protein ;A0A287K0Z2 HORVV SHSP domain-containing protein ;A0…	TCTTTCTTGTCTTCCTTCTCCTTGGTGCGCTCGCCGCTGACAACGAGCACATTGCCGTCTTCCACCTCAACCTTGACCTCCTCCTTCTTCACGCCGGGCAGGTCGGCCTTGAAGACGTGCGCCTCCGGCGTCTCCTTCCAGTCCACGCGAGCGTTTGCAAAGCCGGCTGTGTCGGAGTCCCAGGATGCTGGGACGATGGAGCAGAAGCCGTCGAATGGGTCGACCCAGAGGTCAGCGAAGGGGCAGCGCCTAACCATCGACATCGTTGGCTGCAGTTTCAGCCTTCGCGGATAAAATGATGGCGAGTGGCTGATTTGAATTTGTTGCTATGCTGTGAGTGAATTTGTGATCTTCTCTCTTGGTTTCAGCTCTTTTTATAGACTAGGGAAGGATGCATGC…
#inter	2.45987	8.51569	7.8983	TRINITY_DN46763_c0_g1_i2	NA	A0A453L303 AEGTS SHSP domain-containing protein ;N1QQT4 AEGTA SHSP domain-containing protein ;A0A3B6MT67 WHEAT SHSP domain-containing protein ;A0A5J9U4X7 9POAL Uncharacterized protein ;A0A446T5X5 TRITD SHSP domain-containing protein ;A0A5J9U581 9POAL Uncharacterized protein (Fragment) ;F2D6M8 HORVV Predicted protein ;F2EHT9 HORVV Predicted protein ;A0A2T8IGE5 9POAL SHSP domain-containing protein …	TCTCGAAGCGTCCGTGTGGCAAAGAATGCAGCAAGCTGTGGTCTCAAATCTGCAACCTATCACCGCATCCCCGGGTGCTCCAGGAGGCAGGTTCACATGGACCAATGCTTCTGGCCGGCCTAGGCGAGGCTCGGTGAACGTCCGGTCCATCAGGAACGGGTCCACTGATAATCTTGACCATCTTCGGAGAGCCCCGACTGCCAGAAAGCAGCAGCAGCAGCAGGGAAATGGAAATTCTTCGAGGAGGAGGGTCATCCAGACCACGCCATTTGGACTATGGGACAGCTTTCCTGAGGCAAGAACGCTGAATCAAATGATGCGGACCATGGAGCGCATCGTAGACGAGGACGACGACGACCGCCGCCCGCTCGTGGTGCCGGCCGCGATGGTGTCGCCGAC…
#inter	4.05295	6.90995	7.82781	TRINITY_DN51442_c0_g3_i1	GO:0000302;GO:0006457;GO:0009408;GO:0009651;GO:0043621;GO:0051082;GO:0051259;	A0A453E7S6 AEGTS SHSP domain-containing protein ;A0A453E7L0 AEGTS SHSP domain-containing protein ;A0A287KCZ1 HORVV SHSP domain-containing protein ;A0A453E7N3 AEGTS SHSP domain-containing protein ;A0A3B6GRX8 WHEAT SHSP domain-containing protein ;A0A446PH05 TRITD SHSP domain-containing protein ;A0A077RWR2 WHEAT SHSP domain-containing protein ;A0A446PH61 TRITD SHSP domain-containing protein ;A0A453E…	TCCGGACACCTATATAAACTCCGTCCCTCCTTCCTGTCGCATCACAATCGAAGCAAATACCCAGATCAACAATCAAACGCTGTCTATTCCGAGATCGAGATCAGTGAGCGAGCGAGAATGGACGGCAGGATCTTTGTGCATGAGACACCGCTGATGACGGCGCTGCAGCACCTGCTGGACATCCCCGACGGCGAGGCCGGCGGAGCAGGCAACGCCGGTGG
#inter	2.8518	9.04058	7.59048	TRINITY_DN54036_c0_g1_i3	NA	Q2L3T6 WHEAT heat shock protein 20 (Fragment) ;Q2L3S1 WHEAT HSP20 protein ;A0A3B6MT67 WHEAT SHSP domain-containing protein ;A0A3B6LNR7 WHEAT SHSP domain-containing protein ;A0A446T5Z3 TRITD SHSP domain-containing protein ;N1QQT4 AEGTA SHSP domain-containing protein ;A0A446UD62 TRITD SHSP domain-containing protein ;F2D6M8 HORVV Predicted protein ;F2EHT9 HORVV Predicted protein ;A0A453L303 AEGTS SH…	ATCTTGTTGTTGTTGAGAAGGAAGGCAGTCTTTCTGATTGACTCTGCTGCCTTTACACTTGTAAACAACACTGATCATGCTCAAGTAACTACAAAAAGAAAGCTAACGAAGGACGGCTACGTATTAGCGTATCCATCTTCACTGCACCTGGATGCTGACGACCTTGCCCCCGGACGGCGACACCTTGGGGATGTTGAGGTAGAGCACGCCGTCCCTGACCTCCGCAGCGATCTTCTCCACATCCACGTTCTCCGGCAGGATCGTCGGACTGTAGAACTCTGAACGTGTAGATCTCGGTGG
#inter	3.38715	8.59872	8.70649	TRINITY_DN58659_c0_g1_i8	GO:0000302;GO:0005783;GO:0006457;GO:0009408;GO:0009651;GO:0016021;GO:0043621;GO:0051082;GO:0051259;	M0UGW6 HORVV SHSP domain-containing protein ;A0A287IJH1 HORVV SHSP domain-containing protein ;A0A1E5VJ63 9POAL 23.2 kDa heat shock protein ;A0A3L6Q8E2 PANMI 23.2 kDa heat shock protein-like ;K3Y9Z4 SETIT SHSP domain-containing protein ;A0A4U6TU06 SETVI SHSP domain-containing protein ;A0A1B6PL34 SORBI SHSP domain-containing protein ;A0A3L6Q0P6 PANMI 23.2 kDa heat shock protein-like ;A0A2S3I6X4 9PO…	TTTTTTCAACTTTAATTTTTTTTTTTTTTTTTTTCAAGCAGAAGACGGCATACGAGATACATCGGTGACTGGAGTTCAGACGTGTGCTCTTCCGATCTCCACCTTGATGTCCTCCTTCCGCATCCCCGGCACGTCCACCACGATCTCGTGGGCGTCGGGGGTCTCGCGCCAGTCCACGCGGGCCATGGAGAGCATGGCCACGTCGTCGCGGTCGAAGCCGAAGGGGACGTGCTCCAGGATCCGGAACGGGTCGGCCAGGAGGCCCATCTCCTGCAGCGGCGACGTCACGGCATCGTCCCGCCCGCCGCCGCTGTTCCCAAACCACGGGATGATCGCGCCGTGGGCAGGCACCACGGCCAGAGCCACGGCAATGCAGCAGAGCGCCATGAAGTATAGCGT…
#inter	5.27155	8.48687	7.71179	TRINITY_DN60028_c0_g1_i2	NA	E9LEY0 HORVS heat shock protein 17 ;A0A3B6U2S4 WHEAT SHSP domain-containing protein ;N1QPP2 AEGTA SHSP domain-containing protein ;A0A3B6U437 WHEAT SHSP domain-containing protein ;A0A2S3HXN6 9POAL SHSP domain-containing protein ;E9LEX8 HORVS heat shock protein 17 ;F2EJ52 HORVV Predicted protein ;B6TTC8 MAIZE 16.9 kDa class I heat shock protein 1 ;A0A453L0X4 AEGTS Uncharacterized protein ;A0A3L6QYQ…	TGCCGAGCAGCGCTCGACGCGGCGCCACTTTTCTTTCTTGTCCACCGATTCTCCCTCCCTCCCTCAAGGTTGAGGTGGAAGACGGCAATGTGCTCGTTGTCAGCGGCGAGCGCACCAAGGAGAAGGAAGACAAGAAAGAAAAGTGGCACCGCGTCGAGCGCAGCAGCGGCAAGTTCGTCAGGCGCTTCCAGCTGCCGGAGAACACCAAGATAGAGGAGGTGAAGGCCGGGCTGGAGAACGGCGTCCTCACCGTGACCGTGCCAAAGGTTGAGGCCAAGAAGCCCGAGGTGAAGGCCATCGAGATCTCCGGCTGAATGTGTGTGAACGATAAGTACCAGCTTGATTCGCCGCACTGTATCGTGTTATTGTGGAGTCGTACTATGTAATAGTTGTATAACC…
#inter	2.98735	8.7273	7.89686	TRINITY_DN63397_c0_g4_i1	GO:0005783;GO:0009408;GO:0016021;	N1R0L6 AEGTA SHSP domain-containing protein ;M7ZGK1 TRIUA SHSP domain-containing protein ;A0A446L5A3 TRITD SHSP domain-containing protein ;A0A3B6B0K8 WHEAT SHSP domain-containing protein ;A0A3B6DDW7 WHEAT SHSP domain-containing protein ;A0A2X0S6W3 WHEAT SHSP domain-containing protein ;A0A453C2F3 AEGTS SHSP domain-containing protein ;A0A0D3FWB5 9ORYZ SHSP domain-containing protein ;A0A0E0DET3 9ORY…	TATTATTTTTTTTTTTTTTTTAATGATACGGCGACCACCGAGATCTACACGTTCAGAGTTCTACAGTCCGACGATCTGGAGGAGCGCAAGGGCGACCACTGGCACCGCGAGGAGCGCTCCTACGGCAGGTTCTGGCGCCAGATGCGCCTCCCCGACAACGCCGACCTCGACACCGTCGCCGCCAGCCTCGACGCCGGCGTCCTCACCGTGCGCTTCCGGAAGCTGGCGCCCGACCAGATCAAGGGCCCGCGCGTGGTGGGCATCGCAGGGGGCGACGATGGCGCCGCCGCCAAGACGAGCATCGGCGACGCCGGCAAAGCTGCGGGCGAGGAGCGCCAGGCCAAGAAAGTCGAGCTCTGAATTTCTGAACTACGAAATGCTAGGCGTGTGCCAGTGTTA…
#inter	3.49847	6.91376	5.95738	TRINITY_DN64532_c0_g1_i3	GO:0005739;GO:0009534;GO:0009624;GO:0009941;GO:0015131;GO:0015139;GO:0015140;GO:0016021;GO:0016491;GO:0019676;	T1MGU4 TRIUA Uncharacterized protein ;A0A453IFB4 AEGTS Uncharacterized protein ;A0A287GL40 HORVV Uncharacterized protein ;A0A0Q3EFT2 BRADI Uncharacterized protein ;A0A453IEZ9 AEGTS SHSP domain-containing protein ;A0A452ZVR7 AEGTS Uncharacterized protein ;A0A452ZVR4 AEGTS Uncharacterized protein ;A0A446QRA5 TRITD SHSP domain-containing protein ;A0A0A9FFM1 ARUDO Uncharacterized protein ;T1M4P6 TRIU…	TTTTTTTTTTTTCAAGCAGAAGACGGCATACGAGATCGTGATGTGACTGGAGTTCAGACGTGTGCTCTTCCGATCTGAGAAGGGGTCGAACCCGGTGCCGCGGGGGATCAGCGACATTGCCGGTCGAATCGGTGGCGATTGGCTCCGCTGGTCGGGGATTTGGTTAGTGGGATCGGAAGGGCGATCGATTGATGGGTGTGTTGCTTTGTTCAGTCTTGCTTTGATCGTCGGACTGTAGAACTCTGAACGTGTAGATCTCGGTGGTCGCCGTATCATTAAAAAAAAAAAAAAAAAAA
#inter	3.12159	4.29996	3.98382	TRINITY_DN64622_c1_g1_i1	GO:0016021;	A0A0E0AGQ8 9ORYZ Uncharacterized protein ;I1P9U5 ORYGL SHSP domain-containing protein ;A0A453IF28 AEGTS Uncharacterized protein ;J3LMB9 ORYBR SHSP domain-containing protein ;T1MGU4 TRIUA Uncharacterized protein ;A0A453IF59 AEGTS Uncharacterized protein ;A0A0A8YU32 ARUDO Uncharacterized protein ;Q0DT61 ORYSJ Os03g0267100 protein ;A0A0D9Z548 9ORYZ SHSP domain-containing protein ;A0A0D9Z549 9ORYZ SH…	GCTCTTCCGATCTCTGAACTCGCTGCCATATAGCTCATTCCACAGAACGGATTCACGCATTGTTCCAGCAATTTGATGGCGGAGTTTTAAACGTTGGCTGGAACCATTAGAACAGAGTTCCCGTGCTTTCAACGCGTCAGAATGGCGTAATGGAGACTGGAAATCAACTCCAAGATAAAAGAGAAAGACGACTCACTCGTTAGATCAAGCTTAGCCAGCACAGAAGATGATTACAAGATACTTCAGACTCGATGCTCGCCTTACATGACTAAGTCGGGACACATACGAGGAACATAGCGAACAGGTAACGGCTCGAACACATTCGACAGCCAACACCCAAATCCACACTTATTACAGGCTCAGATCAAAAGAATCTAAGCAGCAAACTGATCATCATGT…
#inter	3.91757	7.41487	6.98889	TRINITY_DN65077_c0_g2_i2	GO:0000302;GO:0006457;GO:0009408;GO:0009651;GO:0043621;GO:0051082;GO:0051259;	M8B2V2 TRIUA SHSP domain-containing protein ;A0A446QRZ7 TRITD SHSP domain-containing protein ;A0A453IF04 AEGTS SHSP domain-containing protein ;M8AY04 AEGTA SHSP domain-containing protein ;A0A3B6JLR9 WHEAT SHSP domain-containing protein ;A0A446QRB1 TRITD SHSP domain-containing protein ;A0A3B6HU40 WHEAT SHSP domain-containing protein ;A0A446QR95 TRITD SHSP domain-containing protein ;A0A3B6HQA9 WHEA…	GCCAGGTGTCGGACTTCTCCTCCTGCTCCTTGTTCCGCTCGCCGCTGATCTGCAGCACGTTGCCGTCGTCGACCTCCACCTTCACCTCCTCCTTCTTCAGCCCCGGCACGTCCGCCTTGAACACGTGAGCCTCAGGCGTCTCCTTCCAGTCGATCCGCGCGCCGGCGAAGGCCGCGGTGTCGGAGCTGGCGCGAGGGAAGATGCTGCCGCTGCCGGAGCCGAAGGGGAAGCCATTGAAGGGATCCCAGAGATCAAGAGAGAAGGGGTCGAACACGTCGGCGCGGCGAATCAGCGACATCGTCGGCGGGTTGGCGATGAACTGCTGAATGTTTAGTGAAGTGATTGTTTTGTCTAAGAGCGGCTGGTTTTGAACGATCTATCAAGAAGCTGGCTTTCCTT…
#inter	2.93154	5.03591	4.19477	TRINITY_DN67250_c1_g11_i5	NA	J3MCH4 ORYBR SHSP domain-containing protein ;A0A446X765 TRITD SHSP domain-containing protein ;A3B9Q4 ORYSJ SHSP domain-containing protein ;A0A453R4X2 AEGTS SHSP domain-containing protein ;A0A453R4L3 AEGTS SHSP domain-containing protein ;M8CGS2 AEGTA 26.2 kDa heat shock protein, mitochondrial ;A0A446Y6W0 TRITD SHSP domain-containing protein ;A0A3B6SAY0 WHEAT SHSP domain-containing protein ;A0A0P0W…	CGGGGTGTTTCTCTCTCGGGGAATCAGTCAGTGAGCTAAGGGACGGGACGGGATTGTTATGGAACAGTTCATCAAGTCGAAATTCACAAAGTTCATGACCAATTTCACCACCAAAGCATTCATCAAGTCGAAATCAACATAGTTCATGACCAAATCCACCTCTAAAGCAGTTCGAAATCAACATGACCAACTTCACCACCACTCGATCAGAAACTACGCAAGACGATCACAGAAGCAAAACACGAAGACACCAGACATCACCAAAGGCGTCTCTCAACTCCACTCGCCATCAGCACTACTACTACTAGGACTAGGACTACTCTCGATCGATCCGTCTGCCCCTCCCTACTCGACGGTGATCTGGAACACGTCCTTGCGCTCCTCCTTCTTGAGCTTGGG…
#inter	2.92015	6.53598	4.85737	TRINITY_DN67250_c1_g13_i2	NA	J3MCH4 ORYBR SHSP domain-containing protein ;A0A446X765 TRITD SHSP domain-containing protein ;A0A453R4L3 AEGTS SHSP domain-containing protein ;M8CGS2 AEGTA 26.2 kDa heat shock protein, mitochondrial ;A0A453R4X2 AEGTS SHSP domain-containing protein ;A0A446Y6W0 TRITD SHSP domain-containing protein ;A0A3B6SAY0 WHEAT SHSP domain-containing protein ;A0A0E0L9E6 ORYPU SHSP domain-containing protein ;A0A…	CAATGCATTTCACCGCTCCACCGGAAATTCCCTCTGCCCTACCGTACTAAGGAGCAGCACAATTAATCACTGAAGCAGCCCCATTTATCACTGAAAGCACGAGGAAATTAACATAATTTGAGCACCAAAGCAGTTCATCAGGTCGAAATCAACAGGGTCCATGACCAATTTTATCACCAAAGCAGTTCATCAAGGAGACATTAACAAGGTTCATGACCAAATTCACCACCACTCGATCAGAAACTAGGCCACCGTCGCTGGATCAGAAACTACGCAAGACGATCAGAGAACTAAAGCAGGGCAACGAAGACACCAAACATCACCACATCAACAAGGCGTCTCTCAACTCCACTTCGCCATCAGCACTACAACTAGTGCGGATCCGACTCTCCTCCTACT…
#inter	2.95152	5.8479	6.1116	TRINITY_DN67250_c1_g6_i1	NA	J3MCH4 ORYBR SHSP domain-containing protein ;A0A453R4L3 AEGTS SHSP domain-containing protein ;A0A446X765 TRITD SHSP domain-containing protein ;A0A0A9CFP8 ARUDO HSP22 ;A0A453R4X2 AEGTS SHSP domain-containing protein ;M8CGS2 AEGTA 26.2 kDa heat shock protein, mitochondrial ;A0A446Y6W0 TRITD SHSP domain-containing protein ;A0A3B6SAY0 WHEAT SHSP domain-containing protein ;A3B9Q4 ORYSJ SHSP domain-con…	AGAAGAACAAAATTTGGTCGGGTTCCACTGAAAGAGAAGAAAGAGCTACATATGTGTTTGTGACTAGTAGTACAAGGTAAAACACTACTACTACTAGGAAAGTAGGAATCTAGGACTCACGATCGATTCGTCTCCCTCCCTACTCGACGGCGATCTGGAACACGTCCTTGCGCTCCTCCTTCTTGAGCTTGGGCACGGTCACCATGAGCACGCCGTTCTTCATCTCGGCCTTGATCTTGTCCA
#inter	3.6558	6.12564	5.30822	TRINITY_DN67355_c1_g8_i2	GO:0000302;GO:0006457;GO:0009408;GO:0009651;GO:0043621;GO:0051082;GO:0051259;	F2D9S4 HORVV Predicted protein ;A0A287UXN4 HORVV SHSP domain-containing protein ;A0A3B6QJ23 WHEAT SHSP domain-containing protein ;A0A453PT36 AEGTS SHSP domain-containing protein ;A0A446WNP7 TRITD SHSP domain-containing protein ;A0A3B6PT83 WHEAT SHSP domain-containing protein ;A0A2T7FCZ1 9POAL SHSP domain-containing protein ;A0A0D9VLV5 9ORYZ SHSP domain-containing protein ;A0A446VQZ5 TRITD SHSP do…	CCTGGACGGACTTGGGCTTCTTCTCCTGCGGCGGCTGCTTCTTGACGGTGACGGTGAGCACGCCGTTCTCGCAGCGCGCGGTGACGCCGCCCGCGTCAGCGTCCTCCGGCAGCCTGAACTTGCGCACGAACGACCGCGGCGACGCGCGGCGCTCCAGCCGGATGTACTTGCAGTCGCCCTCCTCGTCGTCCCGCTTCCGCTTCCCCGCTCCGTTGGGGTTGCCGGTGCCGTTGCCGTTGGCGTTAACGCTCTTCATCACCAACACGTTGTCCTCCTCCAGAGTCACCTGAATGTCGGACTTGGAGAGACCGGGGACGTCGAGCAGGAACGCGTACTCGCCAGGGGTTTCCACGATGTCCACGGGCGCGCCGCCGGCGACGCCGTGCGCACGGGGCTGTC…
#inter	3.24423	8.01459	7.08382	TRINITY_DN67658_c0_g9_i6	GO:0009408;	A0A453NR76 AEGTS SHSP domain-containing protein ;A0A3B6QFQ8 WHEAT SHSP domain-containing protein ;A0A3B6PKH2 WHEAT SHSP domain-containing protein ;A0A446WA69 TRITD SHSP domain-containing protein ;A0A453NQN9 AEGTS SHSP domain-containing protein ;A0A446VC41 TRITD SHSP domain-containing protein ;M7ZWZ1 TRIUA SHSP domain-containing protein ;A0A446VC46 TRITD SHSP domain-containing protein ;A0A3B6NPI1 …	GGAGAACGACACTGGGAGCGACATCCTCCAAATACGGCACGCACAAAACACGGCCCTCAAATCCCAAACGCTCGATCCGATGGTTTTGGAAAACGGTTTGGTGAACACGAGTGGAGATGCTCTTACAAGTTGCAAACGCCAACTCCGCAGCTTTGAACAACTGCATGCTCGACGGCCACGCCCACGCGTCCACCAGAGTGGCATGACAAAGGGGCGCGCACACCTAGTCACGTACACAGATGCAAAGACAAGTGTCCACCCATGCAACACTGCACACAGCTGACCACAATGCGGTAGTCGACCGCCGTTCTCACTGGACCTCCACCTCGGTGACGTTCCTCTCCCTCCCGGGGACACGCGGCACCGACACATACAGTACTCCGTCCTTCACCTCCGCCG…
#inter	3.36614	3.80356	2.56341	TRINITY_DN68010_c5_g1_i3	GO:0005524;	A0A446QRX1 TRITD Uncharacterized protein ;X5D3C3 WHEAT heat shock protein 70 (Fragment) ;G3LUU7 WHEAT CytHSP70 (Fragment) ;A0A446QS53 TRITD Uncharacterized protein ;A0A287P8E9 HORVV Uncharacterized protein ;A0A446S7T9 TRITD Uncharacterized protein ;A0A453IDG1 AEGTS Uncharacterized protein ;A0A446S7Z1 TRITD Uncharacterized protein ;A0A287P8H0 HORVV Uncharacterized protein ;A0A446QS43 TRITD Unchara…	TGTTTTGTGTTTGTGTTTTGTTGTTTTGTTTTTTTTTTTTTTTTTTCAAGCAGAAGACGGCATACGAGATCGTGATGTGACTGGAGTTCAGACGTGTGCTCTTCCGATCTTGGCGTCGCGCAGGCACTTCTCCACGGGCTCCATGCACTTGCGGAACAGGTCCATGTTCATCTCCTCGAACCGAGCCCTGGTGATCGTCGAGTAGAAATCGATGCCCTCGTACAGGGAGTCGATCTCGATGGTGGTCTGAGCAGTGGACGACAGGGTGCGCTTGGCGCGCTCGCAGGCAGTGCGCAGCCGGCGCAGGGCGCGAGGGTTGCCGCTGATGTCCTTCTTGTTCTTGCGCTTGAACTCCTGCACGAAGTGGTTGACCATCCGGTTGTCAAAGTCCTCGCCTCC…
#inter	3.07756	7.59649	6.84074	TRINITY_DN68059_c3_g2_i5	NA	A0A446WA69 TRITD SHSP domain-containing protein ;A0A446VC46 TRITD SHSP domain-containing protein ;A0A3B6NPI1 WHEAT SHSP domain-containing protein ;A0A3B6QFQ8 WHEAT SHSP domain-containing protein ;A0A453NQN9 AEGTS SHSP domain-containing protein ;A0A3B6PKH2 WHEAT SHSP domain-containing protein ;A0A2K2CVR3 BRADI SHSP domain-containing protein ;A0A1E5VKG1 9POAL 23.6 kDa heat shock protein, mitochondr…	CTCGTCCTCCCGCACCTTCCCCAGCAGCGGCCGCAGCCGCTCCAGCGGTCGGCTCAGCGTCTCCGCGACATGCGACAGCGCGCTCCCGAGGCCGTCGACCAGGCGGAACGGGACCAGGTCTCGGACTCGGAGGTCTCTCCACGGCCAATGGCTAGCGGTGTTGGAGCCTGAACGGTCTGCCACAGCAACCTCATGACGGTTCGTCTTGCCGGTGCCGTCGTCTGCCTCGGACGAGAAGAGGGACCGAAGGTTCAGGCCTCCGTGAGAGCTGGCTGCCGCTGGCCTCACCAGAGCTGGCGCACGGCCGGCAAGGGCCTTGCTGAGGCACAGGCGAACTACAGCCATATTTACTGTAACAAACTCTGCACAGTTAATTGAAGTGTGCGGTG
#inter	5.47947	5.56293	8.1385	TRINITY_DN68725_c0_g2_i6	GO:0009408;GO:0042542;GO:0045471;GO:0046685;GO:0046686;GO:0046688;	A0A0D9Z550 9ORYZ SHSP domain-containing protein ;A0A0E0NSY1 ORYRU SHSP domain-containing protein ;E5D3J9 ORYSJ 17.4 kDa heat shock protein ;A0A0D3FGN1 9ORYZ SHSP domain-containing protein ;A0A0E0GKD7 ORYNI SHSP domain-containing protein ;A2XEX1 ORYSI SHSP domain-containing protein ;A0A0D3FGM8 9ORYZ SHSP domain-containing protein ;A2XEW6 ORYSI SHSP domain-containing protein ;A0A0E0CYI3 9ORYZ SHSP …	GACGTGTGCTCTTCCGATCTTATCAACCTAGAGGACAAATATATTTTGAACATGCAGTTTGTGTATGTTCAGAGCAAATGTGAATAGTTTTTTCCTAGACTTTCGATTTGATCGACAAAGTAATTGTGAAGGACCCAGAATGGGCAGGAAAGGGACCATGATTAGCATTAGCGTTAAAATAAAGGTCAAGGAGTGGCAAACCACTGGCACGTTTCGGAGGAGAGGGGCGGGACGTGGCTAAGGCTGTTCAGGCTGTGGGAGTCGAAAGCTCCATCGATGGAGTCAGCAACATGCCCAAGGTCAGTGAGGACGGCTTCGGCTCCATCTACCACGCCTTCTTGCCCTCTGCCTGCAGCGACCGGGTCGTCTAGGCTTCAAGCGCCTCAGCCAGCATAAGCC…
#inter	3.01258	3.85057	3.43468	TRINITY_DN69029_c0_g4_i2	GO:0006457;GO:0016021;GO:0051082;	A0A446KBX5 C domain-containing protein ;A0A452ZW93 C domain-containing protein ;M8D1T5 AEGTA DnaJ homolog subfamily B member 13 ;A0A446KC41 TRITD J domain-containing protein ;A0A452ZW94 C domain-containing protein ;A0A089H0K9 WHEAT HSP40 (Fragment) ;A0A287GLK6 C domain-containing protein ;A0A446KBS8 TRITD J domain-containing protein ;A0A446KBR1 TRITD J domain-containing protein ;A0A446KBU2 TRITD …	CGAGATCGTGATGTGACTGGAGTTCAGACGTGTGCTCTTCCGATCTCAAAATCAAAGCCTTATTACCCCTGTCTAATACACGCGCTGCTTACAAAAAAAAAAAAAAATGCTCCTACCAGGAGATACGAATCAGCGTTCACCTTTTGATCTACAGGATTTCACAAGAAAATTTCGAGTTACGTACGTATGCACTTCCAAGTCCCCAGTTCAAATGCCGATCGAACTCGCTCGTTGCCGATGGTACCTGCAGAATCATCTCTCACATCTCCTGTCCAATTCCAACACACGCAATGAAGACAGCCTATCTGCAAACGCTCCCTACTGCCCCAGAAGCCTCTTAACGCCGGACTTCTGGTCGGGGGTGAGCCTCGCCGGGAACTTGATATCAAACTTCACCCT…
#inter	3.39377	3.98404	3.46021	TRINITY_DN69029_c0_g4_i3	GO:0006457;GO:0051082;	A0A089H0K9 WHEAT HSP40 (Fragment) ;A0A446KBS8 TRITD J domain-containing protein ;A0A446KBR1 TRITD J domain-containing protein ;A0A446KBU2 TRITD J domain-containing protein ;W8SMG8 WHEAT HSP40 (Fragment) ;A0A446KBQ4 TRITD J domain-containing protein ;A0A3B5Z543 WHEAT J domain-containing protein ;A0A3B6A296 WHEAT J domain-containing protein ;A0A452ZW95 AEGTS J domain-containing protein ;A0A446JBX8 …	CGAGATCGTGATGTGACTGGAGTTCAGACGTGTGCTCTTCCGATCTCAAAATCAAAGCCTTATTACCCCTGTCTAATACACGCGCTGCTTACAAAAAAAAAAAAAAATGCTCCTACCAGGAGATACGAATCAGCGTTCACCTTTTGATCTACAGGATTTCACAAGAAAATTTCGAGTTACGTACGTATGCACTTCCAAGTCCCCAGTTCAAATGCCGATCGAACTCGCTCGTTGCCGATGGTACCTGCAGAATCATCTCTCACATCTCCTGTCCAATTCCAACACACGCAATGAAGACAGCCTATCTGCAAACGCTCCCTACTGCCCCAGAAGCCTCTTAACGCCGGACTTCTGGTCGGGGGTGAGCCTCGCCGGGAACTTGATATCAAACTTCACCCT…
#inter	4.12464	4.72852	4.65359	TRINITY_DN69818_c2_g10_i15	GO:0006970;GO:0009408;	N1QX41 AEGTA SHSP domain-containing protein ;A0A453PM48 AEGTS SHSP domain-containing protein ;A0A3L6QEB2 PANMI 24.1 kDa heat shock protein, mitochondrial-like isoform X2 ;A0A2T7FCA5 9POAL SHSP domain-containing protein ;A0A2T7FCB4 9POAL SHSP domain-containing protein ;A0A453PMA1 AEGTS SHSP domain-containing protein ;A0A2S3GTC9 9POAL SHSP domain-containing protein ;A0A2S3GT86 9POAL SHSP domain-con…	TTTTTTAATAAAAAGAAGTCAAGCTGTGTAAATTCCTTGTAAACCGGTGGCAACAAGTCGACGGCCACATACCTGATTCAACAGCCAATTGTAGGACCTTGATGGCAAAGATTTCTTTCGGACACCACCAAAATTTGAAAAAATACATGGAAAAAACTGGCAGCAGCCGGATATTTTAACTAGTACAAATAAACTAGTATTAAATAACAAGATTGATGCTTCTATTGATTCTTACTCGTACAAGTAGTATTTCAGAAACCATCGCATCGAACACGAAACTACCATACAAAAAAAAAACACACTTTAAGAGAACTTGTTTATTGGACAGTGCTGGCTAACACGAGGCGATCTGCGATTGCGTGACACGAAAACTCTGGGAAGCATTTCTCCCCCTAGTCC…
#inter	4.86011	4.81846	4.22016	TRINITY_DN69818_c2_g3_i1	NA	A0A446Y6Y0 TRITD Uncharacterized protein ;A0A3B6SAX2 WHEAT Uncharacterized protein ;A0A287W1T8 HORVV SHSP domain-containing protein ;A0A453Q1Z9 AEGTS Uncharacterized protein ;A0A3B6TBR0 WHEAT SHSP domain-containing protein ;A0A446Y6W0 TRITD SHSP domain-containing protein ;A0A3B6SAY0 WHEAT SHSP domain-containing protein ;A0A453R4U1 AEGTS SHSP domain-containing protein ;A0A1E5UYV4 9POAL SHSP domain…	AAGCAGAAGACGGCATACGAGATCACTGTGTGACTGGAGTTCAGACGTGTGCTCTTCCGATCTGGAGTCGCGAGCACGGCCGCTCTCGCCCTTGGTGTCGTCGTCCTCCTCGTAGCGGCGGACGTCATTGCCCTGGGTGTTGGAGAGGCGGCGGACGGCGGCCGGGCTGAGCGCGTAGTAGGTGTAGGCCACGGGCGCACGGGTGGCCGACGGCTCGGCGAGCACCTTCTTGAGGTTGGCCAGGGCGGGATCAGTGCAAGCGACGGCGGAAGCCATGGATCTCTCTCTCGCCCTCTCTCCAGGCGATAACGAGG
#inter	7.20826	5.8151	5.27396	TRINITY_DN70796_c0_g17_i5	NA	A0A453IE77 AEGTS Uncharacterized protein ;A0A453IE89 AEGTS Uncharacterized protein ;A0A0A9GY33 ARUDO Uncharacterized protein ;A0A3B6HPV5 WHEAT Fes1 domain-containing protein ;A0A453IE21 AEGTS Uncharacterized protein ;A0A3B6HRW8 WHEAT Uncharacterized protein ;M7ZUM3 TRIUA HSP70 nucleotide exchange factor fes1 ;A0A446QRN7 TRITD Fes1 domain-containing protein ;A0A1E5VPG4 9POAL Uncharacterized protei…	AATGTAGTTTTTTTTTTTTTTCAAGCAGAAGACGGCATACGAGATCGTGATGTGACTGGAGTTCAGACGTGTGCTCTTCCGATCTAATAACAGTTCATACACTGCATATAGGTGCAATTGTTCAAATACAACACATTTACAGTTGTACATACAACACACATACAATTCAATTACATACTCAAGCATACACGACACTGAAAACAACAAACCACTCAAGACTGAGAAATTATTGATTTACTAGTCCCTGAATTACAACAATATACCTGATAGAACTAGCCCTGAATTATTTGTTGTACACCAGGACAGCGAACTCCTAATCTCCTCTCGTCATCTGCCCAATTCAGAATGTTCAATTACTCTGCGAGTTACCTTGTGCTGGACCTAGAAGCAGCATCATTG…
#inter	4.93167	6.2418	5.76597	TRINITY_DN70796_c0_g2_i1	NA	A0A446S820 TRITD Uncharacterized protein ;A0A3B6IU48 WHEAT Uncharacterized protein ;A0A446S826 TRITD Fes1 domain-containing protein ;A0A3B6IUV8 WHEAT Fes1 domain-containing protein ;A0A3B6JJS9 WHEAT Uncharacterized protein ;A0A3B6JM12 WHEAT Fes1 domain-containing protein ;A0A453IE95 AEGTS Uncharacterized protein ;M7ZUM3 TRIUA HSP70 nucleotide exchange factor fes1 ;A0A3B6HRW8 WHEAT Uncharacterized…	ATAATGAGTCAGGCTCAGCGCTTTCCTCTGAAACCTTGAACTCTCTGAGTTCAACGCGTCTCTCAGTCCTGCGTATCCATTGGCTAGGCGAAATGCAGCAACTCCTGGTTTGTTGTTCCGAATTAAGGAGGATAGTGCACCAAGAGCCTTTATGCGAGAAGTGAGGTCAGAATCTGATGTAAAATTGGATACGAGGGGCTCAAAACCACTAGCTTCCATGACCAGCTTCTGGCTAGTCGGATTGTTCTGAACAACTGTTGTTACCACATCAGCTGCTTTAGCTCGGATGCGAGCGTTAGAGTTCCTGAGGTACCTAATAACTGGAACCAAGCCACCAACAGAATGCAGATCGTTTGCTATGTCGATAGACTCGACATGTACCTGCAGCTCGGCGAGCAA…
#inter	4.26139	5.79704	5.17229	TRINITY_DN70796_c0_g2_i2	NA	M7ZUM3 TRIUA HSP70 nucleotide exchange factor fes1 ;A0A446S826 TRITD Fes1 domain-containing protein ;A0A3B6IUV8 WHEAT Fes1 domain-containing protein ;A0A446S820 TRITD Uncharacterized protein ;A0A3B6IU48 WHEAT Uncharacterized protein ;A0A3B6JM12 WHEAT Fes1 domain-containing protein ;A0A3B6JJS9 WHEAT Uncharacterized protein ;A0A453IE21 AEGTS Uncharacterized protein ;A0A453IE95 AEGTS Uncharacterized…	ATAATGAGTCAGGCTCAGCGCTTTCCTCTGAAACCTTGAACTCTCTGAGTTCAACGCGTCTCTCAGTCCTGCGTATCCATTGGCTAGGCGAAATGCAGCAACTCCTGGTTTGTTGTTCCGAATTAAGGAGGATAGTGCACCAAGAGCCTTTATGCGAGAAGTGAGGTCAGAATCTGATGTAAAATTGGATACGAGGGGCTCAAAACCACTAGCTTCCATGACCAGCTTCTGGCTAGTCGGATTGTTCTGAACAACTGTTGTTACCACATCAGCTGCTTTAGCTCGGATGCGAGCGTTAGAGTTCCTGAGGTACCTAATAACTGGAACCAAGCCACCAACAGAATGCAGATCTGAAGAGCAGTGTTTTATTGGCAAAAACCACTAGAGTTGCCTCCATCC…
#inter	3.27852	4.42243	3.92422	TRINITY_DN71344_c0_g8_i2	GO:0006970;GO:0009408;	J3LH95 ORYBR SHSP domain-containing protein ;A0A0E0K5F6 ORYPU SHSP domain-containing protein ;A0A0D3FAQ6 9ORYZ SHSP domain-containing protein ;I1P4G4 ORYGL SHSP domain-containing protein ;A0A0E0NL74 ORYRU SHSP domain-containing protein ;A0A0D9YYG1 9ORYZ SHSP domain-containing protein ;A0A0E0GD79 ORYNI SHSP domain-containing protein ;A2X9T6 ORYSI SHSP domain-containing protein ;E5D3K1 ORYSJ 22 kDa…	GAGAGGGAGGAGTCGGGCGACGACGGCCGCCGCGGCGCCACGCGCGACGTCGCCGTGCCCGGCTTCTTCTCAGGTAACGTGTTCCGCGATCCGTTCAGCGCGCCGCAGAGCCTGGGCCGGCTGCTGAGCCTGATGGACGACGTGGCGTCGCCGGTGTCGCGCGCGGCGGCGCCGCTGCGGCGCGGGTGGAGCGCCAAGGAGGACGAGGAGGCGCTGC
#inter	5.08672	7.61174	6.56012	TRINITY_DN71353_c4_g12_i1	GO:0005524;	A0A453IDK9 AEGTS Uncharacterized protein ;A0A453FWC4 AEGTS Uncharacterized protein ;A0A452Z9T6 AEGTS Uncharacterized protein ;A0A287P8B3 HORVV Uncharacterized protein ;A0A287P8D7 HORVV Uncharacterized protein ;A0A453IDA8 AEGTS Uncharacterized protein ;A0A446QRW5 TRITD Uncharacterized protein ;A0A446K3Y8 TRITD Uncharacterized protein ;Q9S986 MAIZE HSP70 protein (Fragment) ;N1R1Z3 AEGTA Heat shock …	GGGATGGTGGTGTTCCTCGGGATCAGAGTGGTCATCACACCCCCCGCCGTCTCCAGCCCGAGCGACAGTGGCGTGACGTCGAGCAGGAGCAGGTCCTGCACCTTCTGATTGCCCTCGCCGCTGAGGATGGCAGCCTGGACAGCGGCGCCGTACGCGACGGCCTCGTCGGGGTTGATGCTCTTGCAGAGCTCCTTCCCGTTGAAGAAGTCTTGGAGCAGCTGCTGCACCTTGGGGATGCGGGTGGAGCCGCCGACCA
#inter	4.53908	4.69969	4.65183	TRINITY_DN72323_c0_g4_i5	GO:0005524;GO:0019538;GO:0034605;	A0A1D6MAR6 MAIZE chaperone protein ClpB1 ;A0A0A9D202 ARUDO HSP101 ;I1HHI3 BRADI Uncharacterized protein ;K3Z3N1 SETIT Uncharacterized protein ;A0A4U6VAI3 SETVI Uncharacterized protein ;K3Z3M6 SETIT Uncharacterized protein ;Q9SYS9 MAIZE 101 kDa heat shock protein (Fragment) ;A0A1E5UYM7 9POAL chaperone protein ClpB1 ;A0A0U3TEZ4 TRITD heat shock protein (Fragment) ;A0A0U3UIF4 TRITD heat shock protei…	AAGAAAAAACAACGGGAAGTGCATCTTCTTCACGACCGGCTCTGTCACGACCTTGGCTTCACTCTTCAGACGTCTTCGTCCATGCCGTCCTCGTCCCCGTCCTCCATGATCCGCATCTTCTTCACGGCCTTGGCCGTCTCGCCGCTGACGGCGCCGTTGGGCACCTGGATGAGGATGTCCGACCTCTGGCCCGTCTCGGCGTTCACCAGCCCGCCGCTGCGGTCCACCCGGTAGGCCAGCTCGTCCTTCTTGGGCGGCGCGGCGGCGTCGATGTACACGGTGCTGTTCTCGTCGATCTCCTCCTGGATCAGCATCTTGGACAGCTGCGTCACCACCCTCTTCTCGATCCACCTCCTGATCGGCCTCGCGCCATACACTGGATCGTAGGCCAGAGACAGG…
#inter	3.98371	4.90973	4.61048	TRINITY_DN72323_c0_g8_i1	GO:0005524;GO:0019538;GO:0034605;	T1M537 TRIUA AAA domain-containing protein ;A0A446J8N1 TRITD AAA domain-containing protein ;A0A287GAV7 HORVV Uncharacterized protein ;A0A287GAV5 HORVV Uncharacterized protein ;A0A0A9D202 ARUDO HSP101 ;A0A452ZKG9 AEGTS Uncharacterized protein ;A0A446NMU6 TRITD AAA domain-containing protein ;F2E1V5 HORVV Predicted protein ;A0A3B5ZYT4 WHEAT Uncharacterized protein ;Q9XEI1 WHEAT heat shock protein 10…	GGAGTGCTGCTCCATGTACTCCGACATGTCGATGCGCACCATCAGGTTCTCGTCGTCGAACAGCTGCTCGGCGAGGGCCTTGGCGAGCTCTGTCTTGCCCACGCCGGTCGGACCCAGGAACAGGAATGAGCCGGTGGGCTGCTGCGGCCGGCCAAGCCCAGCCCTGGACCTGAGCACCGCCTCTGCCACGGCGTTCACGGCCTCCGTCTGCCCGACCACCCTCTTGTGCAGCCTGTCAGCCATGCCGACCAGCC
#inter	5.14236	6.95415	7.07275	TRINITY_DN72852_c1_g1_i1	GO:0000302;GO:0006457;GO:0009408;GO:0009651;GO:0043621;GO:0051082;GO:0051259;	A0A287K1R1 HORVV SHSP domain-containing protein ;A0A0U2L8J6 AGRST heat shock protein 17 ;Q96458 HORVU 17 kDa class I small heat shock protein ;A0A446PB50 TRITD SHSP domain-containing protein ;A0A446PB62 TRITD SHSP domain-containing protein ;A0A3B6U437 WHEAT SHSP domain-containing protein ;A0A453DUE6 AEGTS SHSP domain-containing protein ;A0A287K1V4 HORVV SHSP domain-containing protein ;A0A287K1P5 …	CGATCAACCGAGAATTGAGCGAATTCAGGTAGAGCATAGCATTCGATTAGAATCGATCGAAGTAGCGCCAAGCCAACAACCATGTCGATCGTGAGGCGCAACAACGTGTTCGACCCCTTCTCCTTCGATCTCTGGGCTGATCCTTTCGACGCCTTCCGCTCCATCGTCCCGGCAGCCTCCGGCAACAGCGAGACGGCCGCGTTCGCCAACGCCCGCGTGGACTGGAAGGAGACCCCAGAGGCGCATGTCTTCAACGCCGACCTCCCTGGCGTGAAGAAGGAGGAGGTCAAGGTGGAGGTTGAGGATGGGAACGTGCTCGTCGTGAGTGGCGAGCGCAGCAGGGAGAAGGAGGACA
#inter	2.88611	4.73557	3.84035	TRINITY_DN73883_c0_g1_i3	GO:0005524;GO:0006457;GO:0051082;	A0A1D6QKI9 MAIZE HSP protein ;B8BCT9 c domain-containing protein ;A0A1D6I6T4 MAIZE heat shock protein 90-2 ;A0A1D6QKJ0 MAIZE HSP protein ;A0A1D6I6T6 MAIZE heat shock protein 90-2 ;A0A446UDD7 c domain-containing protein ;A0A1D6I6T2 MAIZE heat shock protein 90-2 ;A0A3L6RJA0 c domain-containing protein ;A0A3L6PMP6 c domain-containing protein ;A0A1D6ES22 MAIZE heat shock protein 90-2 ;	GGTCAGCCTTGGTCATGCCGACGCCGCTGTCGACGATGGAGAGCGTCTTGTTGGCCTTGTCAGGGACGATGCGGATGAAGAGCTCCGGCTGCGCGTCGAGCTTGCTCTTGTCCGTCAGGCTCTCGAACCGGATCTTGTCAAGCGCATCTGACGAGTTGGAGATGAGCTCCCGGAGGAAGATCTGCTTGTTGGAGTAGAAGGTGTTGATGATGAGGGAGAGCAGCTGGTTGATCTCCGCCTGGAACACGAACGTCTCCGTCTGATCGTCGGACTGTAGAACT
#inter	3.39764	6.65618	4.42254	TRINITY_DN73883_c0_g1_i4	GO:0005524;GO:0005737;GO:0005829;GO:0005886;GO:0006457;GO:0009986;GO:0032991;GO:0034605;GO:0048471;GO:0050821;GO:0051082;	A0A1D6QKI9 MAIZE HSP protein ;A0A1D6QKJ0 MAIZE HSP protein ;A0A1D6ES20 MAIZE heat shock protein 90-2 ;A0A446UDD7 c domain-containing protein ;A0A1D6ES22 MAIZE heat shock protein 90-2 ;A0A1D6I6T6 MAIZE heat shock protein 90-2 ;B8BCT9 c domain-containing protein ;A0A287WF61 c domain-containing protein ;A0A3L6RJA0 c domain-containing protein ;A0A3L6PMP6 c domain-containing protein ;	GTGACTGGAGTCAGACGTGTGCTCTTCCGATCTAGAGCTCCGGCTGCGCGTCCAGCTTGGTCTTGTCGGTGAGGCTCTCGAACCGGATCTTGTCAAGCGCATCTGACGAGTTGGAGATGAGCTCCCGGAGGAAGATCTGCTTGTTGGAGTAGAAGGTGTTGATGATGAGGGAGAGCAGCTGGTTGATCTCCGCCTGGAACACGAACGTCTCCGTCTGATCGTCGGACTGTAGAACT
#inter	5.35124	5.74746	5.05218	TRINITY_DN74492_c2_g1_i1	GO:0000302;GO:0006457;GO:0009408;GO:0009651;GO:0043621;GO:0051082;GO:0051259;	A0A453DUE6 AEGTS SHSP domain-containing protein ;A0A3B6U437 WHEAT SHSP domain-containing protein ;A0A287K1R1 HORVV SHSP domain-containing protein ;A0A452XF84 AEGTS SHSP domain-containing protein ;A0A452XF82 AEGTS SHSP domain-containing protein ;A0A453DUG7 AEGTS SHSP domain-containing protein ;A0A287K1U2 HORVV Uncharacterized protein ;A0A287K1V4 HORVV SHSP domain-containing protein ;A0A287K1N9 HOR…	CAGTCCGACGATCGACGATCTCTCAACTCAAGCCAGTGCAAATCACATTTGCCAAGAGCGGCCAACATCTTTTCGGCCCCTTCATTTTCCCCTCTAAAAAACCTAAGCAACACACCAACCATGTCGATCGTGAGAAGGAGCAGTGTGTTCGACCCCTTCGCCGACCTCTGGGCTGACCCCTTCGAAGCCTTCCGCTCCATCGTCCCTGCGATGTCGGATTCCGACACCACCGCCAGGGACAGTCGGGGGCATTCGTATTTCATAGTCAGAGGTGAAATTCTTGGATTTATGAAAGATCGGAAGAGCACACGTCTGA
#inter	5.55129	5.82293	5.36796	TRINITY_DN74492_c2_g3_i1	GO:0000302;GO:0006457;GO:0009408;GO:0009651;GO:0043621;GO:0051082;GO:0051259;	A0A453DUE6 AEGTS SHSP domain-containing protein ;A0A452XF84 AEGTS SHSP domain-containing protein ;A0A287K1R1 HORVV SHSP domain-containing protein ;A0A452XF82 AEGTS SHSP domain-containing protein ;A0A287K0Z2 HORVV SHSP domain-containing protein ;A0A3B6U437 WHEAT SHSP domain-containing protein ;A0A287K1N9 HORVV SHSP domain-containing protein ;A0A287K1V4 HORVV SHSP domain-containing protein ;A0A453D…	CAGTCCGACGATCGACGATCTCTCAACTCAAGCCAGTGCAAATCACATTTGCCAAGAGCGGCCAACATCTTTTCGGCCCCTTCATTTTCCCCTCTAAAAAACCTAAGCAACACACCAACCATGTCGATCGTGAGAAGGAGCAGTGTGTTCGACCCCTTCGCCGACCTCTGGGCTGACCCCTTCGAAGCCTTCCGCTCCATCGTCCCTGCGATGTCGGATTCCGACACCACCGCCTTTGCGAATGCTCGCATGGACTGGAAGGAGACCCCTGAGGCACACATGTTCAAGGCGGATCTTCCTGGACGGCCTCACCAGGATGGCCACCAGATCG
#inter	3.61859	7.42395	7.18396	TRINITY_DN74898_c0_g6_i1	GO:0000302;GO:0006457;GO:0009408;GO:0009651;GO:0043621;GO:0051082;GO:0051259;	A0A4V6D222 SETVI SHSP domain-containing protein ;K4AG60 SETIT SHSP domain-containing protein ;I1H741 BRADI SHSP domain-containing protein ;A0A317YLI6 MAIZE Class I heat shock protein ;B4F976 MAIZE 17.4 kDa class I heat shock protein ;A0A0D9VSB7 9ORYZ SHSP domain-containing protein ;A3AGD3 ORYSJ SHSP domain-containing protein ;A0A0E0AGQ9 9ORYZ SHSP domain-containing protein ;A0A0E0GKD0 ORYNI SHSP …	GTGACTGGAGTTCAGACGTGTGCTCTTCCGATCTCGATAGTAAATAACTGAAGATTAAATAGGCACAAACAGAGCAATAAAACACAAACACTTTAAACGATGCTTCTCTGCCAAACATAGCACAGTATACGTGATACAAAGCTCATTATGCTCACAGTTCGAAAAGAGACAAAGGAAGTTTCATCGGGCTCACACGCAAAGCAGCAGCTACAGTCTACCGTCTACGGCACACCGAACAAGTATCAGCTAGGACCAAAGATGCAGCTTTACACAGCGAGCCCAACCTTGCACGCAAACTCAACACCAGCAGAAGTGCAGAACACACACCGCAGCGCCCATATCAGAGCTGATTTTATTTAGGCTGTGAGCAGAGAGCAGCTAAGCCGGAGTCTCTAGCCG…
#inter	3.27772	5.40627	5.05859	TRINITY_DN74898_c0_g6_i2	GO:0000302;GO:0006457;GO:0009408;GO:0009651;GO:0043621;GO:0051082;GO:0051259;	A0A4V6D222 SETVI SHSP domain-containing protein ;I1H741 BRADI SHSP domain-containing protein ;K4AG60 SETIT SHSP domain-containing protein ;A0A317YLI6 MAIZE Class I heat shock protein ;B4F976 MAIZE 17.4 kDa class I heat shock protein ;A0A0D9VSB7 9ORYZ SHSP domain-containing protein ;A3AGD3 ORYSJ SHSP domain-containing protein ;A0A0E0AGQ9 9ORYZ SHSP domain-containing protein ;A0A0E0GKD0 ORYNI SHSP …	GACGTGTGCTCTTCCGATCTGCTAAGCCGGAGTCTCTAGCCGGTGATCTGGACGGGCTTGGCGTCGGGCTTCTTGGCCTCCTCCTTGGGCACGGTGACCGTGAGGACGCCGTTCTCCATGGACGCCTTGATCTGCTCCGTCTTGGCGTTGTCCGGGAGCCGGAACCTGCGCAGAAACTTGCCGCTGCTACGCTCCACGCGGTGCCAGGTGTCGGACTTCTCCTCCTGCTCCTTGTTCCGCTCGCCGCTGATCTGCAGCACGTTGCCGTCCTCCACCTCCACCTTCACATCCTCCTTCTTCAGCCCGGGCACGTCCGCCTTGAAAACGTGAGCTTCGGGTGTCTCCTTCCAGTCGATTCGCGCGCCGGCGAAGGCCGCGGTCTCAGAGGAGGTGCGTGGG…
#inter	3.567	4.41944	4.24423	TRINITY_DN74898_c0_g6_i6	GO:0000302;GO:0006457;GO:0009408;GO:0009651;GO:0016021;GO:0043621;GO:0051082;GO:0051259;	A0A4V6D222 SETVI SHSP domain-containing protein ;K4AG60 SETIT SHSP domain-containing protein ;A0A317YLI6 MAIZE Class I heat shock protein ;B4F976 MAIZE 17.4 kDa class I heat shock protein ;A0A3L6DEF1 MAIZE Class I heat shock protein ;A3AGD3 ORYSJ SHSP domain-containing protein ;A0A453IF04 AEGTS SHSP domain-containing protein ;M8AY04 AEGTA SHSP domain-containing protein ;A0A3B6JLR9 WHEAT SHSP doma…	GACGGGCTTGGCGTCGGGCTTCTTGGCCTCCTCCTTGGGCACGGTGACCGTGAGGACGCCGTTCTCCATGGACGCCTTGATCTGCTCAGCCCTGGCATTCTCAGGCAGCCTGAACCGGCGCAGGAACTTCCCGCTGCTGCGCTCCACGCGGTGCCAGGTGTCGGACTTCTCCTCCTGCTCCTTGTTCCGCTCGCCGCTGATCTGCAGCACGTTGCCGTCCTCCACCTCCACCTTCACATCCTCCTTCTTCAGCCCGGGCACGTCCGCCTTGAAAACGTGAGCTTCGGGTGTCTCCTTCCAGTCGATTCGCGCGCCGGCGAAGGCCGCGGTCTCAGAGGAGGTGCGTGGGAACGAGGGGAAGAGGCTGCCCCCGCCGCTGCTGCTGCCGCCGGAGCCGAA…
#inter	4.64469	6.35005	6.57601	TRINITY_DN75972_c0_g18_i1	GO:0000302;GO:0006457;GO:0009408;GO:0009651;GO:0043621;GO:0051082;GO:0051259;	I1HBS1 BRADI SHSP domain-containing protein ;C5XQS0 SORBI SHSP domain-containing protein ;A0A287JNR6 HORVV SHSP domain-containing protein ;A0A287K1V4 HORVV SHSP domain-containing protein ;N1QPP2 AEGTA SHSP domain-containing protein ;A0A287K1N9 HORVV SHSP domain-containing protein ;A0A446PBU0 TRITD SHSP domain-containing protein ;C5XQR9 SORBI SHSP domain-containing protein ;A0A287K1R1 HORVV SHSP d…	AAAAAAAAAAAAAAAAGGAATCCACAAAACACTGACAAAACTGTTGCATATCAAGGCTGTACTCGCGCACAGTTTAGGTGTTCCCAATCGGCACGCACTTTAGCCGGAGATCTCAATGGCCTTCACCTCGGGCTTCTTGGCCTCAACCTTGGGCACGGTGACAGTGAGCACGCCATTCTCCAGCCCAGCCTTCACCTCCTCCACCTTGGCATTCTCCGGCAGGCGGAAGCGTCTGATAAACTTGCCGCTGCTGCGCTCCACACGGTGCCACTTGTCGTTCTTGTCCTCCTTCTCCCTGCTGCGCTCGCCACTCACGACGAGCACGTTCCCATCCTCAACCTCCACCTTGACCTCCTCCTTCTTCAGCCCTGGCACATCCGCCTTGAACACGTGTGCCTC…
#inter	5.27815	8.61059	8.05782	TRINITY_DN76300_c2_g6_i3	NA	A0A446S9J3 TRITD SHSP domain-containing protein ;Q9SBB7 WHEAT Chloroplast small heat shock protein ;A0A453IIP4 AEGTS SHSP domain-containing protein ;R7W8L3 AEGTA SHSP domain-containing protein ;Q9ZSR6 WHEAT heat shock protein HSP26 ;A5A8U8 9POAL 26.8kDa heat-shock protein ;A5A8U6 9POAL 26.7kDa heat-shock protein ;Q9ZSR5 WHEAT heat shock protein HSP26 ;M8A3W8 TRIUA SHSP domain-containing protein ;…	CATCGTGTCCAGCATCTGCCGCACGGTGCGCATCGGCGACATCGGGTCCACCAGCCCGAACGGGGAGACGTCAAACCCGGCGCGGCGCGGGCGGCGCTGGACGGCGTTGTTGCCCTGCTGGTTGTTGCCGCCGTTCTGGCTGACTTGTACGTCGACCGAGTTGTCCCTGTTCTCCTGCGACGCAGAGGCCACGGAGAGCGGGCGGGCTCTCCCGGCCCCGAGCGGCGCCGGCCTCGCGGCTCTCCAGGCGCGGATCGGCAGACGCGCGGCAGGTGAGGAGAGGCGGCTGACGAGAGCGAAGGGGGCGTTCGCTGCAGCCATTGCTCAAGCGAGAATCACAGAGAGCCAAGAACTGAAAGGCAGAGAAGTGCTCGGAGCTCGGAAGCCGATGTGCTGTGA…
#inter	5.20646	8.73926	7.79077	TRINITY_DN76722_c0_g9_i1	NA	A0A142DDT6 AGRST heat shock protein 26.7 ;Q8GV36 AGRST Chloroplast low molecular weight heat shock protein HSP26.7a ;Q8GV35 AGRST Chloroplast low molecular weight heat shock protein HSP26.7b ;Q8GV37 AGRST Chloroplast low molecular weight heat shock protein HSP26.8 ;A0A142DDT7 AGRST Chloroplast heat shock protein 26.8 ;O48898 AGRST Low molecular weight heat shock protein ;Q8GV39 AGRST Chloroplast …	AGGTGGCGTGGTTTTTTTTTTTTCAAGCAGAAGACGGCATACGAGATCGTGATGTGACTGGAGTTCAGACGTGTGCTCTTCCGATCTCGACCGAGCACTCACATTATTATTCCATTACTTTGCCGACTATGTACATACATTGCTACATATTCTGCGCAACGAGCGCAGAGAGAAGACCACAGAAAAACGGCACACTGGAATGTACAGAGAGCACTCAGTCGCGTTGCCGCAATCCTGACGGGACACAAGCTCACCGGAGCCGTCGATCACTGGACCTGCACGTCGATGACCTTGCGCTCGGTCTCCGTCTTGGGCACGGTGACGAGCAGCACGCCGTTCTTGAGCTCGGCGCGCACCTGGCTCTTGTCGCACTCGTCGGGCAGCGCCAGGCGCATGTCG…
#inter	5.21948	5.7603	4.98946	TRINITY_DN76865_c0_g7_i11	GO:0000302;GO:0005782;GO:0006457;GO:0009408;GO:0009651;GO:0043621;GO:0051082;GO:0051259;	A0A287E637 HORVV SHSP domain-containing protein ;M0XSQ7 HORVV SHSP domain-containing protein ;A0A446Y8N1 TRITD SHSP domain-containing protein ;A0A3B6SGY7 WHEAT SHSP domain-containing protein ;A0A3B6TCF7 WHEAT SHSP domain-containing protein ;A0A453R9G2 AEGTS SHSP domain-containing protein ;F2DNH5 HORVV Predicted protein ;M8C1B8 AEGTA SHSP domain-containing protein ;I1GZ93 BRADI SHSP domain-contain…	GTGTGCTCTTCCGATCTTTTTTTTTTTTTTCAGTCAGAAAGATTGTTGATTCAGTTGTATTCCTCGCTGCTTCGATGTTCATCATACTCAAAAATAAAGATTCACTGTTACATTGCCACCTCATAAACAGAGCAACTAAAGGTTTCCACCAGCACGCACACGGCACACAGAGAGTCCGGCAGTCTCAGAGCTTGCTGGAGATGGCGATGGGCCTGGTCCTGGGCCGCGCGGGCGCGGGCTCCTTGAGCACGACGACGGTGAGCACGCCGTTCTCCACGCCGGCCCTGATCTGCTCCACCTTCACGTGCTCCGGCAGCGCCACCTCCCGCGCGAACTCCGGCTTCCCGCGCTCCGCCACGTGCCACACGGTCTCCTCCTCCGATTTCTCCTTCGTCGTTC…
#inter	5.40653	8.04437	8.43862	TRINITY_DN79001_c2_g9_i7	NA	A0A446QQT3 TRITD SHSP domain-containing protein ;A0A142DDT7 AGRST Chloroplast heat shock protein 26.8 ;A0A446QQ38 TRITD SHSP domain-containing protein ;Q9ZSR5 WHEAT heat shock protein HSP26 ;A0A3B6HQY4 WHEAT SHSP domain-containing protein ;A0A446QQ44 TRITD SHSP domain-containing protein ;Q9SBB6 WHEAT heat shock protein HSP26 ;Q8GV39 AGRST Chloroplast low molecular weight heat shock protein HSP26.…	CTCGACTTTTTTGTTTTTTTTTTTTTTCAAGCAGAAGACGGCATACGAGATCGTGATGTGACTGGAGTTCAGACGTGTGCTCTTCCGATCTCACAGCAGCACGCTCTTTCGACCAAGGTAGCATCGGACGGCGTCGATGTACTCGCGGTTGACGGAGCCGCTGACAGGGTCCGGGTAGCGGTAGCAGTTGGCGAGGAGTGTGGAGGTGTAGTACATCTTCACCTCCTTCTCGTCCTCCATGATGTCCCACGGCATCCGCGGCGCCTCGCTCGCCGCCGCCGGCGAGCGCCGCGCCGTGGGGAACCCCACCGTGTCGTCGAAGAGGCGGTCCATCGTGTCCAGCATCTGCCGCATGGTGCGCATCGGCGACATCGGGTCCACCAGCCCGAACGGGGAGAC…
#inter	6.12004	9.83327	6.89969	TRINITY_DN7934_c0_g1_i1	GO:0003677;GO:0003899;GO:0006351;GO:0009507;GO:0032549;	A0A3B6PGB6 WHEAT Uncharacterized protein ;A0A3B6PQY2 WHEAT Uncharacterized protein ;A0A341W6N5 WHEAT Uncharacterized protein ;A0A3B6HSP3 WHEAT Uncharacterized protein ;A0A3B6MJD3 WHEAT Uncharacterized protein ;A0A368PEL1 SETIT Uncharacterized protein ;A0A3B6HSX3 WHEAT Uncharacterized protein ;A0A0Q3JKL8 BRADI Uncharacterized protein ;A0A0F6NH57 9POAL DNA-directed RNA polymerase subunit beta ;A0A0…	GAATGGATTAGCCGTTTGGAGTAACTAGATATTCAGCATGGAAGAATTTAAAAGATTTTTAAAGAAAAGTAAAAAAAAAAAAAAGATATCGTGGGAAGTAGAAGAGAGCAAATGAATCACTGAGGTAGAGGGGAATCTACAAAAAAAAAATAGCACCCAGGAGATATGAACTAGAGGCTTCAAGAAAATTCGTGTTCTCATAATTCTATGAAGCCAGTAAATAAATATTATTCATGAAAAA
#inter	3.48587	6.26814	5.38337	TRINITY_DN80184_c1_g6_i8	GO:0000302;GO:0006457;GO:0009408;GO:0009651;GO:0043621;GO:0051082;GO:0051259;	M8AU83 AEGTA SHSP domain-containing protein ;A0A446PH05 TRITD SHSP domain-containing protein ;A0A446YSY1 TRITD SHSP domain-containing protein ;A0A453E809 AEGTS SHSP domain-containing protein ;Q94KM0 WHEAT HSP17 ;A0A446PGT4 TRITD SHSP domain-containing protein ;A0A453E7M3 AEGTS SHSP domain-containing protein ;A0A446YSY7 TRITD SHSP domain-containing protein ;A0A077RWR2 WHEAT SHSP domain-containing …	CGAGATACATCGGTGACTGGAGTTCAGACGTGTGCTCTTCCGATCTGCTATGAACCATCATCAGAAGTCAACTGGGCCTTTATACAGTATTTAAATAGAGAAAAACGAAAGACAAACGTTAGTTGCAACACTCCGCTGGGGAGCAGACACAACAAACCGTTTGGATGGTCTTGGGCTTCTTGGGCTCGGGCGGCGGCAGCTTCTCCACGGACACGGTGAGCACGCCGTCGCGGCACACGGCGGAGATCTTCTCCATGTCGGCGTTCTCGGGCAGCACGGATCGTCGGACTGTAGAACTCTGAACGTGTAGATCTCGGTGGTCGCCGTATCATTAAAAAAAAAAAAAAAAGAA
#inter	4.49815	6.05326	6.1036	TRINITY_DN80184_c1_g6_i9	GO:0000302;GO:0006457;GO:0009408;GO:0009651;GO:0043621;GO:0051082;GO:0051259;	A0A446YSY7 TRITD SHSP domain-containing protein ;A0A077RWR2 WHEAT SHSP domain-containing protein ;A0A446PH61 TRITD SHSP domain-containing protein ;A0A453E7N9 AEGTS SHSP domain-containing protein ;A0A077RX64 WHEAT SHSP domain-containing protein ;A5A8T7 9POAL 17.6kDa heat-shock protein ;A0A1D5WXA1 WHEAT SHSP domain-containing protein ;A5A8T8 TRITD 17.6kDa heat-shock protein ;A0A453E809 AEGTS SHSP d…	TTTCCCCAAAAGCCAGAAGGCGGATCCTTCCCAAAATGCCACGGGGGAAGTGCTCCTCTCTGCTGGAAAAATCACTCACCGGACCGTATATCCGGTTAGTTTACAGGACTGAAATTTTGGAAGAGGAAACACGAGCTCCTAAAATTCTCGAAAACAAAATGTGGCCAAGAGATTGATATATTTATTCAGACAAAGCAGGAGAGGATCCGCATTTCCATCAACGAAACATCAACACCATCACAAACCGACACAACATTCTCCAGACACGATAACCAGCCTGGACGGAAACACAGACACAACACTCATCACAGAAGATTCACTCACATCGATCACTACCCTCACCCAGCTTCGATTCAACGTGCAGGTCCTCCATCTCAGGCGACCTGGACCTGGATGGTC…
#inter	4.86227	4.40182	4.79782	TRINITY_DN80590_c0_g1_i12	GO:0005524;GO:0019538;GO:0034605;	A0A287GAV5 HORVV Uncharacterized protein ;A0A287GAV2 HORVV Uncharacterized protein ;A0A452ZKG9 AEGTS Uncharacterized protein ;A0A0A9D202 ARUDO HSP101 ;F2E1V5 HORVV Predicted protein ;A0A287LKE5 HORVV AAA domain-containing protein ;A0A3B5ZYT4 WHEAT Uncharacterized protein ;A0A446K7D6 TRITD Uncharacterized protein ;A0A3B5Z1T0 WHEAT Uncharacterized protein ;Q9XEI1 WHEAT heat shock protein 101 ;	TGGAGGAGGCCGCGGGGAAGGTCATCCTCTTCATCGACGAGATACACCTCGTGCTCGGCGCCGGGAGGACGGAGGGGTCCATGGACGCCGCCAACCTCTTCAAGCCCATGCTGGCGCGGGGCCAGCTCCGGTGCATCGGCGCCACCACGCTGGAGGAGTACCGCAAGTACGTGGAGAAGGACGCGGCGTTCGAGCGCCGGTTCCAGCAGGTGTTCGTCGCGGAGCCGAGCGTGGCCGACACCATCAGCATCCTGCGTGGGCTCAAGGAGAAGTACGAAGGGCACCACGGCGTGCGCATCCAGGACCGCGCCATCGTCGTCGCCGCGCAGCTCTCGTCGCGGTACATCATGGGCCGCCACCTGCCGGACAAGGCCATCGACCTGGTGGACGAGGCGTGCG…
#inter	4.32333	5.91018	4.97634	TRINITY_DN111377_c0_g1_i1	GO:0005524;GO:0016021;	Q9S9I7 MAIZE heat shock protein 70 homolog (Fragments) ;A0A0E0CA37 9ORYZ Uncharacterized protein ;N1R361 AEGTA Heat shock cognate 70 kDa protein 1 ;A0A452Z9T3 AEGTS Uncharacterized protein ;A0A446J4T3 TRITD Uncharacterized protein ;A0A446J4Y1 TRITD Uncharacterized protein ;Q2QZ41 ORYSJ Heat shock cognate 70 kDa protein, putative, expressed ;A0A287QLL8 HORVV Uncharacterized protein ;A0A453JXY5 AEG…	CTACACGTTCAGAGTTCTACAGTCCGACGATCTCACCATCAGCAACGACAAGGGGCGTCTGAGCAAGGAGGAGATCGAGAAGATCTGCACCCCTCCCAAGCTCTCCCCTCCAAATTCGCAGCTCTTGCTTCATGCTTCGTGGACGCTCTTGAAGGCTTAGCCCGCCTGCGCCCTTGATTAGAACGATATATGCTGCCAGCTCCGTCCGATGTACTACTAGGCTGATATGTGTTCCTTGCACTATTTGCCGCCGCTCCGGGTAGACGAGCAGTACTACTTTCTCTACTTTGGCATCTCTGAACTGCTTGTGGTTTGGACCGCATAGTACGGACCGTTGCTGCCAAGGATTTTAAGAGATCGGAAGAG
#inter	4.69764	5.36427	5.84528	TRINITY_DN41959_c0_g1_i1	GO:0005524;GO:0005737;GO:0005829;GO:0005886;GO:0006457;GO:0009986;GO:0032991;GO:0034605;GO:0048471;GO:0050821;GO:0051082;	A0A0P0W604 ORYSJ Os04g0107900 protein (Fragment) ;A3AQ64 c domain-containing protein ;F4Y589 WHEAT heat shock protein 90 ;M8BZ74 AEGTA heat shock protein 83 ;F4Y5A7 TRIUA heat shock protein 90 ;I1IVV3 c domain-containing protein ;F4Y590 WHEAT heat shock protein 90 ;A0A3B6D503 c domain-containing protein ;F4Y5B3 TRIDC heat shock protein 90 ;A0A446LSE8 c domain-containing protein ;	CGGCGTCGGCATGACCAAGGCTGGTACGTTGCTCTGCTTCACTCCCTTCTCCTTCCTCACTGAATGAATTATGGATGATGTTGGACTCTGCGTGCCATAAAAATGCTTAATTTCTGAAGCACCGAATGAATCTCTGACGGGAAATCTCTTGAATTGAGGGCGATCTCTTCGTGCCATAAAAATGCTGACTTTCTGACGGGACATCTCTCAAACTGTTGTGGGTGGCAGACCTGGTGAACAACCTGGGCACCATCGCGCGCTCCGGCACCAAGGAGTTCATGGAGGCGCTGCAGGCGGG
#inter	1.20253	4.35327	3.87342	TRINITY_DN46345_c0_g1_i2	NA	H6BDR2 LOLPR 70 kDa heat shock protein (Fragment) ;A0A452Y574 AEGTS Uncharacterized protein ;A0A452Y586 AEGTS Uncharacterized protein ;A0A446IQJ9 TRITD Uncharacterized protein ;A0A446IQK8 TRITD Uncharacterized protein ;A0A446IQL3 TRITD Uncharacterized protein ;A0A446IQL5 TRITD Uncharacterized protein ;A0A446IQS3 TRITD Uncharacterized protein ;A0A446IQM3 TRITD Uncharacterized protein ;A0A446IQK4 T…	TGGTTGTTGGATCAGGTTCACGTGTTCGTGCTATAATCAGGATTATCACTGAATTCTTTGGGAAGGAACCACGGAGAACTATGAATGCAAGTGAATGTGTTGCCCGTGGATGTGCTCTTCAGTGTGCTATACTTAGTCCCACATTCAAAGTCCGGGAGTTCCAGGTAAATGAAGGTTTTCCCTTTTCAATTGCTTTATCATGGAAACCAGATTCCCAGAACAATGAGCCCCAGCAAACAGTGGTATTCCCAAAGGGGAATCCGATCCCTAGCGTCAAAGCTTTGACCTTCTATAGGTCCAATACATTTGCCGTAGATGTCCTGAATGTCCAGACAGATGATTTGCAAATAACAGAAAAAATTAGCACTTACACGATTGGCCCTTTTCAATCAAGCAAAG…
#inter	2.52278	6.19217	5.02873	TRINITY_DN56908_c0_g1_i1	GO:0005524;GO:0019538;	A0A446NN27 TRITD AAA domain-containing protein ;A0A287LKB3 HORVV AAA domain-containing protein ;A0A453FEY8 AEGTS Uncharacterized protein ;A0A453FEL2 AEGTS Uncharacterized protein ;A0A3B6GV19 WHEAT heat shock protein 101 ;A0A446PY00 TRITD Uncharacterized protein ;I1HRH7 BRADI Uncharacterized protein ;Q9SPH4 WHEAT heat shock protein 101 ;A0A453FEL8 AEGTS Uncharacterized protein ;A0A446PYD8 TRITD Un…	CTCGCCGATGAGGACGGGGTTGTTCTTGGTGCGCCGCGACAGGATCCGCACCACGCGGCGGATCTCCTCGTCGCGGCCGATGACTGGGTCGAGCTTGCCCGCCACCTCGACGAGGTCCCGGCCGTAGGTCTTGAGGGCCTGGAAGTTGGTGTCCCCCGACGCGGACTCGACGCGCCGGTTGTCGCCTCCCCGGAGCTTCTCGACCTCGGCCTTCACCCGCGCCGCGGACACGCCGGCCTCCTTCAGCGCGTCCGAGATCTGCGAGTCCTCGAGGAGGCCGATGAGCAGCTGGTCGACGGCGAGGTGGGAGTCGCCGCGCGACTTCTGCGCCGACTGCGCGCGGCGGACGGCCTTGATCAGCGAGGTGGACGCCGGGATGGTGTCCGGCGGCGGGGACTG…
#inter	4.09965	4.73505	4.48411	TRINITY_DN63543_c1_g4_i1	GO:0005524;GO:0005737;GO:0005829;GO:0005886;GO:0006457;GO:0009986;GO:0032991;GO:0034605;GO:0048471;GO:0050821;GO:0051082;	A0A0P0W604 ORYSJ Os04g0107900 protein (Fragment) ;A3AQ64 c domain-containing protein ;C4J3K8 MAIZE heat shock protein 90-2 ;A0A0E0KM40 c domain-containing protein ;A0A0D9W1T2 c domain-containing protein ;A0A0E0D9Z6 c domain-containing protein ;A0A0E0GX29 c domain-containing protein ;A0A0E0P4F7 c domain-containing protein ;A0A0D3FRV5 c domain-containing protein ;I1PIM2 c domain-containing protein ;	AGCGGCGTCGGCATGACCAAGGCTGACCTGGTGAACAACCTGGGCACCATCGCGCGCTCCGGCACCAAGGAGTTCATGGAGGCGCTGCAGGCGGGGGCGGACGTGAGCATGATCGGCCAGTTCGGGGTCGGCTTCTACTCGGCCTACCTCGTCGCCGAGAAGGTGGTGGTCACCACCAAGCACAACGACGACGAGCAGTACGTGTGGGAGTCGCAGGCGGGGGGCTCCTTCACGGTCACGCTCGACACCTCGGGCGAGCGGCTGGGCCGTGGCACCAAGATGACGCTCTACCTCAAGGACGACCAGCTCGAGTACCTGGAGGAGCGCCGCCTCAAGGACCTCGTCAAGAAGCACTCGGAGTTCATCAGCTACCCCATCTACCTCTGGACCGAGAAGACC…
#inter	4.22835	6.03195	5.98146	TRINITY_DN63948_c1_g2_i2	NA	A0A446RQ33 TRITD Uncharacterized protein ;A0A446RQ95 TRITD Uncharacterized protein ;A0A3B6IJE8 WHEAT Uncharacterized protein ;A0A453H111 AEGTS Uncharacterized protein ;A0A3B6JC58 WHEAT Uncharacterized protein ;A0A453H223 AEGTS Uncharacterized protein ;M8AKZ2 AEGTA heat shock protein STI ;A0A453H2H3 AEGTS Uncharacterized protein ;A0A453H2H8 AEGTS Uncharacterized protein ;M7Y9J0 TRIUA heat shock pr…	TGGAGCACCATGCAGACCCGAACAAAGTCTCTTGGGAGTATGGTACACCCCTAACTACAACACTTTATGCTACTCCTGACAGAATGGACGAATCCACTTGCATAAAGTGTGTGAAACTTCTTGTCGAGGCTGGTGCTGATGTCAAATGTACAAATCCTGAGACTCCATTGGCGATAGCAACTACCAATGGCTTAACTAAATGTGCTGAATACTTGTTGGAGGTTGCTACAAATGCCAATGTTCCAGTTAAACATGATACTGATGTTAAGACAAGTGAGGATCGTAGGAAGGCTCGACTGAAATCAAACGGTCCGAAGGCTCGGCTGAAATCAAACGGTGCAAAAGCAGTTCAGGAGAATGACTATGCTGCTGCATTGAAATTCTATACTGAGGCGATCA…
#inter	4.36545	5.78417	4.78436	TRINITY_DN67496_c1_g7_i1	GO:0005524;GO:0005737;GO:0005829;GO:0005886;GO:0006457;GO:0009986;GO:0032991;GO:0034605;GO:0048471;GO:0050821;GO:0051082;	M8AYD9 TRIUA heat shock protein 83 ;A0A446LSE8 c domain-containing protein ;A0A446LSG3 TRITD Uncharacterized protein ;F4Y5B3 TRIDC heat shock protein 90 ;F4Y5A7 TRIUA heat shock protein 90 ;F4Y5B4 TRIDC heat shock protein 90 ;M8BZ74 AEGTA heat shock protein 83 ;F4Y590 WHEAT heat shock protein 90 ;F2CRR4 HORVV Predicted protein ;A0A3B6D834 c domain-containing protein ;	AAGAACCTCAAGCTGGGCGTGCACGAGGACTCGCAGAACCGCGCCAAGCTCGCCGACCTGCTCCGCTACCACTCCACCAAGAGCGGCGACGAGCTCACCAGCCTCAAGGACTACGTCACGCGCATGAAGGACGGGCAGAAGGACATCTACTACATCACCGGCGAGTCCAAGAAGGCAGTGGAGAACTCGCCCTTCCTGGAGCGCCTCAAGAAGCGCGGCTACGAGGTGCTCTTCATGGTGGACGCCATCGATGAGTACGCCGTTGGGCAGCTCAAGGAGTACGACGGCAAGAAGCTGGTGTCCGCCACCAAGGAGGGGCTGAAGCTCGACGAGGAGACAGAGGAAGAGAGGAAGCGGCGCGAGGAGAAGAAGGCCGCCTTCGAGGGCCTCTGCAAGACC…
#inter	4.23849	5.79883	4.916	TRINITY_DN67496_c1_g7_i2	GO:0005524;GO:0005737;GO:0005829;GO:0005886;GO:0006457;GO:0009986;GO:0032991;GO:0034605;GO:0048471;GO:0050821;GO:0051082;	M8AYD9 TRIUA heat shock protein 83 ;A0A446LSE8 c domain-containing protein ;A0A446LSG3 TRITD Uncharacterized protein ;F4Y5B3 TRIDC heat shock protein 90 ;F4Y5B4 TRIDC heat shock protein 90 ;F4Y5A7 TRIUA heat shock protein 90 ;M8BZ74 AEGTA heat shock protein 83 ;F2CRR4 HORVV Predicted protein ;F4Y590 WHEAT heat shock protein 90 ;F4Y5B0 AEGTA heat shock protein 90 ;	AAGAACCTCAAGCTGGGCGTGCACGAGGACTCGCAGAACCGCGCCAAGCTCGCCGACCTGCTCCGCTACCACTCCACCAAGAGCGGCGACGAGCTCACCAGCCTCAAGGACTACGTCACGCGCATGAAGGACGGGCAGAAGGACATCTACTACATCACCGGCGAGTCCAAGAAGGCAGTGGAGAACTCGCCCTTCCTGGAGCGCCTCAAGAAGCGCGGCTACGAGGTGCTCTTCATGGTGGACGCCATCGATGAGTACGCCGTTGGGCAGCTCAAGGAGTACGACGGCAAGAAGCTGGTGTCCGCCACCAAGGAGGGGCTGAAGCTCGACGAGGAGACAGAGGAAGAGAGGAAGCGGCGCGAGGAGAAGAAGGCCGCCTTCGAGGGCCTCTGCAAGACC…
#inter	1.67148	3.01859	2.35447	TRINITY_DN68632_c1_g2_i14	GO:0001671;GO:0051087;GO:0051879;	D2E9R5 DACGL Activator of 90 kDa heat shock protein ATPase ;F2DCT0 HORVV Predicted protein ;A0A287TIC3 N domain-containing protein ;M8C1A9 N domain-containing protein ;A0A3B6QD82 N domain-containing protein ;A0A3B6NMI3 N domain-containing protein ;A0A453N976 N domain-containing protein ;A0A287THY1 N domain-containing protein ;A0A446V6P5 N domain-containing protein ;A0A446W4P6 N domain-containing …	CATCGCCTGAGCATTTGGACACTTCATCAATGGATGCTTTTCCTGTGGAGAAGTCCAATGAACTTAAAGAACCCAGCAAATCCTTTATCCTACTACTGGCCCATGAATATGTTCCAGTTTTCCACGTGGAAATATTTTCACTTCTCTAAATGAGCACTGCCAACTCCAAGAGAATAAAGAAGAGGATATTTCTCTTGGGATTTCGTAATCATCTGGTTTTACTAGAGTACACAACATATCAGTGCACACAGTCTCAATCAACCAAAGGGCCAGTTGGTGACCATATAATCTTACAGTGGACTGGATAAACAACAATATGCCCTCGAGTCTTTGACAACAAATGCTTAATCAAGTACACATGGTCTCAGCTAGAAGAATGACAGCACAGTGGGGGAAAAG…
#inter	3.96595	4.52722	4.38307	TRINITY_DN70429_c1_g8_i4	GO:0005524;GO:0005737;GO:0005829;GO:0005886;GO:0006457;GO:0009986;GO:0032991;GO:0034605;GO:0048471;GO:0050821;GO:0051082;	F2CRR4 HORVV Predicted protein ;F4Y5A7 TRIUA heat shock protein 90 ;F4Y5B3 TRIDC heat shock protein 90 ;A0A1D6ES20 MAIZE heat shock protein 90-2 ;F4Y591 WHEAT heat shock protein 90 ;F4Y5B0 AEGTA heat shock protein 90 ;F4Y5B4 TRIDC heat shock protein 90 ;A0A446UDD7 c domain-containing protein ;F4Y590 WHEAT heat shock protein 90 ;A0A446LSE8 c domain-containing protein ;	GTTGGCCTTGTATTTGCGCGGGAGGGAGCAAGACAGAATCGGCGCCAAGTGATGCGCTCTCAAGCAAGCACAGCAGCAAATCGATCGCATTGCGCACAATCCATCATCTCCCACCTCCACCACCACCAAATCCATCATCTCCCTTTCTTCTTCTTTCGAAAAAACTTCCCCTTTGAGGTCGACGATGGCGTCGGACGTGCAGATGGGCGTCGCGGCGGCGGAGGCGGAGGCGGAGACCTTCGCGTTCCAGGCGGAGATCAACCAGCTGCTCTCGCTCATCATCAACACCTTCTACTCCAACAAGGAGATCTTCCTCCGGGAGCTCATCTCCAACTCGTCAGATGCGCTTGACAAGATCGGAAGAGCACACGTCTG
#inter	2.38813	4.00678	3.12538	TRINITY_DN71055_c1_g5_i2	GO:0005524;GO:0006457;GO:0009570;GO:0051082;	A0A0A9FMP0 ARUDO Uncharacterized protein ;A0A0A9FYY0 ARUDO Uncharacterized protein ;K3YGB5 c domain-containing protein ;A0A4U6U5G3 c domain-containing protein ;A0A0A9UM37 ARUDO Uncharacterized protein ;K4A235 SETIT Uncharacterized protein ;A0A4U6VQC0 SETVI Uncharacterized protein ;A0A368PY88 SETIT Uncharacterized protein ;A0A1E5UYV5 9POAL heat shock protein 90-5, chloroplastic ;K3ZQY6 c domain-co…	TTTTTTTTTTTTTTTTTTTTTTTTTTTTTTTTTTTTTTTTTTTTTTTTTAATGATACGGCGACCACCGAGATCTACACGTTCAGAGTTCTACAGTCCGACGATCCGGCCTCCTCCTCCTCCGCCGCCAACGCCAGCGTGCTGGCGTCCATGTTCGACGCCGCGCCGGGCGACCAAGGTACAGTGACGGAGGTTGTTGAACCGTCTGAAGTGAGGACTGAGAGTGATCCATGGAGAGACTAGTTAATTATGTAGGCATTCAGTTTTTCTGTTTTATACCCTGGGAGTGGATGAGCAAAATAGGAGTATCAGTGGGGTCAGATTGATGATGGATTGATCGAAGGACTTCTCTTAGTAACTACACTGGTCTGCAAAATATTGATTGTTATAGCCCGATGCTA…
#inter	4.83811	7.13161	6.42367	TRINITY_DN71844_c0_g1_i1	GO:0005524;	A0A287G6F1 HORVV Uncharacterized protein ;A0A446MH96 TRITD Uncharacterized protein ;A0A0A9NAY2 ARUDO Uncharacterized protein ;A0A287QLL1 HORVV Uncharacterized protein ;A0A446QSI3 TRITD Uncharacterized protein ;A0A287P8B3 HORVV Uncharacterized protein ;A0A446TY04 TRITD Uncharacterized protein ;Q5EBY7 MAIZE heat shock protein 70 (Fragment) ;A0A446J529 TRITD Uncharacterized protein ;A0A287P8D7 HORVV…	TGCGGGCGACCGCCTGCACCATCCGCTCGATCTCCTCCTTGCTCAGCCGCCCCTTGTCGTTGGTGATGGTGATCTTGTTCTTCTGCCCCGTCGTCTTGTCTTCCGCCGATACGTTGAGGATGCCGTTCGCGTCGATGTCGAAGGTCACGGTGATCTGGGGCACGCCCCGGGGCGCCGGCGGGATGCCGGACAGCTCGAACTTGCCCAGCAGGTTGTTGTCCTTGGTCCTCGTCCTCTCTCCCTCGTACACCTGGATCAGAACGCCCGGCTGGTTGTCCGAGTAGGTGGAGAAGACCTGCTCCTTCTTGGTGGGGATGGTGGTGTTCCTCGGGATCAGAGTGGTCATCACACCCCCCGCCGTCTCCAGCCCGAGCGACAGT
#inter	5.15398	4.92804	4.53215	TRINITY_DN72323_c0_g9_i1	GO:0005524;GO:0034605;	H6UG39 WHEAT heat shock protein 101 kDa (Fragment) ;A0A1D6MAR6 MAIZE chaperone protein ClpB1 ;T1M537 TRIUA AAA domain-containing protein ;A0A446J8N1 TRITD AAA domain-containing protein ;A0A0U3SQX6 TRITD heat shock protein (Fragment) ;A0A0U3IYU8 TRITD heat shock protein (Fragment) ;A0A0U3TEZ4 TRITD heat shock protein (Fragment) ;A0A0U3UIF4 TRITD heat shock protein (Fragment) ;A0A446PY96 TRITD AAA …	GTCGGAGTACATGGAGCAGCACTCCGTCGCTCGCCTCATCGGAGCACCACCTGGCTACGTTGGACACGAGGAGGGTGGGCAACTGACGGAGCAAGTGAGGAGGAGGCCGTACAGCGTGATCCTGTTCGACGAGGTGGAGAAGGCGCACGTCGCGGTGTTCAACACGCTCCTCCAGGTGCTCGACGACGGCAGGCTCACCGACGGGCAAGGCAGGACGGTTGACTTCAGGAACACCGTGATCATCATGACCTCTAACCTTGGCGCCGAGCACCTCCTC
#inter	3.91456	5.47081	4.10993	TRINITY_DN72447_c2_g7_i2	GO:0005524;GO:0006457;GO:0051082;	M8AYD9 TRIUA heat shock protein 83 ;F4Y5B3 TRIDC heat shock protein 90 ;F4Y5A7 TRIUA heat shock protein 90 ;F4Y589 WHEAT heat shock protein 90 ;A0A3L6QAK3 c domain-containing protein ;F4Y591 WHEAT heat shock protein 90 ;F4Y5B0 AEGTA heat shock protein 90 ;M8BZ74 AEGTA heat shock protein 83 ;A0A3B6D834 c domain-containing protein ;A0A3B6D503 c domain-containing protein ;	TGGATTTTTTTTTTTTTTTTTTTAATGATACGGCGACCACCGAGATCTACACGTTCAGAGTTCTACAGTCCGACGATCTACGTTGACAGCAACCTGGTCGGAACCGGAAAGATCGCCTCCGCCTGCATCATTGGCCAAAGCGGGCCGAGGCGGACAAGAACGACAAGTCGGTCAAGGACCTCGTCATGCTGCTCTTCGAGACCGCCCTGCTCACCTCCGGGTTCAGCCTTGAGGAGCCCAACACCTTCGCCGCCAGGATCCACAGGATGCTCAAGCTCGGGCTCAACATCGATGACGTTGGTGCCGAGGAGGAGGACGCCGACATGCCCTGCCTGGAGGAGGAGGGCGCCGAGGAGAGCAAGATGGAGGAGGTCGACTGAAGATCGATCGGGAGGAACA…
#inter	5.34677	7.3232	6.67921	TRINITY_DN72447_c2_g7_i5	GO:0005524;GO:0006457;GO:0051082;	F4Y5A7 TRIUA heat shock protein 90 ;M8AYD9 TRIUA heat shock protein 83 ;F4Y5B3 TRIDC heat shock protein 90 ;F4Y589 WHEAT heat shock protein 90 ;M8BZ74 AEGTA heat shock protein 83 ;F4Y591 WHEAT heat shock protein 90 ;A0A3B6D834 c domain-containing protein ;F4Y5B0 AEGTA heat shock protein 90 ;A0A3B6D503 c domain-containing protein ;F2CRR4 HORVV Predicted protein ;	GAGTTCTACAGTCCGACGATCTACGTTGACAGCAACCTGGTCGGAACCGGAAAGATCGCCTCCGCCTGCATCATTGGCCAAAGCGGGCCGAGGCGGACAAGAACGACAAGTCGGTCAAGGACCTCGTCATGCTGCTGTTCGAGACCGCGCTGCTCACCTCCGGGTTCAGCCTCGAGGAGCCCAACACCTTCGCTGCCAGGATCCACAGGATGCTCAAGCTCGGGCTCAACATCGATGACGTTGGTGCCGAGGAGGAGGACGCCGACATGCCCTGCCTGGAGGAGGAGGGCGCCGAGGAAGACCTCGGCCACTGCCACGCCCGGGAAGAAGGCGCCGGCCGCCGCCGCCGGCCCCTTCTTCTTCTTGCTAAGAATTATTGGAGCTAGTGA
#inter	4.80904	7.08916	6.67019	TRINITY_DN74612_c1_g1_i3	GO:0005524;	A0A452Z9K6 AEGTS Uncharacterized protein ;A0A446J4U1 TRITD Uncharacterized protein ;A0A446K3J4 TRITD Uncharacterized protein ;A0A452Z9L7 AEGTS Uncharacterized protein ;A0A446K3Y8 TRITD Uncharacterized protein ;A0A446J4U6 TRITD Uncharacterized protein ;A0A287M394 HORVV Uncharacterized protein ;A0A453FWI8 AEGTS Uncharacterized protein ;A0A0E3N8S4 CENAM heat shock protein 70 (Fragment) ;A0A446K3L1 T…	GGCAACACCATCAAGAACGCCGTGGTCACCGTGCCAGCCTACTTCAACGACTCGCAGCGGCAGGCCACCAAGGACGCCGGCGCCATCGCCGGCCTCAACGTGCTGCGCATCATCAACGAGCCCACCGCTGCTGCCATTGCCTATGGCCTCGACAAGAAGGCGAGCAGCACGGGCGAGAAGAACGTGCTCATATTCGACCTGGGTGGCGGCACCTTCGACGTGTCGCTCCTGACCATCGAGGAGGGCATCTTTGAGGTCAAGGCCACCGCTGGTGACACTCACCTGGGCGGCGAGGACTTTGACAACCGCATGGTGAACCACTTCGTCCAGGAGTTCAAGCGCAAGCACAAGAAGGACATGACTGGCAACCCGCGCGCCCTGCGCCGGCTCAGGACGGCC…
#inter	1.02204	3.89892	2.82282	TRINITY_DN74764_c4_g3_i5	GO:0005524;GO:0006457;GO:0009570;GO:0051082;	A0A3L6E126 MAIZE heat shock protein 90-5, chloroplastic ;K3ZQW0 c domain-containing protein ;K3ZQY6 c domain-containing protein ;A0A0Q3ESY6 c domain-containing protein ;A0A4V6DBL6 c domain-containing protein ;A0A1D6I6H5 MAIZE heat shock protein 90-5 chloroplastic ;A0A1E5VP78 9POAL heat shock protein 90-5, chloroplastic ;I1IR02 c domain-containing protein ;N1QRT3 AEGTA Endoplasmin ;A0A453L1M5 c do…	CCAAACCAGGGAAACATATCCCACGACACCAAATATATGTGTATCAGCACTACGACAAAGCTGCCTAGCTGAGGTACATCTGTTATTGTTAAAGTGCTATGAGTAATGAATCTTACATTCAAGTCCTTGACAATTGGGTGGTCTGGGTTAATTTCAAAAATTCTTCTTCCCCTCATGAACTCCAAGCTTGATGTGTCACCAAGCGTTTGTGCCTTCATAAGCCTTTCCATGTTGGCTGACCAACCAAACTTGCCCGATACAAGAACACATGGCGAAGAGCTTAGTCGCTTCGAAATTTGAACCTTGGCAACCTTGTCACCGAGCTGCTGCTTTATCCAGTCACAGAGAAGAGTGTATTCCTGCTTGCTTTCTTTTTCCTTATCCTCGTCTTCATCACCT…
#inter	3.60049	5.27633	4.12983	TRINITY_DN75820_c2_g1_i1	GO:0005524;GO:0005737;GO:0005829;GO:0005886;GO:0006457;GO:0009986;GO:0032991;GO:0034605;GO:0048471;GO:0050821;GO:0051082;	F2CRR4 HORVV Predicted protein ;A0A446LSG3 TRITD Uncharacterized protein ;A0A446LSE8 c domain-containing protein ;F4Y5B4 TRIDC heat shock protein 90 ;F4Y5B3 TRIDC heat shock protein 90 ;F4Y590 WHEAT heat shock protein 90 ;F4Y589 WHEAT heat shock protein 90 ;M8AYD9 TRIUA heat shock protein 83 ;M8BZ74 AEGTA heat shock protein 83 ;A1XC18 WHEAT heat shock protein XF20-1 (Fragment) ;	GTAGTCCTTGAGGCTGGTGAGCTCGTCGCCGCTCTTGGTGGAGTGGTAGCGGAGCAGGTCGGCGAGCTTGGCGCGGTTCTGCGAGTCCTCGTGCACGCCCAGCTTGAGGTTCTTGGAGAATGCCTCGTAGAACTTGGCGTAGTCCTCCTTGCTGTTCTCCGCGATCTCGAAGAAGAGCTCGATGCACTTCTTGACGAGGTTCTTGCGGATGACCTTGAGGATCTTGTTCTGCTGCAGCGTC
#inter	4.07084	5.49369	4.4654	TRINITY_DN75820_c4_g1_i1	GO:0005524;GO:0005737;GO:0005829;GO:0005886;GO:0006457;GO:0009986;GO:0032991;GO:0034605;GO:0048471;GO:0050821;GO:0051082;	A0A446LSG3 TRITD Uncharacterized protein ;A0A446LSE8 c domain-containing protein ;F4Y5B4 TRIDC heat shock protein 90 ;F4Y590 WHEAT heat shock protein 90 ;A0A3B6D834 c domain-containing protein ;F4Y591 WHEAT heat shock protein 90 ;F4Y589 WHEAT heat shock protein 90 ;A0A3B6D503 c domain-containing protein ;M8AYD9 TRIUA heat shock protein 83 ;I1IVV3 c domain-containing protein ;	GATCTTGTTCTGCTGCAGCGTCTCGCGGGAGATGTTGAGGGGCAGGTCGTCCGAGTCGACGACGCCCTTGACGAAGCCGAGCCACTCCGGGATGAGGTCCTCGCAGTTGTCCATGATGAAGACGCGGCGCACGTAGAGCTTGATGTTGTTCATCTTCTTGCGGGTGTCGAAGAGGTCGAAGGGGGCGCGGCGGGGCACGAAGAGCACCGCCTTGAACTCCAGCTGCCCCTCCACCGAGAAGTGCTTCACGGCGAGGTGGTCCTCCCAGTCGTTGGTGATGCTCTTGTAGAAGGAGGCGTACTCCTCCTTGCTGATCTCCTCGGGCTTGCGCAGCCAGATGGGCTTCTGCTTGTTGAT
#inter	1.28133	1.73171	1.24577	TRINITY_DN75820_c7_g2_i1	GO:0005524;GO:0005737;GO:0005829;GO:0005886;GO:0006457;GO:0009986;GO:0032991;GO:0034605;GO:0048471;GO:0050821;GO:0051082;	C9WWM9 DACGL Cytosolic heat shock protein 90.2 ;I1I8C5 c domain-containing protein ;A0A446XC13 c domain-containing protein ;A0A446XC25 c domain-containing protein ;C4J3K8 MAIZE heat shock protein 90-2 ;A0A446XC32 c domain-containing protein ;A3BUJ5 c domain-containing protein ;A0A446UD94 c domain-containing protein ;A0A0E0QSW0 c domain-containing protein ;A0A446UDB1 c domain-containing protein ;	TTGATCGTCGGACTGTAGAACTCGATCTTCTTCTTTTTCTTCTCCTTCTCCTCTTTCTCTTCATCAATTTCCTCAACCTTGCCTTCCTCGGTATCCTTCTTCTCATCTTCATCCTCATCGTCAGAGATTTCCTTCTCAGTGGTCTTCTCAGTCCAGAGAGAGATTGGGTAGCTGATGAACTCAGAGTGCTTCTTCACCAGATCCTTAAGGCGGCGCTCCTCAAGGTAGTCCAACTGATCATCCTTGAGGTACAGAGTGATCTTCGTGCCCCGCCCAAGGGGCTCTCCAGCATCACGTGTAACAGTGAAGGACCCACCAGCCTGAGACTCCCACACATACTGCTCATCATCGTTGTGCTTGGTGGTCACAACAACTCTCTCAGCCACAAGGTAAGCCGAG…
#inter	2.36503	1.82557	1.10437	TRINITY_DN75820_c7_g3_i2	GO:0005524;GO:0005737;GO:0005829;GO:0005886;GO:0006457;GO:0009986;GO:0032991;GO:0034605;GO:0048471;GO:0050821;GO:0051082;	C9WWM9 DACGL Cytosolic heat shock protein 90.2 ;A1XC18 WHEAT heat shock protein XF20-1 (Fragment) ;A1XC19 WHEAT heat shock protein XF20-2 (Fragment) ;A0A0P0XNB2 ORYSJ Os09g0482400 protein (Fragment) ;K3YH43 SETIT Uncharacterized protein ;A0A453RIT9 AEGTS Uncharacterized protein ;A0A2S3I2J1 c domain-containing protein ;A0A453RIT5 AEGTS Uncharacterized protein ;A0A3L6PNL8 c domain-containing protei…	ATCGTCGGACTGTAGAACTCTGATCTTCTCTTCCTCGCTGTCATCAATCTTCAGACCTTCCTTAGTGGCAGAGACAAGCTTCTTGCCCTCAAACTCCTTGAGCTGGCCAATGGCGTACTCATCTATGGCATCAACCATGAACAGAACCTCGAGGCCCTTCTTCTTCAGCCTCTCAAGGAAGGGAGAGTTCTCAACAGCCTTCTTGCTCTCGCCAGTGATGTAGTAGATGTCGCTCTGGCCCTCCTTCATCCTGGTCACATAGTCCTTGAGGCTGGTCAGCTCATCACCACTCTTGGTAGACTGGTACCTCAGAAGCTCAGCAAT
#inter	2.58293	5.90474	5.5747	TRINITY_DN76125_c0_g2_i8	GO:0005524;GO:0019538;	Q9SPH4 WHEAT heat shock protein 101 ;A0A453FEL8 AEGTS Uncharacterized protein ;A0A3B6EIZ2 WHEAT Uncharacterized protein ;A0A446NN16 TRITD Uncharacterized protein ;A0A077RSI4 WHEAT Uncharacterized protein ;Q334H9 TRITD heat shock protein 101 ;A0A446PYD8 TRITD Uncharacterized protein ;M0WFE2 HORVV Uncharacterized protein ;I1HRH7 BRADI Uncharacterized protein ;F2DAD6 HORVV Predicted protein ;	TGCGCGTTCACCACTCCTCCATTTTTTTTTTTTCAAGCAGAAGACGGCATACGAGATCGTGATGTGACTGGAGTTCAGACGTGTGCTCTTCCGATCTTATATATATAGATAACAAGGTAACTAAAGAACTTGAGCATCCAAATTTTGATTTAGTTTCATTCTATTTCACCATATAGACATCCGAACCATGTAAGAACACGAAATTTGCACACTTTTTCCACAAAAACAATTCGGACAGTAGCCTACTACTCCACTTATGACTACAACACGAGATCAATCTTTGTAGCTTCTACTCTTCTTCCATGTCATCCACATCTCCACCGTCCTGAGCGATCTTCATCCTTTTCACGGCTTGCGTCGCATCGCTCCCGACAGCTCCACTGGGCACTTGGATGAGGA…
#inter	4.52326	5.99936	5.82839	TRINITY_DN77703_c0_g1_i1	GO:0005524;GO:0005737;GO:0005829;GO:0005886;GO:0006457;GO:0009986;GO:0032991;GO:0034605;GO:0048471;GO:0050821;GO:0051082;	A0A446LSE8 c domain-containing protein ;F4Y589 WHEAT heat shock protein 90 ;F4Y5B3 TRIDC heat shock protein 90 ;F4Y5A7 TRIUA heat shock protein 90 ;M8AYD9 TRIUA heat shock protein 83 ;F4Y5B4 TRIDC heat shock protein 90 ;F4Y590 WHEAT heat shock protein 90 ;A0A3B6D503 c domain-containing protein ;A0A3B6D834 c domain-containing protein ;F4Y591 WHEAT heat shock protein 90 ;	GGTGATGCTCTTGTAGAAGGAGGCGTACTCCTCCTTGGTGATCTCCTCGGGCTTGCGCAGCCAGATGGGCTTCTGCTTGTTGATCTGCGCCCACTCGTGGCTCACCTCCTTCACCTTCTTCGTCTTCTTCTTTTTTTTCTTGTCGGACTCGTCGTCGTCCACCTCCTCGACGTGGCCTTCCTTCTTGTCGTCCTCGTCCTGATCGTCGGACTGTAGAACTCT
#inter	3.46794	5.12124	4.87631	TRINITY_DN80590_c0_g5_i4	GO:0005524;GO:0019538;GO:0034605;	A0A446J8K5 TRITD Uncharacterized protein ;I1HHI3 BRADI Uncharacterized protein ;A0A5J9UA02 9POAL Uncharacterized protein (Fragment) ;Q9XEI1 WHEAT heat shock protein 101 ;A0A3B5ZYT4 WHEAT Uncharacterized protein ;A0A452ZKG9 AEGTS Uncharacterized protein ;Q334I1 TRITD heat shock protein 101 ;Q334I0 TRITD heat shock protein 101 ;A0A446K7D6 TRITD Uncharacterized protein ;A0A3B5Z1T0 WHEAT Uncharacteri…	GCTGAGGCAGAGAGCATGGTGCAGTGTCGTCTCGCCGCTTCCGTTTCCTGCCGCTTCCACTAGCTTCTAGATTTCCGGCGAACGCTCCGCTCCCACCTTCTTATGCCCGCCGCTCTCCGGCTGAACAAGCACAGTCGAAGCAATCCCACAGCAAACACTTTCCTGATCTCAACAATCACACAGCAAACACAACTTTCTTCATCGATCCAGCAGCAGCAGCAGCCATGAATCCGGACAACTTCACCCACAAGACCAACGAGGCGCTGGTGGCGGCGCACGAGGCGGCGTCCGACGCCGGCCACGCGCAGATCACGCCGCTGCACCTGGCGGCGGCGCTGGCGTCCGACAAGGCCGGGATCCTGCGGCAGGCGGTCGCGCAGGCGTCCGGCGGGAACCCGT…
#inter	2.20689	2.25528	1.87196	TRINITY_DN4282_c0_g1_i1	GO:0000079;GO:0006457;GO:0009506;GO:0019901;GO:0051087;	I1IDA1 BRADI BAG domain-containing protein ;A0A4U6WEU2 SETVI BAG domain-containing protein ;K3YZF9 SETIT BAG domain-containing protein ;A0A368PRN4 SETIT BAG domain-containing protein ;B8A202 MAIZE Uncharacterized protein ;A0A3L6QJW2 PANMI BAG family molecular chaperone regulator 5, mitochondrial ;C5XZU6 SORBI BAG domain-containing protein ;A0A1D6GZ97 MAIZE Cyclin-U4-2 ;A0A3B6SGE4 WHEAT F-box doma…	TGCTCTTCCGATCTCAAGCAACCATTCCGATTCAGCTTTCAGAGTGAGAAACAGTGTTGGGTTCCCCTCTAGGAGGAATCACGAATGGCGAAATCGGAAGCAAAATTGTTTTCCACTATAGGTATTCGTTTCATGTTCATGTGTCATTGTACCATATATCCACGGAATACATGTATCTATAATTGGTATACGACGATCGCAGTGCACAGTAGGGACCTAGTGGACTGAGAAGCACGCTAGAGCACCCCGAAGAACCGGCCCCAGCACGTGCCGCTCCTCCTCGCCTCCGCTTCCTCCTTGGTCATCTTTATCAGA
#inter	2.00323	4.18019	1.84723	TRINITY_DN64569_c0_g1_i18	NA	R7WFA1 AEGTA Uncharacterized protein ;A0A452ZW56 AEGTS Uncharacterized protein ;A0A452ZW58 AEGTS J domain-containing protein ;A0A3B6A0U2 WHEAT J domain-containing protein ;M8A1T7 TRIUA chaperone protein DnaJ ;A0A3B5Z4E6 WHEAT Uncharacterized protein ;A0A452ZW60 AEGTS J domain-containing protein ;A0A452ZW81 AEGTS Uncharacterized protein ;A0A3B6A292 WHEAT Uncharacterized protein ;A0A446JC11 TRITD J…	GATACATCGGTGACTGGAGTTCAGACGTGTGCTCTTCCGATCTATAATGTACCCGCATTTTTATAAGTTAGAACCGTAGCAACGCACGGGCATTCAACTAGTAGTAGATAGTACAGAAGGAAAAGATAGGATTATAATTTACATCAGCAGTACTTCTATCACAAGGGTTCATGATGTTAAGATCCCCCACATACATAAGACTGATTTGATCTCCTGGGTTTGGCGATCACCATACAACAAACGCTAAGGCAGAAGCTTACCTAGAACTTCATCGACTACAGAAGCTAAGATAACTTAAGGAATACAAACTGCATGGAGACTTGCACTATGGCATTCTTATCTTACAATTTCGAACCAGGTTCCAGGGACGCTGTCATTTTCTCACCTTTCAAAGAAGGT…
#inter	4.55732	5.76097	6.01438	TRINITY_DN67334_c1_g10_i1	GO:0009507;GO:0061077;	A0A3L6TP45 PANMI J domain-containing protein ;A0A453I6Q6 AEGTS J domain-containing protein ;A0A3B6JIG1 WHEAT J domain-containing protein ;A0A453I6K5 AEGTS J domain-containing protein ;M8B7U5 AEGTA chaperone protein dnaJ 20, chloroplastic ;A0A446S4V9 TRITD J domain-containing protein ;A0A3B6IR52 WHEAT J domain-containing protein ;A0A1E5WHT9 9POAL Uncharacterized protein ;A0A0A9VD22 ARUDO J domain-…	TTTTTTTTCATGTTTTTTTTTTTTTCAAGCAGAAGACGGCATACGAGATATTGGCGTGACTGGAGTTCAGACGTGTGCTCTTCCGATCTCCTAGTACTACACTAGGACATCAGTACTTCAGCAGCCGGGCTAAACCCACGGCGTAGAAGCAATATACAAGAACAGAGCAAAACCACGGTGGTTTGGACTAGCGCGACGACGACGTCTGCGCGGCGGCGCGGCGGCGCATCCTGTTCCCCCACGTCTCCGCTCGCGCCTCCTCCGCGGCGCGCCACTGCAGTCCGGCCAGCTGCACCTCCCAGTCCGCGTACCCCGCTCCCGGCGCCGCGTGGGAGGA
#inter	5.31138	5.0332	10.5563	TRINITY_DN71590_c0_g1_i1	NA	A0A5J9SZY9 9POAL Uncharacterized protein (Fragment) ;F2DM61 HORVV Predicted protein ;A0A453RQI2 AEGTS J domain-containing protein ;A0A446YEE4 TRITD J domain-containing protein ;A0A3B6SE11 WHEAT J domain-containing protein ;A0A453RQW6 AEGTS J domain-containing protein ;A0A3B6TJB4 WHEAT J domain-containing protein ;A0A446XEL4 TRITD J domain-containing protein ;A0A3B6RIQ5 WHEAT J domain-containing p…	GGCCGGCCTCGCCGCACCTGGGAGTCCGACCAGTGCTGGTAGATCTTAGCATGGGACCTCTGAATACCACCGCCCGCACTGCACTCCTTGGCCGCTCACCTGAAATTTCTTTTTGCTACGGTGACCACCGTCTGTGCACATGTAACCGCCGGCATCCTCTCTTCTCCCGTTCTGAATGTGCAGCAATCTTCAGAAGCTTGTGTAGGCATTAACCTTTGCAGATAGAATGTAAGCAAAATGTGATCCCAGGTTCTGAATTTGAAGAAACCGGACTTGTGCCCTGCAAAAAAAAAAAAAAAAAAAAAAAAAAAAAAAAAAAAAAAAAAAAAAAAAAAAA
#inter	1.6324	2.23185	3.50502	TRINITY_DN71852_c0_g2_i9	GO:0005524;GO:0008233;GO:0019538;	I1IA46 BRADI Uncharacterized protein ;A0A3B6LR88 WHEAT Uncharacterized protein ;A0A059Q0X7 9POAL chaperone protein ;A0A453LFA9 AEGTS Uncharacterized protein ;A0A453LFC0 AEGTS Uncharacterized protein ;A0A453LFR8 AEGTS Uncharacterized protein ;A0A059Q1P9 9POAL ATP-dependent CLP protease ;A0A3B6MVC4 WHEAT Uncharacterized protein ;A0A453LFE3 AEGTS Uncharacterized protein ;A0A059Q0B1 9POAL chaperone p…	TATTTTTTTTTTTTTTTTTTCAAGCAGAAGACGGCATACGAGATACATCGGTGACTGGAGTTCAGACGTGTGCTCTTCCGATCTTATATTACCATGTATCTTGATAGAAGGTTGTATCTTGATAGAAGGTTGTACCTCAGCTCAACTGTTTCAAAACAATATATATATATATTTGCTAACGGAAGGACAATATACAGTTGGGTAATTTCTGAACAAGGTTGCTGGGACGAATTCTCTGGAGTGTTATATACATAATGAAATATTCGGCGTCTACCTATCAAAGAATTACTAATCTCGTTGCATGAAAGAATAAAAAATTAGACCTCTACTCTACTACTACTACACAAGAGCTTCAACTACTACACAAGAGCTTCAGATAATCAGAATGTCCTCGTTGGG…
#inter	1.66792	2.163	2.19954	TRINITY_DN72467_c1_g2_i11	NA	M0YVH0 HORVV J domain-containing protein ;A0A287KUD5 HORVV J domain-containing protein ;A0A287KUE1 HORVV J domain-containing protein ;M8C6L7 AEGTA chaperone protein dnaJ ;A0A453ER78 AEGTS J domain-containing protein ;A0A3B6GSB5 WHEAT J domain-containing protein ;A0A287KUD4 HORVV J domain-containing protein ;A0A453ER57 AEGTS J domain-containing protein ;	CGTCAGAAATTGAGACTATATCTCTCATGCTATGTCACAATGTTTCAGAGAATGGCAAAAGATATGTGAAACTGGACTATTACACCTAGTGCATTGCTCTCTCACACTTTGCATAGCCATGCTATTAAACCTTATAACATGTCAATAATACTTATTTAACACCAAAAACCCAAAACAACTAACCTCCTACAAGCAACAAATTTTTTACTATACAATATACGTTAAGACCAAAGTGAGGGAGTCATATCCATGACATACATTACTTTCTGAGCTCGTAACAGAAATCTTAAATTGCTTAGAAGGCGACGAAATCCAAACAAGGACTATTCCCCGTGGCAGAGCATAGCATAGTACTACTCCTTTAGCTAACATTCCCTGATCTTTTGAGACAGAAAATAC…
#inter	3.55917	2.66991	2.6436	TRINITY_DN72614_c0_g9_i2	GO:0005758;GO:0006825;GO:0016531;	A0A446T3V6 TRITD Uncharacterized protein ;M8AI61 TRIUA Cytochrome c oxidase copper chaperone ;A0A287RJL3 HORVV Uncharacterized protein ;A0A287RJT9 HORVV Uncharacterized protein ;A0A3B6LMJ4 WHEAT Uncharacterized protein ;A0A287RK05 HORVV Uncharacterized protein ;A0A3B6KIZ7 WHEAT Uncharacterized protein ;M0V8J9 HORVV Uncharacterized protein ;A0A446UAY0 TRITD Uncharacterized protein ;A0A453KWY2 AEGT…	TTTTTTTTTTTTTTTTTTTTTTTTTTTTTTTTTTTTTTTTTTTTTTTTTTTTTTTTTTTGTTCAAAAAAAAAAAAAATAATTTGCAAACGGTGGGGTGTAATAAAATCTGCAAGCAGTCCGAATATATCCAATCCAACCACTGACCGGAAGGAACAATGTCCCCAAACAATACACTGTTTGGAGAAAGTTCAACACGGTACCATTATAACAAAATTCCATATATGTGGTGCTCAACGCCCTGGGGGGCAAAACATGCCCCTTATCAAACTGGAATGCTAGCAGAAGCCAGTATCCAACATGTCGGAAGTCGCTATGAATCTATGTCGGAGCGAGGAATCAGACGTTGAACCCTTCAGCTCTCAAGCATTGGCGATGGGCTTCGATCCACTTCCCGCACG…
#inter	2.67259	5.29212	4.84815	TRINITY_DN78471_c0_g3_i5	GO:0005524;GO:0005737;GO:0005739;GO:0009408;GO:0019538;GO:0042026;	M7Y742 TRIUA chaperone protein ClpB 2 ;A0A0Q3J695 BRADI Uncharacterized protein ;I1HXZ8 BRADI Uncharacterized protein ;A0A453NH87 AEGTS Uncharacterized protein ;A0A453NI73 AEGTS Uncharacterized protein ;A0A453NH93 AEGTS Uncharacterized protein ;A0A453NH97 AEGTS Uncharacterized protein ;A0A446V9C8 TRITD Uncharacterized protein ;M8C0B3 AEGTA chaperone protein clpB 2 ;A0A453NHK8 AEGTS Uncharacterize…	TTTGGAAGTTTACACTCAAGTAGTGTATTTATACCCAACAAGTCAACAATCAAACGTTGGTACACAAGTCACCACAATATTGTTCCACCCACGGAAACGAGAAAAATAAATTACGGCTTCTATCAAAAGGCCACAATCAATCGTTCGTACAGAGGTCATGCCAGTTTATACCAACGACGCAAACGGTATGAGCAACTGATGATTCTCCCATTCTATTCTTGCTGCGACTCCCGACTCCCTAGTTTTACCAAGCTGCGCATTACCGTGGCAAAACGTAGTTTGGATTTACTATAGAGTCTCACTGACAGTCTAGACTGAAGACCACCAATTCCAAAAGAAACTAGCATAGACAGAGGAGCTTATTGACCATGCTTCACATTCATGACATCAAACCTCTGT…
#inter	1.30953	3.32852	2.38769	TRINITY_DN79611_c0_g4_i13	GO:0005524;GO:0006457;GO:0009408;GO:0031072;GO:0046872;GO:0051082;	A0A0Q3S1N6 BRADI Uncharacterized protein ;A0A0Q3JMN3 BRADI Uncharacterized protein ;A0A0Q3K3K9 BRADI Uncharacterized protein ;A0A446Y6V5 TRITD Uncharacterized protein ;A0A3B6SFR2 WHEAT Uncharacterized protein ;A0A446Y6U3 TRITD Uncharacterized protein ;A0A3B6SAV8 WHEAT Uncharacterized protein ;A0A446X6X5 TRITD Uncharacterized protein ;A0A3B6RFL0 WHEAT Uncharacterized protein ;M8B0U1 AEGTA chaperon…	AATAAATTATGATACTAATTTACTCAGAAAAACTGATCAAAGGTGTGCATAAAAAATGGAAAAGATCACTATTGGCTCCATGTAGCCATTCTCACGTGTACTGGTAGGGAATGATCCACGAGTAATCTAACACATCACTGAAACGTCGAAAACAAACTCCGGATAACTTTTGTGGTTTGACTAGAACTCATAAATTATCCCCCCAACACACAAAAAAGAGCTCACAAATTATTTTGCATGACTTTCTCTATTCCGTAAGAACCAGCAACCTTCTTCTCGTGGCCCCAAAATTGTGAATTCTCGTGGCCAAAAAGAATCTTGACCAGATATTAACGCCCTGTTCAGTTTCTGATGTGACGGCACAGCTTTTACTGTTTGATATCACGGCACAACCTTAGA…
#inter	3.76075	9.23504	6.68192	TRINITY_DN27737_c0_g1_i1	GO:0003755;GO:0006457;	I1I9H9 BRADI Uncharacterized protein ;A0A0A9AJW7 ARUDO Uncharacterized protein ;A0A0D9XAW0 9ORYZ Uncharacterized protein ;A0A0E0EP12 9ORYZ peptidyl-prolyl cis-trans isomerase ;A0A3L6RJS6 PANMI Uncharacterized protein ;A0A3L6PTW7 PANMI Uncharacterized protein ;A0A0E0AYX5 9ORYZ peptidyl-prolyl cis-trans isomerase ;A0A5J9WQD0 9POAL Uncharacterized protein ;A0A5J9SZS2 9POAL Uncharacterized protein ;A…	GATGAAACTTACGTTATGATACGTCTGATGTGACAGCTAGCTATACAACAAAGTAAATCGGCTACTAGTTGATACATTCATGCTAGTGCTTGATGTAACAAGAAACACAAAAGAGAATATGACTTGCTACTACAGTTTTATTACTACGCACGGAAGAAATACACAAAGTGACGTGATACCAACATCATTCGCGGTCTTCAGTCATTCTGTCTCCGAATCTGCTAGTACTTTTTATTATCTGACTCTGAATTTTCTTGTCCCTTCCTATGTCCATCCTTATCAGATTTGAATATAAGGTCATTCAAAGATAGTTGTGAGGATTCCTTGGCCTTCTTTATCGGGTTGGTGTAGTTGGGGCTGTAGTCGGCGGTGAGGAGGAGGTAGGCGGCAACGACTGCG…
#inter	2.46899	1.08734	1.22311	TRINITY_DN64072_c3_g2_i5	GO:0000413;GO:0003755;GO:0005634;GO:0005829;GO:0006457;	A0A453RRU4 AEGTS peptidyl-prolyl cis-trans isomerase ;A0A287WN82 HORVV peptidyl-prolyl cis-trans isomerase ;A0A287WN92 HORVV peptidyl-prolyl cis-trans isomerase ;A0A3B6TRN9 WHEAT peptidyl-prolyl cis-trans isomerase ;A0A0D9XAV9 9ORYZ peptidyl-prolyl cis-trans isomerase ;A0A446YG07 TRITD peptidyl-prolyl cis-trans isomerase ;A0A4U6UCG5 SETVI peptidyl-prolyl cis-trans isomerase ;J3MVA8 ORYBR peptidyl…	CAGTCCGACGATCCACTCTTGCTCTCTGCTCCCCCTATCTCGCCGCCGCCGCCTCTCGCCTCGCCGGCCACCCTGCTCAAGATGTTGGGCGTCACCGACGGAGGGACGCCGGAGGTCACCCTGCAGACCTCCATGGGAGAATTCACCGTCGAGATGTACCACAAGCACGCTCCCAAGACCTGCAGGAACTTCATCGAGCTCTCGCGCCGCGGAAACTACAACGACGTTATCTTCCATCGCATCATCAAGGATTTCATCGTGCAAGGTGGGGATCCTTCTGGAACAGGCAGGGGCGGCGAATCCATCTACGGAGCAAAGTTTGAGGACGAGATCAGGCCAGAACTGAAGCACACCGGGGCTGGGATTCTATCGATGGCAAATGCTGGTCCAAATACAAAC…
#inter	5.64439	6.83339	9.29277	TRINITY_DN6410_c0_g1_i1	GO:0003755;GO:0006457;	I1I9H9 BRADI Uncharacterized protein ;A0A0D9XAW0 9ORYZ Uncharacterized protein ;A0A0E0EP12 9ORYZ peptidyl-prolyl cis-trans isomerase ;A0A0D3H369 9ORYZ peptidyl-prolyl cis-trans isomerase ;A0A0E0AYX5 9ORYZ peptidyl-prolyl cis-trans isomerase ;A0A0E0LXY9 ORYPU peptidyl-prolyl cis-trans isomerase ;A0A0A9AJW7 ARUDO Uncharacterized protein ;	GGCGACCACCGAGATCTACACGTTCAGAGTTCTACAGTCCGACGATCAACCCGATAAGGAAGGCTATGGAATCCTCACGACTATCTCTCAAAGACCTTATATTCAAATCTGGTAAGGATGGGCATATGAAGGAACAAGAAAATTCAGAGTCAGATAGTAAAAAGTAGCAGATTCTGCGTGTAGCTACTGAAGATCGTGAACGATGTCAGTATTGCGTCACTGTGTAATTCTGTCCTACAAGCAAAACTGTAATAGTAAGTAATCTTTTGTTTTTCGTTTCTTCTTACTTCGTCGTGTATCGTTCAGATCATCATGCTTGTGTTCCAGTGTATCCCTCAGAAAAAAAAAAAAAAAAAAAA
#inter	1.80775	2.79593	1.46818	TRINITY_DN65580_c0_g1_i12	GO:0000413;GO:0003755;GO:0006457;	A0A453QIT9 AEGTS peptidyl-prolyl cis-trans isomerase ;R7WB43 AEGTA peptidyl-prolyl cis-trans isomerase ;I1H190 BRADI peptidyl-prolyl cis-trans isomerase ;A0A446RIP3 TRITD peptidyl-prolyl cis-trans isomerase ;F2E1I4 HORVV peptidyl-prolyl cis-trans isomerase ;A0A3B6I1B9 WHEAT peptidyl-prolyl cis-trans isomerase ;A0A3B6RC36 WHEAT peptidyl-prolyl cis-trans isomerase ;A0A3B6TJE3 WHEAT peptidyl-prolyl …	TTTGTTTTGTTTTTTTTTTTTTCAAGCAGAAGACGGCATACGAGATCGTGATGTGACTGGAGTTCAGACGTGTGCTCTTCCGATCTAGAAGGCAACAGCAAGAACAAGAAATCATCAGATCAGAGGCATGAGAGGTCACAACAGCTGAATCATGCCAATGGTGGACCACACTCCACAGTTAGACCGCATACCACAGTTGAATCATGTAAATTCTGAAATTCATGACAATAGATCGTTGTCTTCACTTATTTCCATCATACTTAGAAGTCGCGGGCAAGACAAATGCAGGGTCCGCAGATCAGCGAAACATTCAGCAAATTCTTGCAGCGTACATTGCTCAGGTAGATGAACAATCACAGGCGACCAAAGCATTTAACCAAACACTTGCAGTACGAGCTA…
#inter	3.99645	4.25927	2.93534	TRINITY_DN65826_c2_g2_i1	NA	A0A1D6FRN5 MAIZE Putative mediator of RNA Polymerase II transcription subunit 37c ;K6ZY59 PHLPR Uncharacterized protein (Fragment) ;A0A1D6JY70 MAIZE Heat shock cognate 70 kDa protein 2 ;A0A0A9D294 ARUDO Uncharacterized protein ;A0A287G6F1 HORVV Uncharacterized protein ;A0A5J9W7T0 9POAL Uncharacterized protein (Fragment) ;A0A1D6N7I2 MAIZE Putative mediator of RNA Polymerase II transcription subuni…	GATGGTGATCTTGTTCTTCTGGCCCGTCGTCTTGTCCTCCGCCGAGACGTTGAGGATGCCGTTGGCGTCGATGTCGAAGCAGACGGTGATCTGGGGCACGCCGCGGGGCGCCGGAGGGATGCCGGAGAGCTCAAACTTGCCCAGGAGGTTGTTGTCCTTGGTCCTCGCGCGCTCGCCCTCGTACACCTGGATCAGCACGCCCGGCTGGTTGTCCGAGTAGGTGGAGAAGTCCTGCTCCTTCTTGGTGGGGATGGTGGTGTTCCTTGGGATCAAGACGGTCA
#inter	1.38666	4.91406	4.55266	TRINITY_DN69411_c0_g2_i13	NA	A0A287JF80 HORVV Mediator of RNA Polymerase II transcription subunit 13 ;A0A287JF52 HORVV Mediator of RNA Polymerase II transcription subunit 13 ;A0A287JEX5 HORVV Mediator of RNA Polymerase II transcription subunit 13 ;A0A287JF32 HORVV Mediator of RNA Polymerase II transcription subunit 13 ;	TTTTTTTTTTTTTTTTTTTAATGATACGGCGACCACCGAGATCTACACGTTCAGAGTTCTACAGTCCGACGATCAGGATATGGTGCTCTATATTTTTTTGTGAGGTGTATGGTACTCTATATTGATATCCAACATCATTTACTTGAGGATCAATACCATTTTAGGATGCATGGTCACTTTGGTGAGAATATCATTTTGTATATCAATCAGAAAGTATCCATTTTCCGAACCACAAGATCAATTGTGTTGGTTTTCATTGTGTTACCTGTGATACTACAGGTATGTTCTGTTTTCAGTTTGAAGAACCGTCCGTTTTGCTATTGTGATTTCAGTACCACTCATGATGTGCCAAGCAAGCAATGCAGGATCACTTGACTGGATCTTGGTGCTTTCATTTTT…
#inter	1.73216	1.0811	1.10821	TRINITY_DN69811_c0_g8_i1	GO:0009909;GO:0016592;GO:0050832;	A0A0Q3HT03 BRADI Uncharacterized protein ;A0A0Q3EY92 BRADI Uncharacterized protein ;A0A287S6Y0 HORVV Uncharacterized protein ;A0A0Q3LFK3 BRADI Uncharacterized protein ;A0A1D6IAK8 MAIZE Mediator of RNA Polymerase II transcription subunit 8 ;J3LPW8 ORYBR Uncharacterized protein ;A0A0D9XGP8 9ORYZ Uncharacterized protein ;A0A1D6IAK7 MAIZE Mediator of RNA Polymerase II transcription subunit 8 ;A0A453L…	TTGGCCTTCCTGTTCCTGTATCTTTGCAGCTTGTACCTTGTCCAATGTAGGACCAAGATTTGCCCCCTGACGGGTTCCTAGACCGTAAGTCTTACGGCACTCAGCAATTACTCTCTCAGCAGTTTCACACGCACTTCCAATCATTGATATCCGAGCCTTTAACTTGTCGATTTGCAAAGGCACGGGTAGGTTCGTTATCCCAGCCAACAAGTGCTCCCTCTTTGTAGTTTCCTCAATTTCCATCTCAGGTAAGAGCTTTGACGACAGCATTACAGGTAGTATTGAGGCGTTCTCGGCGT
#inter	1.27531	1.32646	1.73237	TRINITY_DN72963_c2_g15_i2	GO:0003712;GO:0005484;GO:0005507;GO:0006357;GO:0006886;GO:0016021;GO:0016192;GO:0016491;GO:0016592;	A0A453SWD6 AEGTS Mediator of RNA Polymerase II transcription subunit 17 ;A0A453SWG4 AEGTS Mediator of RNA Polymerase II transcription subunit 17 ;A0A453SWE6 AEGTS Mediator of RNA Polymerase II transcription subunit 17 ;A0A446PJR9 TRITD Uncharacterized protein ;A0A3L6Q2I9 PANMI Uncharacterized protein ;A0A1E5VVY2 9POAL Syntaxin-124 ;	TGACTTTTTGTTTTTTTTTTTTTTTAATGATACGGCGACCACCGAGATCTACACGTTCAGAGTTCTACAGTCCGACGATCAATAAGGTCCAGGTCTGTGTTCGTGGCGACTCAGATGTCTCTCGCAGGATTCGGCTTCCTCCTCCGGGCCGCCATGGTGGCGGAAAGAGGCTGTGGAGGGCTGGTGCTGCTGGGAAGTTGAAGGGAGTTCAAGTGTCGCGGTGGCGCCAGGATTTCAACCTCCTTCGGAGGCCCCTTCGTGGATTCACGGCGACGCACAGATTCCTGCAGAGACCAAGTGGTTTCGTCCCCGGTCTCGGCATGGAAGGTCGCCGTTCGAGTCCTCTGCCTGCCGGCGGTTGCAATGGACTGGATTGCGTTTCTGGTCTTTTATCTAGGG…
#inter	2.50407	3.32294	2.60064	TRINITY_DN75520_c1_g2_i8	GO:0000381;GO:0003676;GO:0003723;GO:0003899;GO:0005634;GO:0008270;GO:0016607;GO:0045292;	A0A452XR43 AEGTS Uncharacterized protein ;A0A287ELL7 HORVV Uncharacterized protein ;A0A452XR51 AEGTS Uncharacterized protein ;A0A287ELL4 HORVV Uncharacterized protein ;A0A0M4FPQ8 TRIMO Putative DNA-directed RNA Polymerase II subunit rpb11 (Fragment) ;A0A452XR32 AEGTS Uncharacterized protein ;A0A0M3R8D0 TRIMO Putative serine/arginine-rich splicing factor 4 (Fragment) ;A0A452XR35 AEGTS Uncharacteri…	CTCGCGGATCAGGTGGTTCACGTGAACGTGAATATGTGGGAAGAGGTCCTGCTCCAGGAACAGGGCGTTGTTTTAACTGTGGTATTGATGGTCACTGGGCCAGAGACTGCAAGGCTGGTGACTGGAAGAACAAATGTTACCGGTGCGGAGAAAGGGGCCATATAGAAAGAAACTGCCAGAATAGTCCCAGGAGTTTCAGGCGCGAGAGAAGTTATTCACGGTCACCATCTCCACGCCGTGGACGGGCCCGCAGTAGGAGCTACAGCAGAAGCAGAAGCCGTAGTTATAGCCGATCAAGGTCCAGGTCCTTGTCTGAATCTCCCAGAGGGCGTCGCCGGGAGCGTGATGCAAGATCAAGGAGCCTTAGCTACAGCAGGAGCCCCAGGAGATCACTTTCCC…
#inter	9.65201	5.14921	5.07547	TRINITY_DN77078_c2_g4_i3	GO:0003677;GO:0003899;GO:0006351;GO:0032549;	A0A0A9H4U8 ARUDO Uncharacterized protein ;M7ZR09 TRIUA DNA-directed RNA Polymerase III subunit RPC2 ;A0A0A9VDE3 ARUDO Uncharacterized protein ;A0A0E0Q5B7 ORYRU Uncharacterized protein ;	TTTCTATTTTTTTTTTTTTTTTAATGATACGGCGACCACCGAGATCTACACGTTCAGAGTTCTACAGTCCGACGATCTATACTTCACCACATCCAGTGGGAGGGCGCAGGAGCTCGCAGCTGGGGTAGGCCATAGGGGCAGCCAGGAAGGACGGCAGCTCGGTCTGAGGGCAGAGTGGCCCAGTCCCAGCCTCCCAGGCGTCGATGGAGACCGGTATTGCAAATCGGTGGCAAGAGAAAGAAATGGAGATGGGTCTAGCTTGAGGCACTGCCGCAGCGACATCCAAGCTCCTGGGTTCTAGCAGCTCGGCTGCTTGCCTCGCAACGAAGGAGAGCAGATCCTAGAGTTGCTTGGTTGGATTTCTGAGTATCTCGGTTGAACTGCAGCAACAGATGAGGT…
#inter	1.92083	3.17616	2.17475	TRINITY_DN70423_c3_g1_i3	GO:0005524;GO:0042026;	F2EE28 HORVV Predicted protein ;A0A287F6U7 HORVV Uncharacterized protein ;A0A3B5ZRV3 WHEAT Uncharacterized protein ;A0A446JSP2 TRITD Uncharacterized protein ;M8BG11 AEGTA chaperonin CPN60-2, mitochondrial ;A0A3B5YV41 WHEAT Uncharacterized protein ;A0A446IT70 TRITD Uncharacterized protein ;A0A3B5XXN8 WHEAT Uncharacterized protein ;A0A452YCI1 AEGTS Uncharacterized protein ;A0A287F6S1 HORVV Uncharac…	ATCGTGATGTGACTGGAGTTCAGACGTGTGCTCTTCCGATCTTTTTAGTTCTGTAACAATAGATCTTGATTCTTGAGTACCGCGTACAGAAAAAAAAAAAAAAATCTCTACATGAGCCAACATCGTCTGGTAGGAGGCCCACTGCAGCAGAGACCTGGTCCGGCTCGCCACCGCTGTGGAGGTGAGCCCAGGGCGTAGGTAGTGCACAAGTTGCTGGGACTGCGGGTTGAGCCTGACCCGCTACAGTATTTGGTAATACTAGCAGGACTGCATGTTACAAAGTGCACTCTTTTAAAAGATTGGATCTTCTGCAGAAGGTGTCATGTCAATTCCGATGAACAGTTTTAGCTCTACTTTTATTCACCCCAACACTAGTTCCGTTTGGAACTGAGATATACC…
#inter	1.03396	3.70519	1.6211	TRINITY_DN73955_c0_g2_i11	GO:0005524;GO:0042026;	A0A287F6R2 HORVV Uncharacterized protein ;A0A287F6V2 HORVV Uncharacterized protein ;A0A452YCB9 AEGTS Uncharacterized protein ;A0A452YCE2 AEGTS Uncharacterized protein ;A0A452YCC4 AEGTS Uncharacterized protein ;A0A287F6S0 HORVV Uncharacterized protein ;A0A452YCI6 AEGTS Uncharacterized protein ;A0A1D6KTZ4 MAIZE chaperonin2 ;A0A452YCC7 AEGTS Uncharacterized protein ;A0A287F6W2 HORVV Uncharacterized …	CGACGATCAGCGAGACTCCGTCGGGAGAATTCCATACGAGGTCGCGGTGAAGCGAGGGCACGCCGCGTGCGCGGCAGTATGAGGAGGAGGAGGGTGGTGATGGCAATGGTGGCAGTCCCAAGCAGGCAGTCAACTCTGGGGAAGAGGGGAGGAGGGAATCTGGTCCTGGTGCAGCAGCTGCAACCAATGTTGGTTGTGGATACCAAGAAAGTGGCATGGAGCACAACCTGCCTGATAGCCCCTTTGCCTCCCCCACCAGTGCTGCTGCTGCTGAGCAGCAGACAGCTCACACTGGTAGCATCAGCAGCTCCCACCCGGTGGCCTTGTCTCTGTTCCCCTCTGCTAAACCTCTCTACAGCTCTTGCTTCTCCCAAGTGCCCAGGTTCTCATCTGGGCATG…
#inter	1.23023	3.82328	1.76479	TRINITY_DN73955_c0_g2_i2	GO:0005524;GO:0042026;	A0A287F6R2 HORVV Uncharacterized protein ;A0A287F6V2 HORVV Uncharacterized protein ;A0A452YCB9 AEGTS Uncharacterized protein ;A0A452YCE2 AEGTS Uncharacterized protein ;A0A452YCC4 AEGTS Uncharacterized protein ;A0A287F6S0 HORVV Uncharacterized protein ;A0A452YCI6 AEGTS Uncharacterized protein ;A0A1D6KTZ4 MAIZE chaperonin2 ;A0A452YCC7 AEGTS Uncharacterized protein ;A0A287F6W2 HORVV Uncharacterized …	TTGGTCTTTTTTTTTTTTTTTAATGATACGGCGACCACCGAGATCTACACGTTCAGAGTTCTACAGTCCGACGATCCAATGGTGGCAGTCCCAAGCAGGCAGTCAACTCTGGGGAAGAGGGGAGGAGGGAATCTGGTCCTGGTGCAGCAGCTGCAACCAATGTTGGTTGTGGATACCAAGAAAGGTTCTCATCTGGGCATGGAGCCATTGGGCTGTGAATAGAGCAGGAAAAGGGCCCTCATCACATCAGCTAAGGGTCATGACCCCATCAAGTGGAAGTAGAAAACAAAGGAAAAACTTTAACAAAGTCTAGGTGTATCTTCAGTTCAGAGAGAGGGACAGCAGCAACTCAACAACAACAGCAACAGATTAAGAAAGGAAACAAGTCAGTCCTAGGTT…
#inter	1.46203	1.91867	1.90501	TRINITY_DN63307_c1_g5_i1	GO:0003723;GO:0004176;GO:0004252;GO:0005618;GO:0006515;GO:0009368;GO:0030145;GO:0045735;GO:0048046;GO:0051117;	A0A287UBS2 HORVV ATP-dependent CLP protease proteolytic subunit ;A0A287UBM0 HORVV ATP-dependent CLP protease proteolytic subunit ;A0A0A9DHY2 ARUDO Uncharacterized protein ;A0A287UC90 HORVV ATP-dependent CLP protease proteolytic subunit ;A0A287UBL8 HORVV ATP-dependent CLP protease proteolytic subunit ;A0A287UBV4 HORVV ATP-dependent CLP protease proteolytic subunit ;A0A368R3U5 SETIT Uncharacterized…	CGACGATCCACCGGGCCCTACCGCGCCAACTTCCTGCTCGACTCCGTCGCTGATTCTTTCTTGCAAAAGAAGAGAGAAAGCCCAGGAAGCACGGCTGAGAGAGGAACACGAACACCGATCCCCCACTCCACCCCGGAGAAAGATCCGATCCGGATCGGAGCACACGCATCGTCGTCTCCGCTCGGACTCGCCATTTCCATATCCATCTCACACTCTCCTCACCTGCACGGATTCGTAGCAACCTTCCCATCTCACATCCGCCAAGTCAGTACCACCACTCCGCCAGGGGAGTTCCCACCCAGGAACGGAACCCAGAGCAGGTGCCAAGCCATGACGACCACCACAATCGCCAACCTCGCCGGCGCCTCCCCGCTGCCCACCTTCGCGCCGAGGCCCAGG…
#inter	3.18658	2.62197	2.79194	TRINITY_DN65987_c0_g1_i11	GO:0004176;GO:0004252;GO:0004553;GO:0005975;GO:0006515;GO:0009368;GO:0016021;GO:0051117;	A0A287KX90 HORVV ATP-dependent CLP protease proteolytic subunit ;A0A287KX85 HORVV ATP-dependent CLP protease proteolytic subunit ;A0A287KX83 HORVV ATP-dependent CLP protease proteolytic subunit ;A0A0E0JJD7 ORYPU Uncharacterized protein ;Q8LKH2 ORYSI ATP-dependent CLP protease proteolytic subunit ;A0A1D6FIY5 MAIZE ATP-dependent CLP protease proteolytic subunit ;K3XMD5 SETIT ATP-dependent CLP prote…	AGATGATCTGGTGACTGGAGTTCAGACGTGTGCTCTTCCGATCTGATGAGGATGTATCTCCAGTACAATCCCACCATTATGACCTGCTATCATTATTTTGTTGATTTTTATCTCCATCTCTCGGTGCCGTCCTTTCAATTGGTTGCCGGAACTGGGCCATGCATGGTGACTAAGTTCTATAGAGTAAGGACGGGTCTAGCGAGCAATCAGGGGCTGGTTAGTCCGTTCCAGCCATCGGTCTTGATATGGAAAAGGTTCTATCTGCCCGAGAAGCCACACCAAGCCGACCGGTTAATTCAGAGTTCACACCGGGAAAAACTCCCTCCACATTCCACACCCACGTGCCCCCGGGTCCACCTTGTCCCCTTTACCCCTGGGTCCACATTCTCTGCCCTTTGG…
#inter	2.21331	2.50753	3.68443	TRINITY_DN80520_c2_g1_i7	GO:0005524;GO:0008233;GO:0019538;	A0A0E0K0J0 ORYPU Uncharacterized protein ;A0A0D9YT13 9ORYZ Uncharacterized protein ;I1IA46 BRADI Uncharacterized protein ;I1IA47 BRADI Uncharacterized protein ;I1P0V7 ORYGL Uncharacterized protein ;A0A0E0NFQ8 ORYRU Uncharacterized protein ;A0A0E0CLD7 9ORYZ Uncharacterized protein ;A0A0E0G7K5 ORYNI Uncharacterized protein ;A0A0E0CLD5 9ORYZ Uncharacterized protein ;Q8GT62 ORYSI ATP-dependent CLP pr…	GGAACCTGCGGGCCAAAGCCTTATCCTTCTCAAAATGCATCCGGTGTTCATCTAAAGTCGTAGCCGCAATGCACTGCAGTTCACCTCTTGCAAGTGGGGGCTTTAGCAAATTGCTAATATCGAGGCCAGAACCCTTACCCTTTCCGACAGTTCCAGATCCAATTAGATTGTGAACCTCATCGATGAAAAGAATAACATCACCTGCTTCACGGACTTCACGAATTAAACCAGTGACCCTGGACTCCAATTCGCCCCTCTCCTTTGCACCAGCAATAAGTAGGCCAACATCCAGTGACATTATACGCTTTGCCACGAGGTAAATGGGGACATCGCCATTCGCAATCCGAAGAGCGAGCCCTTCGGCGATTGCAGTTTTACCAACACCTGCCTCTCCCAAAA…
#inter	5.47048	5.15383	5.26493	TRINITY_DN63928_c0_g3_i1	GO:0006457;GO:0009506;GO:0051087;	A0A0E0MFP8 ORYPU BAG domain-containing protein ;A0A4U6UYD2 SETVI BAG domain-containing protein ;A0A368QSX5 SETIT BAG domain-containing protein ;B7ZYX3 MAIZE BAG domain-containing protein ;A0A3L6F8I7 MAIZE BAG domain-containing protein ;K7TSD8 MAIZE Orphans transcription factor ;A0A1D6KEN2 MAIZE Bag domain containing protein expressed ;K3ZL35 SETIT BAG domain-containing protein ;A0A4U6TIR6 SETVI B…	CAGACGTGTGCTCTTCCGATCTTCTCCGTGTGTGCTGCATCAACGGAGAAAGAATCCGATCCAATCTGCACAACGCCCTGCTCCCCGGACTGCTGCAACTCCGGCGCCATCCCACTCTCCAGCGCATCAGGAGCCTCGCACATCTCGACGGTATCCGCCACCAGAGACTCCTCGGCCGCGGGCACCAGCGGCACCTCCTGTGCCGGCTTGGCCTCGAGGGCGTCGACGGCATCCTGGAGCGCGAGCACCTTCCTGGTCACCTTCTTGCGGTACTCCCTGACGCCGCGCACCGCGTCGAGGCGGAGCACCAGGCGCATGAGCTCCTCGCCGACGCCGATCCTGATCGTCGGACTGTAGAACTC
#inter	6.06146	7.56421	8.25227	TRINITY_DN11097_c0_g1_i1	GO:0046983;	R7WDE1 AEGTA transcription factor UNE10 ;	ATTGAACGAGAAGAGAACTAAGGCAAGGCTGGTGATGTGCCACTGTAGGGGGAGCTCAGAGAAAGTAGAAGTGCTTTCCTTCACGCTGAGCGTGAACTCTTGATTTCGCTATACGAGGAAGATTGCTTATGACATCAATCAGCTAAGTCCGTCTGTCGAAGAATTTTGCATTGCATTCGATGTTTAGAGTAAGAGTCTAGAGTGTTTGGTCTCGCTTTCCAATTGTATCGGCTGGCAATATGCCATAGCGGCAGGTTCTGAATCTCCCCCTCGCTCACACCAATGCGCGACTAAGGCCGTACTTTTTTAGATATTCTCAAATCCGGATGGGTTTTATCTCCCGTGAACTAATAGG
#inter	3.61035	6.83114	7.13375	TRINITY_DN21994_c0_g1_i1	GO:0003677;GO:0005634;GO:0006355;	A0A453KCL3 AEGTS NAC domain-containing protein ;A0A287R181 HORVV NAC domain-containing protein ;A0A287R176 HORVV NAC domain-containing protein ;Q4U0D5 WHEAT NAC domain transcription factor ;A0A446SXV2 TRITD NAC domain-containing protein ;Q4U0D4 WHEAT NAC domain transcription factor ;A0A0P0Y6B4 ORYSJ Os12g0123700 protein ;A0A182BVF6 ORYSA transcription factor ;Q0IQG2 ORYSJ Os12g0123700 protein ;Q0…	GAGCTCATCGTCCACTACCTCTCCCGGCAGGCCGCCTCCATGCCCTGCCCCGTGCCCATCGTCGCCGAGGTCAACATCTACAAGTGCAACCCATGGGACCTCCCCGGCAAGGCCTTGTTCGGGGAGAACGAGTGGTTCTTCTTCAGCCCCAGGGACCGCAAGTACCCCAACGGCGCGCGCCCCAACCGCGCCGCCGGGTCCGGCTACTGGAAGGCCACCGGCACCGACAAGGCCATCCTGTCCACGCCGGCCAGCGAGAACATCGGCGTCAAG
#inter	7.06307	5.96056	6.91538	TRINITY_DN25198_c0_g1_i1	GO:0003677;GO:0003700;GO:0005634;GO:0030154;GO:0043565;GO:0044212;	A0A453BB22 AEGTS Uncharacterized protein ;A0A446M501 TRITD Uncharacterized protein ;M8BI57 AEGTA transcription factor MYB39 ;A0A1B2FQW9 WHEAT MYB transcription factor 74 ;A0A453BAR0 AEGTS Uncharacterized protein ;A0A2X0SML3 WHEAT Uncharacterized protein ;A0A446M503 TRITD HTH myb-type domain-containing protein ;A0A446KUZ4 TRITD Uncharacterized protein ;W5B5Z3 WHEAT MYB transcription factor 80 ;A0A…	GGTGCAGACCAGTTCATGCCGCCCAGCTCGGCGTACCAAATGCCAGCCCTGGTCCACGCGAACCCCGCGCACCAGGATCACATGGTGGCCTGCGCTGACTACACGCACCTCCCTGCATACGATGGCCAGGTCGACTACATGCCGCCGTTGATGCAGATGGTGTCAGACACGTCCCACCAACAGTGGAGCGGCACGGTCAGCAGCAGCAACAACAACTGCAACGTCGGCTCCGGCGTGTCCACGCCGTCGTCGAGCCCCGCTGCGGGGCGCGTGAACTCGGCTTCGACGACGACAACGTTCTGCGCGAGCGCCAGCAGTTTTGACGCCATCAGCGCCGCCGACGCCGCCGGACTGTTCGACATGCACCTGTCCGATCTCCTTGATGTGAGCGACTACATG…
#inter	3.01108	3.96602	3.38689	TRINITY_DN28906_c0_g2_i1	GO:0005634;GO:0009867;GO:0010150;GO:0046872;	A0A3L6SS86 PANMI Zinc finger CCCH domain-containing protein 2-like ;A0A3L6R3H3 PANMI Uncharacterized protein ;A0A0E0MSJ1 ORYRU Uncharacterized protein ;B7EQW0 ORYSJ C3H transcription factor ;A2WLL6 ORYSI Uncharacterized protein ;A0A0D9Y4F8 9ORYZ Uncharacterized protein ;A0A0E0FHH1 ORYNI Uncharacterized protein ;I1NL16 ORYGL Uncharacterized protein ;A0A0D3EKK2 9ORYZ Uncharacterized protein ;A0A0E0…	GGCGGCGGCAGGCGGTGCCGTCCTTGCAGGGCTGCGTGCGGTAGCGCGCCGGGTGTAGCCAGCACTCGAAGACGCCGTGCGCGTAGTCGCAGGCGTCGCCGCGCTTGCAGCCGCCCTTGCGGAAGTCCGGGCAGGCGGCGCCGGAGTAGTGGTACTTGCGCGGGTCGCGGCGCCGCGCCTTCTCGCCCGGGTGCGCGAAGGGGCACTCGGTCCAGTCGTGATCGTCGGACTGTAGAACTCTGAACGTGTAGATCTCGGTGGTCGCCGTATC
#inter	2.19384	3.42955	3.29041	TRINITY_DN30092_c0_g1_i1	GO:0003677;GO:0003700;GO:0005634;GO:0043565;	I1I6Y1 BRADI AP2/ERF domain-containing protein ;A0A287RD87 HORVV Uncharacterized protein ;N1QWN2 AEGTA Uncharacterized protein ;A0A0A9K386 ARUDO Uncharacterized protein ;A0A453KQ10 AEGTS AP2/ERF domain-containing protein ;A0A0P0XMM7 ORYSJ Os09g0369050 protein (Fragment) ;A0A287RDF5 HORVV AP2/ERF domain-containing protein ;A0A446U8N6 TRITD AP2/ERF domain-containing protein ;A0A1S5WIH3 WHEAT WXPL1B…	TCTTCTTTTTTTTTTTTTTTTTAATGATACGGCGACCACCGAGATCTACACGTTCAGAGTTCTACAGTCCGACGATCTGGGACGAGTCGGAGACGTTCATGCTCACCAAGTACCCGTCCTACGAGATCGACTGGGACTCGCTGCTCGCAACCAACTAAGCTCCTCACTACTACTAGTCATCAGTGTCATGTACTCCCTCCCTTCTTTTTTAATTGACTCAAATTGACTCAGATTTAGTACAAGTTTGTACTAGATCGGAAGAGCACACGTCTGAACTCCAGTCACGTGAAAAACTCGTATGCCGTCTTCTGCTTGAAAAAAAAAAAGGGCTTGGATG
#inter	6.14571	5.06624	4.48599	TRINITY_DN41788_c0_g1_i1	GO:0001228;GO:0005634;GO:0046983;	A0A3B6GZT6 WHEAT BHLH domain-containing protein ;A0A446QBD1 TRITD BHLH domain-containing protein ;A0A3B6FW03 WHEAT BHLH domain-containing protein ;A0A077RZI7 WHEAT BHLH domain-containing protein ;A0A453GDX8 AEGTS BHLH domain-containing protein ;R7W1E9 AEGTA transcription factor bHLH84 ;A0A446P129 TRITD BHLH domain-containing protein ;A0A3B6EP59 WHEAT BHLH domain-containing protein ;I1IK27 BRADI B…	GAGATGATCTGATGACTGGAGTTCAGACGTGTGCTCTTCCGATCTGCAAGGCACGATCTTATTCTAACTTACAATAAGCAAAATAACAATGCAAAGTCAGTGTTAAAATCTAAGAACAAATGCACGATGCAATCAATTTGACTTGATAGCAACACATCTTCGGATTATGGCCAGTTCCGCCATTTACTGACACTTGTCATTCTTGGTCTGCGCCAGTTCTCAGGCTGAGGCTGATGTCCATACCGTTGTAGGCGAGGGGTGCGTACATCCAAGTCTCATCAGAGCTCAAGACCTTTATTTGCAGCTGCAGAAACTTGATCGTCGGACTGTAGAACTCTGAACGTGTAGATCTCGGTGGTCG
#inter	2.30763	1.93727	2.1814	TRINITY_DN48417_c0_g1_i3	GO:0003677;GO:0005634;	A0A1D6KQ79 MAIZE Multiprotein-bridging factor 1a ;I1HD55 BRADI HTH cro/C1-type domain-containing protein ;C0PKT6 MAIZE HTH cro/C1-type domain-containing protein ;A0A317YHP8 MAIZE Multiprotein-bridging factor 1a ;B4FGM4 MAIZE Endothelial differentiation-related factor 1 ;K3YK41 SETIT HTH cro/C1-type domain-containing protein ;A0A4U6U861 SETVI HTH cro/C1-type domain-containing protein ;B4FI06 MAIZE…	AACCAAGACTGATTATATAGGTTCAGGCATTCAGAAACAGTTCACATCGATGAGAACCCACTGGCGAAACGAAACCCAGATACGCAGAAGCTAGTTATAATTACATTCACCCAAGCCTAAGCGACATATCAGTTCAAGGGTTTCTTAGGGTCGCATGATTTAGTAGACTGGCTCTATAAGGTCTTAGCCAACATCAATTTTAGCGGTAAAACTTGCCCAGCCAAGCTCTCTTGAAAGCCTGAGCTCCTGTCAGATGTGAGCCGGCCTTCACTTCTTGCCTCGCAGCTTTGTACCAAGAGCCCTTTCCAGCTTGGCGATGATCTGTTGGTTCGGGATGGCCTTGCCTGACTCGTACTCCTGGATGACTTGTGGCTTCTCATTGATCATCTGTGCAAGCTG…
#inter	4.35931	6.40182	3.35309	TRINITY_DN49722_c0_g1_i1	GO:0003677;GO:0003700;GO:0005634;GO:0010200;	A0A287GNT3 HORVV AP2/ERF domain-containing protein ;F2E6F5 HORVV Predicted protein ;A0A446KCR1 TRITD AP2/ERF domain-containing protein ;A0A3B5Z5R0 WHEAT AP2/ERF domain-containing protein ;A0A3B5Y731 WHEAT AP2/ERF domain-containing protein ;M4Q8L6 TRITD AP2/ERF domain-containing transcription factor ;A0A3B6A338 WHEAT AP2/ERF domain-containing protein ;A0A452ZYX1 AEGTS AP2/ERF domain-containing pro…	GAGACGACGACCACCACAACAACGACGACGTCGTCGTACTGGTCGCCGGAGGGGGCGTTGTCCGTCGCCGACGCGGACTGCTCGCTGGAGAAGATGCCGTCGTTCGACCCGGAGCTGATCTGGGAGATGCTCAACTTCTAGCTTGGAAATTAGGACTAGACACGAAGCCAACCATGGTTGGGTTGGGGTGTCCGAGCTCGTAGGATTTGCAGGTAGCAGGTGCCGGATTTTTCATCTGT
#inter	5.85176	6.51507	8.75888	TRINITY_DN52988_c0_g1_i1	GO:0000978;GO:0003700;GO:0005634;GO:0034605;GO:0043565;GO:0061408;	F2DDQ1 HORVV Predicted protein (Fragment) ;A0A453LSI4 AEGTS Uncharacterized protein ;F4ZC56 HORVV Heat shock factor A2a (Fragment) ;M8AYV3 TRIUA Heat stress transcription factor A-2a ;A0A287SBJ1 DOMAIN domain-containing protein ;I1GKP1 DOMAIN domain-containing protein ;A0A287SBC8 DOMAIN domain-containing protein ;A0A2K2DIQ0 DOMAIN domain-containing protein ;A0A287SBD8 DOMAIN domain-containing pro…	AACACCTATGTAAGCCTAACGACATCTAATTTGTAGCAGATGCGAATTGAGCCTGATATCCTTGCATCAATTGCAGGGGTTCAGGAAGGTTGATCCGGACAGGTGGGAGTTCGCGGCGGAGGGGTTCCTGCGGGGGCAGAAGGAGCTGCTGAAGACGATCAGGCGGCGGCGTCCGCAGTCGAGCACGCCGCCCACGCAGCAGCAGCAGGA
#inter	1.0295	1.25997	1.20996	TRINITY_DN53948_c0_g1_i2	NA	A0A0Q3J3Q1 BRADI Bromo domain-containing protein ;A0A0A9EW28 ARUDO Uncharacterized protein ;A0A3L6Q150 PANMI transcription factor GTE10 ;A0A3L6PL24 PANMI transcription factor GTE10 ;C5Y629 SORBI Bromo domain-containing protein ;A0A1E5UIK1 9POAL Uncharacterized protein (Fragment) ;A0A1D6EHI5 MAIZE transcription factor GTE12 ;A0A1D6EHJ1 MAIZE transcription factor GTE12 ;A0A3L6G165 MAIZE transcripti…	GAAAAGAACCATTCCACTGGACAAAGAGGTCGCAAAGCATCCGTCTTCAACGGCAACTAAAATGCGTATATACTGCATTTCACTAATCTTTTTTCTCTCAATTGTTTTTACAGGTTGGTCGTACAAGGAATTCACTATAAATAGACTCTGAACACCTACAGCATGCATTGCCATCATTTTGTTCCGGACAGCCAGAAAGTCTAATCACTCCATTTCAGAGTTGGCGGAGACATTATGGGGGACTTGGACGCACAACCCACAAGAACTCTCTACTCCGCTTATGACATAGCTTCGTTGCAGGATAGAGTCACATAATCTTATAGCCCCGTCGAAGAAAAAAATGGATGCTTAAGAGACATGCTAGCCGCAGCAGCCAATCTCTCCTTCCTCCACATCAAC…
#inter	3.1423	3.75196	3.03224	TRINITY_DN53952_c0_g2_i1	GO:0000978;GO:0003700;GO:0005634;GO:0034605;GO:0043565;GO:0061408;	A0A3L6DQC0 MAIZE Heat stress transcription factor A-4d ;A0A2T7EB59 DOMAIN domain-containing protein ;A0A2S3HA79 DOMAIN domain-containing protein ;A0A4U6VE98 DOMAIN domain-containing protein ;K3Z657 DOMAIN domain-containing protein ;A0A1D6FU61 MAIZE Heat stress transcription factor A-4a ;C5Z1H3 DOMAIN domain-containing protein ;J3M949 DOMAIN domain-containing protein ;A0A3B5Y5R5 DOMAIN domain-cont…	GGTCTACTTTTCGAAAACCATAGGTGTTGAGCTGCCTGATGAAGCTGGAGAAGTTGTTGTGCTTGAAGTACTTTGGCAGCAGGTCCCGCGAGAAGTCGGGCGGGTTCCAAACGACGAAGCTGGCGCCGCCGGCGCCCCAGGAGACGACGCGGTTGGTCGAGCGGTCCTCCACCATCTCGTAGGTCTTGATGAGGAACGGCGGCGGCGCGCCGCCGCCCTGCGACTGGGAGCCATCCATGCCCGGAAGCCGGATCCTTAGCCAATTGCAGCAATCACTCTGCCTCGACGCGGCTTGGAAGAAAGTCTGAAGCCTTGACAACCCGATTCGACCCAGATCCTCTTTTTTCCACACCGGCAAACTTCGCGCGCGCGGCGGAAATTTCTCAGCAATGGCCGGTG…
#inter	4.57288	3.89114	3.9348	TRINITY_DN56137_c0_g1_i1	GO:0046983;	A0A453N3R6 AEGTS TTF-type domain-containing protein ;A0A453N4M7 AEGTS TTF-type domain-containing protein ;A0A453T7V0 AEGTS TTF-type domain-containing protein ;A0A453N3T3 AEGTS TTF-type domain-containing protein ;A2WWQ0 ORYSI TTF-type domain-containing protein ;A0A1D6L684 MAIZE General transcription factor 2-related zinc finger protein ;A0A3L6F457 MAIZE Zinc finger MYM-type protein 1 ;A2ZKQ2 ORYSI…	AGACCAAATACTCTAGCACAATGTCATTGTTTACCAAAATAATGGATAAGGGTAAAATACCCTTACACTTAGTCTTGCATCAGCAACCCGTTTCTTGCATTGCTTTTTAATCACCTTGTCAATATGAGACATATTATTTTTCAGGCTCTCATAACATCGAACAACGAAATTGTGGGCTGAACTCGGACTAGTTCCCACATGTGTGAGAAGAGCACAATCTTTTCCATCATTGACCTTATTCCACTTATCAAATCCTTTGACTGAAAATGTGTCTGAACCACACTTACCAATTGGCTTTTTTGAAAAGAAAAACAAGACAAGCAATAGGCACAATTTTTATAAGGTGAATATTCCAACCATGAAAAATTTGCGAACCAAGCACTCTGAAATCGGCGACGG…
#inter	3.90029	5.78029	3.88928	TRINITY_DN56691_c0_g1_i4	GO:0003677;GO:0005634;GO:0006355;GO:0042803;GO:0043565;GO:1901002;GO:1902584;	A0A453M804 AEGTS NAC domain-containing protein ;A0A446UT86 TRITD NAC domain-containing protein ;A0A446UT96 TRITD NAC domain-containing protein ;A0A1C7A8B0 AVESA NAC transcription factor ;S5CKU9 9ORYZ NAC19 (Fragment) ;S5CSK3 ORYPU NAC19 (Fragment) ;S5CG53 ORYLO NAC19 (Fragment) ;S5CHH3 ORYRU NAC19 (Fragment) ;S5CKT6 9ORYZ NAC19 (Fragment) ;S5CKM5 ORYNI NAC19 (Fragment) ;	GCGATGATGGGCACGGGCAGGCGCTGGCCTGCGGCCTTGCGGCAGAGGTAGTGCTCCACCAGCTCGTCGTCCGTCGGGTGGAACCGGAAGCCTGGGGGCAGGTTCAGGTCCGCCTCCGCGTCCCTGTCGCGCCTGCGCACGGCCATCCCCATGTCTTGTGTAGGTATATGGTGATCCTCTGCTGTTGGTAGAAAGATGGATAGATGTTGCTGCCTTGCTGGTTGATGATGGTTCGTGTGTGTGCGGATTGTGGTGGTGGTGGTGATGAAT
#inter	2.24561	1.45081	1.64885	TRINITY_DN57991_c0_g2_i3	GO:0000347;GO:0000727;GO:0003677;GO:0003678;GO:0003688;GO:0003697;GO:0003700;GO:0005524;GO:0005634;GO:0006267;GO:0006270;GO:0006271;GO:0042555;GO:1902975;	Q6Q1B9 WHEAT CCAAT-box transcription factor complex WHAP12 ;A0A1D6FSC1 MAIZE Putative mini-chromosome maintenance (MCM) complex protein family ;A0A1E5WBA0 9POAL DNA replication licensing factor MCM3-like protein 2 (Fragment) ;A0A1D6FSB9 MAIZE Putative mini-chromosome maintenance (MCM) complex protein family ;A0A1Z5RCY9 SORBI DNA helicase ;A0A0Q3K4U2 BRADI DNA helicase ;A0A0Q3G5S1 BRADI DNA helica…	GATCAGATGCCTCGTCAGTGAGCTTTGGCTGAATAAGGTTCTTTGCATAGTGTATATATTTGGAATGCTCATTGCAAATTATTAGCATCATACACAAACAGGTGCCGTTTCGGCAGTCCATACTACTTGCCACAAGCCTAAGCATCACCACAGGAATGGCGGCAGCTACACCGTCTCCAAGCTAAACCAGAGATACCAGAGCAGCAACAACAGAACGAGTGTCAGTCAAACACGACAGTACTAAGTACTAACTAACAACTACACTCCCCAAATCTTACAGTTTACACAGCATCTGACCGAATTGCTGGTCACCACAAACACACATAAGCCAAGGATGATTTGCCAGGGGCCGCCGCCGCCCCCCTCAAGCGCCCCCTCTCGCGCGATAATGGAAATCGC…
#inter	2.62176	3.43624	2.88088	TRINITY_DN58201_c0_g1_i8	GO:0000978;GO:0003700;GO:0005634;GO:0034605;GO:0043565;GO:0061408;	A0A1E5VPP7 9POAL Heat stress transcription factor A-4d ;A0A452ZMM2 AEGTS Uncharacterized protein ;A0A4U6VE98 DOMAIN domain-containing protein ;K3Z657 DOMAIN domain-containing protein ;M8CQB9 AEGTA Heat stress transcription factor A-4d ;A0A3L6RBB4 PANMI Heat stress transcription factor A-4d-like ;A0A452ZML1 DOMAIN domain-containing protein ;A0A2S3HA79 DOMAIN domain-containing protein ;A0A024DAJ6 W…	TCTTTTTTTTTTTTTTTTTAATGATACGGCGACCACCGAGATCTACACGTTCAGAGTTCTACAGTCCGACGATCCAGCGGCAACGGGGCGATGTTCCAGGGTCTGCCCTGCTGGAAACAGACCATTTCAGCAATTGCAAGAAGAGGAGGGTTCCCAAGATCGACTTTTTCGCCAAGGAACCCATGGTGGAGGAACAGCAGGTGCCGTATCTTCAGACTACCGTTGATGAAACACCAAGCATGTTCGATGTGCGGCCCGTAAATTCCGAGCCGTTTGAGAAGATGGAGCTGGCCTTGGCTTCCCTGGAGAGCCTCATCCAGAGGGCAGGCGACTATGCATCTTCGCAAGACATGTACGCCAGTGTTGCCAGCGCTGCTCTAGCTGTTGGAGATTTGCAGA…
#inter	4.73848	5.16402	5.20073	TRINITY_DN58644_c0_g2_i2	GO:0003677;GO:0005634;GO:0006355;	M7ZU28 TRIUA NAC domain-containing protein 29 ;A0A446SXV2 TRITD NAC domain-containing protein ;Q4U0D4 WHEAT NAC domain transcription factor ;A0A446U3G7 TRITD NAC domain-containing protein ;Q5DM36 WHEAT NAC domain transcription factor ;A0A453KBX2 AEGTS NAC domain-containing protein ;A0A453KCJ0 AEGTS Uncharacterized protein ;A0A3B6MMY5 WHEAT NAC transcription factor 29 ;N1QYV5 AEGTA NAC domain-cont…	CATGGCTGCCTTCCAGCCGCCGGAAAGCCCACTGATCTACGGGCAGCCTCCATGGCAACAAACACTTAACTATAACAACAGTCACCTCGACGTGCCGCAGCTAGATGACGGCCGTGATTACGCTAATGGTAATAACAAGTATAACGGGATGAAGAGGAGGAGATCCAGCAGCAGCTTGCTCTGCAACCAGCTGCAGCTCCCGGCGGATCAGTACAGCGGCATGCTCATCCACCCCTTCCTGAACCAGCAGCTGCACATGTGAAAATCAGTCACAGACCCCCGGCCGAGAACTTGGAACCGGAGTGTTTTACCGATCGCTGTTCCATTTGAACCTGCTGTAGATCGATCGCGTTGTGGCAGATCGGCGAGAATCTAGCTGTGTGTGCCGTGACCGATACG…
#inter	4.11191	5.82907	3.92818	TRINITY_DN58901_c0_g1_i1	GO:0003700;	A0A4D6WHU8 POAPR Common plant regulatory factor 1 protein ;A0A2S3HT97 9POAL BZIP domain-containing protein ;A0A2T7DIW3 9POAL BZIP domain-containing protein ;A0A3L6SPI7 PANMI G-box-binding factor 3-like ;A0A2T8IKU5 9POAL BZIP domain-containing protein ;K3XJ56 SETIT BZIP domain-containing protein ;A0A4U6UKX8 SETVI BZIP domain-containing protein ;A0A0E0JLY6 ORYPU BZIP domain-containing protein ;A0A1…	GGATAAAAATACACTCGGAAATAATATATAATAGTATATGACTATCATATTTCGACTGTTCGCGTTGCTGTTTACAGATTTTGCAGGCTCGGCGCTCAATGGGTTCACCATTAGGGGCACAAAGGGATGCGAGAAACCTCCACCATGCGAGTACATCGCAGTATATGGCTTCCCCAAAGCAGATGGTGGTAGAGGCTGAGGACCCCACATATATGGCGGAGGAGCATGTCCTGGAGGTAGTCCAGGGCCAAAATATGTTGGCGGCACGAACCCTGGGCCATAATATGCCTGCACAGCTGACCAATCAAAGTAGGGATAAGGAGTTGGCTGATCCTTGGTAGGTGATGGTGGTTTTCCTGACTTCTGTGTAACTACAGCTTCATCACGCCCCATGTTTCT…
#inter	5.38634	6.47176	6.19659	TRINITY_DN60082_c0_g1_i1	GO:0003700;GO:0005634;GO:0043565;	A0A3Q8GXF8 LOLPR Class I homeodomain-leucine zipper protein 24 ;A0A3Q8GXG1 FESAR Class I homeodomain-leucine zipper protein 24 ;A0A453P6L2 AEGTS Homeobox domain-containing protein ;A0A453P6J1 AEGTS Homeobox domain-containing protein ;N1QQN6 AEGTA Homeobox-leucine zipper protein HOX24 ;A0A3B6QFX1 WHEAT Homeobox domain-containing protein ;A0A2H4PXC5 AEGSP Homeodomain-containing transcription factor…	CGGTGGCGGTCCAAGCAGCTCGAGCAGGACTTCGCCGAGCTTCGGGAACACTACGACGACCTCCGCGCCCGGGTCGAGGCGCTCAAGCAGGACAAGCTCACGCTCGCCGCGCAGGTACATCATACATGCATACTCCATGATCCGATGCTCGAGTCGATCATTCACCTCTGACATTAGCTCGCATGCTAACTGTGTCTGCTCGGTCGGTTCCCAGCTGGAAGAGCTGAAGATCGGAAGAG
#inter	8.08395	6.97631	5.15183	TRINITY_DN60082_c0_g2_i1	GO:0003700;GO:0005634;GO:0043565;	A0A3Q8GXF8 LOLPR Class I homeodomain-leucine zipper protein 24 ;A0A3Q8GXG1 FESAR Class I homeodomain-leucine zipper protein 24 ;A0A446VI27 TRITD Homeobox domain-containing protein ;A0A2H4PXD0 TRITI Homeodomain-containing transcription factor G1 ;A0A2H4PXA8 TRIMO Homeodomain-containing transcription factor A1 ;A0A2H4PXA9 TRIDC Homeodomain-containing transcription factor A1 ;A0A2H4PXC5 AEGSP Homeod…	CGGTGGCGGTCCAAGCAGCTCGAGCAGGACTTCGCCGAGCTTCGGGAACACTACGACGACCTCCGCGCCCGGGTCGAGGCGCTCAAGCAGGACAAGCTCACGCTCGCCGCGCAGCTGGAAGAGCTGAAGGGGAGGCTGAACGAGCGGCCAGACCAGAGCGCCAGCTCCGACGGCGGCGCCGAGATCGGAAGAGCACACGTCTGAACTCCAGTCACTAGCTTATCTCGTATGCCGTCT
#inter	4.77543	8.1864	6.73699	TRINITY_DN60082_c1_g1_i1	GO:0003700;GO:0005634;GO:0043565;	A0A3Q8GXF8 LOLPR Class I homeodomain-leucine zipper protein 24 ;A0A3Q8GXG1 FESAR Class I homeodomain-leucine zipper protein 24 ;A0A446VI27 TRITD Homeobox domain-containing protein ;A0A0Y0ID68 WHEAT HDZipI-4 ;A0A3B6NRH5 WHEAT Homeobox domain-containing protein ;A0A2H4PXA9 TRIDC Homeodomain-containing transcription factor A1 ;A0A446VI91 TRITD Homeobox domain-containing protein ;A0A2H4PXB9 TRIDC Hom…	GCCGTCGCCGAGGTGGACGACGACGAGAGGAATAACGTTTGCTGTCTCGTGGAGAGCGGGGCGACGGCGGCGGACGTCTCAGAGGACTCGGCCGCGGGATGGTACGAGGACGACCACCTGGCGACGTACGGGGGTGGACTTCAGGAGCCGTTCTGCGCCACGCCGGAGCTGTGGGAGACGACATGGCCGGTGGTCGAGTGGAACGCGGTAGCGTGAATCAGCGCTATGTCTAAATCTCTGTGTACTCGTGTGCCTGTATATGTACGTGCGTCTTAGTTGCTGCGAGCTCGCTCAGCCGGCTGATCGATCCGGGCTCCGGCGATCACATCAATCGGGTTAGATGTAGTGGTAGAAGAAAGATGAGCAGACAGCCTAGGGAGGGATGCAAGCGGCCGGGGC…
#inter	6.71948	7.16359	5.22505	TRINITY_DN62083_c0_g2_i1	GO:0046983;	A0A446QBD1 TRITD BHLH domain-containing protein ;A0A3B6FW03 WHEAT BHLH domain-containing protein ;A0A077RZI7 WHEAT BHLH domain-containing protein ;A0A453GDX8 AEGTS BHLH domain-containing protein ;R7W1E9 AEGTA transcription factor bHLH84 ;A0A446P129 TRITD BHLH domain-containing protein ;A0A3B6EP59 WHEAT BHLH domain-containing protein ;M7YLB1 TRIUA transcription factor bHLH84 ;A0A446P1D3 TRITD BHLH…	TTTGTTTCTTCCTCTTGACAACGAGGGCTATTACTCAGCGCCGATGGTGAACACTAGCATGGACTTATGCACTGATCACCGGCATCAGACTGTTATTGGTCACAAGAGGGTATCCTGCATGGATGAGCCGGTCAAGAAGACTAGCAAGAAATCCCGGACTGTTCCCTCGGTATCAGAGGCTCTGGGCTCAAGCCTTGCCGATAAGGAGACAAACGCCGACATTGTCAATCAGAGCTCCTCGTCCTGCTGCAGCTCGGAAGAAGATTCGATTGGCACATCGGAGAAGTCCATTGTTCCGAACCAGAGTGACAATTCAAGAGGTTGTAAGCGGCCTTCGAAGAATTTGCAAAGTCTTTATGCAGATCGGAAGAGCACACGTCTGA
#inter	5.94609	3.12406	5.76895	TRINITY_DN62083_c1_g2_i6	GO:0046983;	M7YLB1 TRIUA transcription factor bHLH84 ;A0A446P129 TRITD BHLH domain-containing protein ;A0A3B6EP59 WHEAT BHLH domain-containing protein ;A0A446P1D3 TRITD BHLH domain-containing protein ;A0A453GDX8 AEGTS BHLH domain-containing protein ;R7W1E9 AEGTA transcription factor bHLH84 ;A0A3B6GZT6 WHEAT BHLH domain-containing protein ;A0A446QBD1 TRITD BHLH domain-containing protein ;A0A3B6FW03 WHEAT BHLH…	GATCAAGTTTTAGTTGAGCTAAGAGTCAACATTATAGTTTGTCGTTAATTGTGGATCAGTGGGTCAAAAGCAATCTTCGTGTTTAGTTTTAGGAACTATTGCAAAGTCTTCCCACAAAATAAAAAAATGAGGTTTCAAAAATATCTTAATCTACTCTATTTTGTTTATGATCTGTGAGCACTTCTCCTCCATGACTATCTCCACTCAGAAATTTCCTATTCCTGGCCATCTCCCAATCATTTCTTAGAACTGATATTTTGTTTTTGACTAATGTTGTCTTGTCGGCTATTGCAACCTAATTACTGATCAGAGTCACTTGATGACATTATATAATTACCACTATTATTGCTATTCTCTTGTATGAAACCATGAGTTTATATCATTATTGTTCTCATGGTA…
#inter	1.15611	1.66821	1.51845	TRINITY_DN64553_c2_g4_i4	GO:0003677;GO:0005634;GO:0008270;	A0A446YHY0 TRITD HTH myb-type domain-containing protein ;A0A446YHQ9 TRITD Uncharacterized protein ;A0A3B6SFP1 WHEAT Uncharacterized protein ;A0A3B6TKP5 WHEAT Uncharacterized protein ;A0A453RZA0 AEGTS Uncharacterized protein ;M8A0U6 TRIUA transcription factor MYB1R1 ;A0A446XIB5 TRITD Uncharacterized protein ;A0A3B6RK18 WHEAT Uncharacterized protein ;G9DRB5 9POAL MYB-related protein ;A0A287WVC0 HOR…	TTTTTTTTTTTTTTGAAAAAGAAGAGGGCAAATGTTTTTGGTTGGGTAGGGGGTTTGGTTGGTTGGTTTTTCCTTTTTTTTTTTTTTTTTTTTTTTTTTTTGAAAAAGAATAATCAAATTCATTATCGTGTATGAGAATTGACATGGATTTAGGCAAATAAATGGAGCAAAACACGAACACGGACAAACTACAGTAAAATTACACAGAGAACAGACCAGTGAGCCTGAAAGCTATGAGCAGTCAAAATCATTTCCCATGTACCACAATACCACTTTAGCAGCATAGGCTATTATGATGAGTTTTCTATCATATCTAAGGGTTACATACAAAAAGAAGTTCTAGCTGCGGAATCATTTTGCCGGGATTAGTCCGTTTGATGAGCCATTTCCAGGCCCTGT…
#inter	1.64795	2.92332	2.22838	TRINITY_DN64626_c0_g6_i1	GO:0003700;GO:0005634;GO:0043565;	F2DSP0 HORVV Predicted protein ;M8A6Q4 TRIUA Uncharacterized protein ;A0A446V985 TRITD Uncharacterized protein ;A0A453NHF8 AEGTS WRKY domain-containing protein ;A0A446V976 TRITD WRKY domain-containing protein ;M8B9C3 AEGTA Uncharacterized protein ;A0A446V978 TRITD WRKY domain-containing protein ;A0A287TQB0 HORVV WRKY domain-containing protein ;A0A3B6QCK4 WHEAT WRKY transcription factor 33-3 ;A0A4…	GATAATTCAATTTATTTTTACTTCAATATAAATGGATAAAAGGTCGATTTTATGTCCACGCCCAAGGCAAATGAACGACACTTGTGAGGTTCGAAATGCGTCGAGGCTGTTGGGAGATTTAGTTTTCTCTAAACTAGAGGTTGTATCCTGAAGTCCAGGACTGAATTCAAGAATGGAGCTCATTCTCGATGCAGCAATTGATCGTAGCGTCATTTGATGTTTTTTCCCATTGAACCGAGTTCATGCTAAGAACCAAACATTTCCCTAATAAAAAATAAAAATTGTACAGATTCTCATGTTTCTGCCTGTACGGCAACGGTTTCATCATCACCCTCCCCTTGCATGCCGCGTCGATGTGCAGCGGAACCCGGTGCCCAGCTTTGCTGCAATCGATCGCAT…
#inter	3.76455	5.12425	3.86127	TRINITY_DN65007_c0_g6_i7	GO:0003700;GO:0005634;GO:0009789;GO:0043565;GO:0045893;GO:1901002;GO:1902584;	A0A453G072 AEGTS BZIP domain-containing protein ;A0A3B6H1X8 WHEAT BZIP domain-containing protein ;A0A3B6ELV5 WHEAT BZIP domain-containing protein ;A0A446NUN7 TRITD BZIP domain-containing protein ;A0A446Q6E7 TRITD BZIP domain-containing protein ;D8L9L9 WHEAT BZIP transcription factor domain containing protein, expressed ;A0A287LZN5 HORVV BZIP domain-containing protein ;F2DVT7 HORVV Predicted prote…	AAATTTTTTTTAGATGCTTCAATATGCCATTCTTTTTTGCTAATGAACTCTCCCATTCTACACATTATGTCTCCGTTTAAGTTGTCTCCTAAATGTTTATGATATATGAATATATCCGTGAAGTTACAACAACTAAGTTAACACCAATAAATACAAGAATGACAGACAACTTATCAAAATCTATGTAACTGTAAGAGGACGGGTACTGAGGTTGGCTCATGCCTACCACTCCATTGAGTTTGTTCTTCTAAGATCTTGCGATGGTGTTTTCGAAATGATGACTGGAGTCACCTTTTCCTTGAGCTCTTTAAGTCGTTTCTGGGTTGCCTCCTCCTGTTCTTTCGACAGGTTGGCGTTCTCCTGTTCGAGCTGCGTGACCAACGACTCGAGCTCGGCTAT…
#inter	2.74746	4.91072	4.5502	TRINITY_DN65130_c0_g1_i3	GO:0003677;GO:0005634;GO:0006355;GO:0009409;GO:0043565;GO:0045893;GO:0048364;GO:1900150;GO:1901002;GO:1902584;	A0A453G6X6 AEGTS Uncharacterized protein ;F2DG75 HORVV Predicted protein ;F6GSE5 WHEAT NAC transcription factor ;A0A446NYP1 TRITD NAC domain-containing protein ;D7R600 WHEAT NAC transcription factor ;F6L6H4 ELYRE Stress-related NAM transcription factor (Fragment) ;F5B4I8 ELYRE Stress-related NAC transcription factor (Fragment) ;A0A2P0YPA4 WHEAT NAC domain-containing protein 6-like protein ;A0A453…	GGAGGAGGGGGGTTTTTTTTTTTTTTTAATGATACGGCGACCACCGAGATCTACACGTTCAGAGTTCTACAGTCCGACGATCAATGCCGAGGCTGCACGCGGACTCGAGCTGCTCGGAGCAGGTGCTGTCGGGCGGCGGCGGGGAGGTGCAGAGCCAGCCCAAGATCACCGAGTGGGAGCGCTCATTCTCCACCGTCGCTGACCCCGTCAACCCGGCGGCCGGCGGGCTCGGCCTCGGCGGCGACCCTCTACTCCAGGACATCCTCATGTACTGGGGCAAGCCGTTCTAGGCAGCAGCAACGAAGCGATCGGTTGATCCATCGAATTGCGTACCTTGGCGTTTGTGGTGGTGGCATTGGGGCGATGATGCGGGCGAGCCGCCGTTCCTGACCTGATGAA…
#inter	2.13325	2.82204	2.04564	TRINITY_DN65741_c0_g11_i5	GO:0003700;GO:0005634;GO:0043565;	A0A411EWP5 AVESA WRKY protein (Fragment) ;A0A452XUZ3 AEGTS Uncharacterized protein ;B3GAU3 WHEAT WRKY2 transcription factor ;M8C718 AEGTA Putative WRKY transcription factor 33 ;A0A3B5ZPB7 WHEAT Uncharacterized protein ;A0A3B5ZQV1 WHEAT Uncharacterized protein ;A0A452XUY9 AEGTS Uncharacterized protein ;B3GAW1 WHEAT WRKY18 transcription factor (Fragment) ;A3FBF7 WHEAT WRKY transcription factor ;A0A…	GTTGGTCAACTTCTGCCAAAAGGTTCATCTCTTCCCGCACAATCTCCATAGTATTCTCAATTTCCTTAAAAATAAAAGAATAAGAAAACTCACATTATAAGCTGGGAGTATAATTTACACCGGTAGAAGAAACTAATTCCTTTTTGGCAATTCATGAGTCTTATTGACTTTGTCTTCTCTAGCTAGCTAGAGCCACAAGATACGTGTATGTATGCGTAGAGCAGTCACAGGGCAGTGTTTTGCCGGGAGGGGCATTCAACAAATAAATAAACCAATCGATCTCTCTTCCTAGCTAATACTGTACTAATATACGCGTGTGTGTATATGCAACAGCACACCTGTACGTACAATACAAGGCAAGCGTACACGTATACGCTACGGCCCGTGCACGTACACGTA…
#inter	4.65183	3.07336	8.95454	TRINITY_DN65828_c1_g2_i1	GO:0003677;GO:0005634;	A0A0E0G313 ORYNI Uncharacterized protein ;A0A287LY77 HORVV HTH myb-type domain-containing protein ;A0A0E0L1I4 ORYPU Uncharacterized protein ;A0A126CZG4 WHEAT R2R3-Myb transcription factor ;A0A3L6DKS4 MAIZE Myb-related protein 308 ;A0A3B6MM83 WHEAT Uncharacterized protein ;A0A3B6KDG1 WHEAT Uncharacterized protein ;I1PKT0 ORYGL Uncharacterized protein ;A0A3B6MNF1 WHEAT Uncharacterized protein ;A0A4…	TCTATTAATAAAGATAAGGTGAACATGGCGGCAAAACTACCTTTTGGGAAACCCCGCCCAGAGCTCCCTCACTCTACTCTAGCATCAGAAGACAAGGGAACTTTTCACACTGAATACAAGGGCTCGTCTTATCTATATTCGTAGCTGAATGGAATTCAGCCATTAAGGAAGAGGTTATTCAGCGGGGGATCGAAATCCGATCATCTCGTCCGGCGAATGGGAAGTCTTGGTTGGTATCTTCATTCGAGTTGGATTCTTCTATATGAAATTCGTTTGAGTTTGGACATAGCCTTGCGCTGCAACTCGAAATGCTAGTGAATTAGA
#inter	6.3323	4.64407	8.6678	TRINITY_DN66095_c0_g2_i2	GO:0003677;GO:0003700;GO:0005634;GO:0030154;GO:0043565;GO:0044212;	A0A0E0ED21 9ORYZ Uncharacterized protein ;A0A0E0LM58 ORYPU Uncharacterized protein ;A0A287HT22 HORVV Uncharacterized protein ;M0XRT9 HORVV Uncharacterized protein ;A0A0D9X0A5 9ORYZ Uncharacterized protein ;J3MLZ2 ORYBR Uncharacterized protein ;A0A287HT09 HORVV SANT domain-containing protein ;A0A446M501 TRITD Uncharacterized protein ;A0A446KUZ4 TRITD Uncharacterized protein ;W5B5Z3 WHEAT MYB trans…	TGCTTGCCTAGGTGGTCAGCCATTGCGGCGCGGCTGCCGGGACGCACAGACAACGAGATCAAGAACTACTGGAACACCCACATCCGCAAGCGCCTCCTCCGCATGGGCCTCGACCCCGTCACCCATGCGCCGCGCCTCGACCTCCTCGACCTCTCCGCGCTGCTCAAGCCCGCGGCCGCCTACTACCCCACGCAGGGCGACCTCGACACGCTCCGCGCGCTCGAGCCGCTCGCCGGCTACCCGGACCTCCGATAGGCACTGAGTATGTTTAGTGCAAAGATCCAAGGTTCTGGTGTGTGAGTCCAAGGTGAATAAGTTAACGAGTAGTACTAT
#inter	2.42964	3.37051	2.58112	TRINITY_DN66928_c1_g3_i1	GO:0003677;GO:0003700;GO:0005634;GO:0043565;	I1I6Y1 BRADI AP2/ERF domain-containing protein ;A0A0A9FEZ5 ARUDO AP2/ERF domain-containing protein ;A0A142DDU1 AGRST Ethylene-responsive transcription factor RAP2 (Fragment) ;A0A0D9X7Q7 9ORYZ AP2/ERF domain-containing protein ;A0A5J9T434 9POAL Uncharacterized protein (Fragment) ;A0A0E0AV78 9ORYZ AP2/ERF domain-containing protein ;A0A0D3H051 9ORYZ AP2/ERF domain-containing protein ;I1QIJ8 ORYGL AP…	GGTTTGCTGTCTTTTTTTTTTTTTTTTCAAGCAGAAGACGGCATACGAGATCGTGATGTGACTGGAGTTCAGACGTGTGCTCTTCCGATCTCCGCACGCCGCGGTACAGCTTCTGCGGGCGCGGCGGCGCCGCTGCGGCCTTCATGGGCTGGGCCCGAGGGGCCAGCCCGGCCTGCGGGTGGAGGCGCAGGCGCGACTGGATGTACTGGATCTGGGCCGGGCTGAGAGCCTGGGCCGGCCCCATGTAGTGTGCTCCGGCGGCGGGGAAAGGCGGCGGCAAGGCGGGGTGAAAAGCCGCCGGCGGCGGCTGGAAGGACGGCGGAGCAGCTCCGATAAAAGGCTCGAGCGCTCCCGTCAGGTTCCCTGGGTGATCTATAGCTGCTGCCATGGAATCTAGTA…
#inter	2.3529	2.60743	1.97852	TRINITY_DN67121_c2_g3_i2	GO:0003677;GO:0003700;GO:0005634;	A0A1E5W7V5 9POAL AP2-like ethylene-responsive transcription factor ;	GATCTTCCTGTTTTTTTTTTTTTTTTTAATGATACGGCGACCACCGAGATCTACACGTTCAGAGTTCTACAGTCCGACGATCAAAGCCGGTGGATAAGAGTCATTTTCCCCCTTCGCTCTCTCAGTGGTGAACAGTACCTCGAGAGGTTTCTACAGAGGTCGTGGCCTCTCCGATGCCCTCTCCACCGGATTAGCCGGTCGGAGCTGGACATGGAGCTGCGCCGATGTACATAGAAGTAGTTTCTCTGCTATTTGCTTGTCCTTTATGGCGTTTGGGAGTAGGTCGCTGGAGTTCCTCGGCTGGTTCCGGTACGGCCTGGGGCTTATTCTTCCCTCTGTGATCTTCTGGTCTCAGGAGGTTGAGCAAATCCTAGGGATCTCCGTCAATAAAGCCGTATC…
#inter	2.66145	4.66796	3.48677	TRINITY_DN67222_c0_g7_i1	GO:0003700;GO:0005634;GO:0043565;	A0A453EL75 AEGTS Uncharacterized protein ;A0A453EL76 AEGTS WRKY domain-containing protein ;M8C348 AEGTA WRKY transcription factor 6 ;A0A446NC15 TRITD WRKY domain-containing protein ;A0A453ELM2 AEGTS WRKY domain-containing protein ;A0A446NC20 TRITD WRKY domain-containing protein ;A0A3B6EHU2 WHEAT WRKY domain-containing protein ;A0A446NC13 TRITD WRKY domain-containing protein ;A0A446NC12 TRITD WRKY…	TTTTTTTTTTTTTTTTTTTTTTTCCAGTAAGCTGTCATTGTTCTGTAGACTTCCTTTGCATTGACTAGCATCCAAAAATCTCGGGAGGCGTTATTATTGTACTCATTTACTACTGTACTAGTATTATTACAGTGCATGGAAATATCAACAGCTGTTGGCGATCGATGGAAGAAGAGAACCAAGGAGAAGAAATGAACTAATACAACTCTGTTTGTCACCCACGAAAGAAAAAGTGATTGTATATCTTGCCTGCTTGAGCCTCTGTGGTGTCAAAACCAACGGGAGATCTCAAGAGAGAACCTAATCCTGAACAAAGAAGAATGGAAACGCCATTCATACGCGCCTCGGCGCTAGTATAACTTGCAAACCAATCTGAACTCGTACGATCGGCATGGACGA…
#inter	2.63556	2.16628	1.78587	TRINITY_DN67967_c0_g4_i11	GO:0000978;GO:0003700;GO:0005634;GO:0016021;GO:0034605;GO:0043565;GO:0061408;	I1IS20 DOMAIN domain-containing protein ;A0A3B6LQQ2 DOMAIN domain-containing protein ;A0A446T9R5 DOMAIN domain-containing protein ;A0A3B6KKD8 DOMAIN domain-containing protein ;A0A446UGX1 DOMAIN domain-containing protein ;A0A3B6LR00 DOMAIN domain-containing protein ;F2CR81 HORVV Predicted protein ;A0A287RZF7 DOMAIN domain-containing protein ;A0A3B6MVJ6 DOMAIN domain-containing protein ;A0A3L6QNI8 …	CACTTCTTCTTTGGAACAAGATACCACCATCTGAATTTGACCCGTCTGAACACGGTTACACAACTGCAGCTGCCTGCATCTATCGTGCACGTTTCATACGACCCCAAGTTCCGTAGTTTCCAAGACTGGCTAGTAACTTCTGCTTACTATCTCTGCCTAGAAAGGTATGTACAGGTCCGGTAAATGGACTTCCCATTTCCACGGCAAACTCTACCACGATAAAATTAAAGAAGAGTACAGATACTACATCTTATGAGAAAATGAAATGGGCAGATTACATTACATTACACATACAAGGGACAAGTTCCCCAAGGAGCGAAGCAGTTCAAGACTTCTACCATCATCATGTCTCTAATGCTTGTACAGTACTATTATTATTTGGTGCTTGACGATTGATTA…
#inter	1.5358	1.65977	1.3441	TRINITY_DN68263_c1_g1_i19	GO:0003700;	A0A287SLY3 HORVV BZIP domain-containing protein ;P93667 HORVU Blz-1 protein ;A0A446TIU8 TRITD BZIP domain-containing protein ;A0A3B6KR35 WHEAT BZIP domain-containing protein ;A0A453M2U2 AEGTS BZIP domain-containing protein ;A0A3B6MZG2 WHEAT BZIP domain-containing protein ;A0A1Y0JYZ6 WHEAT BZIP transcription factor ;A0A446UR13 TRITD BZIP domain-containing protein ;A0A3B6LUZ3 WHEAT BZIP domain-cont…	GTTTTACTTTTTTTTTTTTTTTTAATGATACGGCGACCACCGAGATCTACACGTTCAGAGTTCTACAGTCCGACGATCTCCGGGCGAAACATTCCCGATCACCAACACCTCGGATCCTCCGGCCGCCGCGCCAAATCCCCAACCCACCGGGACTCTCCCCTCCCCTCCCGGCGTCGGGATCGGCGCGGCAGCCGGCGGATTCCCCTCGCTCGCATCGCATGGAGCGCGTCTTCTCCGTCGAGGAGATCCCCGACCCGTACTGGGCCCAGCCGTCGCCGCGGGGCCCGGCCGGCGCGCATCCCGGAGGAGAGGGCGCCATGAACCGCTGCCCCTCCGAGTGGTACTTCCAGAAGTTCCTCGAGGAGGCCGTGCTCGACAGCCCCGCCGCCGGCGGCGACA…
#inter	2.27902	2.06004	2.23501	TRINITY_DN69390_c1_g1_i6	GO:0003677;GO:0005634;GO:0009651;GO:0009723;GO:0009733;GO:0009739;GO:0009753;GO:0046686;	A0A446IZT7 TRITD HTH myb-type domain-containing protein ;A0A446JYJ8 TRITD HTH myb-type domain-containing protein ;W4ZMU5 WHEAT MYBS3 ;A0A446IZT8 TRITD HTH myb-type domain-containing protein ;M7YW99 TRIUA transcription factor MYB1R1 ;F2DRJ7 HORVV Predicted protein ;Q14SM5 HORVU Mybst1 protein ;A0A287FQ96 HORVV HTH myb-type domain-containing protein ;A0A446JYK2 TRITD Uncharacterized protein ;A0A0Q3…	TACTTGCCACGAAGACATAAATGACATATAGACACATGCCAACCAAATAAGAACAAATCATGCAACACTCATCGATAAAATATATTGTGTGGCTTCTTGGCTACCATAAATGAAATCCTGAGAGAGTGACTTCATAGCCAGCTCCACATTTCCAATATCTTCACAAAAACTGAAGACAATGATTAATCAGCATCCCACTGAACAGTGAACATTATATAGAGCAGAATGAGCTGAGCTCCCTTCAAAGTTCAAACTGGCTAATATAGTATTTTTTGTTTCTTATATAAGAGTTTACAGTACAACCACGGAGATTAGCACTAACATTAATGGTTCTGTTAACAAGCAGTGGCATATATCATGTGTGCCATACAAACAACAGATGCATTCATACATAACATA…
#inter	1.3023	2.05784	1.49434	TRINITY_DN69435_c0_g1_i3	GO:0003677;GO:0005634;GO:0006355;GO:0016021;	A0A453ENF0 AEGTS NAC domain-containing protein ;A0A3B6GPX4 WHEAT NAC domain-containing protein ;A0A2P0YPB3 WHEAT NAC domain-containing protein 8-like protein ;A0A446NCP8 TRITD NAC domain-containing protein ;A0A446NCP2 TRITD NAC domain-containing protein ;A0A3B6EEE3 WHEAT NAC domain-containing protein ;D3WFN5 WHEAT NAC-domain transcription factor ;A0A446PNA0 TRITD NAC domain-containing protein ;W5…	TTTTTTTTTTCAAGCAGAAGACGGCATACGAGATACATCGGTGACTGGAGTTCAGACGTGTGCTCTTCCGATCTTTTCTATTTTGCACTCATCACTCACCATAATAGCTAGCCACACAGTGAGTCGATCAAGAAGAAAGAACTTCCTATATACAGCACCATCACACAAGGGGATCAATGTTCTGCACCACCAATGAGCAACTATCTCCAGAAGGCAAGCACCCCAGCCGCATACTCGATTGGTCATCCACTTCAATCACAGTGCTGACTGTCAAGATCACAGTGGGTAGATGGTTATGACTAAAACCTAGGATGCTTCTGACCCCTCTACTACAGAATGATCTCAGCACCTCGGCGACGTCCATGATGCAGTATTGCTGCGGCAACTCCAACCATGCAA…
#inter	5.96805	8.58385	8.24607	TRINITY_DN70373_c0_g4_i10	GO:0000978;GO:0003700;GO:0005634;GO:0006970;GO:0009737;GO:0034605;GO:0043565;GO:0061408;	A0A3Q8AID4 FESAR Heat shock transcription factor class C ;I1HR89 DOMAIN domain-containing protein ;A0A0E0JNN0 DOMAIN domain-containing protein ;A0A0A9TTA2 ARUDO Uncharacterized protein ;A0A0D3ETP5 DOMAIN domain-containing protein ;I1NRG2 DOMAIN domain-containing protein ;A2WUS9 DOMAIN domain-containing protein ;A0A0E0N234 DOMAIN domain-containing protein ;F4ZC72 HORVV Heat shock factor C1b (Fragm…	TTTTTATCAATTATATAAAAAGAAAAATTGCTTATCTTGGCTACAAAATTTCCACGATAAGTGATACTGCTCTTAGTATACGCCAAATAAACAAAGCATTTAGATTAGCATATTACTAATATACACACAGGTTCTAACTTCTATGTCCGCGAAGGCAGAGACTCTTCTATCTGCAACGTAGCCGCACTAACTTACAATATGTTCACGGTCACATGGCATAATACACACATCACACGTGTACACCTATCCATCTACTCTGGAAGTCCCCTAGTAGAACACTTGTCCCATAGCAGAGAAGGGGAACGGCGGTGCCCTGCTCTGGACCACCTCCGCGCCGTCGGCGCTGCGTCCGGCCTCGTGATCGTCGGACTGTAGAACTCTGAACGTGTAGATCTCGGT…
#inter	5.50722	3.06624	2.49765	TRINITY_DN70545_c0_g2_i4	GO:0003677;GO:0003700;GO:0005634;GO:0043565;	B4FZ51 MAIZE AP2-EREBP transcription factor ;A0A3L6DHM2 MAIZE Ethylene-responsive transcription factor RAP2-4 ;A0A0E0K9X4 ORYPU AP2/ERF domain-containing protein ;A0A2T7CGF5 9POAL AP2/ERF domain-containing protein ;A0A2S3ITE4 9POAL AP2/ERF domain-containing protein ;C5WUS4 SORBI AP2/ERF domain-containing protein ;A0A0D9Z3A1 9ORYZ AP2/ERF domain-containing protein ;I1P8F0 ORYGL AP2/ERF domain-cont…	TTTTTTTGCATACCAAAACATGCTTCATTTAAATTTTAAATACAGTACATTCAAATCTCCATCATATCTGTATGACTGTATCCTATGAACAACAACAAAAAAAAAAAATAGGAGGACACACAGCAACATCATTTTCAAGTGCCAGATTGGTTCTTTATTGGACCACAAGCTATGAAATAGCATTGAAAATTATACATAGTAATACAACCAAAGTACAGTGAAATGTAAAATTCCTTCCTGGCATTGCCATTCAAAAACGAAGCAGACCAGGGGCTGTTGGTACACAATGAATATTAGAACAGATGAGAGACATGACGAGCCGGCCGCGCGCTGAATCAGGAAAGGATGGCGTCCCAGTCGATCTCGAGCGACGGGTACTTGCGCAGAACGAAGCTCTCG…
#inter	1.06905	1.11895	1.2153	TRINITY_DN70800_c1_g1_i8	GO:0006355;GO:0042393;GO:0046872;	K3Z933 SETIT PHD-type domain-containing protein ;A0A5J9U699 9POAL Uncharacterized protein ;A0A368QJG8 SETIT PHD-type domain-containing protein ;A0A0Q3E4R3 BRADI PHD-type domain-containing protein ;A0A3L6R9B7 PANMI PHD-type domain-containing protein ;I1GLL8 BRADI PHD-type domain-containing protein ;A0A368QJ87 SETIT PHD-type domain-containing protein ;B4FK95 MAIZE ALFIN-like transcription factor ;A…	AGGCTAAACCTAGTATCGCGACGGCGGAGAGGGGCGACGGCGCGTCGATCGTATCCCTCCGCCTCCGCCTCCGCCTCCCTATCCCGCCCGCGAGCTCGCCTCCCTATCCCGCCCTCAAGCTCGCCTCCCGCCGCGCCTCCGTCTTCCTCTCCGGCTCCCTCCCCCCTCGTCAGGCACTTCGGCGGCCGCCGCTGCAGCCCCAATTCTTGCCTCGTCCGTGCGTTGGGCTTTGTCCACACGGGGAGATAAGGTGGAATGGCTTCCCACTCTAATGATCTTGTTCTTAGGCATTACAGGAACCGCCGGAAAGGAATTTTCGTTGCTTTAACTAAAGATTTCGAGATAAACCTAGAAAAGATTAAGACTGTTATGCCTGGAACAACATATACAGAGCGGTTT…
#inter	1.87368	6.96062	5.25073	TRINITY_DN70821_c0_g2_i3	GO:0003677;GO:0003700;GO:0005634;	A0A1B1R4M4 9POAL ERF1 ;A5JTT0 9POAL Ethylene-responsive factor ;A0A453CQ81 AEGTS AP2/ERF domain-containing protein ;A0A1D5UHU9 WHEAT AP2/ERF domain-containing protein ;A0A446LD77 TRITD AP2/ERF domain-containing protein ;A0A446LD79 TRITD AP2/ERF domain-containing protein ;A0A3B6B3U6 WHEAT AP2/ERF domain-containing protein ;A0A3L6GB08 MAIZE Ethylene-responsive transcription factor 1 ;A5JTT1 WHEAT P…	TGTTGGTTGCTTGAAGTGAATTCGAACTACCGTACATTTGTTGGTTGCTTGAAGTGAATTCGAACTACCGTACATTTGTTGGTTGCTTGAAGTGAATTCAAACTCTTGGGTCGATGACATAAGAAAGGGGCATGAATTTGTTGGTTGCTTCTTCGAAGTGAGTTCAAACACTCGGGGTAGATGACATACTGGCAAAGAGGAAAATGCAGTAGTAATCCATCAATGCATTTGCTGGTTGCTTGAACTGGATTTCAACATCTGTCGAGCAAACGGGACTCTTCTCGACGTCTCCTTCGCCCTACAGACGTTTGTACAGTTTAGTTACCGTTACGCTAGTACAATCACCCTGACAGTGACGCAAGTAAGCACACGACTCGAAACGAACCACGACGACTCGAT…
#inter	6.32823	6.87871	8.05398	TRINITY_DN71539_c1_g4_i7	GO:0000978;GO:0003700;GO:0005634;GO:0034605;GO:0043565;GO:0061408;	A0A287SBD3 DOMAIN domain-containing protein ;A0A287SBJ1 DOMAIN domain-containing protein ;A0A446ULT4 DOMAIN domain-containing protein ;A0A287SBC8 DOMAIN domain-containing protein ;F4ZC56 HORVV Heat shock factor A2a (Fragment) ;A0A287SBD8 DOMAIN domain-containing protein ;A0A446ULV5 DOMAIN domain-containing protein ;A0A446ULX7 DOMAIN domain-containing protein ;A0A3S7GU51 WHEAT HSFA2i ;A0A3B6MZ40 W…	GTTAGGCGTACGTAGGTGTTGAGCTGTCGGACGAAGCTGGAGAAATTGCTGTGTTTGAAGTAGCGCGGCAGGAGCACGGTGGAGAAGGCCTGCGCATCCCAGACCACAAAGCTGTTCCCGGCGACGCCCCACGAGATTATTGTGTCCGTGCTGTGGTCGTCCACCACCTCGTACGTCTTGTTCAGGAACGGCGTCGGGCCGGCCTCGCCGAGGCCGTCCATTGGCCGGGGCAGCTCCGCCAGTGCGCCGGCGCCATCCCACCAGGACGGCGAAGAGCCATCCGATGCGGCGCCGGCGCCGGCCCAGGTGGACGGCGGATAACCATCCGCTGCGGCGCCGTTGAAGTACTCGAATTCCTCCTCTTTCACAATGCCTTTGAACTTGAACGGATCCATGATG…
#inter	1.22628	2.06928	2.72431	TRINITY_DN72005_c2_g5_i2	GO:0046983;	A0A1D6LKS0 MAIZE General transcription factor 2-related zinc finger protein ;A0A1D6KSA8 MAIZE General transcription factor 2-related zinc finger protein ;A0A317YFN1 MAIZE Zinc finger MYM-type protein 5 ;A0A1D6ED44 MAIZE General transcription factor 2-related zinc finger protein ;A0A1D6IYB7 MAIZE General transcription factor 2-related zinc finger protein ;A0A3L6ENX7 MAIZE Zinc finger MYM-type prot…	GCAAAAGCAAAACACCTTGTCGACACGCTTCGAATATACTAGCCATTCTCGATCATGAACTTCTCCATTGCTTAGTTTTTTAGAATAATAAGAATATGAAAAATGCCTACCGGAATCATCTAAACCAAAAACAAGGTTTTATTCTCTTATAGGTCCCTTCTCCACTAACATATCCCTTAATTTATCATTTAAGTTATCCCAATTTGCTGGATCGTAAATATTCATGGTAAAATGTTGTTGCTCTGGTTCATGGCCACTCACATTTTTATCATCCCGATCGGAATTATCATCTTCGCCTGAATTTTCATGACCACTAGCATTGTTCGCATCTAAATTTTCATTGGGATGTTCGACAATTGCTAGAGCTAGTTCTTGAGAATTACTAGCAGAACTTGCATT…
#inter	2.74896	5.37929	4.94055	TRINITY_DN72510_c1_g4_i1	GO:0000978;GO:0003700;GO:0005634;GO:0009408;GO:0034605;GO:0043565;GO:0045892;GO:0061408;	A0A287RMN8 HORVV Uncharacterized protein ;M0X7S7 DOMAIN domain-containing protein ;F2DQR3 HORVV Predicted protein (Fragment) ;A0A0E0ESY9 DOMAIN domain-containing protein ;A0A453KZ34 AEGTS Uncharacterized protein ;A0A446UBS3 TRITD Uncharacterized protein ;M8CUB1 AEGTA Heat stress transcription factor B-1 ;A0A453KZ98 DOMAIN domain-containing protein ;A0A3B6MT14 DOMAIN domain-containing protein ;A0A…	TTAAATTTTAACAAATCTAAGATATTTATTTATAAAAGGAGGGAGTAGCAGCAAGTCTTTTAATAGACAATGGGTAACCAGGTCACTATATACTTCACGATAAAAAAAAACATATGTATATCTCAACAAGGGTGTAATTTCACACCTCGTCAAATTTAGTACTGCTAGCATTAGTTCTCCACACCTTTTATGTGGTGGAGACAGCTGCGCGGCTCTGATCAGCATGAACACCATCTTGTAACCTTCCTACATTCTTCATGTTCCAGCCTTCCTACTTCTCCAGCATACCTCAATTAATTTTAGCAAGCTTACCTTCAGAATTTAGTGTCCTTACTCTGCTTTTCTGAATTTTCCCTAAGCACAACGTTGATGGGACCATTCTGGTCATCAACGCAGCGA…
#inter	4.31469	2.7156	1.78015	TRINITY_DN72688_c0_g1_i2	GO:0003700;GO:0005634;GO:0043565;	A0A446TRG4 DOMAIN domain-containing protein ;A0A3B6KUI2 DOMAIN domain-containing protein ;A0A446TRG1 DOMAIN domain-containing protein ;A0A446SK95 DOMAIN domain-containing protein ;A0A3B6KUX1 DOMAIN domain-containing protein ;A0A453JC71 DOMAIN domain-containing protein ;A0A3B6UB85 DOMAIN domain-containing protein ;A0A446QGN3 DOMAIN domain-containing protein ;A0A125RTZ4 WHEAT Heat-responsive transc…	AGTGTACGCATCTGCTGTCTACACATAGAAGAAGAAACGGTGGCCGAGCAATCTTTCTCATTTTACAACAACTTATTAAGCGCGCGCCTGTATATCCGGATGCCCCACAATCCAGTTGCGCACACCGAAAGGAAGAACCTGACTGGTACTGGTAGCAGCAGCCTGCCTGGGTACACTAGCCTAACCTAGCATTTCCTTTGTTTACAGAGCGGTTCGGGACGGCCGAGCCGTCGGGCAATTCGCCACAAAATACGTACTACACAAATCGGTGGGCGAAGCCCGCACCAGCCGGCCGAACCAACCAAGCGGTTCGCGTTCGCGCGGTGAGTCATTCAGTAGCCGGTGCTGTCGACGGGGAACGCGTACGTCGGCGGGTCCCCGCCGCCGCCGTCCAGCTGC…
#inter	2.92634	3.11896	1.87085	TRINITY_DN72688_c1_g8_i1	GO:0003700;GO:0005634;GO:0043565;	A0A453M2A7 AEGTS Uncharacterized protein ;A0A453M286 AEGTS Uncharacterized protein ;A0A453M217 AEGTS Uncharacterized protein ;A0A3B6MY46 WHEAT Uncharacterized protein ;A0A446UQU9 TRITD Uncharacterized protein ;A0A3B6LUW2 WHEAT Uncharacterized protein ;A0A446UQU4 TRITD Uncharacterized protein ;A0A3B6LUT1 WHEAT Uncharacterized protein ;R7W0Z1 AEGTA Heat stress transcription factor A-2e ;A0A3B6MZ47 …	GTGTGCTCTTCCGATCTCCGTACGGATTTCGTGTTGCTTGAGTTCGAGGTAGTCCATCTTCTAAAGCAACAAGTTCGTGTCATCTGGATCCACAGAGTTGCCAGCTTCATCACCGAGCCCCCCTTCATGGAGCAGGTCCTCCCAGAAATCATCATTCAGCTCCCCACTGGGCCTACTTCTCAGTCGCCCAGAGCTGCTAGAAGCGACACCATGTTGCACTTCGGCTCCCTTCGTCCCCACAGATGAGCTTTCAAGATCGGGTGCAAAGCCATTGACAAACGCTTCCACTGCCTCATGCGGCTCAAACATTACCTGCGACCCTTGCTCCAGGCTAGAGTCAGTGCCCATGCTATCAACAACTTCGGGTCCCTGATTGATGCGGCGCCTTCTCTTGTTAGA…
#inter	1.79872	2.74564	1.97615	TRINITY_DN72688_c1_g8_i2	GO:0000978;GO:0003700;GO:0005634;GO:0034605;GO:0043565;GO:0061408;	F2D2P1 HORVV Predicted protein ;A0A287SLI0 DOMAIN domain-containing protein ;A0A453M262 DOMAIN domain-containing protein ;A0A446UQT1 DOMAIN domain-containing protein ;I1GM85 DOMAIN domain-containing protein ;A0A3B6MZ47 DOMAIN domain-containing protein ;A0A446UQT4 DOMAIN domain-containing protein ;A0A3B6LV23 DOMAIN domain-containing protein ;A0A287SLD9 DOMAIN domain-containing protein ;R7W0Z1 AEGT…	CGTGTGCTCTTCCGATCTGCTTGAGTTCGAGGTAGTCCATCTTCTAAAGCAACAAGTTCGTGTCATCTGGATCCACAGAGTTGCCAGCTTCATCACCGAGCCCCCCTTCATGGAGCAGGTCCTCCCAGAAATCATCATTCAGCTCCCCACTGGGCCTACTTCTCAGTCGCCCAGAGCTGCTAGAAGCGACACCATGTTGCACTTCGGCTCCCTTCGTCCCCACAGATGAGCTTTCAAGATCGGGTGCAAAGCCATTGACAAACGCTTCCACTGCCTCATGCGGCTCAAACATTACCTGCGACCCTTGCTCCAGGCTAGAGTCAGTGCCCATGCTATCAACAACTTCGGGTCCCTGATTGATGCGGCGCCTTCTCTTGTTAGAGATGGCTTCTTCGAGCT…
#inter	1.67472	2.57851	1.35104	TRINITY_DN73075_c3_g9_i1	GO:0003700;	A0A453SI25 AEGTS BZIP domain-containing protein ;A0A3B6TNE5 WHEAT BZIP domain-containing protein ;A0A2I4PHE6 BAMEM transcription factor bZIP4 ;A0A446XQI4 TRITD BZIP domain-containing protein ;A0A3B6RK67 WHEAT BZIP domain-containing protein ;M7YC23 TRIUA BZIP transcription factor 60 ;A0A446YPY9 TRITD BZIP domain-containing protein ;A0A3B6SJI8 WHEAT BZIP domain-containing protein ;A0A287XD64 HORVV …	AGAGTTCTACAGTCCGACGATCCGGAGACTGAGGCGGAGGCGGAGGCGGAGGCGGTGGAGACACCGGAGACGGAGGTGGATGGCGATGATCCTATCAGCAAGAAGAAGAGGAGGCAAATGAGGAATAGGGATTCTGCCATGAAGTCGAGGGAGAGGAAGAAGTCATATGTGAAGGATTTGGAGACGAAGAACAAGTACCTTGATGCTGAGTGCCGCCGCCTCAGCTACGCGCTCCAGTGCTGCGTAGCTGAGAACATGGCACTGCGACAGAGCATGATAAAGGATAGGCCCGTTGGTGCTCCCACAGCCACGCAGGAGTCTGCCGTACTCACCGAAACCCTGCCGTTGGTTTCCCTGCTTTGGCTAGTGAGCATCGTGTGCCTATTCCTAATGCCCGGT…
#inter	1.59735	2.64192	2.45935	TRINITY_DN73094_c0_g3_i4	GO:0003700;GO:0005634;GO:0006990;GO:0016021;GO:0034976;	A0A3B6C1N3 WHEAT BZIP domain-containing protein ;A0A287HF45 HORVV BZIP domain-containing protein ;F2D5G9 HORVV Predicted protein ;I1GRS7 BRADI BZIP domain-containing protein ;A0A140EXP0 WHEAT BZIP transcription factor ;A0A3B6AUU9 WHEAT BZIP domain-containing protein ;A0A446LZY6 TRITD BZIP domain-containing protein ;A0A453AXG2 AEGTS BZIP domain-containing protein ;A0A446LZY7 TRITD BZIP domain-cont…	TATTTGCTTGTCCTGTTCACATTGGAGGACATTGAATTTGGCATAAAGAACACGTTTTGAATGCTAACCATATTCCAACACACTTTGCCATATCTTAGACAAATTTAATCAGGAGTGGCAAGATTAATTTGTTGTGGACAACAATAATACGTACAAGATTAAAGCAGACAAACTTCCATGTACGGTAATAAACTGTCAACTGATTTTAACTGCAACTCTATCCACATAGACAGTACATTAGCTCTTAGGAAAAATTCCTGTCCTGTTAATCGATATAACTTGGAGCAAATACTATGGTGAAAACCCAGCTCACAGATGGGGGCTATGGTTTTTGAAGGGCAGGACGCAAGAGTAAGTGACATACTTTACACTGTCAATCAGGACTACAACAAATATACG…
#inter	1.92901	1.57163	1.6948	TRINITY_DN73564_c0_g5_i4	GO:0003677;GO:0003700;GO:0005634;	A0A446RVG4 TRITD AP2/ERF domain-containing protein ;A0A3B6IPE3 WHEAT AP2/ERF domain-containing protein ;T1NNK4 TRIUA AP2/ERF domain-containing protein ;A0A287NC02 HORVV AP2/ERF domain-containing protein ;A0A446R4S5 TRITD AP2/ERF domain-containing protein ;W5ERU7 WHEAT AP2/ERF domain-containing protein ;A0A453HH29 AEGTS AP2/ERF domain-containing protein ;I1IMA5 BRADI AP2/ERF domain-containing prot…	GCAGCGGCGGCAGCTGCTCCCCGGACTTGCTCGATGACGTGGCCTGGGATGTCATGCTCGGCGCTGATGATCTGGAGGCCCAGTCGCCCAACATGTGGGCTGAGCTGGCGGAGGCCATGCTGTTGGCCCCACCTGTCTGGGAGGGCAGTGCCGTAGACAATGACGAGTGGGCCAATGGCTCGCTCTGGGACCCATCTTGCTGGAGCTACTAATCGCACGCTCTTTGGTTCTGGCCTAGAGGTTTAACTGGATTTTTTTTTCCAAAAGCCAGTAGATTATAAGTTAGGAATTCCAGAGGTCAATGCCCGAACAGATTTAGGAATCGGCTGCTCAAGGGAGTTCTCGCCCTTCGAGCTGGTCTGCAGGTCAACGATGCTGTTCTTTCTTCGCGTGGCCGGC…
#inter	2.38934	3.31784	4.13788	TRINITY_DN73718_c0_g4_i5	GO:0003677;GO:0005634;GO:0006355;	I1H5X6 BRADI NAC domain-containing protein ;A0A446QV88 TRITD NAC domain-containing protein ;A0A3B6HRS8 WHEAT NAC domain-containing protein ;A0A3B6JIE6 WHEAT NAC domain-containing protein ;A0A453I6G2 AEGTS NAC domain-containing protein ;F2EJH0 HORVV Predicted protein ;A0A446S4P1 TRITD NAC domain-containing protein ;A0A3B6IR16 WHEAT NAC domain-containing protein ;F6IAY2 HORVV NAC transcription fact…	AAGCAGAAGACGGCATACGAGATTACAAGGTGACTGGAGTTCAGACGTGTGCTCTTCCGATCTCCGCCCTTGAAGTCGACGACTTCGTCGAGGTCGGCGCCCAAGGAAGGGTCCACGAGCGGCGGCAGCTCGCCGGAGGGGTCGAGGAAGTCGCTGATGAAGCCGAACGAGCCGGCCCGCTCGATGCCCGCCTCCCCCGCGGCCGCCATTGCCCCGGACCCGGACGTGGTCGCCGCGGCGAGCTCCTTGTTGAACACCTTGGACACCGCCCACTCGTCCTTTGCGGAGCGCGGGAGCGGGTGCGGGAGCCTGCCCTCGAGCCTGAACTCGTGCATGACCCAGCCGGTCTTGGTGCCGCGGGGCGCGCGCCCCCGGTAGAAGACGAGCGTTTTCTTCATG…
#inter	1.73839	3.66107	3.52373	TRINITY_DN73718_c0_g6_i2	GO:0003677;GO:0005634;GO:0006355;	A0A453I6R0 AEGTS Uncharacterized protein ;A0A287P1X8 HORVV NAC transcription factor ;A0A453I6A7 AEGTS NAC domain-containing protein ;A0A446S4P1 TRITD NAC domain-containing protein ;A0A3B6IR16 WHEAT NAC domain-containing protein ;T1NW97 TRIUA NAC domain-containing protein ;A0A446QV88 TRITD NAC domain-containing protein ;A0A3B6HRS8 WHEAT NAC domain-containing protein ;M8BSZ7 AEGTA Protein CUP-SHAPE…	AATGGATCCCCAAAGTCATTTCAGGTTGCAGACCACCTAATCTACTCTGTAGCAACTACTACTACTACTAAACGCAATCAGAACACTGGTGCTAGTGGTACTGGTATGTATGTACACGGATCAAGATGCTAGTATGAACCTAGGACTAGTAGTAGCAAATTAATTAATCAACACAAATTAAGCAGGCCTAGCTAATCCCTGTAGGTCTGGACGGATGCTAACCTGATCCGGCCCCAGAATCCTCCGGGAAACAAGAAGATGAGGATGATCTGGTCTGATGATCAGTGATGCATCAGCAAACCACCACATCACACGCAGGTTAAATATAATCAAATTAACAGTAATCAATCAATCAGCGGGGCGCGCGCAGGAACCGGGCGAATCGGTCGGTGCGCGCGC…
#inter	1.33217	3.56797	2.33721	TRINITY_DN74751_c0_g2_i8	GO:0000977;GO:0003700;GO:0005634;GO:0045944;GO:0046983;	A0A1D6HJ98 MAIZE Agamous-like MADS-box protein AGL16 ;A0A287UNG5 HORVV Uncharacterized protein ;A0A1E5VPA0 9POAL MADS-box transcription factor 57 ;H2CTY3 ORYNI MADS-box family protein with MIKCc type-box (Fragment) ;H2CTY0 9ORYZ MADS-box family protein with MIKCc type-box (Fragment) ;H2CTX9 ORYSI MADS-box family protein with MIKCc type-box (Fragment) ;H2CTZ1 ORYSJ MADS-box family protein with MIK…	GGTTTTAGTTCAAGAATTATGTACTACCTGTCCATAAAAAAATGTACTATGGACGGAGGAAGTAATATACATCAACAGTACCAGCTAGCCAGCATACGAGTTCACAAGGTTTTAAGAGCATACATCAAACCAAGAAAAGAGAACACAATAGTTGTATACTCTCTGGCAAAGCAACAGAGGTCACTTTGTTGCTCATTTGCTGGTCCATCATATAATTTCTCAGGAATTCTGCTGGTGATCTCTTGTACAAAGACTACAACCAAACTGTTATTACAAGAATCCCATAGAGCATGATCATATGGGCTTTTGACTAAGATTGAGAGCATATCCTTTGAGAGCTGGTACTTGATCATATGCCATATATGTAACTGTCATCAACTTGTAAACCTCCAGTCCATT…
#inter	4.60603	4.80412	4.34185	TRINITY_DN74778_c1_g2_i3	GO:0003677;GO:0005634;GO:0006355;	A0A1C7A8B0 AVESA NAC transcription factor ;F6MEL2 HORVV Stress-induced transcription factor SNAC1 ;K9S1M5 HORVU NAC transcription factor ;A0A446UTB0 TRITD NAC domain-containing protein ;A0A3B6KSQ3 WHEAT NAC domain-containing protein ;A0A446TKS2 TRITD NAC domain-containing protein ;Q5DM35 WHEAT NAC domain transcription factor ;A0A446UT73 TRITD NAC domain-containing protein ;A0A446UTA8 TRITD NAC do…	TGGGGATGGCCGTGCGCAGGCGCGACAGGGACGCGGAGGCGGACCTGAACCTGCCCCCAGGCTTCCGGTTCCACCCGACGGACGACGAGCTGGTGGAGCACTACCTCTGCCGCAAGGCCGCAGGCCAGCGCCTGCCCGTGCCCATCATCGCCGACGTCGACCTCTACCGCTTCGACCCCTGGGCGCTGCCCGACCGCGCGCTCTTCGGCACCCGCGAGTGGTACTTCTTCACGCCCCGCGACCGCAAGTACCCCAACGGCTCCCGCCCCAACCGCGCCGCGGGGAACGGCTACTGGAAGGCCACCGGGGCTGACAAGCCCGTCGCGCCCCGCGGGGGCAGGACTATGGGGATCAAGAAGGCCCTCGTGTTCTACGCCGGCAAGGCACCCAAAGGGGTCA…
#inter	3.95883	4.58751	4.10532	TRINITY_DN74778_c1_g2_i8	GO:0003677;GO:0005634;GO:0006355;	A0A1C7A8B0 AVESA NAC transcription factor ;F6MEL2 HORVV Stress-induced transcription factor SNAC1 ;K9S1M5 HORVU NAC transcription factor ;A0A287SQX3 HORVV Stress-induced transcription factor SNAC1 ;A0A446UT63 TRITD NAC domain-containing protein ;A0A3B6N104 WHEAT NAC domain-containing protein ;A0A446UTA9 TRITD NAC domain-containing protein ;A0A446UT85 TRITD NAC domain-containing protein ;A0A446UTS…	CCCTTTTTTTTTTTTTTTTTTAATGATACGGCGACCACCGAGATCTACACGTTCAGAGTTCTACAGTCCGACGATCCGACCGCGCGCTCTTCGGCACCCGCGAGTGGTACTTCTTCACGCCCCGCGACCGCAAGTACCCCAACGGCTCCCGCCCCAACCGCGCCGCGGGGAACGGCTACTGGAAGGCCACCGGGGCTGACAAGCCCGTCGCGCCCCGCGGGGGCAGGACTATGGGGATCAAGAAGGCCCTCGTGTTCTACGCCGGCAAGGCACCCAAAGGGGTCAAGACCGACTGGATCATGCATGAGTACCGCCTCGCCGATGCTGGGAGGGCCAGCGCCGCCGGCGCAAAGAAGGGATCACTCAGGGTAAGACGGAAGCTCTTCTTTCTTTTTAGTA…
#inter	5.18364	4.14887	5.7471	TRINITY_DN74778_c1_g3_i1	GO:0003677;GO:0005634;GO:0006355;	A0A3B6MMY5 WHEAT NAC transcription factor 29 ;N1QYV5 AEGTA NAC domain-containing protein 29 ;Q4U0D5 WHEAT NAC domain transcription factor ;A0A446U3G7 TRITD NAC domain-containing protein ;Q5DM36 WHEAT NAC domain transcription factor ;A0A453KCW3 AEGTS NAC domain-containing protein ;M7ZU28 TRIUA NAC domain-containing protein 29 ;F6IAY4 HORVV NAC transcription factor ;A0A446SXV2 TRITD NAC domain-cont…	AGAGGCCAAGGCTGGCGTGCAGGGCTACCACGGCGGCGGTGGAGGCCATCCTGTCCACGCCGGCCAGCGAGAACATCGGCGTCAAGAAGGCGCTCGTCTTCTACCAGGGCAAGCCGCCCAGGGGCGTCAAGACCGACTGGATCATGCATGAGTACCGCCTCACCGCAGCGGACTGCAAGACCACCAAGCGCAGAGGATCCTCCATGAGGCTGGATGACTGGGTGCTGTGTCGGATCCACAAGAAGTCCAGCAGCAACTTGCCCAACTTCTCCTCTGACCAGGAGCAGGAGCAGGAGAGCTCGACCGTGGAGGACTCCCACACCACCAACAACAACACTGTATCCTCGCCCAAGTCCGAAGCTCTCGATGGCGACGGCGACGACCAGGTGCAGCTGCAGC…
#inter	3.52939	3.8877	5.67147	TRINITY_DN74778_c1_g3_i2	GO:0003677;GO:0005634;GO:0006355;	A0A446U3G7 TRITD NAC domain-containing protein ;Q5DM36 WHEAT NAC domain transcription factor ;Q4U0D5 WHEAT NAC domain transcription factor ;A0A3B6MMY5 WHEAT NAC transcription factor 29 ;N1QYV5 AEGTA NAC domain-containing protein 29 ;A0A453KCW3 AEGTS NAC domain-containing protein ;M7ZU28 TRIUA NAC domain-containing protein 29 ;F6IAY4 HORVV NAC transcription factor ;A0A446SXV2 TRITD NAC domain-cont…	AGAGGCCAAGGCTGGCGTGCAGGGCTACCACGGCGGCGGTGGAGGCCATCCTGTCCACGCCGGCCAGCGAGAACATCGGCGTCAAGAAGGCGCTCGTCTTCTACCAGGGCAAGCCGCCCAGGGGCGTCAAGACCGACTGGATCATGCATGAGTACCGCCTCACCGCAGCGGACTGCAAGACCACCAAGCGCAGAGGATCCTCCATGAGGCTGGATGACTGGGTGCTGTGTCGGATCCACAAGAAGTCCAGCAGCAACTTGCCCAACTTCTCCTCTGACCAGGAGCAGGAGCAGGAGAGCTCGACCGTGGAGGACTCCCACACCACCAACAACAACACTGTATCCTCGCCCAAGTCCGAAGCTCTCGATGGCAGATCGGAAGAGCACACGTCTGA
#inter	1.64407	2.67708	3.13284	TRINITY_DN75411_c0_g1_i30	GO:0000978;GO:0003677;GO:0003700;GO:0005634;GO:0034605;GO:0042802;GO:0043565;GO:0061408;	H6BDQ9 LOLPR HSF-type DNA-binding domain containing protein (Fragment) ;A0A1I9ZJT4 FESAR Heat stress transcription factor A2c ;A0A0Q3LWN4 BRADI Uncharacterized protein ;I1I425 BRADI Uncharacterized protein ;I1I427 BRADI Uncharacterized protein ;I1I424 DOMAIN domain-containing protein ;M0WDP8 HORVV Heat shock factor A2c ;A0A287GIQ2 HORVV Heat shock factor A2c ;A0A452ZST9 AEGTS Uncharacterized prot…	CATTCTTTGACTTTTTTTTTTTTTTTTTTTTCAAGCAGAAGACGGCATACGAGATTGGTCAGTGACTGGAGTTCAGACGTGTGCTCTTCCGATCTGGTAACCTCACTAGTTCGAAAAGAGGTTATCATATCCCCGTTCTGCACATAACCAAATACCATGTTTAGTTTCTTCCAAATCTAAAATAACCTACCAATTGGAATGGCAAAAACGCCAGACTTCACAGTGGCAGATATACAAGTTAAAAAATCATGAAACTAATCAAGTACCTTCCAAAGTTCATCAAAATTGACAAGCAAAATGACACTTTGGTCTGAACTACGTACGATACACCACCCAAGAAAACTGGCAACCCACAGCCAGAGACTAGACTTTCACAAGAGAACTTGACTGAAATAGTGA…
#inter	1.57416	1.37458	1.57254	TRINITY_DN77014_c0_g1_i34	GO:0003677;GO:0003700;GO:0016602;	A0A446SP30 TRITD Uncharacterized protein ;A0A0A7LUQ7 WHEAT CCAAT-binding transcription factor B ;A0A453JNB6 AEGTS Uncharacterized protein ;A0A3B6MLZ8 WHEAT Uncharacterized protein ;A0A446SP68 TRITD Uncharacterized protein ;F2DJ66 HORVV Predicted protein ;A0A453JNE0 AEGTS Uncharacterized protein ;A0A3B6MKY6 WHEAT Uncharacterized protein ;M0WK99 HORVV Uncharacterized protein ;I1IGH1 BRADI Uncharact…	GACCTTGCCGAGGGCGGCGCCGCAACCTCCATCGTCGTCCGCGGCGAGCTCCACCTGATGACAAGGGAGATCATGAGCGCGTCCCCCTTATCCTCTCCCCGCTCCGCCTCCCTTTCGCGACGTCGTCGTCGAGCCCTCTCCGCCGTACACGCCCGCTCCCTCCGCCGAAGCGCGCCAAAGGAATTCTCCCCCTCGCAGCCGCCGTCGCCGTCCTCCGCCGCTGTACCGCCCGGGGCGGAGATCCATCCGGGCCACGGACCCGGTTTCTTCTCGCCGGAACAGCCTTTGCATAAAACAACATGGAATGGTGATCTTAATTAGCGTGTCTTTCTTCCGAGCTTGATACTGCTGCTTTTTTGGCTTGGAAGTTGGAACATAATAAACCATGACTTCGGCTGA…
#inter	3.53818	4.0718	4.87785	TRINITY_DN77738_c0_g6_i5	GO:0003677;GO:0005634;GO:0006355;GO:0009409;GO:0043565;GO:0045893;GO:0048364;GO:1900150;GO:1901002;GO:1902584;	F2DG75 HORVV Predicted protein ;A4HRC1 HORVV NAC transcription factor ;D7R600 WHEAT NAC transcription factor ;A0A446Q968 TRITD NAC domain-containing protein ;D9HQD6 WHEAT NAC transcription factor 6 ;F6L6H4 ELYRE Stress-related NAM transcription factor (Fragment) ;F5B4I8 ELYRE Stress-related NAC transcription factor (Fragment) ;I1HU19 BRADI NAC domain-containing protein ;A0A0E0JRV9 ORYPU NAC domai…	TCTACAAGTTCGACCCTTGGCAGCTACCAAAGATGGCGCTGTACGGCGAGAAGGAGTGGTACTTCTTCTCCCCGCGCGACCGCAAGTACCCCAACGGGTCCCGGCCCAACCGGGCCGCCGGGTCCGGGTACTGGAAGGCCACGGGCGCCGACAAGCCCGTCGGCACGCCCAGGCCGCTCGCCATCAAGAAGGCGCTCGTCTTCTACGCCGGCAAGGCGCCCAAGGGCGAGAAGACCAACTGGATCATGCACGAGTACCGGCTCGCAGACGTCGACCGATCAGCTCGCAAGAAGAACAGCCTCAGGTTGGATGACTGGGTCCTGTGCCGCATCTACAACAAGAAGGGCGGGCTGGAGAAGCCGGTGCCCTCGGAGGAGCGGAAGCCAGTCTTGTCCAGCA…
#inter	2.97452	2.98101	5.66312	TRINITY_DN78455_c1_g4_i2	GO:0000978;GO:0003700;GO:0005634;GO:0034605;GO:0043565;GO:0061408;	M7Z7D6 TRIUA Uncharacterized protein ;A0A446KUT4 TRITD Uncharacterized protein ;A0A446KUE6 DOMAIN domain-containing protein ;A0A3B6AW26 WHEAT Uncharacterized protein ;A0A3B6AWY6 DOMAIN domain-containing protein ;A0A453BB00 AEGTS Uncharacterized protein ;A0A3B6DA60 WHEAT Uncharacterized protein ;A0A453BAS8 DOMAIN domain-containing protein ;A0A1D5UWJ0 DOMAIN domain-containing protein ;R7WDY7 AEGTA …	TATAAATAAGCGGAGGAGAAGAAACTTACAAGGATTCCCCTAGTAACGGCGAGCGAACCGGGAACAGCCCTACCACTGCCTGCCCGATCCTCTCTTGTTTCTTCTTACTACTATTTTTTCCTGGATTTGTTACTCTACGCATCCATCACCTTGTCCTCTGTTCCTGAGACACTCTGCTTTCTCTCTGCTACTCTGCTCTATTGGCGCTCTGTTGCTTCTCATCTTTCTTCCTCTTTTTGGGTCTGCTGTTGTACTGTCCAAACCTTGTAAAATCTGCTTCTGGCTTGTCATCTTTTTTCTTTCTCTGGTCTGGGCTCTGGTGTTGTAATGCCCAAAACTTGTAGAATCTGCTCTGTATATATGCAAAGTACTTCCGTTGGAAAAAAAATTGTGTCACTG…
#inter	6.53638	5.91913	3.63289	TRINITY_DN79263_c1_g7_i3	GO:0003700;GO:0005634;GO:0016021;GO:0043565;	A0A286LLU3 9POAL Drought resistance protein ;M7Z5D4 TRIUA WRKY transcription factor 6 ;M8C348 AEGTA WRKY transcription factor 6 ;A0A3B6GPJ2 WHEAT WRKY domain-containing protein ;A0A140F585 9POAL WAKY 1 protein ;A0A453EL82 AEGTS WRKY domain-containing protein ;A0A453EL94 AEGTS WRKY domain-containing protein ;A0A191XX52 WHEAT WRKY transcription factor (Fragment) ;A0A3B6GU38 WHEAT WRKY domain-contai…	GGGGGAGTTTGTGTTTTTTTTTTTTTTTCAAGCAGAAGACGGCATACGAGATCGTGATGTGACTGGAGTTCAGACGTGTGCTCTTCCGATCTCCGCAGCCGCTGGTTCTCCTCGTTCATGCGGCTCAGCTCCGCCTGCATCGCCGCCAGCTCGCTGGCGTTCCGGCTGTTCTTGTTCTCCGCGTGCCGCCCGGACGCCGCGTCGTCGTCCACCACCGTCGACCGGTCGCTCCTCGCGTTGTTGTTCCCCGGAAGGAGGTTAATGGTGAAGTCCTCCTTCTTGATGGACGCCGCGTCCTGGCCCTTATTGCGCTCCTCCTCCTCCTCCTCCTCCTCCGCGTCGGCGGCCGAGACCC
#inter	4.34076	4.67966	5.11562	TRINITY_DN79521_c4_g1_i1	GO:0003677;GO:0003700;GO:0005634;GO:0010200;	Q0DFT2 ORYSJ Os05g0572000 protein ;A3BG46 ORYSJ Uncharacterized protein ;J3M9Y1 ORYBR AP2/ERF domain-containing protein ;C5YW01 SORBI AP2/ERF domain-containing protein ;A0A0D3GB25 9ORYZ Uncharacterized protein ;A0A1E5UM23 9POAL Ethylene-responsive transcription factor ERF060 ;A0A0E0PRI1 ORYRU AP2/ERF domain-containing protein ;A0A0D9WJZ6 9ORYZ AP2/ERF domain-containing protein ;B4FPF0 MAIZE AP2-E…	AATTTTTTTTTTTTTGCTGGTGCACCTTCGAATTGCAAATCCACGACAGATGCAGTTAAAAATTAGCAGTCGGTATGTCGCCCATTTTTTCTGGGTATTTTTATTGCTCATACAGTCATACTACATAGTATATCCTTGCTATTGTAAATGGGTTACCTGTATCCTCAGTTTCTCACAGATGAAAAATCCAACACCTGCTACCTACAAATCCTATGATCGAGCTCGCGAACACCGCAACCATGTCGTTTAGCTTCAGTGTCCGTCCATGGTTCGATTCCATCTAGCTCTATTTCTACATCAACCTGCTAGAAGTTAAGCATCTCCCATATCAGCTCCGGGTCGAAGGACGGCATCTTCTCCAGC
#inter	5.80694	8.15627	8.10825	TRINITY_DN100095_c0_g1_i1	GO:0000723;GO:0003678;GO:0005524;GO:0006281;GO:0006310;	A0A5J9UZ77 9POAL Uncharacterized protein (Fragment) ;Q7XW14 ORYSJ ATP-dependent DNA helicase ;C7J181 ORYSJ ATP-dependent DNA helicase ;A0A453I089 AEGTS Uncharacterized protein ;A0A453I0Q0 AEGTS Uncharacterized protein ;A0A453I0M7 AEGTS Uncharacterized protein ;	AAATTCGGTCTTCACTCGCTGATATGTCAGGTGAATTTGTTTTTCTACGCCCTGTAAATTTGATTTCTTTCTTTGTGGGTGACATGTAACTGGTAGCCAAGTCTTTGTTCAGGTAAAGTTGGTCTCCACAGCAAGAACCAGTCGCAATAAATTTAACTGGTAACCAAGTTTTTTTTCCTTTATGCCATATATTCGAAGGTAGTAATCCCAACTTCCTGCTTAAACTGTTACAGCTTCATTCCCCTATAACAAATGACATTGTTGAAGG
#inter	5.28799	6.90658	5.6786	TRINITY_DN100142_c0_g1_i1	NA	NA	TCTTCCGATCTGGAACAGAAATAGACTAAAAGAGGACTCCCGTAGAGGAGAGGGGAAACCCGCTTAGATAGGGCGATAGCCCGGTTTTTATTGAATATCCTTTCCAGTGCTTGTCTTGTATTGAGGTATACCGAAGATATGAGTCAAAGTAGGTAAGAGAAGGGGGCTTTCACTATTATTAAGAGTAGGGCTTTAATTAAAAGAGTAGGCCCTTCGTATCTTTCTATGACCTCCAAGACGGAGCGAGACGGATAGGCAGAGCAAGAGCTCTTAAAGTCTACCCGGGCTAGCTTCTTCATTCTTCGATCAGGGGCGGGCTTCTTCCCTTATATAGATCGTCGGACTGTAGAACTCTGAACGTGTAG
#inter	5.99306	5.24162	6.53822	TRINITY_DN100257_c0_g1_i1	GO:0005385;GO:0005886;GO:0016021;GO:0071577;	A0A3B6SMQ5 WHEAT Uncharacterized protein ;A0A287X7B5 HORVV Uncharacterized protein ;A0A194YJR5 SORBI Uncharacterized protein ;A0A0A9SPD3 ARUDO Uncharacterized protein ;A0A3B6THJ2 WHEAT Uncharacterized protein ;A0A446JQK5 TRITD Uncharacterized protein ;K3Y953 SETIT Uncharacterized protein ;A0A287X793 HORVV Uncharacterized protein ;A0A287X7G5 HORVV Uncharacterized protein ;B6SUH7 c domain-containin…	TGAAGGGTGCTAGCTTCAAGTGAGGAACTGTTAACCACAAAGCATAAAAAAAGTGGACAATAACCGGGGAGGCAATTAGTTTCTGAGATAATAATTGAACTTTGTATGGTTTCGTTTCTGTTTTGAGATGGAACCGGGGAGGCTCTCCTGTGAATCAAAAAAAAAGTGAACAGTAACCTCAGAAATACAGCCACCCAACTCAAAACCCTTGAAAAACTGGTGGAAGGA
#inter	4.80034	8.10565	6.21801	TRINITY_DN100368_c0_g1_i1	NA	NA	GATCGGGGTGGGACACCGAAATGGTTTAATATATTGAGTTACGAAATGACACACAGGTGCGCGCACGCAAACGTAGCTAATCTGCTGTCTGCCTTGTCAATGGTCGGTACACACATGCTTTATAAAGTCGCATGGCACGACATGGCACGTCACCACAAGAGAAACGCTTTGCTCGTTTTCTACGTTTTTGGTCGACCAACAAAATGCTTTTTGAGCGTCATATCTTATTCCACACTTTTTCTACTCTGCCCTGGTCGCTAATCCTGATCACTCCGTCGTCTCCGTTCAACAAACAGGCTGATCGTCGGACTGTAGAACTCTGAACGTGTAGAT
#inter	4.8515	6.87054	6.98481	TRINITY_DN100467_c0_g1_i1	NA	NA	TCGGCGTGCCCGTCTCCATCTCCATCGGCGGCTACGGCACCGGCTACTCGCTTCCGTCCAACCGCTCCGCGCTCGACATGCCATCTTGAACTGACGCGAGTAAGTAGGCGCCCAGGGCGTAGACGAGGAAAACAGTCGAGGGAGATCTAGCAACGGCCTCCGCCCCCATCTCCCGGAGCAGAACCAACAAACATCTTGGTACGTCTCGCCGGAGAGGGAGATTGAGCACGATGCTGCCGTACTCGACGGCGGGCGAGGCGGAGGCGGCGCTGGGGCGCGCCCTGACGTGGGCG
#inter	4.18363	6.59982	7.37516	TRINITY_DN100575_c0_g1_i1	GO:0016021;	A0A446MBM0 TRITD Uncharacterized protein ;A0A3B6C6G2 WHEAT Uncharacterized protein ;M7YUK1 TRIUA Uncharacterized protein ;A0A446L2F5 TRITD Uncharacterized protein ;A0A3B6AZE6 WHEAT Uncharacterized protein ;A0A453BUZ1 AEGTS Uncharacterized protein ;A0A1D5UTZ7 WHEAT Uncharacterized protein ;R7VZ36 AEGTA Uncharacterized protein ;A0A453BV48 AEGTS Uncharacterized protein ;A0A5J9TRY3 9POAL Uncharacteri…	GCAGCACGCTGTTTCAGGTGTACGTGGTGATCGGCACCACGGTGGGCCTGTTCCTGCCGCTGGCGCACGTCCTGGGCGGGTTCGCGCGCGGCGACGACGCCGCGGTGCGTTCCGCCACGCCGCACCTGTTCCTTCTGTCGTGCCAGATCCTGACGGAGAACATCATCGGCTCGCTCGGCATCTTCTCGCCGCCGCTGAGGGCGCTGGTGCCGCTGCTCTACACCGTGCGCCGCGTCTTCGTCATCGTCGACTGGGTCTACGACGTGTGGACCAACAAGCTCGTCACCCGCACCGCCCCCGTGCAGGACAAGGCGTGGGTCTGGTTCGGGAGGTACCTCGCCGTGGCGAACCTCGTCTACTTCTCCATCAACCTCTTCGTCTTTCTCATCCCCAAGTTCC…
#inter	6.58727	6.40861	7.47221	TRINITY_DN100843_c0_g1_i1	GO:0009686;GO:0009826;GO:0009908;GO:0016491;GO:0040008;GO:0045544;GO:0046872;GO:0051213;	W5CXQ8 WHEAT Fe2OG dioxygenase domain-containing protein ;A0A453G601 AEGTS Fe2OG dioxygenase domain-containing protein ;A0A446Q8B4 TRITD Fe2OG dioxygenase domain-containing protein ;A0A140KPT0 WHEAT GA20ox-D3 protein ;A0A453G5U1 AEGTS Fe2OG dioxygenase domain-containing protein ;A0A287M7M4 HORVV Fe2OG dioxygenase domain-containing protein ;A0A3B6GZH5 WHEAT Fe2OG dioxygenase domain-containing prot…	GACCACCGAGATCTACACGTTCAGAGTTCTACAGTCCGACGATCAATGTCAGACTTGAATGTTTTGAGTGTGTGATGGGCACTGGTGCTAGTTGCTCTTTCTGCTTTTCTTATGGTAGCCAATATGGCGTCTCCCCAAACTTGGCACCACCGCTATCTTGTGCATGCATGAAAAGTGCCGGTGGGCTGTCGAGCGTGCGTACGTGGAATCAGGCTGGAGATGCATGCCTCTCCCACTCCGAAATATGCAGAGATTTTAAGTTGATTCTTGTAAAAGAAAAGAGATTTTAAGTTGATTAATAAATGATTACA
#inter	6.4942	6.47175	7.77101	TRINITY_DN101246_c0_g1_i1	GO:0004089;GO:0008270;GO:0009440;GO:0015976;	A0A446W2R4 TRITD F-box domain-containing protein ;A0A1S5XZX2 NEUMU Carbonic anhydrase ;A0A3B8DE94 9POAL Carbonic anhydrase ;A0A0Q3LSR9 BRADI F-box domain-containing protein ;B4FWC5 MAIZE Carbonic anhydrase ;A0A1D6ERJ8 MAIZE Carbonic anhydrase ;A0A3L6FTS2 MAIZE Carbonic anhydrase ;A0A1D6ERK0 MAIZE Carbonic anhydrase ;A0A3B8DEA3 9POAL Carbonic anhydrase ;A0A3B8DXB7 9POAL Carbonic anhydrase ;	GCTGAGAAATTACTTTAACCAATTTTCTCAGCAAAATAAGGTGGCACTTTTGTTTCATCTGAAAACACAGTTTTGACCTGTTTTTGTCTGAACTCTCGCATGTCCAGACTCATAAATTTGTTTTCCTGCACTCAGTAGTTTCAGGCCATTTACGGTTCGATTCTGCGAAATGTCACTGTCAATTTGCAGCTTCCAATGATCAAGTATGCTTTGTTTTCACTCCAGCCAAGGTGCCAGCCAGCCACACGGAGGAAGCGGCCAAA
#inter	6.36968	4.28823	5.50537	TRINITY_DN101590_c0_g1_i1	GO:0000049;GO:0003676;GO:0004252;GO:0004523;GO:0004672;GO:0004813;GO:0005524;GO:0005739;GO:0008270;GO:0016021;GO:0043531;GO:0070143;	M7YM99 TRIUA Subtilisin-like protease ;M8B246 TRIUA Alanine--tRNA ligase ;A0A446XS15 TRITD RNase H domain-containing protein ;M8BLM1 AEGTA Uncharacterized protein ;A0A446MUF0 TRITD Uncharacterized protein ;M8BBC9 AEGTA zf-RVT domain-containing protein ;A0A446MZX8 TRITD RNase H domain-containing protein ;A0A446TVG0 TRITD Uncharacterized protein ;M8ARB3 AEGTA Casein kinase I-2-like protein ;M8A5F8 …	GCTGAAATAAGTAGATGCAAAATCCGCTTAGCTATGGACGAGGATCTTGCATGCTTTGGTTCATTGTGAGCATGCATGCAGAAGATTCTGGGAAGAAGCACAGGGCTAGCTAGATTTCATACTGCCTAAGCTTCATCCGCTTACATGGGCACGAGATATCACTTGTGACTCGCGCTTTTCTGACTCAGTTCGGGCCAAGATGATTACTACAATGTGAGCGATCTGGAGTTCAAGGAATATCTGGACACATGACAGGGGACCCTGTCCATTCAGTCAAGATGGCCAAAGAATCGCTGGCGGTGCTGGATATT
#inter	5.81883	8.97079	9.6001	TRINITY_DN101754_c0_g1_i1	NA	NA	TTTCACGTGGCTGGAGTTCAGACGTGTGCTCTTCCGTTTTTTTTTTTTTTTTTTTTTAATGGTAGAGGATGAAGGAGAAGTTGTTACTTGAGAAATGATGAAAGCAAAGAATGACTACTGATGAACCTTCTTTTCTTCTTTGTTCAGCTTTCACAAGCAAGATACCTTGAAGCAGGTGACAGTCTATAGCACAGGAGAGTCCCATTGATGACATGATACAATCCTCTTCAGATTGATTTCGAACTTCAAGGCAAGGAAAAGAAATAGAACGTACCTGCGCTTATTTACTACTTTTTCTCGATCAATGGTCCCATCCAATGAGTGGTATCTGAGTATCATAGTATCATAAGAAAGTGCATTTGTACACCCGCTTATCTTTCTATAGAAACTGATCTCTAA…
#inter	7.77612	8.54746	7.82667	TRINITY_DN101900_c0_g1_i1	GO:0000287;GO:0004674;GO:0005524;GO:0010333;GO:0016021;GO:0048544;	R7WDG2 AEGTA RING-H2 finger protein ATL1Q ;M8AUQ6 TRIUA NEP1-interacting protein-like 2 ;A0A446X7S2 TRITD RING-type domain-containing protein ;I1I0U4 BRADI Uncharacterized protein ;A0A2K2CX51 BRADI Uncharacterized protein ;A0A3L6R2W0 PANMI Receptor-like serine/threonine-protein kinase ;	GCAATGGCCAAATATCACGAATTGTTCACTGCTACAGGCGGAGAAAAACCATGGCCGAAAATCCAAAAGAAACCCAATCAACTTTGGGTGGTGACAATGTTGTTTAGTACAGACCTAGGATGCATGCCACACACTGGGAACCAGACAAGTGTGCAAGCAAAAAAGAGCCAACTTGCGGTTGGTGCGAAGTATGCAAGCATGGATAATGTTGATTGTTGAAAATATGTTTCATCAAAAT
#inter	6.85397	9.00767	8.54772	TRINITY_DN102149_c0_g1_i1	NA	A0A0E0N2E1 ORYRU Uncharacterized protein ;A0A0E0FT35 ORYNI Uncharacterized protein ;A0A0D3ETZ1 9ORYZ Uncharacterized protein ;I1NRM7 ORYGL Uncharacterized protein ;Q5JNJ7 ORYSJ Uncharacterized protein P0481E12.18 ;	GAACCATTTATTCCCTCTTTCAGTTCTGTATAGTATTTAAGTATGTTAAGAATTATACAACTGCTGCCCTAAACGTTGTAATGGAGCAGAAGTTATGCTTGAAGTTGTTACGCATAGTTGCTACTCACAATTTACATTAGTTGAAGTAAGCATAGAAGGAGTAACATAATTTGAACCAATAAGCCAATGTCAGAGTTACATAATTTGAACCGAGCTAGA
#inter	5.88208	7.20247	4.09524	TRINITY_DN102471_c0_g1_i1	GO:0008168;GO:0009413;GO:0009686;GO:0016021;GO:0016491;GO:0031519;GO:0032040;GO:0032259;GO:0034388;GO:0051213;	J3MDE8 ORYBR Uncharacterized protein ;A0A287PWN8 REGION domain-containing protein ;A0A3L6DP82 MAIZE Histone-lysine N-methyltransferase EZ3 ;A0A3B6TM71 WHEAT Uncharacterized protein ;A0A453T6W6 AEGTS Uncharacterized protein ;A0A453T6V7 AEGTS Uncharacterized protein ;D0PPZ2 9ORYZ GA20-oxidase (Fragment) ;D0PPZ0 9ORYZ GA20-oxidase (Fragment) ;	TGAAACAACAAGCAGCCAATGGAGCACGCATATATCAGACTAAATGGCGCACCTACTGCTTCCCCTTACCTAGCTCCGACATTGTTACCACATTTCAGCCCGAAAGTGAATCTAAACCCAAGATACTGTGAACTACCCAAAACGCTAGTCATGGATGGAAGTGCCGGGGCAAGTTTAACGAAAAATCCCACCATTCAATTCGGCCAACAAGCCAGCCGAACCAGCAATCAAATCGCTCCACTGGAGAAAACAAGTTTCAAGATGGTAAAAAAAGGGAGAGGCAGATTTTAATTTAGTTATA
#inter	5.85332	5.07829	7.11455	TRINITY_DN102999_c0_g1_i1	GO:0016810;	A0A0A9QIE3 ARUDO Uncharacterized protein ;A0A446JPM4 TRITD Uncharacterized protein ;A0A0A9S3Y6 ARUDO Uncharacterized protein ;A0A453T1C7 AEGTS Reverse transcriptase domain-containing protein ;A0A0A9PNB1 ARUDO Uncharacterized protein ;A0A0A9HEL5 3 domain-containing protein ;A0A5J9VK88 9POAL Uncharacterized protein ;	GGGTTGCCCGTTGCAAACGAGCCTTGGGCCAGAGGTGGTTCCTTATTTGGTTGATCGTGAAGCTGTTTTGTGCATTGGATGGGCAACAAAGGCCAATTTGTTTGGTTGGCAGCGCGCATCCCATTTTGAATGTACTCAGACACTGTATAGCTGTTTGGTTGCACACATCTCGTTTCCATACTCTTACCATAGTTTAAATAA
#inter	4.82001	2.72873	1.47091	TRINITY_DN103056_c1_g1_i2	NA	A0A287RIW3 HORVV Uncharacterized protein ;A0A0E0B364 9ORYZ Uncharacterized protein ;A0A0E0QRL8 ORYRU Uncharacterized protein ;A0A0D9VS20 9ORYZ Uncharacterized protein ;A0A0A8YAC5 ARUDO Uncharacterized protein ;A0A0D9XDW7 9ORYZ Uncharacterized protein ;A0A2T7CCX7 9POAL Uncharacterized protein ;A0A0A9FKJ0 ARUDO Uncharacterized protein ;A0A2T7CCX5 9POAL Uncharacterized protein ;A0A2S3IQY8 9POAL Unch…	ATACCCTATTCCCCCCCATTTTTGCCCCATATTTTTTATAATTGTTTTTATCCTGGTGGTAGGGAAATTTTTTTTTTTTTTTTTTTTTTTTTTTTTTTTTTTTAATCCAAATAAGAGTTAGTTATTCATGATATAAATTTATTCAAAGACTCCGGCATAGATGGCAGGATTATACATTTGACCTTCCACTAGCTGAGTGACTCAATTCTACAGAACCGAAGGAACACGCATAGATGACGTCCAAGTGTAAATATAACACTTGACACTACCATACATCATTATTACTTCAACAGTCCACTTTCTTGATCATTTACCATGTCCAGAGCCATACCCAGAGCCATGACCCTCTCCATAGCCAGAACCAGCACCACTTCCATATCCACTGCCAGAGCCTTCACC…
#inter	3.90398	3.23443	5.2517	TRINITY_DN103104_c0_g1_i1	NA	NA	AGTCCGACGATCCAATGAATCAGGACAAAGGACTGCCCAACTAGACTAGGATTAACTATAAGGCATCACTATATGTGTATATATATTCCCAACGAAGGGTGCCTGTATGAACTGCAAGGATCTCTATTGATATACCTTAGTACAATTAATCTATTTGAAGGACCAAAAGGGCAATACAAAATTGAGCAGTCTAAAAAGGACTAGAGCATTGGCAATCATTTTCTTACAGACTCTGTTAATGATTCCAGCCTACCATACCGATAAATGTTGCATTGAAATCCTAATTGTGGCGTCTCTGATCAAGAGAT
#inter	6.21791	8.0016	3.38418	TRINITY_DN103128_c0_g1_i1	GO:0016021;	A0A3B5YR77 WHEAT Uncharacterized protein ;A0A287XYU2 HORVV Uncharacterized protein ;A0A3B6CBW9 WHEAT Uncharacterized protein ;M0WA71 HORVV Uncharacterized protein ;A0A3B6ARC7 WHEAT Uncharacterized protein ;A0A3B6NLM6 WHEAT Uncharacterized protein ;A0A1D6H6B6 MAIZE Uncharacterized protein ;A0A453MIE7 AEGTS Uncharacterized protein ;A0A446JY94 TRITD Uncharacterized protein ;A0A3B6GSF5 WHEAT Uncharac…	GACGATCTTCGGCGTGGTTGAATGCTTACCTGCCAGGTGACAAGAATTTTTATACTTTATTAACTGTTGCTATTTGCTAGTCTATTTGGATTATTAGAAATAAGATAACTTTCAAAGTTATGTGCTTAAATCTCCTGCTGTGGTGATCTTCCCTGTTGGATCTTTTGTTGAACAAGTCTGTACGCTGAGAAGGATGCTAAGAAGATCAAGGTGGGAACGAAGTAGCTGATCAACAAGGCGGCAATGTTAGCTCGAGTTCTCCAGGAGAATGCAGTTGCAGTTCAAGCTTCAGTGTTGTCTATTGTAGGACCTTGATGTGGTTACTCTTGTAGTAGTAGTCTCTTGGTTTGGACATATGTTTGTGTCGTATGAACTTTTGAAAATGTTTGCTTAAGTGTC…
#inter	3.57378	7.58398	4.92775	TRINITY_DN10320_c0_g1_i1	GO:0016491;GO:0071949;	A0A287X936 HORVV FAD-binding PCMH-type domain-containing protein ;M7ZR31 TRIUA Reticuline oxidase-like protein ;A0A287X947 HORVV FAD-binding PCMH-type domain-containing protein ;A0A287X8U4 HORVV FAD-binding PCMH-type domain-containing protein ;A0A446XMC2 TRITD FAD-binding PCMH-type domain-containing protein ;A0A3B6RIH6 WHEAT FAD-binding PCMH-type domain-containing protein ;I1J080 BRADI FAD-bindin…	AGGTGACTGGAGTTCAGACGTGTGCTCTTCCGATCTGGTAGTTCACGTACGCACCCCTCGGGGTCTTGCTCACCAGCGGCTCCATGAAGTCGTACAGGCCCCTGATCCAGTTCGGCGAGTCGGTGCCGTTGCCCGTCCAGAACGCGACGTACTGGATGTTGTAGAGGACGCCGCTCCGGTGAGGGTACGGTGTTTCGGCGTCACCGATGCTGCCCACTCTTCCACCGTGAGGCTCCAGGATGATGATCCCGGCGCCCGCGTTGTTGAACCAGGGGAAGATCTTTTCCCACGAGGCCTCCGTGATGGCCTGCTTGACGTAGTCGGACTTGTTCTTGGTGAAGGTGTTCAGGCTGGTCGTCCTGTTG
#inter	7.11961	6.76626	7.05452	TRINITY_DN103416_c0_g1_i1	NA	NA	GGGGTAGCAATAGCATGCTCCTCAGCTAGCACTCCCAATCCCGAATTGTAATCACAGCCTCACTACCACCGCGAAATTCGCCTCGCGACCCCGCCGATCACGGCCTACAGGTAGCAACCAACGCAGCCGCAGATCGATAAACGCCCCTTGCTGTGCCCAGCGCATGTACGCGTCTGGATTCAGCCAGAGATCAGAACGACGCGCTGGTCGGAGCAACCTAACGAATCCGCGGCGACGGGGTCGCGCCCAGAGAAGAATAGGAAAACAAAAATTA
#inter	5.01658	4.99416	8.75434	TRINITY_DN103664_c0_g1_i1	NA	NA	GAGTGAATTCTTCGATTTGGCTTTTAGCCTTTTTGGGGCGATAAAACAATGAATATATGTAGGGACTTGGGAGTGTTTTTCCCTCCCAAAAACGAATTTGGAACCATTTTGAGGATTTGCGGGAGCACGGTTTTTGGAGGCGGTGGTAGTTTTTTGGGATTGGAAATCAGTTTAGTCCTTCGGCTTTGGCTTCGGCTTCGGCTGGAGATGCTCTTACAAACAAAATCCACTGTTTATCTTCAAATCCAAACGTGATCAAAGGCACCCGTCAAGATCCCGACTTTAAGTTAGTCATACTGGCATCCACATTTCCGCCGCATGTTTGTTCTACCATATAAAGATAGAAGATAAACTCTTTTGAGATTCACAAATATTCTTCTCCCTCAGCTGACCAGCGAT…
#inter	3.71517	4.2072	6.65393	TRINITY_DN104376_c0_g1_i1	NA	NA	TGTCTCGAGTCACCTTGAAAATGACAAGCAACGGACTTCGACCTAGTGTAGTGCGCTCAGCTCAATAGCTGAACAAAGGTGGGAATCTTCCTTCGGAGCATCTTTTGACTTCCCAACTCCTTCACTCGGAGCAGACAGAACCTGAGAGAAAGAACTTACGCTGGTGATGTATTTATAGAGCTACCTACGTCCGGCTCTTTGAACTCTATAGCACAAGGCGAAGTAACTGGTAGTGCCTTACCTTCTCTGTAACATTCCGTTTCTATGAGCTTAAGTTCCTGATCACCACCTATTTCTAGAGCGAGTAAGAGACGACGAGAGCTACGAATCTATATCGTCTATAGTTTTTTCTTCTCTGCCTGGTCGGGTTCTGCACTCCCGTTATAGTAGTAGGTTGGT…
#inter	5.62771	7.84165	8.33053	TRINITY_DN104395_c0_g1_i1	NA	NA	GAAGATTCACACTACCGGCGAAAGGAAGCGGATAAGCTTATCACGAACGGCGCATCCTAGGACAGATAAATATGTATCATCCCTTTTGGAGATGACTACACTACCGGGGAAAGAATCCATAAAATACTAGTGTGTTCAATTGGAAGATCATAAGTAGGACGGATAATATCCAAAGACACCAGTCCATCCAATTCCCTAAACTTCAATCAAATCAAGAAGAAACTAAAGAAACCGCGGAAGAAAAGCAAT
#inter	5.09033	5.71088	6.39214	TRINITY_DN104401_c0_g1_i1	NA	NA	CAACCTCACTTGTAAACGAAAAATCTCAGTTACAATCACATTCGCAACTGAAAAATACTAGTTGCAACTCAGTTGTAAATAAAAACTAGTAAAAGGCACGTGCGTGTGGTTTTGTGTCCTAAGCAAACATCATAGAATTTTTTTTTTGAGCCTGAACAAACATCATAGAGTAATGATTATAATTCACAGAAGTATATTAATATGTAGGTGATTATCTGAAGAAAGCTTGGACGGAGAGCAAAATATGTGCTCTATGAGAAATAATATTTTGGCGCATTTGTTACAGGAACATAATGAAAAATATTTGTGTTGCTCGTGTTTGGAAAATATATAGCTATCTCAAAGTTCCAAGCTTAGACTTATT
#inter	8.03132	6.03156	5.44977	TRINITY_DN104621_c0_g2_i1	NA	NA	GTAGATCTGGAGCTGATACTTAGTCTATGTGACAGATAACTCATCCAGGGACGTGACAAAGTTTGAATCAACGCATGTTGGACATCACAGAATATTTGACGAATTTAAAGTAGAGTAGATCTCTCAGCAGGATTTAATTTCAGAATAAAGGAAAGTGACTATGGACCGGTTTGAACAGATCGGACCACGTCCAGAGCGGACCGAAACTGACAGGCAACACACTACTGCAACAGGCTGGCCCAAGAAAATCACGCAACCTTCAGATGGGAATCGAGCGGCCCTGGGCGAGCTCTTCCGCGACAACCCAGAACGAGCGGCTCGGCAGCGATCTAGCAACGGAGA
#inter	6.69252	6.54188	4.39638	TRINITY_DN104922_c0_g1_i1	NA	NA	TGTGGGAGCCTTCTGATAGTAATAAGGCAATATTCTTTCTGTCGGATTGGCAGTTCATAGCCTGTGAGGGGTAGTGCGTGTAGGGAGAAGGGAGATTAGAGAACTGGAACTTCTTGATCGGATGCTTGATCCAAGCATAGCACTGCTACCCTCTGGATCGAGTACGGTTGGTACTTTCCTACTTCGACTAACAATTCCCTTGCCTAATCTACTAGGACTGATAAATGAGGCACCACCCTGGTTGGATTGGTGCATCTGTAGTCTAGGCCCGTGAGGCTCTAGCTGGGTTCTTGTCGATCCCTATGTGTATAGGGGACTGCATAACACGACCATTGCTGCTGCTTACGTGCAAGTGCTGGAGACGTCCATAAGGCCGGTGCCAACGCG
#inter	8.18791	5.77884	4.38482	TRINITY_DN104994_c0_g1_i1	NA	A0A287WVX1 HORVV Uncharacterized protein ;A0A3L6RHL0 PANMI BTB/POZ domain-containing protein ;A0A2T8IF18 9POAL Uncharacterized protein ;A0A2T8IEX0 9POAL Uncharacterized protein ;C0PKY9 MAIZE Uncharacterized protein ;I1I0Q0 BRADI Uncharacterized protein ;A0A0Q3J9T3 BRADI NPH3 domain-containing protein ;F2CWR8 HORVV Predicted protein ;K3YGL8 SETIT Uncharacterized protein ;A0A4U6U131 SETVI Uncharact…	GAAACAATAGCCATCAGATAAATTATAAGAAGATCTTGAGTTGTAAAACATAGCCTCTTAAACTGAAAGAACGCATGCAACTTATAGTTCGGAAGCATTGCTACCAAGAGACGCCTGCACCGATGTCTTGGAACTATCAAAACTGATAGTTGTTCTCCTAAACAGGAGAAAGTCAATCACCAATGATCAAAGCGCACTTGGTCCTACTACGATTAGTTCAGCTCCATGTTATCTGATTTGACAAATCAATCAGATTTTACCTAA
#inter	4.87143	7.42177	3.53291	TRINITY_DN10525_c0_g1_i2	GO:0006351;GO:0008234;	A0A3B6IRX7 C1 domain-containing protein ;A0A0D9VN99 9ORYZ Uncharacterized protein ;A0A0Q3N2E4 C1 domain-containing protein ;A0A287P4S0 C1 domain-containing protein ;A0A287P4V9 C1 domain-containing protein ;A0A287P4W4 C1 domain-containing protein ;A0A287P4W8 C1 domain-containing protein ;A0A287P617 C1 domain-containing protein ;M0V1Y7 C1 domain-containing protein ;A0A287P552 C1 domain-containing p…	AGAAGACGGCATACGAGATTGGTCAGTGACTGGAGTTCAGACGTGTGCTCTTCCGATCTGTTCAGTTTTAATTTCGGTCTCGAGAACAGTAAGCAAGGCCGTCGGTATACACACACCTCCCTCTTGGTCCTTAACCTTTGGCAGGACGGAGATCCCATTAATCATCTTGTCCTCCAACGTGTAAAAGTAATCGAGTTGCTCCTCAAATTCACACGATCGGCAAACAAAAACCATGAAATTTCGTGGATCATCTTTTTGATACATTTGGAGGTTGCAAAATTTGCAGAACTCCAGGTCATCGTCTACATCATTTAAATCATCCATCATCTCGGTTTTTGATCGTCGGACTGTAGAACTCTGAACGTGTAGATCTCGGTGGTCGCCGTATCATTAAAAAAA…
#inter	5.48063	4.98503	6.83403	TRINITY_DN105372_c0_g3_i1	NA	NA	TAGTGCGAGAAGGGATCCGCACGCACCAGCTCGGAAACCATGTGTGAGAAATTTCTTATTTTACTTTTAAAGTAAACCATTTCTTTGAATTGCATGATTGAGCACCTATTATGGATTCGTACGTACTAATAGCTCTAGCTTGCCTACGCATCTGAACAACACCAAGAAACGACTGCTCACTTGAAAAAGTCCAATAGGAACTTCTTGCTGCTGCTCTGCTCACTGACACTTTAGTTGGTCTAGGCGATATTCAATAAAGAAACCTGCCATCTGATTGTTCAATTCGCGCTTCTTTCTGATCTTGTTGGTAGTTGAGGCAACTCGTTGCTCTTCTTTATCACAGGGAGTCTGAGCGGTGCTGGCAAATGGTGGCTTCAAATCTTCTGTCTTTAGACTCCG…
#inter	2.77792	3.43919	4.1651	TRINITY_DN10556_c0_g1_i1	GO:0004497;GO:0005506;GO:0016705;GO:0020037;	A0A453AZH8 AEGTS Uncharacterized protein ;A0A446M0J6 TRITD Uncharacterized protein ;A0A453AZI1 AEGTS Uncharacterized protein ;A0A446KQN7 TRITD Uncharacterized protein ;A0A453AZJ5 AEGTS Uncharacterized protein ;A0A446M0T9 TRITD Uncharacterized protein ;A0A453AZH7 AEGTS Uncharacterized protein ;A0A453AZH2 AEGTS Uncharacterized protein ;A0A287HH53 HORVV Uncharacterized protein ;A0A453AZH6 AEGTS Unch…	GGTTCGGATCTCGAGGTTGGCGGCATCAGAGTGCCCGAGGGCACAGCCCTGACGATCCCCATCGCGACGATACATCGTGACAAGGAGGTCTGGGGCGAGGACGCCGATGAATTCAGACCGATGAGGTTCGAGAAAGGTGTCACCATGGCTGCAAAGAACCTCAACGCATTGCTGTCTTTCTCTAGTGGGCCAAGGTCGTGCATCGGGCAGAACTTCGCGATTATCGAAGCCAAGGCCGTGATTGCCGTGATTCTTCAGAGGTTCTCCTTCTCCCTGTCCGCCAAGTACGTTCATGCCCCCATGGACGTGATCACGCTGCGCCCCAAGTTTGGCCTTCCCATGATCCTAAAGAGCCTGGAGGTGTAGAGA
#inter	6.73667	6.39679	7.66763	TRINITY_DN105610_c0_g1_i1	GO:0003676;GO:0005634;GO:0008270;	F2D520 HORVV Predicted protein ;	GCTCATATGTGAAACCCATAATACCACCGGCAAAAATACAACCTATCACATGTGTGAATGAATAAATTTGTTGTCTTCATGAAAGTTGTCGCTTCGAGGGACACGACTCCATCTCGATCAACATGAATGTGGTTGATCCCACAAGCCAAGACACGGGGTGTTATGCGAGCTACAAGAAGCCGAATGGGATATCGCTTTGATA
#inter	3.658	5.56794	7.54074	TRINITY_DN105755_c0_g1_i1	NA	NA	GACACTTATTTTGGTACAGATGCAGTAGTATATATCACTAATAATCCCTCCATCACATGAAATATGTCTTAACTGATATAACATGCATATCTAGACAAGTAAGTGTAAGGACATTAAGATCAACACCCCAGGTGATTCTCTAGCTCATTGGTTATTACTAGCAATAAAACACAAACTGATTACCCAGTTACAAAAAACTCAGAGAAGAGTACAGCAAGCATA
#inter	2.93331	4.19536	2.82347	TRINITY_DN10603_c0_g1_i1	NA	NA	GGAGCACATCTAGTTAATACAGATGAGTGACCCTCAAACGACCTGGTAGAGCATGAAATGCTCATTTCATATGCGCCTCCTAACTAAGCCAAGACAGTATTGAGGACAGTAATGGCTACTCAAAGAGGCAATTGTCAAGACTTACGGCCAAAACAGCCAAATACAATAAAAACAGTATGAGCCATACTAACAGATACAATTGAAAGGATTACTGGTTAATCAGATTAAGAGCAAGGATAAACTACTGACTATGTGAAGGTGTATGAATCCATCAAGGTAAGGGATGATAAAAGTGAACGCCCTTTTCATAAATAAAGTAAGGGTTCAAATTGTTATATGCCCCTGTCTGAACCGATTGAGAATTAGAATCTGCAATCAATTATTCGAGGGCAATGGATC…
#inter	3.29645	7.54151	8.11628	TRINITY_DN10609_c0_g1_i1	NA	F2DSQ4 HORVV Predicted protein ;A0A3B6A087 WHEAT Uncharacterized protein ;A0A0E0HHK6 ORYNI Uncharacterized protein ;B1NEV8 ORYSJ Putative group 3 LEA protein ;A0A446K904 TRITD Uncharacterized protein ;B9FHK0 ORYSJ Uncharacterized protein ;A0A3B5Y660 WHEAT Uncharacterized protein ;J3M9C0 ORYBR Uncharacterized protein ;I1PXJ7 ORYGL Uncharacterized protein ;A0A0E0DUB5 9ORYZ Uncharacterized protein ;	AAGGAGAAGACGACCGGCACGGCGCAGACCGCCAAGGACCGTGCCGCCGAGACGGCGCAGGCCGCCAAGGACAAGACGACCGGCACTGCGCAGGCGGCCAAGGACAAGACCGTGGAAAGCAAGGACCAGACCGGCAGCTTCCTCGGCGAGAAGACTGAGAAGATCGGAAGAGCACACGTCTGAACTCCAGTCACCGATGTATCTCGTA
#inter	8.20771	7.92668	8.71096	TRINITY_DN106237_c0_g1_i1	GO:0003676;GO:0008270;GO:0015074;	A0A1P8YYL1 MAIZE LTR copia-type gag polypprotein ;	GCGAGGTCAGACACAGCTGCGGCCGCTGCGTCCTCCTTCTTCGGCTTCCTCTTGCGGCTGCGCGCCGGTGACAAAGAGGCCCGCGTGGCCCCCACGCGGATGACAAGGGCGCCGCTGCTGTGTCCTCTGGTCGGCGGTGGCGATGTCGGCTCCTTCTTCACCATCCTCATCGGTGTCGCTGTTGGAGGAGTCGACCCGCAGGAGTGGGATGCTGACCTCGACGCCGACCCGGAGGACGACGAGATCG
#inter	3.71482	4.55468	9.18165	TRINITY_DN10640_c0_g1_i1	GO:0006486;GO:0016021;GO:0016757;GO:0022857;	R7WAN6 AEGTA Uncharacterized protein ;A0A287VRF8 HORVV Uncharacterized protein ;A0A287MED2 HORVV Exostosin domain-containing protein ;A0A446P1C6 TRITD Exostosin domain-containing protein ;T1M3K7 TRIUA Exostosin domain-containing protein ;A0A453GE22 AEGTS Exostosin domain-containing protein ;A0A287MEC6 HORVV Exostosin domain-containing protein ;M0Z4K0 HORVV Exostosin domain-containing protein ;A0A…	GAGATCTACACGTTCAGAGTTCTACAGTCCGACGATCAATTGAAACAATCAAGAACGGAAAAATAATTAGACTCCCTCGTCAATTGTTTGGATTGGAATTAGGCTCCTCTACTCTAGTCGTCCTCTTCTATTTCGGGCAGTAGCTCTCAGCCCGTTCCGGGCCTTCCTTTACTGAATCTATTAGTAGTGGAACTTTTCGACATATGCCTTTATTTAGGCATTGGTTGTAGGCATCCCCTTCTCTTCAAGGAATTTCTGCGCCCGGTTCCTGATCAAGTGTTGGAAAAACCGGAATATGATGCTTTCTACTTCAGCAGTAGGGTTGGCCTGAAGCCAGCCCATAGAATAGATACGGGCGTGTTCT
#inter	5.57211	5.16587	4.26403	TRINITY_DN106485_c0_g1_i1	NA	A0A3B6KHL6 WHEAT Uncharacterized protein ;A0A446T615 TRITD Uncharacterized protein ;A0A446UD52 TRITD Uncharacterized protein ;A0A3B6LNN9 WHEAT Uncharacterized protein ;M7ZFM9 TRIUA Uncharacterized protein ;I1IR57 BRADI Uncharacterized protein ;A0A287RR08 HORVV Uncharacterized protein ;A0A453L2K1 AEGTS Uncharacterized protein ;M8CSL6 AEGTA Uncharacterized protein ;A0A3B6MUN9 WHEAT Uncharacterized …	CGAGGGCGGCGACTCGGTGCAGCTGCCGACGGAGACGAGCCCGTACGTGCAGTACAACAAGGACGACGGCCTGGAGGACTACAAGATGCGCGCCTACGGCGCCAAAGGCCACCTCCCCGTCTCCGACCTCCCCCACGGCGGCACCGGCACCGACGCGCCCACCATCCCCGGCACCGCCCTCCCCACTCAGCAACTGAACCTCCATG
#inter	4.28766	5.42037	4.19028	TRINITY_DN106487_c0_g1_i1	NA	NA	CGACAGCATGCTACAGAAACAGAATCATACTAAACCATAGAAACAGCGACATGTGCTGCAGCATCAGATAAAACTTAGACACGACTTTGTGCCACGTCAAACTCCATTAGCAGTTCTTAATTTGCAACCTAGTAAACGATGATAATTTAGACTAAACCATCAGCTGGGCAGAACCATGAGGCAGCCACCTCAGTTGACCGAGACAGATACTACTACTACTACGGAGAGTTCTTGTTAAGCTATAACTAAGCTTGGCGTAGGATATAGTAATGTACACGTCATTTATAAGTAACTAGGATAAGATTACGGCAGCAGTGAGCTAGTGGCGAGATTAAACAATAGAGTGTGTCGCCTTGGCCGTCGTCGGTCAATTATTAAGGTGTGGTGATGTCGTGGATG…
#inter	6.92291	8.61477	9.08759	TRINITY_DN106524_c0_g1_i1	GO:0003676;	A0A453M963 AEGTS Uncharacterized protein ;M8CC84 AEGTA Uncharacterized protein ;A0A3B6N283 WHEAT Uncharacterized protein ;M8AZJ6 TRIUA C2H2-type domain-containing protein ;B0ZYZ0 WHEAT C2H2 zinc finger protein ;A0A446TLH3 TRITD Uncharacterized protein ;M7ZTS5 TRIUA Uncharacterized protein ;F2CVH9 HORVV Predicted protein ;T1L9C1 TRIUA C2H2-type domain-containing protein ;A0A446TLA5 TRITD Uncharact…	AGGAGATGCCGCTCACCGGCGGTGGCGCCGGCAATGACCACTGGGTCTGGCGCAGCGTCGCGTTGCCAGATCAGGAAACGCTGGGGCACGCCGCCGACAGGCCGCCTGTCTTACTCGACCTGTTTGTGTAGTTGGCTAGCTGGAACTGTCTACTTTCTTCATGGAGGACCTGTACATGCCATTAGAATTAGAATGAGAGAAGATCGGAAGAGCACACGTCTGAACTCCAGTCACGCCAATATCTCGTATGCCGTCTT
#inter	3.71523	9.65531	6.85297	TRINITY_DN106921_c0_g1_i1	NA	NA	GTAGTAGGCGAGGTGAAGGAGATACCAGGCATGTAAATATCTGAATTCTGCTAAATTTGAACTGAAACTACGACCAGTATGTATTGTGGATCGGAAGGAGTGCTATCTTTCCCCGGAAGAATCCTGATTGTAATATGTTCACGATGGTTTATGCTAGTTCTAAGCTGAATGAATCGCCGCATGATTTGTGCTCTTATGTGAGATTGTGAGTTGCTTGTGCATTGTAATTAACAAAGATCTCTCTTGTTGCAACTGAGAGTTTATAATCGTACCTTTTTTATTTAAATCACGTCTTGGTATAATTGTTTATATTTTTTAAAATATTTGGTTAAATT
#inter	5.63372	8.14375	8.75978	TRINITY_DN107540_c0_g1_i1	GO:0003980;GO:0005783;GO:0006486;GO:0016021;GO:0018279;GO:0051082;GO:0071712;	A0A3L6S7D5 PANMI UDP-glucose:glycoprotein glucosyltransferase ;A0A3L6EPZ1 MAIZE UDP-glucose:glycoprotein glucosyltransferase ;A0A1D6HNT4 MAIZE UDP-glucose:glycoprotein glucosyltransferase ;A0A0Q3I9Q2 BRADI Uncharacterized protein ;A0A446ITT0 TRITD Uncharacterized protein ;A0A287F8M8 HORVV Uncharacterized protein ;A0A287F8K3 HORVV Uncharacterized protein ;A0A2S3ILJ6 9POAL Uncharacterized protein ;…	GGCGTACGTAACAACAATGAAGTCAATATCATATGGGATCGGATCGCGTCATTCATAATGTTCCATTGTATCCGATCCTGTGAAGTTGGACTTGGTATCATAGCTGGTGCGGATCCGTTTAGAGCTTAAAAGTTACCTCATACAGCACCTGGGTCGTCCATGTACGATCACTGCTTTCGCAATAAAGGCACGGGTTAATTTAGATTATCGAGCGAAAGGATCTCTTAGAGTCAA
#inter	3.54151	9.42519	10.218	TRINITY_DN10770_c0_g1_i1	NA	NA	TTTAACAGAACTTAGTCACCGGGAGCAACCGTAACAATAGGAAGGAAATAAGTCCCAAGAACCGGTAACCGGTTGCCTCCGAATGCAAATAAAAAGGAAACGGGAAATTACCAGTCGAGTGAACCAAGGAGAGAAAAAAAGAAGAAACACGTGTCAGACAACTACAGGAGGGAAGAGAGAATAATTAGCCTATCTACAGTGCCCAAATTGATATGGAGTGCCCTAATTTGATCAGCTTTTATATAAGGTACTAGGAAGTGCGCGGCGCGGCGCACGCCGCGCCCGTGCTGTCTAGGATGGAAGAAGATTTTGTTGTTGATGGTTTTTATTGTCCGGAGAGAAA
#inter	5.44023	6.11656	7.98206	TRINITY_DN107863_c0_g1_i1	GO:0009395;GO:0016021;GO:0016788;	J3LUV1 ORYBR Uncharacterized protein ;A0A3L6TG34 PANMI Uncharacterized protein ;C5WS12 SORBI Uncharacterized protein ;A0A0E0GWN5 ORYNI Uncharacterized protein ;A0A0D9ZFX9 9ORYZ Uncharacterized protein ;M0WFY7 HORVV Uncharacterized protein ;A0A0E0KLN5 ORYPU Uncharacterized protein ;A0A0D3FRH0 9ORYZ Uncharacterized protein ;I1PHH0 ORYGL Uncharacterized protein ;Q84JU8 ORYSJ Os03g0852800 protein ;	CGTTCCAATCTGGTTATAAATTGGGTCATGCATACTTTCACCTACCTTGCAGACATTGCCTCACACTCCACGTCCCTGCCAACTTCTGATCCACGCTGCGTCTCGCCATGCCTTGGCTTCAAAACAAACAAAGTTCGTTGTGAGATCCCACTCAAACGTTTGCTTTTCGTTGAGCTTACACAATGAGATAGAAGATATCAAGGCAAGCATTGTCTACCGAGAACAAACAGTCTTCTCAACAAATCATTTGTGCATTTCTATCGTGTCCTG
#inter	5.67176	6.60147	8.75416	TRINITY_DN107948_c0_g1_i1	NA	A0A0E0N3H9 ORYRU Uncharacterized protein ;Q6H826 ORYSJ Os02g0213200 protein ;	TTAGCCAGCCTCATCCACAGCTTCGCTAGATTTCTTTGATCTCGTGCATTTGCAACGCGGTGCTCGTAATTTCCCCAAGAGGGTGCTATGGCTTGGAGGCTCATCAGGTCTAACGGACTTTCGTCCTTCGACTCCTATAGGCGGCTTCGCTATCGCTCCTGACTTAGTATAGAAACCGGTATAAAAGACAAGTGCTCACCCTCAACTCCAAGG
#inter	7.51849	7.31506	7.03012	TRINITY_DN1080_c0_g1_i1	NA	NA	AAGTTCGGGGACTTCTTCAGGAGGAGAAGCTTCCACAGGTCTGAATTTGTGCCGGTGCCGCACTACACTACAGTAGCTACCAAGGATCTTACTAGATAGATTTGCGTAATGCTTTGCGTTGTGTGCTTGCTTGATACTACGAAATGCACCACACATAATAAAAACTAGGATGCATAGGCGCGGCGCAGCGCCCGTGGCATTTTGATTGTATCAAAATCGAAAGTTTCTAAATTAGCTGAACTAAATAAATTAGCAAATTGAATAACATATCTTTTTTCCCACTATCTCTCTTTTGTACCTGATTTATGTTGATTGATTTATGTTGATTGATTTAAAAAAAAAAAAAAAAAAAAAAAAAAAA
#inter	2.17265	2.74202	2.50025	TRINITY_DN108629_c0_g1_i1	GO:0003677;GO:0003700;GO:0005634;	A0A0A9Q5K1 ARUDO Uncharacterized protein ;A0A0A9EC83 ARUDO Uncharacterized protein ;A0A446MMP3 TRITD AP2/ERF domain-containing protein ;A0A287J5N3 HORVV AP2/ERF domain-containing protein ;A0A446LDZ8 TRITD AP2/ERF domain-containing protein ;A0A3B6B4J5 WHEAT AP2/ERF domain-containing protein ;A0A1D5UM53 WHEAT AP2/ERF domain-containing protein ;A0A453CS40 AEGTS AP2/ERF domain-containing protein ;A0A…	TTTTTCTTTATTTAGAAAGTATAAAGTTCTTTTTCGAAAGGTTACCCCTGTCTTTGTTTATGCTTCGGATTAGAGCAAATGACTCTGATTCGTTTTTTTGAAATCATAAATTGCTCATTAATCAGAGAGATTAATATAAATAATATTTTACACTGAACAACAACAGCAAAATGCTCTTCTGGCTGGCTTCTTCCCTTACTTTCAAAGGAACTGCAACATGGGGAGAGTAGTCTCAGCAGTGCATCTGATGACATCTACTGATCGACCTCCCCATGCAAAAAAAAAAAGGAAAACAAACGCACGCACGCGATCTATGTACACCTAGTTACCCTGTTGGATCGATCTTCCTGGCAATTAAACGGCCGATTAACCTCTTACTAGTACACTAAGCTTGGATTC…
#inter	4.2361	9.10283	7.85794	TRINITY_DN108920_c0_g1_i1	NA	A0A3B6B842 WHEAT Uncharacterized protein ;A0A2S3IEE0 9POAL Uncharacterized protein ;A0A2T7CNR1 9POAL Uncharacterized protein ;A0A2S3IEC6 9POAL Uncharacterized protein ;A0A2T7CNR3 9POAL Uncharacterized protein ;A0A2T7CNT1 9POAL Uncharacterized protein ;A0A2S3IEC2 9POAL Uncharacterized protein ;A0A2T7CNZ8 9POAL Uncharacterized protein ;A0A2T7CNT6 9POAL Uncharacterized protein ;A0A2S3IEE6 9POAL Unch…	GAACTAAACGTTGACAGCAGCCTACCTGGACCCAACCACCTGAGTTGAAGGAGCCATACAACCTTTCGTACCTGTTTCCACAGCTGTAACATAGCTCTCGATTGATCAAGTTCATTTGACATTTGAAGAAAACATCACTGGCAGATGTGCTTCCCAAAACCAGGTGCTGAAGCACATTGTATCCAGACAATAACTGCACTAATTGGAGATTGGGTGGGGCTCATCGAGATGAGGCACAAATTGAGAGCCAACAATGCACCGGTGTT
#inter	4.3068	6.21342	10.1256	TRINITY_DN109096_c0_g2_i1	GO:0016021;GO:0030001;GO:0046872;	A0A453MVN3 AEGTS HMA domain-containing protein ;A0A3B6Q9N4 WHEAT HMA domain-containing protein ;W5GH09 WHEAT HMA domain-containing protein ;M7ZVR3 TRIUA HMA domain-containing protein ;A0A446VZY0 TRITD HMA domain-containing protein ;A0A446V2A4 TRITD HMA domain-containing protein ;F2DR30 HORVV Predicted protein ;A0A287T8S7 HORVV HMA domain-containing protein ;I1H8C6 BRADI HMA domain-containing prot…	GAGCAAAACTTTAAATTATACTTGCATGGTTGCCTCAAAAAAAAAAAAAAAAAAAGAGCTTTCGAGCTGCAACAGATCGAGTAAGAATCGACAAGAGAGACACAAATCGTTGAGTTTGCTTGGATCGATGGGTATCCTGGACGCTCTGTCGGAGATGTGCCCAGCGACGCTACGCACCCGCCGGCGCATCAAGAAGCGGCCGCAGCTCACCACGGTGGAGATGAAGGTCCGGATCGACTGCGAGGGCTGCGAGCGCCGGATTCGCAAGGCCGTCCATCACCTAAAGGGCGTCACCGGCGTCGAGGTCATCCCCAAGCAGAACAAGGTGGCCGTGACGGGCTACATCGATGACCCTTCCAAGGTCATGCGGCGGGTGGCACGCAAGACGGGGAAGAAGGT…
#inter	5.82245	6.6971	9.78888	TRINITY_DN109242_c0_g1_i1	NA	NA	AGTGAACAAGATTTCTCCAAATAGAAACGACAGCATAGTTCAACATTTGTAGTCGTAGACTGACCCCTGTGCACTGACAGAGATCGTCATGGTTCAGCATGGTTCAACACTTGTAGACGACCCCCTGCTCACTGACAGAGATCGTCATTGTTGTTGGCAAATGGCAAGTATAACTGAAGTTCAGGTGCCGCGATCCTCTGTGATGCTCCTAAAATTTACCAAGACAACGCATCGGATCGAAAGAATCGATTTTTTGCCGAGTCATTTGCTTCCGTCCGGCAAAT
#inter	8.99998	7.95664	7.59255	TRINITY_DN109282_c0_g2_i1	NA	NA	CCGGAGCCCATGAATTGCAATTTCACCAAATGGTGTGGGAATTGTTGCTTGAATTAGCACTTGATTACTCGTCCTACCAGTTTACCCGGGACTAGTCGGTGGGGTTCCCTGGCAATGAGGAAATAGATAGAGACAGGCCAGGCGGTGGGCATGAGTGGGAATGGGCTGGCCACCATAGCATAGCAGGGAACGCGGCCTGGCCGTCAACCTGCATTAGATTCCTCTGCCTCTCACTGCTGACATCGTCCTACTCTATGCATCGTGTCGATTATGAAAACGATCGAACGAACCCTTACCATATACTGATGATACACTAGTCCGTACTCATCTTTGACTATAGTGCAGGGACTGAAGTCTGATAATATAGTTTTCACATTAATACAGCTCAAGTTCAAACTC…
#inter	2.37859	7.69426	7.87559	TRINITY_DN109399_c0_g1_i1	GO:0004842;GO:0005096;GO:0005634;GO:0005737;GO:0046872;	A0A2T7D2K6 9POAL RING-type E3 ubiquitin transferase ;A0A2S3HZK9 9POAL RING-type E3 ubiquitin transferase ;K3YG90 SETIT RING-type E3 ubiquitin transferase ;A0A4U6UCM7 SETVI RING-type E3 ubiquitin transferase ;A0A3L6RHF2 PANMI RING-type E3 ubiquitin transferase ;A0A1E5VI79 9POAL RING-type E3 ubiquitin transferase ;C5YLX0 SORBI RING-type E3 ubiquitin transferase ;A0A1D6KKH0 MAIZE Discolored-paralog2…	GGACAGCGTTGCTGCACCCGCGGTTGCCATCGATCCTTCGGGAGATTTGCCAACCGAAGTACGGAGCAGATGTAGACCTGTGTTCTGGTGAAGAACGAAGTACTGTGTGATCAGAAACAGTGGAATAACCTTTTCTAGGTGATCGATATAATTGGCGCGCAAGCAAACGCAGGTGACTCAGGACTCAATGCTGGGATTTCAGTTTTCAGTCGAAGCAGATCAAATA
#inter	7.08668	8.38419	8.59395	TRINITY_DN109425_c0_g1_i1	NA	A0A4U6T1W4 SETVI Uncharacterized protein ;A0A4U6T0L4 SETVI Uncharacterized protein ;A0A368SN46 SETIT Uncharacterized protein ;	GCTCGATGTTTCAAGAGATTCAGCTTTGGCTTTCCTTTGTTGTTTCTGCTTTTTTTGGACGAGGTGGCGGAGGTTCTTGTTCTACAAAAAACTACGACACCTTGAACTTCACCTAAAAATGTGCATGTACTTTTACTGAATTTATTCATTCTATACAAAGGTAGCATGATCCATATTGTAGCAAAGTAGCTCTAGCCATCCCTGCTGCTCGACGGTGACTCCAACAAACTTCGGCCGCCTCCTCCCATGAAGTTCAACACGGAAGCCCAAAATGTAAGTGTTGAGCTGCTGGGAATCGGAGTGTTGAACTGCCCAAAATCAAAGTGCCGAACTGCCCAAATACAGGTTTAGTCACACCAAAGCATCAATAGCTTCCTAAATACAGGTTTAGTTACAGCG…
#inter	6.53354	4.29264	9.88853	TRINITY_DN109684_c0_g1_i1	GO:0016226;GO:0097361;	M8ASZ2 AEGTA Probable cytosolic iron-sulfur protein assembly protein CIAO1 homolog ;A0A1Z5RHS7 SORBI Uncharacterized protein ;	ATTTGTTTCTACCAGGACACTACCACAGTCGATGAACCCCTGTCGTTCTTCATCAGCTTCATCATCCTTGCTCGCGAACGTAGCTCCGATCTGGACGCTCCTTTTGAACATTCGTCTACACAGCGGTGGCCATGTCCAAGCATTCTTCATCCCAGCAGGGCTTGCTTCCGTAGGCTCGGGGGTTGCATCTTCTTTATGACCCATTGTTGTATATGGAAACAAATTCAGATATCAATAGAAGCACATACTATTTCATGTAGATGCAGAAATTATATTATTTTCGAAGCAATGATGATAGAAGCATATATTTGCTTCCCTGGAAGCCAACACTGTATTCTATTGAAGTA
#inter	6.87273	5.32124	5.53165	TRINITY_DN109784_c0_g1_i1	GO:0003676;GO:0004523;	A0A446KKS3 TRITD zf-RVT domain-containing protein ;A0A446SVT7 TRITD Uncharacterized protein ;A0A2X0TW31 WHEAT Reverse transcriptase domain-containing protein ;A0A452ZD71 AEGTS Uncharacterized protein ;M8AFE1 TRIUA Uncharacterized protein ;A0A453I0T9 AEGTS zf-RVT domain-containing protein ;A0A453AEU3 AEGTS Uncharacterized protein ;A0A452ZXM8 AEGTS zf-RVT domain-containing protein ;A0A452ZXN4 AEGTS…	GCTCGAGATTTTGTTTCATAGTATTAGCCATATGGTGAATTTGGGAAGGATTGGAATCCTTCTTATTAAAAAGATTCATTTCTGGACTTCCAAATATACAAAAGAAAAGTCAGAATGTTTTCAATAGAACAATGTGGATGATTCATACTGAGAAGCTTATGCAGAATTTGAGATATGGAATCAGTCGGTAAAGCAATTTGATCAATTTTTAAATCAATTTGATCAATTTTTAAATA
#inter	6.37996	6.44517	10.6436	TRINITY_DN109965_c0_g1_i1	NA	A0A5J9VPJ5 9POAL Uncharacterized protein ;A0A5J9SY84 9POAL Uncharacterized protein ;A0A3L6RXQ5 PANMI Protein ROOT PRIMORDIUM DEFECTIVE 1 ;	AATCTGCTATGCAGCAGGTAGAGGGAGAGCAATGCCCGGTGATTGGATACTAGTAATTTGATTCATACATAGCATGGCTGGTGGCTTTGCAATGTTCTATATCACTACATCAGCCTAGTTTCTCCTTCCATCTTGCAACAAGTAGTCAATTGCCTACCCATATACAATGCAAGTTGTGATGGATTTATAATTTGGCTTTATTTTAGACTGTTTAGCAAGAAAGAAATTTAAAGGTGTGCAATCATCTTTTTAATCCAGTGGAATGCTTCAGCCTTCAGGCTGTTCGTAGCTACAATAATCTTGTTATTCCCTTTAGTGTAATTATGGACGTAAGACTGGTTGTAGGCCATGTTAATTTATAACAATGCAGAAACAAGGCCTTCTTGCAGAAAAAAACAT…
#inter	8.43623	3.35955	5.65193	TRINITY_DN110022_c0_g1_i1	NA	A0A287N2D4 HORVV Uncharacterized protein ;A0A287N2H4 HORVV Uncharacterized protein ;A0A287N2H2 HORVV Uncharacterized protein ;	TTGACTCTTTTTTTTCGATTTTATGCATAATTCTTCATTGTTTGTGGTCGAATGATGGTGGTACAAACGTCTGATTATGCCACCAACAACTTAATTTGGATGCGAATGACCAAGAGGGTATCTCGACAGAGGTCAATCTTCTATCTGATCTGGATATCATAAGGATCTGTATACAAGTGATTGCGCAAGAAAGTGTCCTAGAGGGATCACTCTCTGATTTTGCCATTAAGAGCTTCAAATAGAAGCCATGACCAAGAAGGTATCTGACACAGATCATTCTCTCTCTCTCTCTCTCTCTCTCTAATTTGGCTATCAAGAGCTTAAAATAGAA
#inter	7.17396	4.76218	8.14813	TRINITY_DN110326_c0_g1_i1	NA	NA	CTACAGTCCGACGATCTATTGACTGTGCTGTTCTTCAGTAACAATTTTATGGAAATTCTGTTCTATGCATGATTGACAGTAGTGCTACATGCAGAGGGTGTAAGATCAACACCACACCGGTTATTGCGGTGACATGCAAACTAGGGTGACGTAAGTAAAACCTTTCTGGAGAAAACTTAGTGAAGATGTGCAATACATTTTAGGCTCTGTGTATTTCAGTGAGCTGTTCTGATGAACACTACTGAAGCTACAAAGTAGAAGCCAGCCAGCCATGGGCATCGCCGTCGGCACCTGCTATGAGCTGCAATACATATTAGGCTCTCTATGTCATCGTGTATATACGAATCTGAACCTTACGTCGTCGAGACTGTATTCCATAACTTGAA
#inter	6.1297	5.59477	9.32173	TRINITY_DN110453_c0_g1_i1	GO:0016021;	A0A3L6PMQ8 PANMI Uncharacterized protein ;A0A2T7CQI2 9POAL Uncharacterized protein ;A0A2S3IG29 9POAL Uncharacterized protein ;	TGAGCTACGGCGAATTCCACCTTCAGGTTTGACGTCCATGGCTTCAGGACAAAGGCGACGGCGACGCGTTTCCCTTTTTCTACTCCACACAGTAGGACCGGCTACTGATGAACACGTCGTATCATGGATTCTAGTAGAATCCATTGGCAACTACCACGGCCCATGGGGACGCCGACTCCGAGGAGGACTAGGACTCCTCTG
#inter	4.86592	7.44889	8.25167	TRINITY_DN110577_c0_g1_i1	NA	NA	GGAGGTGCCGTCTTCCTCTCAAACCAACACAGCCTCAGAAGTGAACATAGAGTCAACTCCTGACCAAGCTCAAGAGTCACCTGGAGGTGCTCCATTCTCTGCTGATATAACAAAGGCATCTACTTCTTCACCTCCACCATTGACCAGCTCAGGTGCAGCTGAAGCAACAACATCAATATCTCCAGCTGCACACTCACAGATGCCAGCAAATGAGCTAGATACTCATGAGGAGGTCAATGCACATGAGTCAAATGCACAATCTGAAGGAACTACTGAGTCACAAGAAAGGGAAACTGCAGTAGACCCCTCTTCTGGATTGCCACCACCCTCTGCTCCTGCTCCAGAGCTATATACTGAGGAACAACTAAGGAGATCACCTCCAATAAATTAAGAGGCTTT…
#inter	6.08565	5.79045	7.12096	TRINITY_DN1105_c0_g2_i1	NA	NA	GATATTCTGCGCATTTAGATCATCCGACAAACATGTTGTAGTGGGTTACGCATAGACTGAAATAAAACAAAACTAGATTGTCCATCTAACAGCATATCAAAATTCTTAATTAACTGAGAAATACAATGGTCAATCACAGTATCAGTAACAAGCTGATGTTTGTGACCTGCAAATAAATTTTGTTCTCAGTATTAATGTGGAGAAAAGAGTCTGAAGGCTATAGTGAATTCTACCAAGTAATTACTTAAAAAATTGTAGGTATACTGACCTTGATGGCATGCCAAACCTAAGTCAGCTTTTTTACATTTTTGATATTCTGTGCATTTAGATCGTC
#inter	5.10222	9.69023	6.39424	TRINITY_DN11089_c0_g1_i1	NA	Q8S825 ORYSJ Putative retroelement ;Q33A00 ORYSJ Retrotransposon protein, putative, unclassified ;Q8LM99 ORYSJ Putative retroelement ;	GCATCTAATATCAGATCATATTTGACCCCAATACACAAAATACAATCATGTTTCACCCAATTTTTTCTGCATATTCTAATAACAGAAATTAGTCCTCCAGCATGGAAGAGACCCCCTCCATATTCAAATAACACTTCTGGCAACATCCAAAACCCTAAACTCCCAAGGCTTTAGGATCCAAATACCAATCAAAGGAACATGAGGCTCAGCTATATTATGACGAATCAGAAATCCAGCCTCGATTCAGGGAAATAAGAAAAACCCTCGGCCACCAGAAATCACTAGGAGTAAATGATCGTCGGACTGTAGAACTCTGAACGTGTAGAT
#inter	3.93268	5.70937	9.53847	TRINITY_DN11108_c0_g1_i1	GO:0003676;GO:0004190;GO:0015074;	A0A0A9VGB8 ARUDO Integrase catalytic domain-containing protein ;Q9FW76 ORYSJ Putative gag-pol polyprotein ;A0A0A9NUD2 ARUDO Integrase catalytic domain-containing protein ;I1QN60 ORYGL Integrase catalytic domain-containing protein ;A0A0A9VC29 ARUDO Integrase catalytic domain-containing protein ;Q2QTY9 ORYSJ Retrotransposon protein, putative, unclassified ;I1R050 ORYGL Integrase catalytic domain-co…	GGGTCGAAGATCAAGCTCCCTCATCTAAGGTTGGGTTGTGGATAACAGACTTCCCCTTGGGCCGGATCTTCCCAAGTATAACACGATCCATGAGCGATATCAATGCAGTGACAGTCCTTACTATTGAGTCCTGTGCTGGTAAGATGACAACGCTCTAAAAGGTTTGTTTAAGAAAGCAATCATATCCCGTCCCCAAGTGCGGTATGGACCCCAAAGAGTTATATAAGTAGGAAAATGGGAAGAATTGAGGCACCTACAGAAGTAATGGGTCAGCTTATGATTTTAGGCATGGTTACTGGATGGATCGTCCCTACCTATCTGCGCAAGATCGGATCAGTATGGTTCTGAGTTTCACACGAGCTCTATAAGGAGCGGGAATTTGATGAAACATCTTCCGGT…
#inter	5.47809	5.42282	5.46623	TRINITY_DN111175_c0_g1_i1	NA	NA	TCAGGTTTACCTTCGTCGCATACATCATCGTCCAACGATCAAATCAAAACCAAGATATGCAGATCAGGATTAGTCGTCCACCGCTCTGCTCCATCCCACGGATAAGACCAGCCAAATGCTGCTACACTTCATTCTTTTTGCCATTCAAATTTTGGGTAGCTGACCACTTGTGCCATGTGGTTGCTACACTTCATTCTACTAGCTAGTGGTACTAAGG
#inter	6.74405	7.42615	9.44587	TRINITY_DN111295_c0_g1_i1	GO:0003676;GO:0004523;GO:0016021;	A0A453I0W1 AEGTS Reverse transcriptase domain-containing protein ;B8BNV4 ORYSI Reverse transcriptase domain-containing protein ;A0A453CPK7 AEGTS Reverse transcriptase domain-containing protein ;A0A453CXG6 AEGTS Reverse transcriptase domain-containing protein ;B8AS88 ORYSI Uncharacterized protein ;A0A453D719 AEGTS Reverse transcriptase domain-containing protein ;A0A453D6W4 AEGTS Reverse transcript…	GACCCTAAGCCCCAAGACTGAGACTGCTGATAGGATTGGAACATTTAGACCCATTTTTCTTTGTCACTTTTTTTTTTCATCATTTCTATCTAAAATCCTCACTCTGCGCTTGCTGGCTGATATCATCTCCGGAAGCCAATCAAGCCTTCATTAAGGGCCGAAGAATCACTGACAACATTCTTATTGCCAATGAGCTGGTTCGGAACTTTCATCTTTCTTCTGGTGCTGCCAAGACCTGCCTCAAAGTAGATCTTCGGAAAGCCTACGACAGCGTGAACCGGCAATTTATCTACAATCAAAAAAACCAATCTTCCCTTCCGGCGACTTATAGATTCCATCTAAATCTACAAACGCGTCTTTTTTTAAAAAACCTCGATTGAGTCTATATTTAGGTCTTTG…
#inter	4.97378	7.17444	7.91277	TRINITY_DN111360_c0_g1_i1	NA	A0A453T2B5 AEGTS F-box domain-containing protein ;A0A3B6TLQ4 WHEAT F-box domain-containing protein ;A0A453T4P5 AEGTS F-box domain-containing protein ;T1NR32 3 domain-containing protein ;A0A3B6TRB6 WHEAT F-box domain-containing protein ;M0XU46 HORVV F-box domain-containing protein ;M0XU49 HORVV F-box domain-containing protein ;A0A453T4Q1 AEGTS F-box domain-containing protein ;F2EBB7 HORVV Predicte…	AGTTGTTCTGGTGTATGCGTGGCGCCACCCACTCGGGCTCTCCGCAGAAGTTGTTCGACGTGCATGGGAAGCTTGGTTTGTACAGCCCGGATACCCGCTTCACATATGTGGATATTTGGGTGATGGAGGACTACGAGGCCGAAATGTGGGAATTCAAGTACCGGATTGACATGTCATCGATAGAGGCGTCACACTCTCTTCATTTAACTTCTCCCAAAAAGGAAAAGAGAAAGGGAACGGTAGTAGCCATTAATCCAATGGCGAAAACTATCAGCGAGATGTGTATGCTCAACGAGCATGAGCTGTTGTTCGGCTATAACGATAAGCACGCGTTGCGCTGCAACATTGATGGCAAGCTCTTAGGAGCGGCCAACATTGAAAGGAGACAATATATTATGG…
#inter	4.41258	7.45037	8.50122	TRINITY_DN111445_c0_g1_i1	GO:0005794;GO:0005802;GO:0005886;GO:0009833;GO:0016021;GO:0016759;GO:0016760;GO:0030244;GO:0046872;GO:0071555;	A0A446TK68 TRITD Cellulose synthase ;A0A446USP4 TRITD Cellulose synthase ;A0A287SPI1 HORVV Cellulose synthase ;A0A1D6HVV3 MAIZE Cellulose synthase ;R7VYU1 AEGTA Cellulose synthase ;A0A287SPI9 HORVV Cellulose synthase ;A0A453M6D3 AEGTS Cellulose synthase ;A0A287SPI4 HORVV Cellulose synthase ;A0A3B6KSF7 WHEAT Cellulose synthase ;A0A446USM9 TRITD Cellulose synthase ;	ACTAGAAGCGGGATCGACGTTAGTGGGTAGATGGTGGTGTTGATGTAAGCGAATAATAAGAAAATAGAAGTACAAACCAACCACAGAAACATATGCATGTTCTACAAAAGAAAAGAAACCATGTCTGAAACTTCACAACATCGATTGCACAGGAAATTAAAAAAACTAAAAGGCAAACGTACAAGACAGCTTAATACTTACGCTCTTGCACATAGCTAGCAGGGCGACTTCTTCGGTCGCCTTTATTCTTCGTTACTCCGGGCCCAAGGACAGCACACGCTCAGTGGTGGCCGCCGGGGAGTTTCTCCTTGATCTTCTGATCGTCGGACTGTAGAACTCTGAACGTGTAGATCTCGGTGGTCG
#inter	1.12595	1.63577	3.05441	TRINITY_DN11207_c2_g1_i1	GO:0046872;	Q94L35 POASE Metallothionein-like protein type 2 ;M8A724 TRIUA Metallothionein-like protein 4A ;A0A453DZD1 AEGTS Uncharacterized protein ;A0A453DZ49 AEGTS Uncharacterized protein ;A0A453DZD4 AEGTS Uncharacterized protein ;A0A453DZ42 AEGTS Uncharacterized protein ;A0A3B6U461 WHEAT Uncharacterized protein ;A0A453DZB9 AEGTS Uncharacterized protein ;A0A453DZ47 AEGTS Uncharacterized protein ;M8BG83 AE…	ACATATATAATTGTAATAACATATATATAAATTGATGATTTTTTTGCATATAATAACATATATACAATTGATATCCGTGCAACGTAGCGACATAGTTGGAAAATCCATATTATTTATCAAGCCACATGACGGAACGGTCTTAGAACAAGTACAGAAGTTGCTGGTAGACATACATAGGTGTATTATACGCCAATCGACCGATGGATCTCGTCTTATTCATGACACAAGACACAAACCACGCGCGACTCATACTAGTACCGCTCCACACTCGTCGATGATCCATCCATCTTGCTTAACTGAAGTCCTATGGATCACTTGCAGGTGCAGGGGTTGCAGGTGCAGTTGTCGCCGCACTTGCAGCCTCCGTTCTCTGCTCCGGTGGCGGCCGCGTCCTCGAAC…
#inter	7.12835	4.80156	10.2559	TRINITY_DN11210_c0_g1_i1	GO:0003676;GO:0005534;GO:0008270;GO:0015074;GO:0043248;GO:0060090;	A0A287NT03 HORVV Integrase catalytic domain-containing protein ;A0A0E0AVX9 9ORYZ Integrase catalytic domain-containing protein ;Q7XPF2 ORYSJ ;A0A287K759 HORVV Integrase catalytic domain-containing protein ;A0A0E0AVX8 9ORYZ Integrase catalytic domain-containing protein ;A0A287K760 HORVV Integrase catalytic domain-containing protein ;Q2QXP7 ORYSJ Retrotransposon protein, putative, unclassified, exp…	GCAAGAAGAGGAAATGTAAGATTTCTTCCTTGGAAAATGGGGATAGAGTGATTTCTGATCCATTAAAGCTTAGGCAGCATATTACAGATTCTGGCCAAGAGTTTGTTTGGCAGGTGTACTTTGCCCAAAGTCTTTCAATCTTTAGACATCGTTTAAGAAGCGACAGATCCTGGCGCATGAGTACTTGAGGCGAATGGCCATTGCCCAGGCTGATGGGCGAGCCAACTCGGAGAGAAATTCAAGAAGCAAAAACAGAGTGAATCGTACTTTCCCTGCTATTCTTCACCAGAAATCGTGTCCCCCCACTCCTGAGCAGAAAGGCCTCGCAGAGCGTCAACACCGACACATGATCG
#inter	10.2185	3.13666	2.62777	TRINITY_DN11211_c0_g2_i1	GO:0004565;GO:0005618;GO:0005773;GO:0005975;GO:0030246;GO:0043531;	A0A1D6IPT8 MAIZE Beta-galactosidase 11 ;Q2QW39 ORYSJ Retrotransposon protein, putative, unclassified ;A2WKS1 ORYSI F-box domain-containing protein ;A0A1E5UI54 9POAL Uncharacterized protein ;A0A0A9U5T1 ARUDO Uncharacterized protein ;B9V0H5 ORYBR NBS-LRR disease resistance protein family-3 ;	CAAGAAGATGAACAAAAACAAGAGCCGAGCGTGGCAGCGCGCGCTTGTCACTCCAGCTAGGGAGGGCTAGAGTTGGTATATCGGGGTTGTGGGCTAGAAGCACGTGGCAGGAAAGTGGGACCCTGCAGAAATGCGGGTCTTGGTGCTTGAGCTGCGCTCGCACATGGATCGTGGCACCCCCGTGAGTGCCCGGTCGAAAGGGATCGTGTCACTTCTCGCTGGGAGTGACCGGTCGAAAGTCCTCTTCGAGAGAAGGGGAAAACACCTGTCCACCGAGGAGTTTGCTTTGGTGGCGGGGAAAGGTCGGAAGACCCACTTCGTGGTGCACGGGCTCGCTCACATACCCCCCA
#inter	4.5562	5.27986	8.52232	TRINITY_DN112938_c0_g1_i1	GO:0016021;GO:0016787;GO:0043531;	A0A2R4QNR3 9POAL Nodulation protein ;A0A3L6DHA2 MAIZE Uncharacterized protein ;A0A3B6SKZ1 WHEAT Uncharacterized protein ;C0HGW5 MAIZE p-loop containing nucleoside triphosphate hydrolase superfamily protein ;	GAGTTCTACAGTCCGACGATCAGAGCGGCATGCAGGACATCTCCAAGATAGACGTCTTGGTTTGTACTAATAATTTCCACCTTGCTTGTGTTGTTGTTTGACGCACTACTAGGCGTGCTGCTGGCTTGTTTAATGTAGGCTTGGATCTAGCAGTGATGTGAGCTGCATGATGCTTGTGTATGTATGCTAATGGAAGTCCCCAGATGCTTTAAATTTAGTAACAGATC
#inter	5.66226	9.02981	7.84174	TRINITY_DN113213_c0_g1_i1	NA	NA	GTGAGAATTTACCGAGTGGACAACCATAGAGGGTCTTGGTAGGTTGACCAAGTGTTTACATGATCTACTTTGGACCTGCTGAGATGATTTGTAGGATATCGCGCCAATATGTTCAGGGTACAATGTGATATTGTGTAGCTGTGGCACTATAAAGAAAATACTCTGCATATCTTCTAGGATTCTCTCAAGCACCACAACACAATAAATTAGATTGGTCTTTTAGGCAGTGACCAAAGAAGCACATTTCATTCCTTGCCCACTTTGCAGCTAATGACTTCTTTCATAAGTTAGTTCTGATACTGCTGTTCTGCATGTCTATCGTCATTTTGCCGGGTTATCACAATTGTTTCTTTATGCAGATCTGGACACGGTTCTCAAATTTTCAGAAGTGGCAAATTG…
#inter	5.46926	5.48126	4.64564	TRINITY_DN11336_c0_g1_i1	GO:0003676;GO:0008270;GO:0015074;	J3L8M4 ORYBR Uncharacterized protein ;Q8L7J3 MAIZE Gag-pol polyprotein ;Q6UUJ1 ORYSJ Putative gag-pol polyprotein ;Q7XFI5 ORYSJ Putative gag-pol polyprotein ;Q53JB7 ORYSJ Retrotransposon gag protein, putative ;Q53J66 ORYSJ Retrotransposon protein, putative, Ty3-gypsy sub-class ;Q6UUN7 ORYSJ Putative gag-pol polyprotein ;Q53L74 ORYSJ Retrotransposon protein, putative, Ty3-gypsy sub-class ;Q7XRJ2 O…	AAGAGATGGTATGCGTGATTCAGCGGCCCTTGTGCTCAGCACCGCAGCCCGACAACACACAACAAAAGAAAATATTTGAGAGCAAATGCATGATGAATGGCAAGGTATGCAAATTAGTGATTGATAGTTGAAGCTGTGAAAATCTTATCTCTCAGAATTTGGTGAACCATTTAAAGCTTGAGACACATGATCATCCAAACCCCTACACTATTGGGTGGATCAAGAAAAGAGTGAATATGAGGGTCACCAGA
#inter	3.02246	2.99277	3.84514	TRINITY_DN11345_c0_g1_i2	GO:0005829;GO:0009269;	A0A446JEJ1 TRITD WHy domain-containing protein ;A0A3B5Y703 WHEAT WHy domain-containing protein ;M7Z4Z1 TRIUA Late embryogenesis abundant protein Lea14-A ;T1SA32 TRIMO Late embryogenesis abundant protein ;A0A446KDU7 TRITD WHy domain-containing protein ;A0A3B5Z6H7 WHEAT WHy domain-containing protein ;F2CYJ0 HORVV Predicted protein ;A0A287GRJ4 HORVV WHy domain-containing protein ;A0A453A1D2 AEGTS WH…	GTGTGCTCTTCCGATCTGGCTAGCTTTTACCGGTGATCTCTATTCTCAAGACTTGAACCACGCAGCTCAAAAAAAAAAAAAAAAGACTTGAACCACGCATATTAGCTTATTATTACTGTGATCTATCATGCTTATACAGGGGCCATGCAGATGCAGAGCAAGCTATAGATCGTTTCCGTTTCCTAGGCGGTAGCAGCTTCCTCGGTCTTGGATCCACCGAAGAAGTCGCCGATGGTGGGGAGCTTGAACTCGCCGGCGGTGTCGAGCGGGATGGTGAAGTTGCCGATGATGGGGAGGTCGATGATTGTCGGACTGTA
#inter	3.9275	5.71766	7.94577	TRINITY_DN11525_c0_g1_i1	GO:0004672;GO:0004674;GO:0005524;GO:0016021;GO:0016788;	A0A3L6RIU4 PANMI Serine/threonine-protein kinase D6PK-like ;A0A3L6PFB8 PANMI GDSL esterase/lipase EXL3-like ;A0A0E0JYG0 ORYPU Uncharacterized protein ;A0A0E0JYF9 ORYPU Uncharacterized protein ;	CCGCCGTCTTCCGTTGCACTGGTCGCACCAGTCCAGATCGGACTGGAGCCCTACTGCGCCTCTACATCCTGTTGCTGTTGGAACTCGTTAGCTGCTGCACCTGGTCGTTGGCCAGCTGCAAGAAGCCGTTGCTCTGCTCGTTTTTCTCTGATGTGAGTATCTGTTCTGCTCTAGCTGCTGTAAGCAGCTCTGTTCTGCCCGTTTGCTCAGCTCTGTATGTGTTGAAGCTGCTGCAAGTGGCTTGTTCTGCCTGTTCTGTTCCATAGCTGCTGCAAGGGATTGTTTTCTTGCTTGCTGAGATCGGAAGAGCACACGTCTGA
#inter	4.42713	6.21794	5.74613	TRINITY_DN11570_c0_g1_i1	NA	A0A3B6NVA9 WHEAT F-box domain-containing protein ;M8A5L2 TRIUA F-box domain-containing protein ;A0A3B6LEU9 WHEAT F-box domain-containing protein ;A0A446VUU7 TRITD Uncharacterized protein ;A0A446VUV0 TRITD Uncharacterized protein ;A0A446WSV5 TRITD F-box domain-containing protein ;A0A446WSW4 TRITD F-box domain-containing protein ;A0A446WSV1 TRITD F-box domain-containing protein ;A0A0Q3FPR5 BRADI F-…	AGACCAGGTAGGCGTATGTTGTGTCAACGTTGTACAAGAAACTCGGATCATTTCATCATTGTTAAATATGCTAATCAATCATCCAGTACATTCGTAAACCTTATGTTCTTAGTGCAACCTACATGCCCCTCACAATGTCAAAGAGACGGTAGGCCTTCATAAACACGTACATGCAAAAAGATCTAACATCCAAGTCTAAAAGGAGACAGGTTCAAGATTCAAATAATTCAGTACTCTTCCACAGCAGGATGAACAAAGGCTTATCCCACACCACCAGAAAAAAAAACACCAATAACTTTTATCTGCACAAACTGTACAAAACCAAGAACCAAGGGATTGTCATCACAGGGCCAATAATTATAGGTCATCCGTT
#inter	4.1609	7.10346	6.50453	TRINITY_DN11885_c0_g1_i1	GO:0004497;GO:0005506;GO:0016021;GO:0016705;GO:0016709;GO:0020037;	A0A446T9X7 TRITD Uncharacterized protein ;A0A453LEA1 AEGTS Uncharacterized protein ;A0A446UH37 TRITD Uncharacterized protein ;I1IS38 BRADI Uncharacterized protein ;A0A3B6KJL6 WHEAT Uncharacterized protein ;A0A446T9Z9 TRITD Uncharacterized protein ;A0A453LE81 AEGTS Uncharacterized protein ;A0A3B6MV75 WHEAT Uncharacterized protein ;A0A446UH44 TRITD Uncharacterized protein ;A0A3B6LQU9 WHEAT Uncharac…	GTGACTGGAGTTCAGACGTGTGCTCTTCCGATCTCGCGGCGGGCTCTCGCGACGAGGGCGGCCGCCTCAGCGGCGCGCACGGGCGCAAACGACTCGGCGCGGCGCGGGGAGAAGAGGTGGACAACAGCCATCTTCTTGCGGCGGCGCCAGGCGTCACCGTAGGGCGCGAAGGAGACGTTGCTGTTAGAGCCATAGTAGAGCTTGTCTATCGCCGCGTTGTGCAAGCGAGAGGCGAAGGCGAGGTCGTGGTTCTTGTACAGGTCCGCCGCCGCTGCCTCCGTGGATACCACCAGCGTCCGCCTGCGCCCGAGCTGCAAAAACATGAGACCGCCTCCTCCACCGTACCGGAGGTGCAGGGAGAGCAGGGAGCGGTGCGTCACGCGGCCCATTAGGTGGAGA…
#inter	3.36512	9.2973	7.92719	TRINITY_DN11890_c0_g2_i1	GO:0002229;GO:0004672;GO:0004674;GO:0004675;GO:0005524;GO:0005886;GO:0006952;GO:0016021;GO:0030246;GO:0042742;	A0A3B6AWU5 WHEAT Protein kinase domain-containing protein ;A0A446KVB8 TRITD Protein kinase domain-containing protein ;A0A2X0TKH6 WHEAT Protein kinase domain-containing protein ;A2YHU7 ORYSI Protein kinase domain-containing protein ;Q6YT55 ORYSJ Os07g0130300 protein ;Q84ZI1 ORYSJ Putative receptor-like protein kinase ;C5X8T0 SORBI Protein kinase domain-containing protein ;I1Q7T7 ORYGL Protein kina…	CGTGGCTGGATTATGACGGAGAGCTCGCACGGATTGACGTCACCATTGCTCCCATCCAAATGTCCAAACCAGCAAGGCCACTCGTCTCTGCCACGTACAACCTCTCTGACGTGCTAATGGAGCAAGCGTACATCGGCTTCTCTTCTGCGACTGGCCCGATCAACTCCCGGCACTACATTCTTGGCTGGAGCCTCGGCATCAACAGACCAGCTCCGGACATCGACATCGCCAACCTGCCGAAGCTGCCTCGTCTTGGCTCCAAGCCAAGATCCAAGGTCCAGGAAATCCTGACTCCAGTTGCTGTTGCAGCATTCCTCCTTGCTCTGGGCATGGGCGTGGTTCTACTTGTACAAAAGAGATTGAGGTACGCTGAGCTAAGAGAAGATTGGGAGGTCCAGT…
#inter	3.38578	4.27017	5.44517	TRINITY_DN12016_c0_g5_i1	NA	NA	GCTGCTGGCTCCACCAAACAGCAATAAACCCACGCGTGGCAGGAGAATATTCCTCCTCCTCCAGTCCAAACCCCAGAGTGCAATTCCGATTCCAACTCCCGATATTAAAACCCTAAGAAAACATTTAAAAACGCTTCCTAGTAGAGAAAAAGAAGATGAAGTCGTCAGAAATGGATTTGTTAACACAAACAAACAAACAAACAGTCAGAAGAAGAAGAAGAAGAAAAACTCTCCAGGTGAAGTTGAGCCAGTAGGGGAATTCGCACGGCACT
#inter	5.3758	5.76639	8.02769	TRINITY_DN1276_c0_g1_i1	NA	A0A446ILS1 TRITD Uncharacterized protein ;A0A446ILR0 TRITD Uncharacterized protein ;A0A446ILT3 TRITD Uncharacterized protein ;A0A3B5XVA4 WHEAT Uncharacterized protein ;	AGTTCTACAGTCCGACGATCATCTTCCGCCTCGACGGTGAGATTTTGGGGTCTCGGTAGAGCTAGAAATCGCCCGTTGGTACTTGGTAGCCTCAGTTCGGAGAATTCACAACTTCTGAGGGGATTGAATTGGTGCCCAGAGTTGGTAACTGTAAACGCGTTGGCGCTTGCATTTAGATTGCAATTCCTGGTCCCTAATTTGGATCACTCACGGGATATCTCGTAAAGGGTCCCGATAGAGCTTTACAAGTCGGGAGTACCACCCCAATGCTGAATATTTCTGCGTAATACATTGCTGGTTTAGTAAAGCGATATAATTCTGTGAACATCAGAAAATTTAATAATTAAACCAGATCGGAAGAGCACACGTCTGAACTCCAGTCACAGTCAAAT
#inter	5.17038	7.00851	6.14585	TRINITY_DN12777_c0_g1_i1	NA	A0A2K2CJV2 BRADI Uncharacterized protein ;A0A2K2CJU7 BRADI Uncharacterized protein ;	TGTGCTCTTCCGATCTCCTATTCTGAAGAATATAGAGGTATCGAAGATCTAGAAACGATGCGATGACTCCTGTTCGATCCTTTTCCGATGAAATGAATGAATTACCACGCTTTCCGCCGGCTAATCTCTTTTCTTTGAGCCGGTAGCTAAAAGAAAGTCCTCGCCTGCTCTTAAAGACGATGGATTAGAAGAAGCATCGGTATTGATCTTGATAAACTCGGTGTAGCTATCCAAGCAATATTCAGTAGGTCTTTCTTATCTTAGTAGA
#inter	6.79421	4.17195	6.87379	TRINITY_DN12855_c0_g1_i1	NA	NA	TAACTCATTTAGTTAGGAAACTCGATCTTCAACCTAGCCACACAGGTTCAAGTCCTCGTGCATGAAGATTTGGGTTATTATTCTTTTAAAAAGAGTCGGTGCAGGGGTTTCCCCTACTGCATTCCACCTCGCTAGGAGCCAAATCAGACTATTCTACCAATCCATGTACATGTAGGCAGAATGAGGCCAAAACTCGGAAATCTTCTGAATCTCGTTTAAGATCACATTATTTGTTAATGAACAAAGTTGATCTTTGTTGTTAGGTCTTTATGCTCAATGAGTGTTGGCAAGTAGCTCATGAAACTTGTTACTTCATAGAAGTATAACCCATTTAGTTAGCTCACACCCCATTAACTTATCTCTATCCATATTTAACCTATAGTGCTTCCAAATTCTTCT…
#inter	5.94378	7.21875	4.88641	TRINITY_DN12900_c0_g1_i1	GO:0004672;GO:0004842;GO:0005524;	A0A2K2DVT6 BRADI Uncharacterized protein ;A0A2K2DVS5 BRADI Uncharacterized protein ;A0A2K2DVS8 BRADI Uncharacterized protein ;A0A0Q3LLH1 BRADI Uncharacterized protein ;A0A0Q3HMN4 BRADI Uncharacterized protein ;A0A0Q3K2Q8 BRADI Uncharacterized protein ;A0A0Q3HMX0 BRADI Uncharacterized protein ;A0A0Q3HMP3 BRADI Uncharacterized protein ;A0A0Q3SG69 BRADI Uncharacterized protein ;C3SAC8 BRADI Protein …	GCTCTTCCGATCTCCAGGACCGGGGTGAGCACGTGGATGAGCCTGAAGGTGGCAGCGGCGGGGGCGGCGGGGTTGTTGGCGAACTTGGCGAGAGCCCAGCGGAGGACGTTGGCGCTGGATTTGGAGCCGCTGAGAGCCAGCCCGACCGTGGGAGGCGCGTCCGCTCCGTCTTGGGTGGCCATCGCTCGATCACCGCGTGCGCGCCCCGCGTCGCCGGGCGCGGCGGCGGTGGCTCCCTTCGGCCGGCGAGGCCACCGGAGCTTCGCTTCGCTGGGTACGGGCGGTTGCGTGGCCGTTACGAAAGA
#inter	6.28424	4.87954	8.27684	TRINITY_DN13021_c0_g1_i1	GO:0015333;GO:0016020;GO:0016021;GO:0022857;GO:0035673;GO:1904680;	M0WI72 HORVV Uncharacterized protein ;F2DZ23 HORVV Predicted protein ;A0A0Q3H507 BRADI Uncharacterized protein ;I1IZ77 BRADI Uncharacterized protein ;A0A287IR32 HORVV Uncharacterized protein ;I1IZ76 BRADI Uncharacterized protein ;A0A453CAS1 AEGTS Uncharacterized protein ;A0A453CAS6 AEGTS Uncharacterized protein ;A0A446MGR8 TRITD Uncharacterized protein ;A0A3B6C8Z2 WHEAT Uncharacterized protein ;	CAGTCCGACGATCTTTGGGGTGTGTGCCATCCTGATTCTACTAGGATTGGTCGTAGTTGCTGCTGGTCTCCCTTTCTATCGCAACCAAGTGCCGCAAGGAAGCCCTCTAACTCGAGTTCTGCAGGTTCTTGTGGTTGCATTCAGGAACAGGAAGCTTGAACTTCCCAAGGAAAGCAGTCGTGGGACATGGACAGGTTCTGTTGGCGCACTCTCTGAAACAAATAATCTGAAATTCCTCGACAAAGCTTGCATCACCAACCGTGGCAACAACGGAGCCTGGTCAGTCTGCAGCGCGACGAAGGTCGAAGAGACGAAGTCCGTGCTCGGCGTGCTGCCTAGATCGGAAGAGCACACGTCTGAACTCCAGTCACTAG
#inter	2.98321	3.29699	2.01476	TRINITY_DN13176_c0_g2_i1	NA	NA	GGAGAGGTGCATGATTTTCGTCAAGAAAGTGAGATCTAGTGAGAGGCTGGTTATGAAGATAGTGGAGAACTACTGCATCTTGTATTCGCCACTGTATGGTTGGCTCTGTTAGGTCAAGGCGCTCTGGCGATATGGGCGATTCCGTCCAGCCGCCGCCGCCCCAACCTTACGAGAGTCCGTCAGATCGCCGAAGGGCGCTGAGAGAGTCTGCGCGCATCACGCGGCGCGAGGATACGGCGTATGTGTGCGGAATCCAGGCACGGGACGAATCCGGAGAGGCGGC
#inter	9.32058	5.62806	8.01762	TRINITY_DN13257_c0_g1_i1	NA	NA	AGAAGAGTTCAAAAACCTCAAGATTTACTCGTTTTTTTACACTTTATTTTGTATAAACACTTTATTTTGTATAATCGCTATAAACATCTTGCGTATCTCTACCATGTACGTACTTCCTTCATTCTAAAATTCCTACGGATCGAGGCGCGTGGGAGAGACGGGCCGAAATTTCGCTGAAACCCGAGGGATGCGGCTCGGAAAGTCAGAACTGCAGAAGGGGGCTCGCATGGTACTACAGCAAATCGGTTCGATGTTCAATTTGGATCCACGCCTGAATGCTGAGAGTCTGAGACCACCCAGCCAAACAACACTATCCGGGAAGGAAAATGCCTAGTACGAATTTTGGCCCTCTCATCCTAGCGATAAACTGTAGTAAATACGAACTACTAGTTCTGAAAC…
#inter	2.99482	7.59244	5.28671	TRINITY_DN13456_c0_g1_i1	GO:0003964;	Q8LJX1 SORBI Putative reverse transcriptase ;A0A453B566 AEGTS Reverse transcriptase domain-containing protein ;	TTTTTTTTTTTTAATGATACGGCGACCACCGAGATCTACACGTTCAGAGTTCTACAGTCCGACGGATCAATATCACATTTTTTACGTCACTCTGAAACTAGTTACAAAATTTGTTGGCAAATTGACTGCAAAGTATTATAACCAAGTTAGGACAAATCAATTTTCCCATGAATTCCAGGACGATTGAATGATTGAAGGATTGTATAGGATAGACTTACATCTCTTATCACAAGCCCAAAATATGTAGCTTTATATTGACGAAGCACAGCATGAGTTATTCTGCAAATTCTGAAATGCAAAGGCTTTGCGACCAAATGGATCAACTGGATGTTTTCTGGTTTTCCACTGATTGTAACTGCAGAAGGATAGTCAGCCAAGGAGATACTGTTTTCACCCAAA…
#inter	6.59463	5.96057	5.68267	TRINITY_DN13489_c0_g1_i1	GO:0005509;	A0A1E5UTP5 9POAL Putative calcium-binding protein CML16 ;A0A0E0FFV4 ORYNI Uncharacterized protein ;A0A0E0MR23 ORYRU Uncharacterized protein ;A2WKD1 ORYSI Uncharacterized protein ;A0A0D3EJB4 9ORYZ Uncharacterized protein ;I1NK06 ORYGL Uncharacterized protein ;I1HBR4 BRADI Uncharacterized protein ;A0A0E0JDR5 ORYPU Uncharacterized protein ;A0A0E0BWS9 9ORYZ Uncharacterized protein ;A0A0D9UWG9 9ORYZ U…	CCAGCTCCTCCATCATCGCGCCCACCTCCCGGCCGCCCGCCGACTCGCTCGGCGGCGGCGTGATGGCGTGGGACACCGCGGCGAGCTCGGACGGCGAGATCCTGCCGTCGCCGTCCGCGTCGAAGCGGGAGAACACCTTCTTGATCTCCGCGTCGTGTCCCGCGGACAGGGATGCCGGTGGTGCCTGTGGCTTCTGCATCTGCTTCTGGCCGTTGCTCGACATGGTCACCGGCGAGCTAGCAGATCTTCAAGCTTTCAGGTGGCCTGTAATCAGTGGACTCGTTGTGGATGGCGATCGATCGAAGAGAACTTGATTG
#inter	2.55806	7.60964	7.84555	TRINITY_DN13821_c0_g1_i1	NA	A0A3B5Y4V0 WHEAT Uncharacterized protein ;A0A452ZH57 AEGTS Uncharacterized protein ;A0A452ZGZ9 AEGTS Uncharacterized protein ;A0A446J7D2 TRITD Uncharacterized protein ;M8BNY9 AEGTA Uncharacterized protein ;A0A3B5Z1L1 WHEAT Uncharacterized protein ;A0A452ZH33 AEGTS Uncharacterized protein ;A0A446K665 TRITD Uncharacterized protein ;A0A446K668 TRITD Uncharacterized protein ;A0A3B5ZYR0 WHEAT Uncharac…	GCCCTTTCCTCTGTAACCTCAGTCCGGCTGCTGCCAGCAGCACAAGACGGTACAATGCGGAGAGGAGAAGCAGAATGCAAGATGAAGTCTGAAACATCTACCTGATGGCGTCTCAGAATCAGCAACTGCGGGTGCTCCCCGAACAGGGAGAAGTTCCTCTCAACAAACCTTCTCATCCTGCTCAACGTGCAGAGCCAGAAATGGAGATTTAGATTTTTTCTCATCATGTCAGCGAGCAAGTTTGCGGCGACGAGCGACCAATCCGACTGCAGCTCCCTGGCCAGTTCGTCTGCTATCCGTGCTAAGTGCGGGTGCTGTGCCGGGTCTGCACTCCCGAAAGCAAGTGTCTTAAAGAGGTAGCTGAATTCCTCGTATGGCAGGGTATTGAGGAAGATCGGC…
#inter	3.75531	8.64961	8.76272	TRINITY_DN13948_c0_g1_i1	GO:0004176;GO:0004222;GO:0005524;GO:0006508;GO:0009535;GO:0009941;GO:0010027;GO:0010205;GO:0010206;GO:0010304;GO:0016020;	A0A2T7E0V4 9POAL AAA domain-containing protein ;A0A3L6PAJ0 PANMI AAA domain-containing protein ;C5Z7C9 SORBI AAA domain-containing protein ;A0A2S3HKE4 9POAL AAA domain-containing protein ;A0A3L6RYY4 PANMI AAA domain-containing protein ;A0A453R6F2 AEGTS AAA domain-containing protein ;A0A0E0L9M0 ORYPU AAA domain-containing protein ;A0A3B6TC12 WHEAT AAA domain-containing protein ;A0A453R6M5 AEGTS AA…	CAATCTCCTGGAAGTCCTGCTTCGCCTCGTCGACGCCGGCGATGTCGTCGAAGGTGACGCCCGTGTTGGGCTCCATGTGGAACTTGGCCTTGGACCGGCCGAGCCCGAAGGGCAGGCCCGGCCCGCCGCCGGGGGTGCCCGACGACGACCGCAGGAAGAGCGAGGCGAGGAAGAGGAGGGGGAAGCCGAGGTTCAGCAGGAGGCCGAGGACGTCGTCCACCCCGGCGTTGGGCTCCGCCGGCTGCGCGGCGAAGTCGACGCCCTTGTCACGCAGCTTGCGGACCAGCTCGGCGGGGAGCCCCGGGAGCTGCACCTTGACGCGGTGGACCTTCGCCGGCAGAGCCGGGTCGTCCACCTCGACTACGGCGGCCGTGCCGTTCTGGAAGAAGTCCAGATCGT…
#inter	4.36689	3.25485	5.22876	TRINITY_DN14106_c0_g1_i1	GO:0000808;GO:0005634;GO:0006260;GO:0016021;	A0A2T7DVC4 9POAL Uncharacterized protein ;A0A2T7DVD4 9POAL Uncharacterized protein ;A0A194YKV7 SORBI Uncharacterized protein ;A0A0D9WE88 9ORYZ Uncharacterized protein ;A0A0A9HTW2 ARUDO Uncharacterized protein ;	TCTCCAAATGATCCTCTAAAATAAGCTTGATTTACATAGGCTTTCACTCTTGCTGCATCAAATCAGGGATGTATAAGGCATCAATAGCTGAATCGAAAGGAGGTAACATTTTATACATGGAGAGCCATTCATTGTATGATAACAGATCAAATAAAGCAGACATGATTCCGTCTTGCTCTTTACCAATGGTAGGTGATATAGCCTACTTCTATGAATATGCACGGTGTAAACAGAAACCAAAACCTGGCTATTACTTTGATCTTCAGAAGGTAGCAATCTAACACAGGGAAAGACGATTCTGGACTAAGCATTAAACTTAGATTACAATATAAAGCTATACCTATAATTAGGAAAAGGCTGGCGAATTAACCCACTTCTATGATAACAGTTCAATGGATT…
#inter	6.4477	4.94325	8.43305	TRINITY_DN1415_c0_g2_i1	GO:0005739;GO:0016021;	Q35309 ORYSJ ORF80 ;Q5ZA90 ORYSJ ORF80-rice mitochondrion ;	GCTAAAGATACCGGTTCAATATGTCATTTCCGAAACCGAGGACCAGGAGGACAACTCAAGCACCAAAGACAAAGGTATCGCTCGTAAAAGGAGCTCGCATCGTAGTACTCGCTCTAGCGTTAGGTTCAATGCAGCGTGTAAATACCTCTAGCCCTAGGGAAGGGGGCGTGCCGTTCCCAATGGTGGAATTGCTTCTTGTCTGCTTTGCCGAGGAGAGCGCTCGCTACCCGATCCCCTAAGCTAATGTAGTTCCCAGGTTGCCTACTAGATACCGTTTACGGCTATATCCGTGTAGGAAGCCGAGGAAAGAGATAATTGATAGTTGCCAAAACCACGTAAAAGAAATGAGATTGAACATATTTCAATTCAACAAATTATGATTGTTTCATTATCAAATGC…
#inter	7.3105	3.37335	2.75378	TRINITY_DN14241_c0_g1_i1	NA	NA	GTGTGCTCTTCGATCTAGCTTACATTCAGGGTATTATCTGGAAAACATAAACAGTTTCACCTGTTCTTGCCATCACGAGATATCCTGAAAGAAGGCCACTGTAAGGTATTTTCTTCAAGGAAAATTTAGCTCCAGCACTAGATACTCATTGACTCAGATGTGAAGAAGCTTAGGCTATTTGCTTTTACTGATAACTACTAATCATTTTTTGTAGTGCAAATGCAGTTGATAACTTGCTGCGAGATTTCTGACATTGGTAAGCTTTAGAGTGCAATGGCTCGTACACATTCTGCAAACGGAAATGCCTCCAGAGCCAAAACATTACTGAAGAAATGCAAGCTTAATTCCGTGCGTGTATCATTTAGTCCTTGCAGTTGTGGTGACTTCGGACGATCGAAC…
#inter	6.1023	6.70395	4.09843	TRINITY_DN14278_c0_g1_i1	NA	A0A0P0VQJ3 ORYSJ Os02g0793800 protein ;	GGTGGTCGGTAATTTAGTAGTAGATGAAATGAGGTATATTTATTTTCAACAATGTAACCAGATCACAGCACAGAAGATTTCAAAATCTGAGATCAGCATCGAGAATCGTTATTAGACAAACTTAGACTAAGACAACAGTAGTATCCTCACCAAAAAATGCATATCTGAGTTCATCCTAACTCAATCAGGGCAGCAAGGTGATTGGAGATTTTTCATCTCCGGCGGCACAGGATTCAAAACAGATGGGAGGAGCGGCCAGCAGGGCAAGGCAGAGCGGCAACATCCACAGCGGTGCACTGCCCAGAGCTGCTCGAGCGGCGAGCTGGAGCTACGCTGCCATGATGGCCAGATCGTCGGACTGTAGAACTC
#inter	2.90024	6.05941	4.56262	TRINITY_DN14324_c0_g1_i1	GO:0003978;GO:0005829;GO:0006012;GO:0006511;GO:0016579;GO:0019388;GO:0033499;GO:0036459;	A2YUN4 ORYSI Uncharacterized protein ;A3BSK5 ORYSJ Uncharacterized protein ;A0A0E0L6M1 ORYPU UDP-glucose 4-epimerase ;A0A287GUI5 HORVV UDP-glucose 4-epimerase ;A0A1E5VXZ4 9POAL UDP-glucose 4-epimerase ;A0A5J9SJ67 9POAL Uncharacterized protein ;C0PBK9 dom domain-containing protein ;A0A3B6TQ45 WHEAT USP domain-containing protein ;A0A2S3H8X1 dom domain-containing protein ;A0A317Y591 MAIZE UDP-glucos…	AGGTTGTTGTCATAGTAAAGCAGCGGCTTGGCCACGCTCTCGCCGACGGCCTTGAGCCCGGCGAAGTGGATAACTGCCTCGAACCTGCAGAGCACAAGTTTCAGAACCTGACGAATGACGGCCAAATAGAAGAAATTAACACGCGAGCAAGCAATCAGTGTGGTCGGCCAAATGGATGATACTAGAGTACTACTGTACTTGTTTTAGCAATTTATACTACTACTGTAGTACGTACGTATTTGATAAGCTATGATGATTATGGCAAGCTGTGCATTGTATGGAGGAGGAATATGCAAGGGCATAACCGCCAGGCTCCAGCTGCATGCCTGGGAGAATAGAGACAAGTTTCCAGCTCTAGAGAAA
#inter	6.30399	6.37638	5.15724	TRINITY_DN14359_c0_g1_i1	NA	NA	GAAGTGACACGACAATATTCTTTTGAGCGTATGTCGCTAAGCGAGTGAAGATCCCATCTATTATCTACTGCTGGGTTTAGTCGTTCAATAAAGGTTATAGGGCCTGTCCGTCCGGTGTACGTACCATCCTTAGGTCTACTACTTTCAAGTACGGGTTCGTTCAAAACGCAGTTTTCCGAGGCTATCGATTCGTACCTGCTACCGAAGGAGCTTTTGCTTGCTTTGATAGTACACGGTATACTTTCCAGATAGATACACGTTAAGGACATGAAAAAGATTTTTCTTTGGATTTGGACCTACAGTAGCCACTTGTAAGAGCTGGTTTTGAACCCACTGAGGTACGATCTACGATCAAAGTACCATGAATCTGCTTATAATCCACTTGACGGCCTACTCAAA…
#inter	3.72803	10.7841	8.41241	TRINITY_DN14437_c0_g1_i1	GO:0003676;GO:0008270;GO:0015074;	A0A453AK76 AEGTS Reverse transcriptase Ty1/copia-type domain-containing protein ;A0A453AK79 AEGTS Reverse transcriptase Ty1/copia-type domain-containing protein ;A0A453AK78 AEGTS Reverse transcriptase Ty1/copia-type domain-containing protein ;A0A453AK74 AEGTS Reverse transcriptase Ty1/copia-type domain-containing protein ;A0A453AK82 AEGTS Reverse transcriptase Ty1/copia-type domain-containing pro…	ATGTTGCTGTTCCAGATGAGCGACCTGGGGTTGTTGAGCTACTACCTTGGGATCGAGGTGGCGCAGAAACCTGGGCACATTGTCCTTGGACAAGCTGCGTACGCCGAGAAGCTTCTGGAACGCGAGGGGCTGTCCACCTGCAACTCCACGGCCGTGCCCATGGAACCTCGACTGAAGCTGAGCAAGCACAGAGGAGGCAACGCCGTCGACACCACACAATACAGGAGCGTTGTCAGATCGGAAGAGCACACGTCTGAACTCCAGTCACG
#inter	4.06363	4.76931	3.81773	TRINITY_DN14479_c0_g1_i1	GO:0004674;GO:0005524;GO:0016021;GO:0048544;	A0A5J9TLC0 9POAL Uncharacterized protein (Fragment) ;E0CWC2 9ORYZ Receptor-like serine/threonine-protein kinase ;	CGAGGAGGAGGACGCCGACATGCCCTGCCTGGAGGAGGAGGGCGCCGAGGAGAGCAAGATGGAGGAGGTCGACTGAAGATCGATCGGGAGGAACAGAGCTGCTGGTATCGTGTCGTGTCTGAGTTGCCGTCGTGTTGATTCGAGTCTAGTCCAGTATGTGTCTCTCAATTGGGTGCGAATGTAATGTAGTGTGTCCGGCGTGAGTGAGACCTGAAGGGAGTTTCTCCCTGTCTCTTCCAAACTGAAGGGAGTTTCTCCCTGTCTCTTCCAAACTGAAGGGAGTTTCTCCCTGTCTCTTCCAAACTGAAGGGAGTTTCTCCCTGTCT
#inter	7.40229	7.94801	6.847	TRINITY_DN14597_c0_g1_i1	NA	A0A4U6T1N4 SETVI Uncharacterized protein ;	ACACGTTCAGAGTTCTACAGTCCGACGATCCTAGCTTTCTACATACTAACAATCCAGGTCAAAGGTTACAATATTACTGCCACTCTTCATTTGGTTAATTCTTCTTCTGATGGAACTCCTAAAGTGACATGTAGATAGGAAACAACGAACTTATCACAGACTACCTGAACGCTAAATTAGTTGAAAAAGGAATCAAGATCGGAAGAGCACA
#inter	5.88806	5.84006	6.15178	TRINITY_DN1477_c0_g1_i1	NA	A0A5J9UGF2 9POAL Uncharacterized protein (Fragment) ;	GCTTGTGATTGTGGGCAAAGGGAGCCACAGACAGGGAGATAAGAATAAGTGGGCTTAGTATGAACAAGAACTTCGTGAGGTCCAGAGAGCACGGGTGTCAGCATTTTTCTAATGAAATACAATACCGGCCGGCTCTATATCCTTTCTTCCGGATGAACGAATCATACTTTTCCACTGTAGAATTCTAAGCTGCTGGCAACGGTTCGAGATCTAGTCTTTTTCCTTCCTGCTGGGCAGTACCAAGGAAAGGAGTAAGCAAAAGCAGCTCCAACCTGTTTGGATTTTTTTTTTAGCCTGTCTCAAAGACCTAAATATAGACTCAATCGAGGTTTTTTAAAAAAAAGACGCGTTTGTAGATT
#inter	4.05063	9.62032	7.73178	TRINITY_DN14930_c0_g1_i1	NA	NA	AGTTTCTTCTTCTAGGGAGATATCAATACTGGTATGCTGATGGCTAAGCCGAGAATCAATGCCTGAGGGGTTATCGAGAGTCAACCCAGTCTGTCTGGCCAACAATACAAGTTTTGGACTTAGAGAAACTCGATGAGGTGTAAACTGATGTAGAGGATCCAGATAAACAATACCCTTTCAGAGTTCTCTTCTGAGAAAATGGGGTGGATCATCTTCAAAAGCAACTCTGCAAGCAAAAGCCGCCTCACAAGCGCATACCTTTCTCCCTTGGAGCAGAAGTCGTCGTACTCCACTTCAAGATGCTCCTTGGTGGTCGCTCAAATAGATAGTAAGCTGCAACGTCGCTTGAATACGAGACACATCACTCCTCAAGCACGTTTCGAGAAAGCAAGACAACAC…
#inter	6.40986	8.06541	5.34793	TRINITY_DN15026_c0_g1_i1	GO:0000184;	A0A0A9J7L2 ARUDO Uncharacterized protein ;	ATTTCTAGTCGTTGCTGCACCACCCTGAAAGACAAAATTTATCTCGCTACGGCGCTAGCCAGTGGAAGTTCAGGGGCGCCTGTTGTTCATTTCTTTTCAACATGAATGCTACTGTGGCCCTGATTTACTTAGAAAACTCAAGTCTGGGTACAGTTCGGCGCTTCGTTACAGTATTGACCTGGTGGATTTTCCATCTGCGGCGTACCTGCATCCAGTGAACCGCTTGAGCAACCGAATACCACTCTTAGCTAGCAGCATACTACTACCTCTGTCCGTAAAAAG
#inter	7.70786	5.81856	6.33285	TRINITY_DN15091_c0_g1_i1	NA	NA	GATCTACACGTTCAGAGTTCTACAGTCCGACGATCCATGCTCTGCTCTAATTGCCATGTCCTATTGCTATGCTGTTGCTTGCTGCATGCTTGGATGCCATGATCTACTGTTGTTATCCCTTCGTTCTTACTGTCTATGCTAATGACTGCTCAATTACTTCCTGAATGAGCTCTGGTTGTGGCTAGGCTAGCTCTAGTGCTTGGCTTACTACTGCCGTTCATGCCATGCTTGTACTACTACTGTAATTCTCCTATCTTTGCTATCTGATGTCACTGCTGTGATGCTCATGGCATTGCCATGTTGCTCCACCTGTTGCTATGCTACTGCCTGATCATGTGTGTTCATATAACTCATCCCTGGCTTGATTACTTTGAGTAATCCTTGCTTTAACAAGGGCCA…
#inter	3.01663	3.41649	3.14844	TRINITY_DN15352_c0_g1_i1	NA	NA	TATAAATCCACGACCCTGAATCACTCAGTAATCAGCGCATAATAATAGATTAGCCACGACCACGACCCTAAATCGAAGCAGCATAGTTTGAGAATACAATACCAACCGACGTAACAGGGCAGAAATCACCAGATCTAGTAGATCTCTCAATGTACCAAAGATCGTCGGACTGTAGAACTCTGAACGTGTAGATCTCGGTGGTCG
#inter	2.57019	2.95881	2.99433	TRINITY_DN15352_c0_g2_i1	NA	NA	TGTTGATCTCAAAGTATTTAACAACTTGCATACACACACAATTATATGTAGAACTAAAAATGAGAATACAATACCAACCGACGTAACAGGGCAGAAATCACCAGATCTAGTAGATCTCTCAATGTACCAAATCATCACGAACGCGAGACCGGAACCGACAGCCCATACCTGCGGCTTACCGGACGAGAGGGAGAAGAGAGGAGGAATCAGATCCTCCGGCACAAGGAAAACCACGGGGGCGTCG
#inter	6.67802	5.85048	6.0754	TRINITY_DN15649_c0_g1_i1	NA	NA	GTACAATAATTTTTCTCGTGATTGATTAAAGTGTATGTTCAGCTCTTGATCGTCCCACGATCGTCGTCGTACGTGGTCAATTCCTCACGCTAGTCGGCGACGCGTACATATTTCGGTCTTGTCCGCGTAACCGTATGGCCGTATGCCTGTAAAGATCAGCCTTGTTCTCTTCAGAAATTGTACTATTTGAAATACGTACATACGCGTATCTATATACATGCATTAAACACTCAAATCAGCCACGCTAGCACATCAGAGCAGCTGCACCACGTGATCTAGCCTCCATTAGTGTCAACAATCTTCAGCAGATTCAGCACACAAAGCGTTGGACATCAGACGCGGGGAGAGAGAGCAAATTGATCCTATACACTACGTCTAGCCATGTGCATCATCTGCCAA…
#inter	2.68341	3.32087	3.21802	TRINITY_DN15727_c0_g1_i2	NA	A0A0D3HWL8 dom domain-containing protein ;A0A0E0BV23 dom domain-containing protein ;C7J7L3 ORYSJ Os10g0522601 protein ;A0A0E0RJV5 dom domain-containing protein ;A0A0E0JCA1 dom domain-containing protein ;B9GE82 dom domain-containing protein ;I1R7R8 dom domain-containing protein ;Q2QMB6 ORYSJ Expressed protein ;A0A0E0MPG5 dom domain-containing protein ;A0A0E0MPG6 dom domain-containing protein ;	TTTTTTTTTAATGATACGGCGACCACCGAGATCTACACGTTCAGAGTTCTACAGTCCGACGATCGTGGCTGAAAGATCTCGTTTTCCAAAATATAGACAAGCATGCCTTACAATATATAAGTTTGTTCTTGAAAAAACATGTAATGTAGTTGCCTGCATTTCTCTCAGTTGTGTCTGAATTTGCCATTTCTTTTTGATATTTTGTGGCAAAGGTTTTAAATGTTGCTGTCTGTTAGGGACTAGTAATCTTGTGGTCTTTGACTCTAGGGCGGTCTACATTATCATCAATTGCGAGAGAAAATAATTGTGATATTTACACCAATGTATGGTCACTATTATGGGAATGCACCCTCTGTCAAAATTAATGATCCATTATCCCAGATGACTTGTAAGCTATTA…
#inter	3.90675	6.80038	8.56773	TRINITY_DN15730_c0_g1_i1	GO:0003883;GO:0005524;GO:0006541;GO:0044210;	A0A0D9V2Y0 9ORYZ CTP synthase ;A0A446NIA5 TRITD CTP synthase ;A0A446NI10 TRITD CTP synthase ;A0A3B6EG90 WHEAT CTP synthase ;A0A446NI21 TRITD CTP synthase ;A0A446NI18 TRITD CTP synthase ;M8AG21 TRIUA CTP synthase ;A0A1E5UZN4 9POAL CTP synthase ;F2DZB4 HORVV CTP synthase ;F2EBR5 HORVV CTP synthase (Fragment) ;	ACCCGCCGCCGGGTGACGGGTCGAGCTCGACTCCGCCACGCAGCGGTGCTGCTCTGGTCACGTCAGGCCTAGTCAGCACGCTTGCAGCAGGGTTCGGCTACGCCTTGCTGGCCGTCTGAGCGCTGATGGTGCGAGTGTAAATTGCGAGATGCCACTTTTACTGTGCAGCTGATTTGCCTTTGTGATTGTTTCGATGTTGGAATTATAATAAGATATTCAGAGTGTGAGC
#inter	6.08013	6.59438	4.57227	TRINITY_DN15804_c0_g1_i1	GO:0004857;	J3MQA8 ORYBR Uncharacterized protein ;A0A0E0LR49 ORYPU PMEI domain-containing protein ;A3C759 ORYSJ Uncharacterized protein ;A0A3B6EB06 WHEAT Uncharacterized protein ;A2YR50 ORYSI Uncharacterized protein ;Q6YYZ5 ORYSJ Os08g0142900 protein ;A0A287XS66 HORVV Uncharacterized protein ;M7ZQ52 TRIUA Uncharacterized protein ;A0A0E0QE78 ORYRU Uncharacterized protein ;A0A3B6SMV0 WHEAT Uncharacterized prot…	TTCAGAGTTCTACAGTCCGACGATCTGGAGTACGAAGCTCTGAGGGCCTTAACCCGCGACCTGCTGAAGAACCAGTCGCTCTCCGGCGAGCTGAAGGATGCGTACAACGGCTGCCTGAGCGACCGCGACGCCGCCACAGACGCGCTCGGCGCCGCGCTGCAGAAGGTGTACGCCTGCGATCTGAAGATGTGTTCCGGCGATTTCGACGCGGCCCTCTCCAGCCTTGAGAAGTGCCGCGTCAGGTTGGAGGGTTTGGATCGTCGGACTGTAGAACTCTGAA
#inter	5.64619	7.75912	6.96283	TRINITY_DN15945_c0_g1_i1	NA	A0A0A9JD26 ARUDO Uncharacterized protein ;	ATAAATAGATCATATTGTTTCAGCTTTTCCTAAGCTCTAGAGAAACATCTACTGTGATGGTACTTCCTGTTGAAAAGGTGACTGCCAATGGTGTATTCATGTGATCGTCTATCGTTCAACCACATGTGATCGTCTATCGTTCAACCACATAAGTGTGGTGCTAATTATGTTGGTTGGCTCACATATGTACAAACTCATTTTTCGACTCATCCTACCAATGTCATGGGTCTCTTTGAATTATCATCACCATCAAGCATTGTTAAATCACGCTAATTTATGAATGAACATCCTTTGGAAAAAAAAACTTGTAAATGACTATGTTCTAAACTATTTAAAGTACCATTTTTTATTTTTTATATAATAGTTTCCTTAGATCACGTGACATTTTACA
#inter	4.66522	7.93651	6.49831	TRINITY_DN15972_c0_g1_i1	GO:0000287;GO:0006400;GO:0008193;	A0A5J9W6A3 9POAL Uncharacterized protein ;A0A5J9W4J8 9POAL Uncharacterized protein ;A0A5J9TP34 9POAL Uncharacterized protein (Fragment) ;A0A446TWC8 TRITD Uncharacterized protein ;A0A3B6LGZ1 WHEAT Uncharacterized protein ;A0A446TWD9 TRITD Uncharacterized protein ;A0A3B6LH29 WHEAT Uncharacterized protein ;A0A5J9TJZ6 9POAL Uncharacterized protein (Fragment) ;	AAAATATGACACTGAAAACTCTCCCAAACATATAGGTTCTGCATCCACACAAAACGTTTGTGTAATAACCGTGCTCAACTTAAGGGGTTGCACACACGGGACACGGCAGGTATTTTCTTCGTCGTGTCAAACACAATCACTAACTCTAAAAGTAAGATGGGTGTAGCTACTCCCAAAACACAAAACTGAACCTTGCTCATTTGGACAATAAATCGTGGTAAGGATGAATTGGG
#inter	5.46928	9.16276	5.24536	TRINITY_DN16076_c0_g1_i1	NA	NA	ACAGATAATCCGTTCTTCTGTAGTACTACGGCATGTCAACCATTTATCCTGTGCTAGCTTGACACATGAAACTTGTCTCATGTTCCTTGTTCACTTCAAGTAATTTGATCACATTTACTTGCCGTTTGCACATTGACTCAGTTCAAGTTTTAGTTCAGGACCATTTGAGTGAGTATACACATTGTCTGATTAACAGTAATTCTACAAAACTGCACATAATGCAACTCATGATAAAATATGCATTCATCAGTTTTCACTAGTGATACTTGTCTTTTTCATGACCCGTCTTAAGAA
#inter	3.5554	8.2794	8.11451	TRINITY_DN16080_c0_g1_i1	NA	M0WXC6 HORVV DUF3700 domain-containing protein ;A0A287SLI1 HORVV DUF3700 domain-containing protein ;M0WXC5 HORVV DUF3700 domain-containing protein ;T1NH04 TRIUA DUF3700 domain-containing protein ;A0A446TIY5 TRITD DUF3700 domain-containing protein ;A0A3B6KRA4 WHEAT DUF3700 domain-containing protein ;A0A453M2D0 AEGTS DUF3700 domain-containing protein ;A0A0A9DWF1 ARUDO DUF3700 domain-containing prot…	TTTTTTTTTTTTAATGATACGGCGACCACCGAGATCTACACGTTCAGAGTTCTACAGTCCGACGATCTCTTCATGGCTGCTGATGCTGATGGTGGCGTCCCATTTTACTGGGGAGTTGACTCCGTGGGTCATCTTGTCGTCTCTGACGATGCTGAAATTGTGAAGAATGCTTGTGGAAAATCGTTTGCGCCGTTCCCCAAAGGTTTCTTCTTCACTACGTCTGGGGGATTGCAGAGCTACGAGCATCCTCTGAACGAGGTGA
#inter	4.74942	7.78552	6.96781	TRINITY_DN16331_c0_g1_i1	GO:0003697;GO:0003896;GO:0005658;GO:0006269;	I1PUT3 ORYGL DNA primase ;B9FP48 ORYSJ DNA primase ;B8AX46 ORYSI DNA primase ;A0A287FTB6 HORVV DNA primase ;A0A452YXP4 AEGTS Uncharacterized protein ;A0A287FT94 HORVV DNA primase ;A0A287FT84 HORVV DNA primase ;A0A452YXT0 AEGTS Uncharacterized protein ;A0A452YXU0 AEGTS Uncharacterized protein ;I1I9I1 BRADI DNA primase ;	GAGTACTAGGAATCACAAAAATGAACGAAAGGTGGGACTTTGATGCGATCCGGCTCGCATCTCTATCCGCAATGTTTACGGAGTTATGAACTAAACAACGAGACCATGTGTCTAAACCCCGTGTCAGATCTCAAAGATCTGTTGCCAACACACAGACACTGCGTGGCTAAAGGCTAACATTCTATGGCACTTCTTTCTAAGTCTCTTTAGTAAGAGCAAGTATA
#inter	6.8687	5.52212	4.96186	TRINITY_DN16444_c0_g1_i1	NA	A0A3B6CBZ0 WHEAT Uncharacterized protein ;A0A3B6MLV5 WHEAT BTB domain-containing protein ;A0A446MTH9 TRITD BTB domain-containing protein ;A0A3B6KB82 WHEAT BTB domain-containing protein ;A0A3L6RKB7 PANMI Uncharacterized protein ;A0A0A9GPJ7 ARUDO BTB domain-containing protein ;A0A446VV49 TRITD Uncharacterized protein ;A0A3B6NXN0 WHEAT Uncharacterized protein ;T1LL51 TRIUA Uncharacterized protein ;A…	GCAGAATGAACGATGTGTTGGCAAGCCAAGGGTATGTGCACCTGAAACAGTCATGACCTGCTGTGTTTGTTGATATCTTTGAGAAGTTAGCCATGTTTCACAATATTTAGTGTGCCCATCCTGTGAAACTTCAGATAATCAACTTAGTTGACGCCTAGGAACCCGAGATCGATGAACTAGTCCCATCTTCAAGTTTTCAAAGGTATTTTGGATGACGCTGCTGTAGAAGATATGTCGGATAAAGTTGTGTCTTGCAGAGTTCGGTATGCTCATCTTGGGTTAATTTCTGGTTTTGATAGTATTCCGGTTGATGCATTGTCATCTGAGCTTGTCCTGTCTTCAGTTCTCATGAATGTTTTTCTATTACAAACATGGACTTAAAAGAGATATTTTGATCGT…
#inter	1.79347	2.23479	2.3162	TRINITY_DN16915_c0_g1_i1	GO:0004553;GO:0005975;GO:0008422;	A0A453AUY8 AEGTS Uncharacterized protein ;A0A287HDH4 HORVV Uncharacterized protein ;A0A287HDG9 HORVV Uncharacterized protein ;A0A287HDC3 HORVV Uncharacterized protein ;A0A287HDC8 HORVV Uncharacterized protein ;A0A453AV58 AEGTS Uncharacterized protein ;A0A287JVJ7 HORVV Uncharacterized protein ;A0A287HDB8 HORVV Uncharacterized protein ;A0A287HDM1 HORVV Uncharacterized protein ;A0A287HDQ9 HORVV Unch…	CAGGCAAACTCTGACTGGCTTTATATTGTACCATGGGGGGTGAACAAGGGTGTGACCTATGTCAAAGAAAGATACGGAATACCTACAATGGTCCTTTCTGAAAACGGTGCTCGTGAACTCAAATCATAATTGTTTAACAAACTACAATCTATTTTCTCACTGACATGACAAGGGCATGAATGATCAATGTTATGTCCTTCAGCTGTTAGAATAAATCATGTTGTTCATCATAGCACCTCAGATTTAGCTTTCCTTGCCAGTTCTTATAATGCAATGGGAAGCATGATTGATGGTGTGAACAAGCGGAGCTAGGATTGACCACAAGATTACGTGCGCGGTGTGTGTGTCTACTAGCTCGCTCTGCTCTGATCTGCTCTTTGTGTCGTCCTTCCTTGTGTT…
#inter	8.57358	3.96266	8.19395	TRINITY_DN16946_c0_g1_i1	NA	C7J5P5 ORYSJ Os08g0465000 protein ;	GCGACCACCGAGATCTACACGTTCAGAGTTCTACAGTCCGACGATCAGCCCTTTTCAGAACGCAGGGATAGTAAAGTGTATACGAATAGGATTTAGTGTAGAATGTGAACCTGTACTGGCTTCTAAAAGGAAGGACTGAAAATATTTGAGGTGTTCGGAAGAACCGAAAACTTCAGTTCGGTTCCAGTTTGGGAACACTAACTAATGGAGCATTGTTTAAAAATATTTTATTTGGACACAAGTACGAATCTACTACTCAACAAGTGCATGTTATGTTAGCTCTACTAATATTTGTTGAACTAAGTGCATCTGGTGCTGATGCATGACACTTCATATTGTACTAAGTACATGTATTTGTAGATCGGAAGAGCACACGTCT
#inter	5.14838	5.88263	7.59957	TRINITY_DN17135_c0_g1_i1	NA	NA	CTGGAGTTCAGACGTGTGCTCTTCCGATCTGAAACTAAAACTCGTTCATGCTACTAGATCGTCACTACATGCTTTTCAAGACCACACGATATTTCTAACTTCTAAGTAGTGACTTAACAGTTACCCTTTTATTTTCCCACTGTCAACAAAATAAACGGCAACCAGTTCAAATTTGCACCCTGCAGATATTTTACAACACTCAAAACTGAAG
#inter	6.10566	4.55363	3.89137	TRINITY_DN17242_c0_g2_i1	GO:0003700;GO:0005634;GO:0043565;	A0A3S7QI36 FESAR Class I homeodomain-leucine zipper protein 22 ;	TCCACTACGACGACGGGGCGGCAGGAGGCTTCCCGGCCGACTCCTTCTGCGCCACGCCGGAGCTGTGGGAGCCGTGGCCGTGGCCGCCTCTCGAGTGGAATGCGGTGGCCTGAAACGGTCCACCTAGCTAGTTGTACACGTAGGCTTGTGTTAGTACGTGCATGCTGTGCTTAGTCTCGCATTCTGTTGGGATCGATTGAGGCGAATGGGTATGAGGGAATGACAGGTGGGTCCGTGTAAGATAGGGGAAGGGACTGAAATGATGAAACCTCGGAGTCAGCTGGCCAATGGATGGGACTGGTGATTTGGATAGATCGGAAGAGCACACGTCTGAACTCCAGTCACAGTCAAATCTCGTATGCCGTCTTCTGCTTGAAA
#inter	6.25256	5.7196	8.11959	TRINITY_DN17273_c0_g1_i1	GO:0000723;GO:0003678;GO:0005524;GO:0006281;GO:0006310;	Q851V4 ORYSJ ATP-dependent DNA helicase ;B9F9R5 ORYSJ ATP-dependent DNA helicase ;Q10GM7 ORYSJ ATP-dependent DNA helicase ;A0A5J9T754 9POAL Uncharacterized protein ;A0A5J9WHX5 9POAL Uncharacterized protein ;	TAAATTACATTTAACAGTTAGATCTAAAATTTATGGTTAAAATTTAACAAAATATTAATAGTTACTTAACTGAAAAGTAGTCCAGATGACACGATTAATCATGAACGGAAACTGCCGTACTAGGCTATATTTCCATAACAATTATATACAAGAGATGCGCACGCACCTATGGAGTCCATGTGGTGCACGACCGGGTAAGATCTGTGTTTATTTATGGTGTCAACTACAAACGTGATCCTACATAATCCAAATGTGTCACGATAGA
#inter	6.57113	5.94967	8.69011	TRINITY_DN17276_c0_g1_i1	GO:0004672;GO:0005524;GO:0016021;	A0A446JQL3 TRITD Uncharacterized protein ;A0A3B5ZRU0 WHEAT Uncharacterized protein ;M8CYQ7 AEGTA Uncharacterized protein ;A0A3B5YUD8 WHEAT Uncharacterized protein ;A0A3B5XX36 WHEAT Uncharacterized protein ;M7YJ76 TRIUA Uncharacterized protein ;A0A446W5Y4 TRITD Uncharacterized protein ;A0A3B6PKE1 WHEAT Uncharacterized protein ;A0A2S3GNI7 9POAL Uncharacterized protein ;A0A446MZJ4 TRITD Protein kina…	AATACAACCAAAGAAACAACTGCATAATATGCATGCATTGATTGTTCCATGTACATATATATGATTTTGTACCCCATGGTTTATTCTAGCTAGCTACAGCTAACCAGTACGATGTTGGAGAGAACATCTGTATAAAACATGTAGAAACATATTTATGTATGTGTAAAATATAGAAAAAATGTATTCATTTGAAGGAAGACAGCTAATGATGTCCGACACCGGGGCTCGGAACTGACCCCTGGACAACCTGGGTAGTACGCCTGCGCTCAGCACCAGTCCTGGGAGCAGTTGCCGGCATTGGCGGCGGCGGCGCCATGAACACTTGAAGCAAATCTGGAGTTGAAAAGAATGGAGTTGCACTGATCGTCTTCTCGGAATGCACCTGTGGGTGATCACTTG
#inter	7.73864	8.44094	6.26702	TRINITY_DN17314_c0_g1_i1	GO:0043531;	A0A0D9VXW3 9ORYZ Uncharacterized protein ;A0A0E0R6R5 ORYRU Uncharacterized protein ;B8BJZ3 ORYSI Uncharacterized protein ;A0A3L6QW53 PANMI F-box domain-containing protein ;A0A0E0J0J2 ORYNI Uncharacterized protein ;	TGAAACTTGCCATTTTAGCATGTTGACCCAAAAATAATGTAACCTTTCTAATTTCCCATCATTATATGTTTCATGTAGAAGTATGGCCTGTGTTTACAATTCGCGCACTCTATACAGTATTTCGACGCTAGCATCAATTTCATAATTTAATGAAAATATCTACCTTGGAAGCTTGATAATTAACCTTTTTGGGCAGATACCATGTGATCATAGATCG
#inter	5.95193	7.31193	6.88244	TRINITY_DN17320_c0_g1_i1	NA	NA	AATCGGGAGCTTTGGCGAATTGGTGAACGCCGGTGCGAGCCCCACCTCGTGTTGCTTCTCGTTATTACCTTGCATTTTTTGGGTTCAACCGCCTGGATTGTCGAACTGCTTTCTCCTAGCTAGTACCTAATCAGGAGCTTTGACGAATTTGCCTTAATCTGTTATTATCCATGGTGTCGAGGTCCCAATTTCAGCATGGTTTCTTCAACATGTGTCCCCTTTGCCTGATCAAACTTTGATTCCTGACATCTTATACTTGCCCAAATAGGATCGCGAGTTAAATTATAGTCAACGCAAGATAAATGCGATGTTCCTCCTATCACGATTTATGGCTCTGAGCCTCATGCCCTCATGTCACCATATATTTAGGAAAGTTGTAGCTGCACTAGTGGGAATTGT…
#inter	4.37764	5.71911	7.14428	TRINITY_DN17325_c0_g1_i1	GO:0000963;GO:0004674;GO:0005524;GO:0005739;GO:0005886;GO:0008380;GO:0030247;GO:0032981;GO:1990825;	A0A1Z5RGC7 SORBI Uncharacterized protein ;A0A0Q3RL84 BRADI Uncharacterized protein ;K3YLD9 SETIT Protein kinase domain-containing protein ;	GACCACCGAGATCTACACGTTCAGAGTTCTACAGTCCGACGATCTTTGTCGCATGTCACGTTCCAACCATGCTGGGGCTGAAAGTAGCAGGGCTCACATGCATTGTCCCGATACATGGGGATGAATGGAAAAGGACATCACTGTTAAAATAGCCTGTTCTTTCCACCGGTTTCAATTTTTGAAATAGTTTTCCAAATAGCTGGTTAGTGTATCAATTCAATAAATATGATATCGGAGCTTTTAGACCTCAGGTAACACTAGGGGTAAGTTGGGGGCCTATAATCGTTTTGACACACTCCCTTCGCCCTATGAAACATGTTGAAAATTTATTAAAATTTGGATGTATCTTA
#inter	5.52058	5.01432	5.55112	TRINITY_DN17539_c0_g2_i1	NA	NA	TTTTTTTTTTTTTAATGATACGGCGACCACCGAGATCTACACGTTCAGAGTTCTACAGTCCGACGATCAAATATGATTGCCGTGCACCGGATTGGGCGTAGAGGATTGAACAAAAATCCTTTGAATGGATGGACGTGGACGTTGCCGGTGTGTTCTTCCTTTTCTAAAAAAAGAAGAAGCGATGCCCAGCTCCCATTATGGAGTTAATTGGTAGTAGTCAAGATCGGAAGAGCACACGTCTGAACTCCAGTCACGTGAAAATCTCGTATGCCGGCTTCTGCTTGAAAA
#inter	1.77402	10.7557	6.82558	TRINITY_DN17684_c0_g1_i1	NA	NA	GCGACCACCGAGATCTACACGTTCAGAGTTCTACAGTCCGACGATCAGACCGGAGCCGGCGTCTGGCTCTCGCACGTCGCACGGCCTGCCCTGCCCCGTGCTTCCGCGCCGTCGCCGGACGCGCGGGACGTGATCCTACCTCTGGAACTCCTACTACGAAACCCCTACCCTGAATTGCTGCGCCGGCGACCCGGCGTGGACTACAACGAAACCAAGTCAGTTCCGGCGATGTGGTGCTTGACCCCCGTTCTATGTCAGATCGGACGACACCATTGCTATAGAAGAAGAGAAGCAGAGTCAGGGGGAAGGGGCCTGAGCGAGAAGCAGCTCTCCGCTCCGACCCCATCATCCAGACCCTGCTGC
#inter	6.31082	9.44312	7.21309	TRINITY_DN17685_c1_g1_i1	GO:0005509;GO:0005623;GO:0009902;	A0A446LBZ0 TRITD zf-RVT domain-containing protein ;M8A297 TRIUA C2 NT-type domain-containing protein ;A0A453SSX4 AEGTS zf-RVT domain-containing protein ;A0A287Y2G2 HORVV Uncharacterized protein ;A0A287HXP7 HORVV Uncharacterized protein ;A0A287MI27 HORVV Uncharacterized protein ;M0YBX6 HORVV Uncharacterized protein ;M8BRX5 AEGTA Putative ribonuclease H protein ;T1M4J9 TRIUA zf-RVT domain-containin…	GGTGACTGGAGTTCAGACGTGTGCTCTTCCGATCTCCAAATCCATTTATTATTAGAACCAAAAACATCATTTTCCAACAAAAGATAGAGGGATTTGGTAGTAAAACGCCCACTTGTATTGAGTTTCCACACTATCCATCAGACACAAGAGACCTATCATTATTGACAGCACCAACATCGAATGAAACGACACTGTTAGACGATGGGACAAATGACACGCACAGATCTGAAACATCTCGGTGAC
#inter	4.19369	5.99452	10.0951	TRINITY_DN17944_c0_g1_i1	NA	NA	TATTCCCTCGTTACTGCCCCTAGAGTCTGAAGTATATACGAACAATACCACCACACAGAAAAGAAAGAAAATGTTTGAGAATCTCTGCAACCAGGAGCAAGGGCCATTTATCATCTTTTCTTGATTGTATGTTTTGTGTCATTTTTGTACGATACATGACTTCTATTTGCTATCACATGTATGTGTGATTCAGATAAGTGGTTTATGTGTGATTCAGATTTGTTTCTTGGTGTAAATTCTTGTTGTTAATGTACAATTTGTGCCAAGCTGATGTATTTTTAACCATGAAATTATATCATCGAA
#inter	2.81999	2.77099	3.57739	TRINITY_DN17985_c0_g2_i1	GO:0004674;GO:0005524;	A0A2T7DDU0 9POAL Protein kinase domain-containing protein ;	AATTGAGATCGGCCTGGTGCTGTTTGAGAATCCCCAAAATGCCCAAATTGCTGCCCCGCATGGTGGCTTCTCCAAGATTGACCGGGGATACTGTGTTTAAGATTTCTGTGATGGATTACTGTTTTTTTATATGCTTTCCTGTGAGACAATCGAGGTATTTGTCTATTTGTTCTATTGGGGAAAATCACATAGGCAACCTGCTTGGTCGGTTTAATGGAGTCGGTGTTGGTCATCTTCAGTTGTGTGTTCCTAGTAAATGCTTATGTAGGACCGTTTCATTGTAGTATATCTTTATGGACTAGTGAAGCAGTTTTCTCTGTAATTCAAGATCCGGCCCTGCGAGGCTCATTGCTGGTTTTGTTTCCAGCATGTGACTTTCTGTTTCCTTATTTCCTTTTC…
#inter	5.13111	5.83316	9.2085	TRINITY_DN18147_c0_g1_i1	GO:0006355;GO:0042644;	M7Z6W7 TRIUA Uncharacterized protein ;A0A446SQQ0 TRITD Uncharacterized protein ;	GATTCTCTTTCCGGTGGAAAATGGCATCTGAAAATGAGACTGAGACCTACTTTTCGAATTGTCTGAGGCTATGAGATCCACTTGCTTTTGGAAAGGAGAAGGGAGAAGCTGCATTTCAACTGTGTGAGGATGGACTCTAGACCCACTCGTTCTGATTCTGTGATTGCAATTTCTAAAAATGGATCATAAAGTTTATCCTGTTTACTAACTCACTCTCGAAGTAGAAGTACCGGACCAGGTAACCAGAAGATAAGGCAACTCGGCAAGACTGGACTAGTTTAACACGGCTATCTAGTGGAACACTATATATAGGACTTGTAGAGCTTGAAAAAGCTTGTT
#inter	6.87134	7.30577	8.41385	TRINITY_DN18326_c0_g1_i1	GO:0004722;GO:0004724;GO:0046872;	A0A453SQR8 AEGTS PPM-type phosphatase domain-containing protein ;I1GWK9 BRADI PPM-type phosphatase domain-containing protein ;A0A453SQR5 AEGTS PPM-type phosphatase domain-containing protein ;I1GWK8 BRADI PPM-type phosphatase domain-containing protein ;A0A453SQQ9 AEGTS PPM-type phosphatase domain-containing protein ;A0A453SQN0 AEGTS PPM-type phosphatase domain-containing protein ;A0A453SQR4 AEGTS …	ACGTGTGCTCTTCCGATCTCCACCACGAGGCGATCCCCTACAAGGATCGCGGTGGAAGCCGTCGACCCCGCGTCCCGATTGTGGGTGGTATCGGCTTTCAGGAGTTCCGAATCCGTGCGGGTGAAAGTTTCAGCAATAGCAGACTTGGTGTCGGTGAAGAACTTCGGGTGCTTAATTAAGTTGCTGAACAGGTTTTGCTTGACAAACTCTGCTGCCCGAGCTCCACCATGACCATCGAAGACACCGAACAATCCAACGGTCTCACCATCGACA
#inter	5.19717	6.86709	4.5092	TRINITY_DN18794_c0_g1_i1	GO:0005227;GO:0005886;GO:0016021;	A0A287ML26 HORVV Uncharacterized protein ;A0A3B6G1A9 WHEAT Uncharacterized protein ;A0A287ML24 HORVV Uncharacterized protein ;A0A3B6H5M3 WHEAT Uncharacterized protein ;A0A446P4I4 TRITD Uncharacterized protein ;A0A446P4H5 TRITD Uncharacterized protein ;F2D892 HORVV Predicted protein ;A0A287ML30 HORVV Uncharacterized protein ;A0A446QF53 TRITD Uncharacterized protein ;A0A446QF38 TRITD Uncharacterize…	CTTCCGATCTTGTTGGACAAATCAAATATTAGATATATCACAATTAAGGGGAAAAGAATAGGGCGTACCACCTTATAAATAAGTATTGCTAATATGCCAAAGGAATAAATCCTCACCACATACAGTCCACTAATCGATATTTACATGTATATGCATTATCTTGCCTCATTGGTGTGTGGAAGCTCATGCATGCTCTTATAGTCAGGACATGGGTTCATTACCACCGTTATCTGTGAG
#inter	6.14883	6.55238	6.5162	TRINITY_DN19138_c0_g1_i1	NA	NA	TGACTGGAGTTCAGACGTGTGCTCTTCCGATCTGTTAAAATGCCATCCATATATACTGGTTAAATTTTTAACACATCGATTCTTGGCGGCCACATCCACAATAAATAATTCACAATTGCTTTGCCACAGCCAGAAAAAATACAATCCAATGTAACCAAAAATAGCCAGACATCCTCAGCAACAAGAGAAATCAAGAGATCCAGAAAAACCAGTAAAATATGGAAGGATCGTCGGACTGTAGAACTCTGAACGTGTAGA
#inter	8.27587	2.97751	5.3019	TRINITY_DN19188_c0_g1_i3	GO:0009507;GO:0061077;	I1IPP3 BRADI J domain-containing protein ;A0A3B6MSF9 WHEAT J domain-containing protein ;A0A3B6KHU1 WHEAT J domain-containing protein ;A0A453KQ33 AEGTS J domain-containing protein ;A0A446U8L8 TRITD J domain-containing protein ;A0A3B6LK15 WHEAT J domain-containing protein ;A0A453KQD3 AEGTS J domain-containing protein ;A0A3B6MPV7 WHEAT J domain-containing protein ;M0YTN9 HORVV J domain-containing pr…	ACGGGTTCCCGAAAGACGTGTGGGAGGCGCAGCTGTCCATGCTGTGGGCGCGTTCTGAGCGGCGCCACAGTGCGGCGGGCAGTTGCGGCGGCAACCGGTTCTAGGCATGGGCGCGCGCATGACCGTTCTGATTTCTGAACTTGCCGTCGACTCGTGGCATTGGTTTCTACTGGTGTTTATAAGATGTATGTATGTATAAAGTGTAGATCGATTGATATAGTGTACTAGTAGAATGAAATACTAACTTTTTGAAAGTTTTATTGGTTATTTTTAGTCTGGAATGCATTTTTCAGATCGGAAGAGCACACGTCTGA
#inter	4.93555	8.79653	9.60527	TRINITY_DN19398_c0_g1_i1	NA	A0A287KQN1 HORVV Uncharacterized protein ;	GGAAGAAAAAACTCACATTTTTTATTCGTTAGTTCTTACACCGTAGACTTACACCAACTCGATTGCGCACAAGCAGACACAGCTAGTTCGAACTTGGAAGCGAAAACAAAACAAAACACAACAGCTCTAGCAGGCGCAGGCGCAGGCCACAAAACTATCCGCGCCAGTGCAGTACACGCCATATTGAAAACAAGGAACCACTACTGGATATAAGACATGCCGGTGATGTCGA
#inter	5.36599	8.57234	8.60914	TRINITY_DN19403_c0_g1_i1	NA	A0A287XJ24 HORVV Uncharacterized protein ;A0A287XIV9 HORVV Uncharacterized protein ;M0UPP3 HORVV Uncharacterized protein ;A0A446YS00 TRITD Uncharacterized protein ;A0A3B6SRD2 WHEAT Uncharacterized protein ;A0A453SRT2 AEGTS Uncharacterized protein ;A0A453SRR0 AEGTS Uncharacterized protein ;A0A3B6TJL7 WHEAT Uncharacterized protein ;A0A287XIU9 HORVV Uncharacterized protein ;A0A453PVY3 AEGTS Uncharac…	GATCATCAGCAACATCGCCGAGCTCAGGTCCGCGGCGGCTGCGGCGGCCATGGACGACTACGACTACGAGTTCGATCACTTCGACGACGGGCGGCAGTACGGCGGCCTGGAGCACGCCATGAAGCACAAGAAGAGGAGGTCCGTTCTGAGGAAGTTCGGGGACTTCTTCAAGATCGGAAGAGCACACGTCTGAACTCCAGTCACTTAGGCAACTCGTATGCCGT
#inter	4.53986	5.09986	3.74341	TRINITY_DN19514_c0_g1_i1	GO:0005634;	J3L4K0 ORYBR JmjC domain-containing protein ;A0A1D6F9X2 MAIZE VQ domain-containing protein ;	TACGAGATATTGGCGTGACTGGAGTTCAGACGTGTGCTCTTCCGATCTTATATGTAGCGGAACAGAGGACACCGTTCTACATACAACTGCAGGGAACATAGTGATGCGCTTACATGATCCGACGACGACGCACAAACAACGGCGGTGCACAGGACGGGGCCTTATAATTAGCCAAATACAAAGGAGACAACTGCAGCCAACAATCGATCCATGTGAACTCTAAGGCGAAACCAGCATGTGCATGCATATGCATGGCATGCTCAGAATTCCTCCACGATCTTGGCGCTGCCGCCAGGGAGCAGCTGACCGAAGTGGCGAGTGAGCAGCTCGTTGGCCGCGGCGCGCGCCTCCTGATCGTCGGACTGTAGAACTCTGAACGTGTAGATCTCGGTGGTCGCCG
#inter	5.57613	6.00078	6.89417	TRINITY_DN19742_c0_g1_i1	NA	NA	GGTGACTGGAGTTCAGACGTGTGCTCTTCCGATCTCCACTACGACAGTTCCAGCAGGATTATAGACACAGGATGAACAGTAGGGCAGGGCGCCTTCTTAGCAGAGACTATAGCAGAGGTTCAAGAACCAGAAAACACTTGAACATTTCCAAGCTGGAAACAAGTAGTATACAAGGCCATGGTTCCCGAAGGTCCATTTGTATGACATCAGGATGACTATAACATCATGTCAGATTCTCATATCAGTAACTTATAGCCTTGTTGCCAGAAATTTCACACGTTTCCAGTTCAGCAGGAACCATATTTCCAATCTTTGAATATGTCCATAAAGGCTACTATACATCCAAGATCCTGCTATATCAACAAGTATGTAATATGCCTAATTTCCGCATAAAGGTCC…
#inter	7.5077	3.31554	3.70112	TRINITY_DN19743_c0_g1_i1	NA	NA	TCTATTTCAAGGGAGGAAAAATCCATGTATTAAATGAAAGTATGATCCAGAGAGTGAGCGGGCAACATATGGACGGGAGCAGCGCATGCAGCGGCACTAGCAAGGATACTGACGGCGGACTGTTTGGCCGCATGCTTGGCAGCCATTGACGTGCGTGTCCTGCATGAAGGTCTCCAGGGCGACGCGCGTGCACCGATCGCTGGCTGGATCGATCATTGGTATTGCTAGCTTGATCTTATGGTCGAGAGTCAGATTACTTGGTTACTGCAGTTGCTTAATTATGTATCTTTGGTCATGACTGTTTCAGCTGTGAATCTATGATTAATTCAGTGGTTTTGATCGACGAGAACAAACCGGAGAAATCCCCGATACAGGTGGCCCGAGTTGCGCAACGGATAT…
#inter	5.76995	6.53352	6.63921	TRINITY_DN197_c0_g1_i1	NA	NA	GAAATAACACAGGGAAAATATATACTACATGCCCTATTGTCTAAATCCAAAATACTACCAATGAAGAAGATAATTTGGTGACATGGGTTATTTCAGATTCTTGCGGCATAAAATAGTATACGTTACTTTGAAGTACTATTCTGAAGTATAAAACAGTGAGGATCTTCATGTGAAGTGTACAGTTAGGATCTTGATATGAAATGGAATTATTTGAAGCATACGAATTGTACTACGTGGATAACGCTCCTTCAAAGAATGAAGCTGATCCAATCATTACTTGACAATCTTCTTTCCGTTAAAAAGACTAAACCTTCAGTGAAACAAAAATAATTCAATGGCTAA
#inter	5.98536	4.99712	6.77986	TRINITY_DN19858_c0_g1_i1	NA	NA	CACCGAGATCTACACGTTCAGAGTTCTACAGTCCGACGATCAGAAGTCCTAGTACCAGTAGAAAAGCCCCAAAAGTGTGAAGAATTGAATTTCACGATGGACCTCTGAACAAAACAACCCGGATCATCCTTAAACTATTGTGTTTTGGTCTGTAATGGAATTAATGTGGTAGCTTGGCGTAACTAACATCCAGCTGCTATGACCATCGAGACTAACCAACTTTTTTTTAGATCGAGACTAACCAACTTTTTTTTAGATCGAGACTAACCAACTTTTTTT
#inter	5.25065	4.73663	6.14051	TRINITY_DN19901_c0_g1_i1	GO:0016021;	A0A446N2H7 TRITD acidPPc domain-containing protein ;A0A446N2L2 TRITD acidPPc domain-containing protein ;A0A3B6EA31 WHEAT acidPPc domain-containing protein ;A0A446N2J3 TRITD acidPPc domain-containing protein ;A0A446N2H0 TRITD acidPPc domain-containing protein ;A0A3B6E9Y1 WHEAT acidPPc domain-containing protein ;A0A446N2P0 TRITD acidPPc domain-containing protein ;A0A3B6EAZ2 WHEAT acidPPc domain-con…	GGTGCTGTGGTTTGCCATGGCGAGAAAAGTTTCTTAACTGATGGGCGCAGGAGTTTTCCTAGTGGACACACGTCGTGGTCTTTTGCTGGACTTGGATTTTTGTCGCTGTACTTATCTGGGAAAATTAAGGCGTTTGATGGCAAAGGTCATGTGGCAAAACTTTGTATCGTGATTCTTCCTCTTCTTCTCGCTTCTCTTGTTGGAATTTCTAGAGTAGACAACTACCGACACCATTGGGAGGACGTGTTTGTTGGCGGCCTGATTGGTTATATCATGGCAGTGCTGTGCTATTTGCA
#inter	6.1089	8.15041	8.42739	TRINITY_DN20040_c0_g1_i1	GO:0016021;	A0A287EVI2 HORVV Uncharacterized protein ;A0A452Y0R7 AEGTS Uncharacterized protein ;A0A452Y0R1 AEGTS Uncharacterized protein ;A0A3B5ZQA1 WHEAT Uncharacterized protein ;A0A446INE7 TRITD Uncharacterized protein ;A0A3B5XWY1 WHEAT Uncharacterized protein ;A0A287EVH3 HORVV Uncharacterized protein ;A0A0E0PHM6 ORYRU Uncharacterized protein ;A0A0E0H9P9 ORYNI Uncharacterized protein ;B7F8G3 ORYSJ Os05g015…	CGATCTCTTATTCTTACTCATACTTCATAACTTCTTACTCATACTTCATAACAATTGCATCTCACATATATTAAACAACAGTATTGCCAAAAAAAAAGGTAGAGCAGTATTTCCGGTACCAGAGACTACGGACGCTACGTGTGCACACATACACAAACTCGCCGAAACCCACACAGGCACACACCACTTCAGGTTCCATCACGCCACAACACAACACTCATCGAAGAAGCATCTCTGTCTTCCTCCGTCTCTCTACATCATCTTGTAGTTCATGACGGCGAGGAGCACGGCCCAGGCCGCGCAGGGCATGGCGAGATCGCCGG
#inter	2.30394	2.85385	3.41616	TRINITY_DN20194_c0_g1_i2	NA	NA	GATCGATCACTGCTAATCCCCAGCACTCCTGTGTGACATCGTTGAAGCATCACCAGTTCACCACACAGATTTCTTCAGATCAAGAATGGTAGGCTCTTCCTCTGCTTTCTCTTGATTAGTTCAAGTTGTGTCCGACTGTCGGTTTCGAATTTGTGAACGGAATTTGATGGACCGAATTTTTGAACGGAAATTGATGGATTGAATCTGTGTGTGCAGGCGAACGCTGTGTCTGGAGTGGCGGTGTGGTGGTGACGGGTGACG
#inter	4.0617	3.65025	3.92022	TRINITY_DN20208_c0_g1_i1	GO:0003676;GO:0031047;	A0A2T7F403 9POAL Uncharacterized protein ;A0A2T8KUQ7 9POAL Uncharacterized protein ;B8AFI6 ORYSI Uncharacterized protein ;I1P5V7 ORYGL Uncharacterized protein ;K3YPJ8 SETIT Uncharacterized protein ;A0A4U6WJB7 SETVI Uncharacterized protein ;A0A446VWG0 TRITD Uncharacterized protein ;	GTGACTGGAGTTCAGACGTGTGCTCTTCCGATCTTTTGAGCTGAAGGAAATCGAACTTTGTATGTAGCTCCAATGACTATGGGTGACAGGCTGAGTCATAAAAGCCGGTCCACCAAGCTGGACGATAAATGGATCCCAATGTCTTCCGTTGGGTCATCCTCGTCCATGATTCCACAGTTCCACTTCTACCTTGGTTGCAATTGGGCCTTGCTGTACTTCCAAAACTCAGATGACCTCAACCGGATGCGCTCAAAAAACGAAGAAAAATGATTTAGGGCATCTCCAACGGGGAGACCTAAACCCAAAAACGGAGACCACTTTCGTCCATTTGGGTAAAACCTGCTACCAACGCGCGGATCTATATTAAAAATGGACAGCTATAGTGTCCGGCACGACCCA…
#inter	5.32956	8.12937	6.25142	TRINITY_DN20223_c0_g1_i1	GO:0016021;	C6JRI0 SORBI Uncharacterized protein ;	AAAGGAGATTATTGGAATACTAGAGGGAGTTACGCCCATAAGAACTGCTGGCTGTAAACGCGACTTGCTCTACTCCTCCTAAAACCCTTTTCGATAGTAAGATAGATATAGATCTAAAGGGCCTAGAAGGGCAAGCATGGACCGAATAATACACATACTCTGTCTAGATAGACGATTTCTTCTTTCATTTCCACTCAAATAAAAGCACTTTCTTTCAAGCTTATTTGCTTGAGCTGTAAAGAAAAGAGCAAAGCAATTCCAACATAAACTGACACTTTAGGATCCTCTAAGCCTTTCTATAGACCCCCTAAGTAGGTAAGGTACTAAAAACAAACTCAAAACTAGCACTACTAACACAGGCTGAAGAGGATGACCTCGAAAAAGAATACAATTAAAGAT…
#inter	4.36961	4.46338	8.25084	TRINITY_DN20330_c0_g1_i1	NA	NA	ACAGTCCGACGATCATTGTGTGTTTGCTGTAATGTACTTGTAAGTCTTGTAAGTCGTTTGTAAGAGAGGTAGGCGTAATGGTTGAGGGTTTCTAAACCTTGTTAGTACCTGAACTCTTTAATCTGCTAATGAGGGTTCATTATGTTTCTCTAAACTTTCTAGTGCTAATGCTAATTTTACTGTTGCTTAAGCTGCTTGTCATCACTCTGTCACTGCTAATGCTAATTTTACCTGTTAACTTTTGATAAGTATG
#inter	4.2208	4.52799	3.64029	TRINITY_DN20622_c0_g1_i1	NA	A0A287KFK9 REGION domain-containing protein ;A0A287KFK4 REGION domain-containing protein ;A0A453EAP4 REGION domain-containing protein ;A0A287KFS0 HORVV Uncharacterized protein ;A0A287KFJ9 HORVV Uncharacterized protein ;A0A446N974 REGION domain-containing protein ;F2EG73 HORVV Predicted protein ;A0A3B6GQ12 REGION domain-containing protein ;A0A453EAM0 REGION domain-containing protein ;A0A453EAR3 RE…	CGACGATCCATATCGCCGCATACGGGGGCCATCTGGAGGTCTGCAAGTATTTGGTGGAGGAGCTTGGGGGAGATGGGAATGCTCCTGGATATGGACCTCTAGCTCTAGGCTCCAGTCCGTTCATGATGTCTGCTCAGTCGGGTGATCTTCCTACCTTCAGATTTTTTCTTGACCGTGGTGGTGATCTGATGATAGCAGACGACAAAGGACGCACAGCTCTCCACCATGCTGCGGGTAAAGGAAGTTGCAAGATAACAGAGTTCCTCCTTTCAAAAGGAGTGCCAG
#inter	2.6937	5.80891	5.14724	TRINITY_DN20671_c0_g1_i1	GO:0016021;	A0A446MBN3 TRITD Uncharacterized protein ;A0A453BV62 AEGTS Uncharacterized protein ;A0A446L2H9 TRITD Uncharacterized protein ;M8BDX1 AEGTA Uncharacterized protein ;W5AYF3 WHEAT Uncharacterized protein ;A0A0A9P1F2 ARUDO Uncharacterized protein ;M7YYY0 TRIUA Uncharacterized protein ;A0A3L6DXD1 MAIZE Uncharacterized protein ;B4FFS3 MAIZE Uncharacterized protein ;A0A0A9RSR9 ARUDO Uncharacterized prot…	ATGCACACCAGCGGCCTCTCCATCCTCATCCACGCCGTCCTCTACTTCGCGCTCGTCACTATCTTCCTCATCGCCATCGGCGTCCACGTCTACGCTGGCTAGCATCGATCGACCGATTCGAGCTCTTCCCCACTTGCATCTAGCTCGAGATCTGGCTGACTGTTGGGCTATCTACGGTGATAGTGTATATAGTTTACCTATATACATACGTACATGTAATCTGTATTGTAACCCTGTTTATTATATATAAAGGCCAACGCCCACCCGATTAGGGTTGTGTGCGTTTCACCCCAAAAAAAAAAAAAAAAAAAAAAA
#inter	7.7052	7.58788	7.07472	TRINITY_DN20695_c0_g3_i1	GO:0003873;GO:0005524;GO:0006000;GO:0006003;	A0A446JP75 TRITD 6PF2K domain-containing protein ;A0A452Y3R1 AEGTS 6PF2K domain-containing protein ;A0A5J9U2X9 9POAL Uncharacterized protein (Fragment) ;A0A287EXZ4 HORVV 6PF2K domain-containing protein ;A0A452Y384 AEGTS 6PF2K domain-containing protein ;A0A287EY13 HORVV 6PF2K domain-containing protein ;A0A287EXZ3 HORVV 6PF2K domain-containing protein ;A0A452Y3S5 AEGTS 6PF2K domain-containing prote…	TGGACCAGCACTCTACAGAAAATAATTTTGACAGCAAATCCAATTGTTTCATTCCCAAATGTAGTTCCTTTAAAGTGTATGCGATCAATTCTGATGTGTCATGGAATGTGGTATAAAGAGATAAAGAAAATTATTCTTTCAATGTATGCCGTGACCGCTGCAACAAGCATGTGTCATACCTTCGACACCTAGTTGCCCGAGTTCTACTCTCGTGCCAACCCCTTTGATCGTCGGACTGTAGAACTCTGAACGTGTAGATCTCGGTGGTCGCCGTATCATTAAAAAAAAAAAA
#inter	2.64815	6.08066	4.0512	TRINITY_DN20749_c0_g1_i1	NA	A0A317Y4L6 MAIZE Uncharacterized protein ;A0A1E5UTW1 9POAL Pentatricopeptide repeat-containing protein ;	TCCGATCTGTCCCTAGCCATCAAGTACATTACCCGCACCATTCTTCAGACATTTGATAAAGTTCCGTTTCGTTCTTGCATTTTACCACCAGATCATTTAAGTTATTCCATCATCAGAGTACGAGTACGTTTATTTCAACAGTTGGCTACACACAAAAGCTGCCGGCCTGATAAGCGGCCGCGCGCGTCACGGCGCGGTCACGAAGGCGACGATTCTGTGATCGTCGGACTGTAGAACTCTGAACGTGTAGATCTCGGTGGT
#inter	4.66094	8.15677	8.79232	TRINITY_DN20872_c0_g2_i1	GO:0003676;GO:0005524;GO:0008270;GO:0015074;	A0A3L6RFQ4 PANMI Uncharacterized protein ;F2E447 HORVV Predicted protein ;A0A453FJE8 AEGTS Uncharacterized protein ;A0A0A9GGD1 ARUDO Uncharacterized protein ;A0A0A9AXC3 ARUDO Uncharacterized protein ;A0A453JN23 AEGTS Uncharacterized protein ;Q7XW92 ORYSJ ;Q7XM67 ORYSJ ;A0A4U6W0J1 SETVI Uncharacterized protein ;A0A3L6SUI8 PANMI Reverse transcriptase domain-containing protein ;	TGGAGTTCAGACGTGTGCTCTTCCGATCTCAGAACTAAGCTTGTTCTGATTTAGTAGCAATCAGCTCTTCTCCTTCCACCTGGTACAGCTTTCCTCCTCCCCTCTTGATTCCTTCCAGCACCACTTAAACACTGTCCTTAGTAAACTTCATAGTAGTTTAGTTTCTATCGTTGTTTATGGGCCTACTACTTTTCATCCAGTCTGTCGTCCTCCATGTCATATGGGCCCAGTTCCATAACTCTGAAATCAAACTGAAATGCATTCCCCCCTATTTTCCATTTGACCCCTGTCTGTACCGCTGCGCGCCTCACTGTACATCTTCTGTCCATTTGCTACCGTAATTACCATG
#inter	6.08326	6.18772	7.24856	TRINITY_DN20939_c0_g1_i1	GO:0009535;GO:0016021;GO:0017004;GO:0020037;	A0A446Q042 TRITD Uncharacterized protein ;A0A446NQE5 TRITD Uncharacterized protein ;A0A453FJY8 AEGTS Uncharacterized protein ;A0A1W6GX68 9POAL Cytochrome c biogenesis protein CcsA ;	ATTCATTAGGACTACACAATTTATGTGTTCAGAGCATTCAGTTTGCTAGTCACATTTGCTAAAAAGTAGATTGATTTAGTGAATTTCAGACAATGTCCGAACTAAATATCAGTTTTTTCATAAATCTTTCAAGAACCAAAAAATTCTATCCTGGACTGAATTAATCTGTCCTATTCATATCTCATCAAAAATCAGTTGCTCCCATTAGAATCGCAATTGAAATCTATCGTTGCTCATTGCTTAAACCTGAAACATAGTACGTGAGCCAACAAAACTGTGCACTTACCGAGTTTAGATCGGAAGAGCACACGTCTGAACTCCAGTCACATGTCAATCTCGTATGCCGTCTTCTGCTTGAAAAAAAAAAA
#inter	3.70154	7.04812	3.33321	TRINITY_DN20973_c0_g2_i1	GO:0009535;GO:0016021;GO:0017004;GO:0020037;	A0A0A9BEP2 ARUDO Uncharacterized protein ;A0A0E0B5M3 9ORYZ DUF295 domain-containing protein ;A0A1W6GX68 9POAL Cytochrome c biogenesis protein CcsA ;A0A0D3H991 9ORYZ DUF295 domain-containing protein ;A0A0D3H990 9ORYZ DUF295 domain-containing protein ;A0A0D3H988 9ORYZ DUF295 domain-containing protein ;A0A0D3H989 9ORYZ DUF295 domain-containing protein ;A0A0D3H993 9ORYZ DUF295 domain-containing prote…	AGACGGCATACGAGATCACTGTGTGACTGGAGTTCAGACGTGTGCTCTTCCGATCTGATAGGAGCTCCACCTCAAAACCGAACACAAAAACCAGCAACAAGTAAGCCAAGCAAAGAACATGGCGAATCAAATACGAGATCTGGCGTCTATCGCCATGAAACTCTAAACAAGCCCATGAGATGCTTTATACATGAAGGCCGTATGCAAGAAAAAAAGAGCAGAACAAGATGACAATATTATACAACTTCGAAGCTCTGGATTGGTGGAATCTACTTCTATGTGGTAGGCGATGGAAGAAAGAAGGAAAGAACTATTCTTTGGTGCT
#inter	5.05347	6.94487	6.12165	TRINITY_DN21067_c0_g2_i1	GO:0003677;GO:0003700;GO:0005634;	A0A453SEK1 AEGTS AP2/ERF domain-containing protein ;A0A446YN26 TRITD AP2/ERF domain-containing protein ;A0A3B6SJL0 WHEAT AP2/ERF domain-containing protein ;A0A3B6TMM3 WHEAT AP2/ERF domain-containing protein ;A0A446XM81 TRITD AP2/ERF domain-containing protein ;A0A3B6RHU8 WHEAT AP2/ERF domain-containing protein ;M0V2D2 HORVV AP2/ERF domain-containing protein ;A0A5J9TA57 9POAL Uncharacterized protei…	AGCGGCATTGGCTCACACGACGAGGTCGGGCTCGACCCGTATCAGTTCTTGGGGCATCCAGATGGCATCGTCGCCTCCGGGTGCGGCGCGCTCTTGTGGAACCTGTAGGAAATTAATCGTACGTACGTACTAAGTCCGTCCGTCACTCTCCCTCCTTTTGACTTGTGAATAGAGTTTCTTTCTGTGTTGTCTCAATCTCCTTTTTTCGCGAGCCGAGGCGCGCTCCGGATTCTGAATTTTTCTCACACTTTTCTTTATGTTTATTTTTGTTACCTATGAAGCTACGATTATGAGGTAGTTGACACTCATGCCTCAGCACCTCAGTTCATAAAAAAGATCG
#inter	7.55928	3.3244	3.62065	TRINITY_DN21287_c0_g1_i1	GO:0003700;GO:0005634;GO:0043565;	A0A3S7QI36 FESAR Class I homeodomain-leucine zipper protein 22 ;A0A3S7QI35 LOLPR Class I homeodomain-leucine zipper protein 22 ;A0A3B6CAG0 WHEAT Homeobox domain-containing protein ;A0A446MJS8 TRITD Homeobox domain-containing protein ;A0A3B6DHF4 WHEAT Homeobox domain-containing protein ;A0A453CJW1 AEGTS Homeobox domain-containing protein ;A0A453CJN7 AEGTS Homeobox domain-containing protein ;A0A0Y0…	GTTTCAGGCCACCGCATTCCACTCGAGAGGCGGCCACGGCCACGGCTCCCACAGCTCCGGCGTGGCGCAGAAGGAGTCGGCCGGGAAGCCTCCTGCCGCCCCGTCGTCGTAGTGGAGGTGGTCGCCGCAGTCGGACTCCACCGAGAGCGAGACGTCGGCCGGCGTGGCGCACGCCGTCCCGCCGAGCACGCAGCTCTCGAGGGGCTCGACGCACCCGGCGACAACGTTCCTCTTGTCGTCGTCCAGCTCGTCGTTGTTGCAGCTGCTGCTGCTGGCGGTGATCGTCGGACTGTAGAACTCTGAACGTGTAGATCTCGGTGGTCGCCGTATCATTAAAAAAAAAAAAAA
#inter	2.21133	5.9211	5.9846	TRINITY_DN21369_c0_g1_i1	GO:0003677;GO:0003700;GO:0005634;GO:0035064;GO:0043565;GO:0045893;GO:0046872;GO:0061087;	M8C009 AEGTA Uncharacterized protein ;C5XUM8 SORBI Uncharacterized protein ;A0A1D6NVG4 MAIZE Uncharacterized protein ;A0A1D6NVG5 MAIZE Uncharacterized protein ;A0A1D6NVG3 MAIZE Uncharacterized protein ;A0A3L6DF74 MAIZE Uncharacterized protein ;A0A1D6H0V2 MAIZE Pathogenesis-related homeodomain protein ;A0A1D6H0V1 MAIZE Pathogenesis-related homeodomain protein ;A0A5J9TMQ5 9POAL Uncharacterized prot…	ACGGCATACGAGATCGTGATGTGACTGGAGTTCAGACGTGTGCTCTTCCGATCTTTTTTTTTTTTTAAGACCGAAATTTTCAGCTTTCCAGAATAGCACAGCCCACAATTTTACTGTCAACACGCTCAACCTCTTATTTATGTACTGTCCAGAAAATACATACAGTACAAACGCTCTGGCCGATAGAGCTTTCTGTTTTATGTACAATACAACACTTACAAAACCAGCTTAGACAAAACACGATTTCACAGCAGAGCATGCCATGGACGCGATTTAAAAAAAAAAAAAAATCAAAACACTACATTTGCAACACATACAACACCAGCGTCACCAACAGAGGATG
#inter	6.49208	4.63198	5.52513	TRINITY_DN21412_c0_g1_i1	NA	NA	CGACGATCTTGATGTAGATCTCAATCCAATATTCCCGTTTCAGTGGCACCTAAATAGAGAATGAACCCACGTTTAGGTTGCTTTGAGGGTGATCTATCATAACCCCCAGAAAACAAAGAGAAATAAGATGGGAACTCTAAATAAGGTTCTGACACAGCTGTATTCAAATGGGGCTAATAAGAAGAAATAGGAATTTCCAAAAGGGAAATAAAAAAAAGTAAAGGAAATGAATTCAAGGTTGGTACAAACACCCCTGGCGTAAACCCCCGGAGGGCGTACCCCGTAGGGAGCATCTTATCTCTGCGGGCAAGGACAGCTGAGAAGCACAACCCGGACTTGTGCTTCGAACGGAATGTAGCTCGTTCAAAGCATAAAAGGGATGACGAAGCGGGAGTCATT…
#inter	5.23666	4.51728	7.30846	TRINITY_DN21416_c0_g1_i1	NA	A0A453R8I6 AEGTS Uncharacterized protein ;A0A446JKJ1 TRITD Uncharacterized protein ;A0A446Y862 TRITD Uncharacterized protein ;A0A446JKI4 TRITD Uncharacterized protein ;A0A287W5Q2 HORVV Uncharacterized protein ;A0A453R8D3 AEGTS Uncharacterized protein ;A0A446Y854 TRITD Uncharacterized protein ;A0A453R8D8 AEGTS Uncharacterized protein ;A0A287W5Y6 HORVV Uncharacterized protein ;M0XUY5 HORVV Uncharac…	GGTCGAGCAAACCGTGTTCATTAGATAACACTCTGTACCTGTCATGAAAATATTGCGGGCCTCCTCAAATGAGTCAGAGTGCTGGATGCCAGGTAGAAGAACAGAGAACACCTCGGCAGCGTCACCCCATCGGTGCTTCAACCAACTTCACAACCATCCTTCGTTGATGACAGGCAAGCTCAACCACAGTTTCCGTAGTTTGGTTCAATTCATTCGGCATTTCCATTTCCAATTGGTAAGTGGGGCCCTTTCTCCGACCCAAGGAAGAAGATCACAAGCGGGAGTCCCCTCTAGGAAGAGATGCTTTCCAAAGGCCGTACGCTACTGTTGAATGGCCAAATAGGGATTGAAACAGAGTAAA
#inter	5.57089	5.99702	5.64233	TRINITY_DN21647_c0_g2_i1	NA	NA	ACACTTGGGCTACCACACTAACTGCAATTGACATCTACCGTAGTCGTTAGCGTGTGTGCAGGATTTGCATTTCTCCAGTTCTATTAATGACTCAAGGCGTCAAATATTGACGCTTTCTTGAATAAGTAGTTTTCCCATTCCAGTTTGATGAGGGCAGCATTGACTTGAGAAGGCCAGTTTATAATTCACTGCCAGAAATTTTCGACATTCTATACAGCTATTCTACAGAAGACATAAATCAAAAAGGAAGAGTATAATA
#inter	4.97769	6.53429	7.60606	TRINITY_DN21757_c0_g1_i1	GO:0003700;GO:0004672;GO:0005524;GO:0005634;GO:0043565;	A0A0D3ESA1 9ORYZ Uncharacterized protein ;A0A3B6B3J4 WHEAT WRKY domain-containing protein ;A0A446LEL1 TRITD WRKY domain-containing protein ;A0A446LEK9 TRITD WRKY domain-containing protein ;A0A0E0AJW7 9ORYZ Uncharacterized protein ;	GGACATTGTTTATAGGAGACGACTACATCAACAGAGGTGATCGCCAAAGGTGCTCCGACGGGTAAACAGACAGTTGTTATCGCGTTCCCGAGCTGGAGTTGAACGACTGCTGGATCATGCATTAGTTCAGAAGTCAGAACTTCAGAGACGAGCCCGTGATCCTTCTTCAAAAAGTTGCACCTCCTTTTCTCTCTCGAATACACCGAGCGGTCCAAGGGGCTTACAAACATAGCACAAGTTAGACAACTCTAAATTTGTCCTTCTCTATCCGTGAATTGAACCCAATTGACTGCAATTTTGAAACGGGGCAACAACACTATAATATCAACTAAATAGGGGCTCTACAGAAGTGGTCCTCA
#inter	7.16573	5.05706	6.07338	TRINITY_DN21776_c0_g1_i1	GO:0003676;GO:0008270;GO:0015074;	Q01HJ0 ORYSA H0117D06-;Q01K25 ORYSA ;Q7XM08 ORYSJ ;Q2QNH3 ORYSJ Retrotransposon protein, putative, Ty1-copia subclass ;Q84SR4 ORYSJ Uncharacterized protein ;Q10L75 ORYSJ Retrotransposon protein, putative, unclassified ;Q94GR9 ORYSJ Putative gag-pol polyprotein ;Q10E55 ORYSJ Retrotransposon protein, putative, Ty1-copia subclass ;Q10IG3 ORYSJ Uncharacterized protein ;Q10LM4 ORYSJ Retrotransposon pr…	TATCAAGAATGAATTTCATAAGATATGGGGCAAAGTACAGATTCTTCACAATGTCCCTCTTGCAGTCATCCATTTCTCTGAAGATGAAGTTTACAACATAAAACTCCTGACCCTTCATAATGAAATCCATTACATGCCATCCAAACTTAGAACTCTGATCTGGATTACCAGCTTTGGGATGGAAAGTTGTTCTAGCAATTTGATTTGCTGTCTTTGGCACTGGAAGGAGTTCTGCTGCAAATCCTATTTTCTTTGCCCCTCGTGTGTAGAACTTCCTTTTATCTTTGTCAGTCATCTGGTCAAATAAGTGCAGTTGGGGCAAGGCATCTCCATATGGTAGATTGAACACACTGGCAAACTCTCTAGCATTACAAGAGAACTTTCAACCCCTGAACATCC…
#inter	5.19123	4.72229	8.57169	TRINITY_DN21812_c0_g3_i1	GO:0003677;GO:0003899;GO:0006351;GO:0008270;GO:0009507;	A0A287F9T6 HORVV Uncharacterized protein ;A0A1P8C5A1 9POAL DNA-directed RNA polymerase subunit beta'' ;	TGAGCACATCTAACACACAAATCTTCTTGAATTGAGCATCACAGGCGGATTACAGATGGAATAAAAGTGCAGTAATCATGGTTGAGTTTATGACGTGGTAAGACGCTATTAGCCTACATGTCTAATGAGGTCAGCCCCAATATAGTAGACACCAAGATGAAGCTTTGTTATAAGGACGACAGTGAACAAAAAATCTCTAAGATCCAAGAGGTACTATGAAAATAATCAGTAAGGGCATCTCCAACCCAACGACCCAAATGAATATGTTTTCGTGTCCGATTTTGGCTGTTTGGGTCGGCCTCCGAAGACGCGGACAAACGAGGACGTCCGTGCCTTTTTTGTTGCCCAAACGCACAGTGAGACTCAAATCACTAT
#inter	6.14932	5.46405	5.96725	TRINITY_DN22038_c0_g1_i1	GO:0016021;	A0A3B6PDZ9 WHEAT Uncharacterized protein ;M8CTV7 AEGTA Uncharacterized protein ;A0A446Y9U2 TRITD Uncharacterized protein ;R7W696 AEGTA Uncharacterized protein ;A0A453RD83 AEGTS Uncharacterized protein ;A0A3B6TNN2 WHEAT Uncharacterized protein ;M8A3E3 TRIUA Uncharacterized protein ;A0A446XA58 TRITD Uncharacterized protein ;M7YYX8 TRIUA Uncharacterized protein ;A0A287VFC8 HORVV Uncharacterized prot…	GCCTTCAACTCCCTCTGCGCTAGTCACCTCGATCATTGTCATCGCCATGGTCCTGACGAGGCACGCGTCGAGCGCCGTCCACAGGCACCACAGGCTGGAGGCCGCCATGGTCCTCGATCTGCTCAGCCTCGTGGTCGCCTACGCTGTTGGGTGCGGCCGCGACATGAACACATCCGTCCGAGTGATCGCCCTGGCTGGTGGCGTCCTGG
#inter	5.02119	6.7629	3.51182	TRINITY_DN22111_c1_g1_i1	GO:0016021;GO:0055085;	A0A287P0A0 HORVV Uncharacterized protein ;A0A287P0J9 HORVV Uncharacterized protein ;A0A287P0K4 HORVV Uncharacterized protein ;A0A446QVJ2 TRITD Uncharacterized protein ;A0A446S4I2 TRITD Uncharacterized protein ;A0A3B6JKL4 WHEAT Uncharacterized protein ;A0A3B6HRW2 WHEAT Uncharacterized protein ;A0A3B6ISR6 WHEAT Uncharacterized protein ;A0A446S4G8 TRITD Uncharacterized protein ;A0A446S4H9 TRITD Unch…	AGTTCTACAGTCCGACGATCAAGTTCGCGGTGCGGCCAATCGCCAAGGTGTTCACCATGTGCTTCATGGGCTTCCTCATGGCCACCAACTACATCGGCATCCTCAACACCAACGGCCGCAAGCTCCTCAACGGGCTAGTGTTCTCCCTACTACTCCCGTGCCTCATATTCACCCAGCTTGGACGAGCCATTACAGTGCAGAAAGTGATAGACTGGTGGTACATTCCTGTAAATATCGTTCTGGGGACAGTGTCTGCTTCTCTTGTTGGCCTTCTTGTCGCGATAATCGTACGGCCACCACGGCCATACTTCAAGTTCACCATTGTTCACATCGCCATAGGTAATAATGGAAATATGCCTCTGGTGCTGATCGCCGCTCTTTGTCGAGACCCCTCGAACC…
#inter	7.49772	5.19845	6.15096	TRINITY_DN22165_c0_g2_i1	GO:0004605;GO:0005829;GO:0006457;GO:0016021;GO:0016024;GO:0051082;GO:0051085;GO:0051087;	I1NWW1 ORYGL J domain-containing protein ;A0A0D3F066 9ORYZ J domain-containing protein ;A0A3L6TD46 PANMI Phosphatidate cytidylyltransferase ;A0A0E0CEW1 9ORYZ J domain-containing protein ;A0A0D9YLQ5 9ORYZ J domain-containing protein ;A0A0E0JV23 ORYPU J domain-containing protein ;A0A0E0JV22 ORYPU J domain-containing protein ;A0A0E0N990 ORYRU J domain-containing protein ;Q6Z6Z5 ORYSJ Os02g0128400 pr…	TGCTCTTCCGATCTCTACATTTAGAGGGGTGCCTCACAGAGGGGAGAGAGAGGGGGAGCCACGGGGCGAGGAGTCATCGGGACAGAGATACACGAGTTACCCAGCTTCAAAAACCTCACGACGGTGGCGAGGCCCTACAACGCTACTCCGGTGAGGGCTGCCTCACAGAGGGGAGAGAGAGGGGGAGCCACGGGGCGAGGAGTCATCGGGACAGAGATACACGAGTTACCCAGCTTCAAAAACCTCACGACGGTGGCGAGGCCCTACA
#inter	6.83914	3.10465	6.17657	TRINITY_DN22187_c0_g2_i1	GO:0003676;GO:0004519;GO:0006308;	A0A3L6PV07 PANMI Endonuclease 2-like ;A0A2S3IB76 9POAL Uncharacterized protein ;A0A2T7D0Y2 9POAL Uncharacterized protein ;A0A2T7D0Y9 9POAL Uncharacterized protein ;B6T329 MAIZE Endonuclease 2 ;A0A1E5V1C6 9POAL Endonuclease 2 ;A0A4U6V4V2 SETVI Uncharacterized protein ;C5Y9F6 SORBI Uncharacterized protein ;K3Z8J4 SETIT Uncharacterized protein ;A0A0E0KW29 ORYPU Uncharacterized protein ;	TACAGTCCGACGATCAGGCGTGCTCGTGGGCGGACTCCCAGCGGTTCCGGTACAAGTGGTCCAGCCCGCTGCACTTCGCCGACACCCCCGGCGACTGCGAGTTCAGCTACGCCAGGGACTGCCACGACACCAAGGGAGAGAAGGACAGGTGCGTGGTCGGGGCGATCAACAACTACACCGCCGCGCTCATGGACTCCGAAAGCCCATATGATCCGACAGAGAGCCTGATGTTCCTGGCCCACTTCGTCGGCGACGTGCACCAGCCGCTCCACTGCGGCCACGCCGACGACCTCGGCGGCAACACCATCATCGTCCACTGGTACACCAGGAAG
#inter	9.1269	5.42286	5.44303	TRINITY_DN22263_c0_g1_i1	GO:0046872;	A0A0E0MFG4 ORYPU Uncharacterized protein ;A0A0D9VGC0 9ORYZ Uncharacterized protein ;A0A0D9VGB9 9ORYZ Myb-like domain-containing protein ;A0A0P0XZ43 ORYSJ Os11g0160700 protein (Fragment) ;A0A0E0R4J7 ORYRU Uncharacterized protein ;A0A0E0IYL6 ORYNI Uncharacterized protein ;Q53PL8 ORYSJ Uncharacterized protein ;A0A0E0BFM7 9ORYZ Uncharacterized protein ;A0A0E0R4J8 ORYRU Uncharacterized protein ;A0A0E0…	GAATCTTCGTCCCTCTTGGAAGTAGGCAGGCCTCGCAGGCAATAACTTCTTGGTCCCCGCCGCAGCGGAAACAAACAGCACTGATTCCTATCCCTTCCGGGGTGACACAGTGCCCCTTCTCCCGTCAGAAAGAAGAGGGACAAGGGGGCGAGTTCTTGCGGTGGCGCGGAGACGGCGGCGGCAGCAGAGGCCTCCGGTCAGGCAAGTACAGCAGAGGCCTCCGGTCAGCGAAGTCCAGCAGGGTCTCCACCACCTTGGATCGTAGG
#inter	5.65119	7.05783	6.55925	TRINITY_DN22566_c0_g1_i1	GO:0003964;GO:0016021;GO:0045735;GO:0055085;	A0A453R073 AEGTS Reverse transcriptase domain-containing protein ;Q7FS87 MAIZE Putative glycerol 3-phosphate permease ;A0A453B566 AEGTS Reverse transcriptase domain-containing protein ;Q7XW91 ORYSJ ;Q7XWB0 ORYSJ ;A0A0E0CIL3 9ORYZ Cupin type-1 domain-containing protein ;Q2QTI8 ORYSJ Retrotransposon protein, putative, unclassified ;Q5W6Y4 ORYSJ Reverse transcriptase domain-containing protein ;O2423…	GCTTCCTTTCCCTCGCGATGCATGCACACTATTCTTCTTTGCATGCACTTCCTTACACTGGCCCACATGTTAAAATGGATTGGAGTGGACCAGTACCGCTGCATTTGTTTGGCCACTTCTGCTACATGGCTAAAAAAAACTGAATAGGGACTAGCATGGCTATCTAGCTAATCCACTTATCACCAAAACCTTTAGCCTTAAGGATTTTGAGAATAGTTGTATGCTCAATTTTGTCAAAAGCTTTTTCAAAGTCCAGTTTAAGAATAAGAATCTCTTCCTTTGATTGATGACATT
#inter	4.28728	3.10738	1.32653	TRINITY_DN22644_c0_g1_i1	GO:0004553;GO:0004575;GO:0005975;GO:0016021;GO:0016740;	Q8GUC0 LOLTE Putative soluble acid invertase ;Q8RVK8 LOLPR Fructosyltransferase ;A0A453MRQ9 32C domain-containing protein ;A0A446V0Y2 32C domain-containing protein ;A0A446VYD3 TRITD Uncharacterized protein ;A0A453MRY7 AEGTS Uncharacterized protein ;A0A453MRX2 AEGTS Uncharacterized protein ;A0A446VYB6 TRITD Uncharacterized protein ;A0A453MRX7 AEGTS Uncharacterized protein ;A0A446VYB1 TRITD Unchara…	CCTCTTCACAATGTCGTTGGCACGCGACGACCGTGACTCATCATGGCAGAAGTGCGTGCGCAGGCCGCCGTCAAGGCCTCTGGCAACGTAGAAGTAGACAGCAGTCTGCTCCGTGTCTCCACCATGGCGTCTGGCGTCAGCAAGTACAAGCAGGCCAAATGGGCCAAGCGCGCCACGGCCGGCCGCACCACCGCTGGTGCTGCAGTTGTAGCCGACATCAGCCTCCTTGGCGGCGACGACATCGAGTGGGTCGAGGCGGAAGGAAGCCTGAT
#inter	6.15169	3.21485	5.5933	TRINITY_DN23105_c0_g1_i1	NA	NA	GTTTCCAGTATGGACCACAAGAAGATAATGTCCAACAAAAACTTCACAATCCTATGTATCAAAAACATCTAATCGCAGAATTAAGGCATTTTTTATTGACAAAGAAAGCCACAGCAACTGAATTGAAGAAGCTACCTCAAAGATGCCGATGTAGTAAGAGTGATAAAATTGAAGTTTGGAGACAACGTAGGCTGCAACATTTAGTGTCAGCTGAAAAAATACTGTACATGTCATTTTGTAGCATTAGTATCATGCATTATAGTTTACAAT
#inter	5.571	4.9078	4.68103	TRINITY_DN2316_c0_g1_i1	NA	NA	ACTGGAGTTCAGACGTGTGCTCTTCCGATCTTCTATGTTACTTCCCACTATGACTAGTCTAAATGGACTTTGTTTTAGCGCGGGACTGTTAGAGATGCTCTAGCTAGCTAGGCTAGCAAGTAGAGTTTGACTAGTATGACCAGAATCCTAACCTATACATATATACTATACAGTACAATGACATCATGCAGCGTACCCGCGACGTACATGCTAGCCTAGCCACAGGCTGTTGTAGCCTTCTCTGTCTATCAATTTGGTGAAAAAGAAGGAGAAGAAAAAAAAAACTTTCCTTCCACGTACACGATGATCAGAGCTAGTTAGTCAGCGGTAGGCCCGCTAGGGCCTGCACTTCCCTCGCCTTGTGACCGGTCCTCCTGCGGAGGCGGAGGCGGGATCGTC…
#inter	1.92982	3.50927	6.65393	TRINITY_DN23340_c0_g1_i1	NA	C7J418 ORYSJ Os06g0598000 protein ;	GGACCTCACCCCTCCTTCCTCATTTATTGATAATGGAAAAATACAATGTTCATTGCTTCCTCAAAACAAGACACGGGCGGTTTTTAAGAAACCTCTTTAAGCAAGGCGATTCATGAAGGATTCCTCTCCTCTTCTAGTTGGTCTATTAGACTATTATTACTATAAGGTCCCCTAAAACAGGCATACCCGTAAAGGAAAGGCAAGGGAAAATGGACGGAGATTGGTCAGTAGTCGGACATTCCACTTTGTTAAGTTCTTTTTTATGATTCGACATAACAAACAAGAACAGAATCACGCTCTGTAGGATTTGAACCTACGACATTGGGTTTTGGAGACACACGTTCTACCGAACTGAGATCGTCGGACTGTAGAACTCTGAACGTGTAGATCTCGGTGGTC
#inter	3.05766	10.9184	9.78586	TRINITY_DN23569_c0_g1_i1	NA	A0A077S6I9 WHEAT Uncharacterized protein ;A0A446Q9M4 TRITD Uncharacterized protein ;	AATGCCATCAAGAAACTGTGTTCGTGAATATTGCGGAAGTTCGTGAAAATAACGGAAGGTTGAAGTAAGTTCTAAACGATTCTTTTTTTATCAATTGTAGATGGAAGTGAAAAAATGGTAATACTTTTTATTCTGAACCTGTAGGAAGGAACTGAATGTTATTTGCACTCTATAAGTTCTAAATGATGTCTTATTTCTAAGATTGTAGATGAAAATGATAGTGTTGTTTGTTCTAATCCTTCAGAATGCACTTTTTGTTGAATGGGTTGATAATGAGTGGTCTCAAGCTCTGAAAGAAGCACTTCGCAAGGAAGATTGCACTAAGTTCTAAACAATGCTTTATTTCTAGATTGTAGATGATACCGAAAAAATGACAATGCTTTTTATTCTAAACCCTCG…
#inter	3.6463	5.73225	3.80177	TRINITY_DN23683_c0_g2_i1	NA	NA	CATGATTCAGCTCGTAGCTGTAAAACTTCAGTTGAGCCACCTTGGTGCATCGTTAAAACTGAATTGACCTTTCTAAGGTGCTGTTTCTAGTTTCCACTGCTGCTACGGTGGAATCATGCAAGGCCCTCGCATCCTTGGACGGAATTAGTTTCTAGGGTAGTTCCATACTAGGTGGAATTGTGAGCCTACTATAACAGTATTCATATCAGCGCAAAGGCCAGATGGCGGCACCAAAGCGAACAGAGCCAACGCAAATCAGTGCGCCAGGCAACTACACATGAGCACAGGATCGAAACTAAACATACTAGATCATCACATGAAGTAGAATAGTACAATTGACCGAGTTGTAACAAAACCAAGTGGACATTCCTAAGTCACGCAAGCTACCAGCTAGCGATC…
#inter	3.16178	5.28223	6.43175	TRINITY_DN23692_c0_g1_i2	GO:0016021;GO:0016567;	K3XLN0 SETIT RING-type domain-containing protein ;A0A4U6USW7 SETVI RING-type domain-containing protein ;A0A3L6QY19 PANMI RING-H2 finger protein ATL44-like ;A0A3L6SMH8 PANMI RING-H2 finger protein ATL44-like ;A0A0Q3IBQ1 BRADI Uncharacterized protein ;A0A2S3HYY3 9POAL RING-type domain-containing protein ;A0A5J9UGI5 9POAL Uncharacterized protein (Fragment) ;A0A446PJ15 TRITD Uncharacterized protein ;…	GACGATCTCGTCGGCCACGGAGTCGCCGGCGTTGTTCGGTGCAGGAGGGACCTTGATCGTGACTGTACATGGTGTTTCAGATATCCGGAGAGACGTGCCAGTATCGGGGCCAGGTCATCCTGGATCTTCCTAACGGAGAGGGAAACTGAAGAAGGGTGTAGATACCGTAATGGCGTTACATTGTTACAACGTAGATAGGCTGGAAATGTAAAACTCTGATTCTTTGCTATGGCTTGCACTAGAAAATCATAAAGATACGCGCAAATGAATATTCACATGTACGATGTTCTATTCACAACTTGATAGTAGTATAAAGTTTTCCTTTGCTTATT
#inter	4.9379	5.35675	5.26576	TRINITY_DN23968_c0_g3_i1	NA	NA	TTCAAGCAGAAGACGGCATACGAGATTGGTCAGTGACTGGAGTTCAGACGTGTGCTCTTCCGATCTCCAGCGCGCGTGCGCTAGAAACAACTCGCACGTTACAAGCTGGAGCACATCCTAGTATATTACAACAATTTACACTATATGTGTACCCCTGACAAAGAAAACGAGAAGATCACCGTCAAGGCGCGCTAGATCGGCCTACAAATCAAAGAACAGACGAAAGAATGTAGTATATGACTGGTCAACCAGTCGCGCGCGCGCGGTTTCTACCAACCTAAAACCGGGCAAAAGAGGAAGAAAACAAGATCTATGGCCATGCATGCATCAGAGCACGCAGCAGGCTGAGTGAGCGAGAGCGAGCTGATCCACCGTCCACGGTCA
#inter	3.28771	4.32298	8.1393	TRINITY_DN23993_c0_g1_i1	GO:0003676;GO:0004523;GO:0016021;GO:0022857;	J3LZ53 ORYBR RNase H domain-containing protein ;A0A0A9NBG3 ARUDO Uncharacterized protein ;	AGAAAGCGGAGACCTTCCCAAGGTTACTCATCTAGATCTGGATAATCACTAGCTATATTATTTCCTGCTCCTAAATTCTCGTAAATAGAGGATAGGCCCGGCACCCCACAGTCACGGCACCTCTAAGAAGACACCTATTCCCGGCGCACTCCATGTGAAAGACACCTATTCTCGGCACTATTCCATAGCACACACACTTATACTTAAGTAGGCATAGCTCCGTTAAGAGCTCATCGAACTTTACTTCTAGAGTGAGACCTGTGATAGAAGGGGTAAAGGTGAATTTCAGTCCTCTTTCTCTCGGTATGGTTCACCACATGCCAGTGATCGATCTCTCTCAAGCTAGGTATCGGTGAAGTCCGTCATGGAATTTCAGTGGTAGAGTGGTAAGTGGGCGTA…
#inter	6.24577	5.56086	8.26625	TRINITY_DN24046_c0_g1_i1	GO:0006623;GO:0030276;	A0A453CUW6 AEGTS ENTH domain-containing protein ;A0A453CUR5 AEGTS ENTH domain-containing protein ;	AGAAGCAACCCATCCGAGGGGCTTCTCATATGTCATGCTAGCCCCAACATGGTGCTGCTGAGGTGGCGTTCAGCACCGTGTTTGCTGGTAGGATTGAAATGAACCAACAAAACGTCGTGCAGTGGAATTAATACAACAAAAAATATTTACGCTGAGTCATGTACATGTTTGATGACTAATTCCTTCATTTTAGATAGGCTTGTTATGCCTTTCTCGTATTTATTCTACGGAACATGAATATATTTCGTCAATCTTACATCGTGTAGTCATGCAATGTAAA
#inter	5.63959	5.75804	6.70627	TRINITY_DN24124_c0_g1_i1	NA	NA	CGTGACTGGAGTTCAGACGTGTGCTCTTCCGATCTCGAGCATAGCGCGAGCAGCAGCCGTCACTGAGGCTGCACCAGTGCGCCATGCGCGGCGGCGGCCAGCTGCAGACAGTACAGCGTCGACTGGGACGCCGCGGCAGGCTAAACGGTGACCACGCGGAGCAGCAGTAGCAGCGAAGACATCAAATCAACCAGAGAAAATTAGAGGGAAGAAAGAAAAACGAAGAAATTGGAAAGCAA
#inter	3.6583	6.79969	6.81085	TRINITY_DN24179_c0_g1_i1	NA	A0A0A9IEY1 ARUDO Uncharacterized protein ;A0A452YXV1 AEGTS Uncharacterized protein ;	GATCTTGATCTCTCCCCCCTCTTCTCTCTAGTGGACTGGCGGCGGGGCCAAAGGCGCGATTTTTCGGGGGAACTTTTCCCAAACCTCTCTCCCTCGGCAGATTTCAGTGGACTGAGGCGGGGATTGGTGTGCCCCTGTTGCGTTTCTCTTGAATTATGTGTAATCATCTGTATGTATGTAGGAGGACATTGGATACAGCGTGTTGCTAGTCAGTGCTGCGTGCTACTATTAGATTTTTTTTTTAAAGAATTGGGATTGTTCAGACCAGTGTAAACTAAATGGTGTCTACTAAATTGAAGAGAATGTACTAACTAGTAACAAGCGCTAATAATGCACGGGTAATAGTGGTGCAGACTAGTATTCTTCTTTCTGTTATGTGTTTGTGGGCTGAGTTGAGAG…
#inter	3.78204	4.98557	7.56865	TRINITY_DN24247_c0_g1_i2	GO:0009535;GO:0016021;GO:0017004;GO:0020037;	B4G1R0 MAIZE Uncharacterized protein ;A0A1W6GX68 9POAL Cytochrome c biogenesis protein CcsA ;	GTCCGACGATCTGAGCTGCTGCCGCCGCCCCGGCCGCCCGATTCCGGGGGAAACTCGGAGGCGAGACCGCGACGCATCGTTGATGATTGCCGGGTGCTTGCTGCTTGCCCCCCCTGGGTCGAACGTTGGGCGGGAATTGGGTTGCGGCGGGCGGAAGCTTGGATTGCTTAAGGAATTGGTTGGCGCCTCTGTTTGCTTGCTTAGGGAATTTGCAGGGGCGGTGATCTCGGCAATTGTGCTGCGCCCACTCTACAATTTGCATACAACATAGGATTCTCTGTGTAACACTTCTGGTTTATTCCCTTTTCTTGTTCAAGCATGGATGCTCATTTCTTACTCGGCGCCTAGCCGCGTTGGCCTCTCTCGACGGCCCGCCGCGGAGCTACTGGTCTCTACTTG…
#inter	1.74233	7.17254	9.94491	TRINITY_DN2434_c0_g1_i1	GO:0016021;GO:0042578;GO:0046577;GO:0050660;	I1P4X0 ORYGL SAC domain-containing protein ;A0A368SJB8 SETIT Long-chain-alcohol oxidase ;	GACGTGTGCTCTTCCGATCTCATACACATCGGTTCACACAAAGCATAACACATGCATAACCCTCACACCAACATCACCGATCATGTCGGTGTCACGAACACGCCGTCCACACGTCGTCTCATCGCGAGACAATTTATTCTACAGACTACAGTCCATCACTCGGTCCATGCAGCATGCATGCTCGCGACCATGATGCAGTGCAAACAAAGCTGGAATAGAGATAGATCGTCG
#inter	7.55536	10.2455	9.4752	TRINITY_DN24357_c0_g1_i1	GO:0016021;	A0A446TU94 TRITD Uncharacterized protein ;A0A3B6LG34 WHEAT Uncharacterized protein ;M8BHI6 AEGTA Uncharacterized protein ;A0A3B6MLN7 WHEAT Uncharacterized protein ;A0A453JLB5 AEGTS Uncharacterized protein ;A0A3B6U0C2 WHEAT Uncharacterized protein ;A0A446NIX6 TRITD Uncharacterized protein ;W5CX71 WHEAT Uncharacterized protein ;A0A453JLG8 AEGTS Uncharacterized protein ;A0A446TUB9 TRITD Uncharacteri…	TCTTCCGCCACCACAAGGGCCGCCGCATCATGGGACACCCGGCCAGGGTCGTCTACCCGCGCGTCACCAGGGCGATCCCGATATGATCATCATCAGGCGCGTCCCTCCTGCATGCTTACTTGGTCAGCTGCTTGTGTCGTGTGCGTGAGTGATTATTCGATAATAAGGGTTGTGTGGTTCGTGTTATAACAAGCTCTGACCGTCTATGTACATGTATACGTTCTCTCGTCAATATTATTACTGTTTTCCTCCCTCG
#inter	4.05696	9.86082	7.76883	TRINITY_DN24744_c0_g3_i1	GO:0015171;GO:0031359;GO:0034220;	A0A3B6HSS9 WHEAT Uncharacterized protein ;A0A446QUT0 TRITD Uncharacterized protein ;A0A3B6HR93 WHEAT Uncharacterized protein ;M8B537 TRIUA Uncharacterized protein ;I1H693 BRADI Uncharacterized protein ;A0A2K2DTD4 BRADI Uncharacterized protein ;A0A3B6IT89 WHEAT Uncharacterized protein ;A0A446S5V7 TRITD Uncharacterized protein ;A0A3B6ITY7 WHEAT Uncharacterized protein ;A0A287P4G4 HORVV Uncharacteri…	TGGAAGAACAGCGCGGTGGCGGGCGCCGTCACCGGCGCGGCGCTCGCGCTGACCTCGGACAACGCGTCGCACGAGCAGGTCGTGCAGTGCGCCATCACCGGCGCCGCGCTGTCCGCCGCCGCCAACGTGCTCTCGGACGTACTCTGAGGCGCGCGTTCGTCCGATGGCGCTGCATTTGAGCGAGGATGCTGCACTGACCATGTTCAGTGTAGCCAGCTCCAATAATATTCCAGCTGTAAATGGTGTACGCTTTGCCTCTTGACTCTGGAGACTACTAGTTCCCCTTTCATGCTGCACTATTTTCGACCAAATTTATTTATGAAACTTTAGGACTACTTTGTTACTGTTGGTACCGCTATTTCTCATTACTTAA
#inter	3.57979	5.24951	7.72136	TRINITY_DN24777_c0_g1_i1	NA	NA	CCTTCTTTCTTTTACATAAAGGGAGAAGGATCTGATAAAAGGCGAAGATAAAAGGCGGATTATACGTGATTTTCCCATTATGTGAGCGTGCATTTCCTCAATCATTAAGAATTGGGCCTTGGGAAGAAAAACTAGTTCTATGTCAATTCTACAGCCAGAGAAAGAATCAAGTCTATCTCACTCATATAGTGGCTGCCAGTGGCACTATTTCTTTTCCAGACAAACCTTTTATGGTAGTTTCACTCCGATTGCGGGAGGGAAGCAGGGCTATAGAAATCAGTTCAGAAAAGGACTGATTGATAGACTGAATTTTACGGAGAAGAAAGGAATATTCACAGCATTGATCGTCGGACTGTAGAACTCTG
#inter	3.39304	4.95062	3.11593	TRINITY_DN25095_c0_g1_i1	NA	NA	GGTAGTACTCACTGAAAAATCAGCATCTCTTTCTTAATTAAACACCGAACAATATCCACATCACATTGCTACATCCCTGAATAAACATTCAAGTTTGCTTGTCCTTCATCTTATCCTAACCTCACTGGCATGGTCCACTACACTAGCTACCTCGTTGGTCACCGGATATGTCGAAGAATAGTCGATGGAAACTTAGAGGGCAAAACAGTCACAAGTGCAGTTGGAGTTTCTGTCTTGTGCTCAATTATTTTTGACGCATGTCTGATTGAATATGATCGTGAATCATTTCTGATGAAATCAATTGGTCGTCGAGATCTTCAGCTGGGGAGGGAGCCCTATCATAGCGCTGCTCTCACGATCAAATGATAGAGCACAATCCAACAAATTAAATGAAAGCAG…
#inter	1.22677	2.50255	1.65428	TRINITY_DN25106_c0_g1_i1	GO:0003400;GO:0003924;GO:0005525;GO:0005783;GO:0005794;GO:0006886;GO:0006888;GO:0016050;GO:0016192;GO:0030127;GO:0061024;GO:0070863;GO:0070971;	A0A453EM29 AEGTS Uncharacterized protein ;A0A446PMP8 TRITD Uncharacterized protein ;A0A446NCG1 TRITD Uncharacterized protein ;A0A446NCE9 TRITD Uncharacterized protein ;A0A446PMP7 TRITD Uncharacterized protein ;A0A0E0C037 9ORYZ Uncharacterized protein ;I1HE00 BRADI Uncharacterized protein ;A0A287KR13 HORVV Uncharacterized protein ;A0A453EM33 AEGTS Uncharacterized protein ;A0A453EM27 AEGTS Uncharac…	GAAGGGCAATGTGAACCTATCCGATTCGAATGTGAGGCCTCTGGAGGTCTTCATGTGCAGCATTGTCCGCAAGATGGGCTATGGCGAAGGGTTCAAATGGATGTCTCAGTACATCAAGTGAAAGGCCTTCCTGCTGTCTTCAGTGGCAATGTTCAGGTTTGGTACTTTGTCACTCTCCTGATGCTTTGGAGAAACCTGCAGCTGTAAGAAAAAGTCTTTCTAGTGGTAGGAAAAACCTGTAAGTTGATGTTACTCATAGATATGTGGTGGGGTTTCTATTTTTTTGATTGTTCGTGTGTAAGATGGTTCTATTAGTTACAATGTGGTTGCTGAGATCATCTGTAGACATGGGAAGTATTTCAGCTAATGTGATCTGGCATCTCTACCTGTGAGATATTT…
#inter	4.78274	7.48981	4.85171	TRINITY_DN25306_c0_g1_i1	GO:0004553;GO:0005975;GO:0008422;	A0A453GFG7 AEGTS Uncharacterized protein ;A0A453GFK4 AEGTS Uncharacterized protein ;A0A287LV23 HORVV Uncharacterized protein ;A0A453LA57 AEGTS Uncharacterized protein ;A0A4V6D5F3 SETVI Uncharacterized protein ;K3YH46 SETIT Uncharacterized protein ;A0A453GFJ7 AEGTS Uncharacterized protein ;A0A287MFQ2 HORVV Uncharacterized protein ;A0A446P1Z1 TRITD Uncharacterized protein ;A0A270R502 9POAL Uncharac…	CGTCGCTGCAATGCATTCATCACTCCCAGAATTGATCAGCTGATCAAAGGTCATGCTTTTATTTCATAAATGACCATCTCCGCAGACTGGCATTTCAGAATCAGGAAGCAGCGCTCAAGCAGAGAGCCTAGATTGATTTTGATGGAAAAGTACCATAGCTTAAGAGTTCATTGATCAGATTGTTGTAGTACTCCAACCCCTTGGGATTCACAGCTCCTCGCCCATCTGGAATAAGCCTTGACCAGGAAATCGAGAACCTGTAGGCGTCCAGAGATCGTCGGACTGTAGAACTCT
#inter	5.11068	3.83431	7.9961	TRINITY_DN25485_c0_g1_i1	GO:0000287;GO:0010333;GO:0043531;	M7ZSZ2 TRIUA Uncharacterized protein ;A0A0E0GZB0 ORYNI Uncharacterized protein ;A0A0E0GZB1 ORYNI Uncharacterized protein ;J3L906 ORYBR Uncharacterized protein ;	AATACTTCTCAACTGCTTGTTTTCAGCAGGCGTGCTTGTCTGAAATTGGTTAGGTGCTGCTATTGGTCATTGGGGAATGGTCGTTTTCGATGTACCTCTGTTATACAGTGGGAGGGAAAGTGGCACCGTAGGATTTGCTACTTTTCTAGGCTTAGGTAGTATTGCGTGCTTATCTAAGACAAGTTTATTTTTCATCTCTTTTTGGAGAAAGCATGCAAGGGGTTTTCTTCCGTTCAGTTGGTCGGTAGTAGTTTCTGTTTTACTTCGTATACTGTACCTTAAGTTGTTACAGAGAATCATTCCATGTACTTAAATTTTAGGATTTCCTTGATATTCTCCCTTTGGTTGACGTTTTCTTAGTTCTGTCTTTATAATTTGGTAGGAGTAGATAAGA
#inter	5.78934	4.7393	6.86821	TRINITY_DN25677_c0_g1_i2	NA	A0A0D3GCY8 9ORYZ VWFA domain-containing protein ;	ATACGAGATGGCCACGTGACTGGAGTTCAGACGTGTGCTCTTCCGATCTGGTGAAGTGCACAGTAGCTAATCAAGTGTGGATGGTTGGTCTTCCTGAACTCTTTGAGCTGGAGCTTTGGACTCTACGAGGTATTGGGTGCTTGCCCTATTGAGAGTATCTTACATTCTTTCTTCACCAGACATATAGACAAATAGGCAATCCGATAGAAAGATTATGGCTTCCTTACTATCAGCAAGCTTCCAC
#inter	5.93502	6.46669	6.31359	TRINITY_DN25681_c0_g2_i1	NA	NA	GCCGAACGCAACAAACCTCACCGCAAACCGTGCCCGGAGGTGAGCAGGAGAGCCGTCGGAAGTTCACCGGCGTCGGGAGGGAGACGACGGCCCAGTGCCGTCAGATCTCGATCTGACGATCCGTGCGCCCCGCGCGAGCCCGACGTGCATGCGCCATGCACGCCAGGCCCGGGCAGCAACTGGGCCGGCCCAACTCTTTCCCGCGCGCCTGTTTGAATTCAAATCCTGTTTTATTTTATTTCCTTTAAATTGCTTACTGATACTTTGCTAGATTTTGAATATCTTCAAGTGTACAAATCCAAAATTAGTGATTTAAAATGTTTTGGAAAGCTCATGAAATGCTCTAACCAGTCCCACTGGTTTCAACCTCATAGCTTGTGTAGTTTTTGAATAGTAAAA…
#inter	4.8162	4.62589	4.7714	TRINITY_DN25985_c0_g2_i1	NA	NA	AGTATGAATTCAGATGTTGACAAGCAAATTTAGATGCTAAAGCGTTTTTTTTTTTTAACATAGGTACTCGTGAACCTGATTAAACTTACTCCGCTAATAAGTTACATAGTTATCCGGCCATCAAGTTAGAAATGTCCGGAGTTAGACCGTTCATTTGAAACTTCTGATTTTTGCTTGCTTTGCATATGCTGAATCTCAGTATAAGCTTGTCTCTGTGGTGATATCTGATCAATCTTTTTCACTTGCAGCCACCGAGTGGGTCAAGGGGAAGCA
#inter	4.89971	6.94645	4.92784	TRINITY_DN26169_c0_g1_i1	GO:0004129;GO:0004672;GO:0005524;GO:0005743;GO:0006119;GO:0009060;GO:0016021;GO:0016757;GO:0020037;GO:0045277;GO:0046872;	J3KVZ0 ORYBR Uncharacterized protein ;A0A452XGP3 AEGTS Cytochrome c oxidase subunit 1 ;A0A452XGR9 AEGTS Cytochrome c oxidase subunit 1 ;A0A287H2E4 HORVV RING-type domain-containing protein ;A0A2K2CWN0 BRADI Uncharacterized protein ;A0A0Q3HMG1 BRADI Uncharacterized protein ;I1HZW2 BRADI Uncharacterized protein ;A0A446VV62 TRITD Uncharacterized protein ;A0A446VV85 TRITD Uncharacterized protein ;	CGGCGACCACCGAGATCTACACGTTCAGAGTTCTACAGTCCGACGATCAAATGTAGATGATCTCCGCAAATGGGCGAGGTAGGAGGACGTGGTTGGAAGTTTTTTGACACGAGGCCTTGCGCAAAAGACGAGTACTTCAGAGCCCACCAGGAAAAGGATATTGGTTCGCATCTCTATATTGATCCGCGGCGCTTCTATGAAGTTTTCCTTGTCTCCGATTTCAAAGCTGAATGGATCATTCGATATTTGCAGATTGACGTAATGCTATGAGGAGTTAGAGTCTTCTGCGGGAAAGACATTTCTTGTAGAGTTTTTTAGATCTTTTTGCTCTACTTTTTATAGTATTCCTTACATAAGATCTCGGAAGAGCCAATGTTTCCTTCCGTTCCCGGTAAATAGG
#inter	4.67097	8.14677	4.89443	TRINITY_DN26342_c0_g1_i1	GO:0004032;GO:0005829;GO:0008106;GO:0016491;	I1IY83 red domain-containing protein ;A0A287IK36 red domain-containing protein ;A0A446L5M3 red domain-containing protein ;A0A446L5E9 red domain-containing protein ;A0A446L5Q5 red domain-containing protein ;A0A3B6AZC8 red domain-containing protein ;A0A446L5G5 red domain-containing protein ;M0Z0H4 red domain-containing protein ;M0Z0H5 red domain-containing protein ;K3Y9J0 red domain-containing prot…	GCTCCGTCCCGTACATGGAGGCCGTGTCGAAGTGGCGGTAGCCGAGCTCCACGGCCGCGAGCACCGCGTCTCGGATAGTCTCCGGCACGACCGGGAAATTGGCCGTCCCCATGCCGATCGCCGGCATGGGCCTCGCGCTGCCATGCCTCAGCGCCACCTCCGGCACCGGCACCATTGTCGAAGACATGTGTCGTCGCTCTGCAGAACACCTGTCCACGCGGTATTTTCTTGTGTGGTCGCACACCAGGAGGTGCGTGCGACGGACGGCCGGCTTTATACTGGCCAAGTGGAGTAGCAATTCGTCCTCATCGTCTCTTATTCAAAGAGGTAACTTTTGTTTTCTTGGGATGGACTCCTTGTGTCGCCAGAGTCCTGCGAAGGTCACTCATGACATGTTTT…
#inter	5.74752	7.17304	7.02734	TRINITY_DN26500_c0_g1_i1	NA	A0A0A9D1E5 ARUDO Uncharacterized protein ;	GAACTATTGAAATGGTTAAAGCTGTGCAATAATTCTAAAATCACACGATCCATAAATGTGGGCATTAAGAGCGGAGTATCCAATTGCGAATCAAGCATTTGAGATCTTTATTTTAGTTGTGTAAAACCTCTATATAGCCAGAAGATTTCCTTCCCTGCTAATAGATCAATCCGGCAGGAAAGTAAGAGAGATACAGAGCAAACATGAAGAACACATTCAT
#inter	3.52832	3.40763	2.37413	TRINITY_DN26513_c0_g1_i1	GO:0004672;GO:0005524;	B9FPR8 ORYSJ Protein kinase domain-containing protein ;	TAATCTGCCAAGGTTGCCTAGTTGGTGAACCTAAAAATTGTTGATTATGTTTAGCTAACTATTCATACAATTCATTTTTTTTTCAGTCAGTACCTGTGCTCTATCTAATTTCTTATTGCTGTCATATGCTTTCGTTGTGGAGATTCTCTTGCAGATTCTGCTTCAGTCTTCCTAGCTTCCAGTTTCTTTGCATTATCAACCTGCATGAAATAGATCTATTTATGATTCTGTTTGATGATCTCTCTAATCACAAAATAAATAGAAAAAATGAAGAAATGGACTACTATTGCAGCTAGGATGATGAGCTGTCCAAGTTAGTTAGTCTTTGAAACAGGGACAATGACGAAAAAAATGGATTCTTTAATGCAGATCGAAAAGGCTAGCTCTGATTTGCAGATC…
#inter	3.60032	3.22377	3.42564	TRINITY_DN26660_c0_g2_i1	NA	A0A446YEE4 TRITD J domain-containing protein ;A0A3B6SE11 WHEAT J domain-containing protein ;A0A446XEL4 TRITD J domain-containing protein ;A0A3B6RIQ5 WHEAT J domain-containing protein ;F2DM61 HORVV Predicted protein ;A0A453RQW6 AEGTS J domain-containing protein ;A0A3B6TJB4 WHEAT J domain-containing protein ;A0A453RQI2 AEGTS J domain-containing protein ;A0A0Q3M454 BRADI J domain-containing protein …	GCTCTTCCGATCTGTTCGCCGACCCGGCCACGATCGCTGGAGGCGGGCGGGTGCGCGTAGGCGTTGGCGACGACGTTGCGGTCGTAGCGCGCGCGGGCGTCCGCGTCGGAGAGCGTGGCGTAGGCGTCGTGGAGCCTGATGAAGTCGTCGTCGCCGGTCGCCCCGGCCACGTCGGGATGCAGCTCACGCGCCAGGCGCCGGTACGCGGCCTT
#inter	1.45636	1.58263	1.30921	TRINITY_DN26986_c0_g1_i1	NA	A0A453L1U1 AEGTS Uncharacterized protein ;	GAAGAAGTTCAGACGTAACACACAAAAGCACCATATTTTTTGAAAATGGTACTAGTAGGATTAGTTTACGGTGACGAATCAATCAGTACAGGAGCCGCAAGGCACAACTCAAGAGGCAGAAGCAGCAGCTCGATCGATCTGGTAAGTTCAGAATAATTAATTTGTTGCATCATCTCGAAAAAAAGCCTGTATACAAGCAAGGCTGTCACTACTCGCAGCAGGAGCCAGGAGGCACTACTCTCTGCTGAAAAATATTTACACGGCACAGCGACTGCACGAGCGAGGCGTACAGAAAACGGAATTCATCACAAAAAAAAAAAAGGAACGGGGGGGGAGAAAGGAGGGGGACAGCAGGCCCCCACCCCGCCCTCCACTCCCCTCCCGGGACCGGCGGACCCC…
#inter	6.2683	7.11286	8.77922	TRINITY_DN27171_c0_g2_i1	NA	A0A0A9BCS6 ARUDO Uncharacterized protein ;	CTTGCATGATCTGTTGACAAATCGCACAAGATACATTAGCATTCACTTGTTGAGGTCCTTGACTAAAAAGATGAAATCACAATGACTGCTTTGTGCTTAAATAAATATAATTGCCGTGCTTGGATGCATTTCATGGGTCCGATTCTGGTTGAGATGGTACAGATCGTCGGACTGTAGAACTCTGAACGTGTAGATCTCGGTGGTCGCCGTAT
#inter	4.80515	6.40725	5.16195	TRINITY_DN27303_c0_g2_i1	NA	NA	CCTTATCTCTGTACAAAAGGGTTAATTGATTTTGCACATAACCTTGCACTATCATAAAGTTTATCCCACATTCCCACTGACAGCAATTAGTAACCTAACCGATGACACCAATATTATATCTTATCACGAAAAATCTCAGACAATGGGTCACCAACACAAAATCTATTTCACAGCATAATCCTGTGATTTGTGTGTTTTTATAGCTGTTATATCCACAGCTGCTGCCCCGAAATACACCTAGCGCAGTTCTCCTCACACTCAAATTACAAGGTAAAAGTAAAACTACAGACACTGCAAGTCTGCAACAAACGTAATCTCGTCCAAATCAAATACTAACGGAGTATATTGATCCAGTTATACCACTTGCCCTGTGGTTTGCCGGATATAATCTCACCTAAA…
#inter	4.15583	6.18442	7.44087	TRINITY_DN2732_c0_g1_i1	NA	NA	AATTCTCAATGTGCATTTTCTGGTCCTTTCTTATGGACAATTCCGTTTTGCCATTGGCATAAAGACTTGTTTGACTACGATCCACGAACCAATTCACATACTCATCGGATCTATCCTTCGAAGAGAGTTGATCCGCTATTTGCAGGACTTCCGCACCCTCGATAGAATGAATGAAATGACTGAGCATAAAATCCTATATAGCAAGGATAGATTCTACGGAATAGAAGAGTCGGTTCTAAGCTAATCAAAGTATGAATTCCCATAGCAATAGCAAAGAAAAAGGAAGCCCATATCTGATATATTGATCGTCGGACTGTAGAACTCTGAACGTGTAGATCTCGGTGGTCGCCGTATCATTAAAAAAAA
#inter	5.61604	4.92326	4.04567	TRINITY_DN27362_c0_g1_i1	GO:0005524;	A0A287M3A7 HORVV Uncharacterized protein ;A0A453FWI8 AEGTS Uncharacterized protein ;A0A287M394 HORVV Uncharacterized protein ;A0A453FWD1 AEGTS Uncharacterized protein ;A0A287M383 HORVV Uncharacterized protein ;A0A453FWC7 AEGTS Uncharacterized protein ;A0A287M3A4 HORVV Uncharacterized protein ;A0A453FWD0 AEGTS Uncharacterized protein ;A0A453FWI3 AEGTS Uncharacterized protein ;M7ZFH3 TRIUA Heat sho…	GCAGGCGGTTCTCCGATCCATCAGTCCAGAGCGACATGAAGCTGTGGCCGTTCAAGGTCATTCCAGGGCCTGCTGACAAGCCGATGATCGTCGTCCAGTACAAGGGCGAGGAGAAGCAGTTCGCCGCTGAGGAGATTTCCTCGATGGTGCTCATCAAGATGAAGGAGATTGGTGAGGCGTACCTCGGCACCACCATCAAGAACGCGGTGGTGACGGTGCCGGCCTACTTCAACGACTCGCAGCGGCAGGCCACCAAGG
#inter	3.60056	6.76713	3.31895	TRINITY_DN27385_c0_g1_i1	NA	NA	GAGGGCAAGAGGCTGCTTCATCCAGCGGTAACCTAACCTGGAAATAAATAAAAAAAGAATTAGAAGAGATATGAAAAATGAGATACCAACAGTAGTTGTGTTCATCTATACATTCTGACAAAAAGGGCGAAAATTGTGAATGAATCTTAAATGTAGGAAGATAGGTGAAGTTTTGAACTACAATGAGTGAGAATTTGCTTGGGTTCGCTGTGCCAAACTTCACAATGCAATGCCTTAAAAATACTCACTGTAATTTTCAATAGCGTAAGTTGTATACTTATATACGAGTGGACATGGCTGTCTACTCTTGGAGGTATATTATAAGAGCTTATTTATGTTGAGTAACAGTAGTTGCGAGAACATCCCCTGTGACCGCCCTTCTTGTAAAGGGTTTGAACT…
#inter	4.86888	5.16699	4.52277	TRINITY_DN27400_c0_g1_i1	NA	NA	GCAGTGATTACAGAAAATCTGATAGCATAACTTGACTACAATCCGAGAAGACCAACCAATAAACTTGCACCGTCGTGATAGCAATTACGGATTAACACATAGGCTCACTCATCTATGAACATTATTACAGAAGACAAGCAAGAAAGATCGTTAACAATTATGTAATGTAACCAAACTGTAGAGGGGGATTAGTCCTTAAGGACTAAGGAAGAACCGAGTACAATGACAGGACCGAAACAGGCAGCAGATTGAAATCTTAAATGACAGCATATAATTTCTGTATGTGGAGAAACAAATTATGCAAGAAACAATAATAAAGACGCAGCCTGGTTAATCAGGAAAATTCAATCAGGGATTAAAACAAACAAAGGTTTGTTGTCTGCTCATGGTGAAGTTCTCA
#inter	4.26921	7.38962	4.14597	TRINITY_DN27461_c0_g3_i1	GO:0016021;	M7YDF2 TRIUA Uncharacterized protein ;A0A287RGA0 HORVV Uncharacterized protein ;M0Y5Y7 HORVV Uncharacterized protein ;A0A287RGB1 HORVV Uncharacterized protein ;A0A287RGP5 HORVV Uncharacterized protein ;A0A287RGL4 HORVV Uncharacterized protein ;A0A3B6MT15 WHEAT Uncharacterized protein ;A0A453KTT4 AEGTS Uncharacterized protein ;A0A3B6KIJ0 WHEAT Uncharacterized protein ;I1IQI2 BRADI Uncharacterized …	ATTCTCGCCGAGTCTCGCTTCATCAAGGCCTTCTTCTTCTACTGCTGCATCGTGTTCCTCATCTACATGCTCACCAGCGCGAAGCAGACGTTCAGCATCAGGGGCCAACTTTACTTCGGTCTGTGCATCACGCTTCTGTTAGAGATGGGTCTGATCAAGGTCGGAGCAGGGGACTTCGACAACCAGTACTGGGTCCTGTCCAAGGTGTTCTTGGTCAGAATGGCGTTCCTCGCCGCTGCAACTATTCAGATACTGCACTCCATATTCACATTCAGGGACTACGAGGTACTGAAC
#inter	3.91004	6.29652	6.90869	TRINITY_DN27639_c0_g2_i1	GO:0004356;GO:0005524;GO:0006542;	A0A453H7G9 b-grasp domain-containing protein ;A0A453H7G4 b-grasp domain-containing protein ;A0A453H7A3 C domain-containing protein ;A0A453H7T2 C domain-containing protein ;A0A453H7L2 AEGTS Glutamine synthetase ;A0A453H7M8 C domain-containing protein ;A0A287N3D1 HORVV Glutamine synthetase ;K7WMZ6 HORVU Glutamine synthetase ;F2E708 HORVV Glutamine synthetase ;G1FFN1 9POAL Glutamine synthetase ;	CATCGACAGGTCCAGGTAACGTCCTGGCTTTGCTCCTCACATCCATCCCGGTGCCGCCGACCCATATGTACTCGGCGATGATCTTGCCGGTGCAGTCGGAGAGGTCGAGGTTGAGGAGATCGGTGAGCAGAGACATGGCGGCCGGCGCTCAGCTGGTGCTGAAGGTTTCGTTTCTTCTTCTTCTTCTTCCCCCGGCCGGAGGAGGAAGGCAGACCAAGGAGATGGCTGGAGAGGTGTTCCGGTGGCAGCCTAGATAGTTCTCTTGGAAATGCTGAGCGCGCGTGT
#inter	5.54924	5.9911	5.95402	TRINITY_DN27692_c0_g1_i1	GO:0003676;GO:0008270;GO:0043531;	A0A3L6FMP0 REGION domain-containing protein ;A0A3B6SQ81 WHEAT RING-type domain-containing protein ;A0A1D6N6Y3 MAIZE Tetratricopeptide repeat (TPR)-like superfamily protein ;F2EFH8 HORVV Predicted protein ;A0A3L6Q2L2 PANMI Putative disease resistance RPP13-like protein 3 isoform X1 ;A0A1D6I4J0 MAIZE Uncharacterized protein ;A0A2K2CGX4 BRADI Uncharacterized protein ;A0A3L6E122 MAIZE Uncharacterized…	GGTCAGAACCATGGCCAGATCAAGGTGCCGCGGCGTCAAGCCTCCACGAAGGAAATCAAACTCGCGGCGCGAAGGAAATCGACCAAATCTCTCCGCATCGAAACACCCCGCGAAACGCACACGAACTGGGGAAGACTGAAGAGGGAGATCGATCGATCGATCGAAGGGCGCCCGCACGCACCTCTTCCGGGCTCCTGCAACAGCGCGGCTTCGCGGATCGATCGCGAGCCGGCGGGGACGAACTCGAGAGGAGGAGCGCAGGGAGTGGCGAGAGACGAGAGCGGAG
#inter	2.06217	2.1865	5.11014	TRINITY_DN27774_c0_g1_i1	GO:0005507;GO:0008270;GO:0016151;GO:0046870;GO:0046872;	A0A0Q3L3F2 BRADI Uncharacterized protein ;A0A0A9S4L8 ARUDO Uncharacterized protein ;A0A0A9QU38 ARUDO Mtl1 ;A0A5J9UMM4 9POAL Uncharacterized protein (Fragment) ;A0A0A8Y659 ARUDO Uncharacterized protein ;A7BJ49 9POAL Metallothionein 1 ;J3LMQ7 ORYBR Uncharacterized protein ;A0A5J9UHP9 9POAL Uncharacterized protein ;A0A5J9UHN3 9POAL Uncharacterized protein ;A0A0E0KCB3 ORYPU Uncharacterized protein ;	CGCCGAGGACGACCACGGCCTGGGTCTGGGTGGTGATGCTGGCCTGCTCGTCCAGGTCAGGGTACATCTTGCTGCAACGATAAACGATCCGATAATAATCAAATCAGTTTTCTATCATCAAAGAAAATTAAATCTCGATCAAGTAACGGACTGAAATGGTTTTCTCTCTCTGCAAGCTCATAGCAGGACAGTATTTGGAGAAGAGAAACATCCATACCCGCACTTGCAGTTTGAGCCGCAGTTGCAGCTTGATCCACAGCTGCAAGACATCTTCCAAATATCTAACTGGTCAAGGATGAGATTATGGCGAAGA
#inter	4.42207	5.07708	7.85585	TRINITY_DN27824_c0_g2_i1	GO:0000302;GO:0004322;GO:0005506;GO:0005623;GO:0005737;GO:0006826;GO:0006879;GO:0006880;GO:0008198;GO:0008199;GO:0009908;GO:0010039;GO:0015979;GO:0016021;GO:0042802;GO:0048366;	A0A0E0BEG5 9ORYZ Ferritin ;K3ZJZ0 SETIT Ferritin ;A0A3L6PHB8 PANMI Ferritin ;Q2RBM2 ORYSJ Ferritin ;A0A0N7KSB1 ORYSJ Ferritin ;H6BDD2 LOLPR Ferritin (Fragment) ;A0A4U6TR32 SETVI Ferritin ;A0A4U6TD36 SETVI Ferritin ;A0A4U6TGP3 SETVI Ferritin ;M8B261 AEGTA Ferritin ;	AGTTCTACAGTCCGACGATCTACGCCATCAGCACCTCCGTCAACTGCAACAGCATCAACTCGTCACACCGTTGACGGAGTTTGACCACCCTGAGAAGGGCGATGCTCTGTATGGTGAGTTGCTCGGTTTTTCGCTGGATGTGTTTACTGTGTTACAGGAGTCATGATGGGTGCGTGTGCTGTGCTTATTGCGTGATTACGAGTGTTTGGTTGTTCATGTGAAAATTGGGTTGTTTGGAGTGGGTTGCATGTTGTGCTTGATTACGAAAAGTAACAAAAAGCTCACTGGTGCT
#inter	5.84352	7.49903	5.32565	TRINITY_DN27999_c0_g3_i1	GO:0000373;GO:0003676;GO:0003723;GO:0004506;GO:0005524;GO:0006397;GO:0009535;GO:0009570;GO:0009793;GO:0010494;GO:0010497;GO:0016021;GO:0016126;GO:0016441;GO:0017004;GO:0020037;GO:0050660;	A0A1W6GX68 9POAL Cytochrome c biogenesis protein CcsA ;A0A0D9VKT2 9ORYZ Uncharacterized protein ;A0A0D9VKT3 9ORYZ Uncharacterized protein ;A0A0D9VKT4 9ORYZ Uncharacterized protein ;A0A2T7D331 9POAL TPT domain-containing protein ;A0A1E5VBR7 9POAL Uncharacterized protein (Fragment) ;A0A2S3ISP2 9POAL SE domain-containing protein ;K3Z0Q7 SETIT Uncharacterized protein ;A0A1B6PMV3 3 domain-containing p…	GAATCAGATCAGAACCCCGCTCCCCATTGGCTCCTCCCGCTCCCCGCTTCGCCTGCCGCGTCTCTCGTGCTCTGCTCTCTCCGCCGCTGGAACTGTTGGCAACTGAGCGAGCTGGGGTGGAAGCGGCGGGGGTGCGGCGCGTTCTTGCAATGGATACGTCGACGAGTAATTGCGGCGGCGCCCGCGGGCGGAGATGGAAGGGGAAGGCCGTGACCTCGGCGGCGGAGGAGATCGGAAGAGCACACGTCTGAACTCCAGTCACCTTGTAATCTCGTATGCCGTCTTCTGCTTGAAAAAAA
#inter	3.92038	9.16256	7.99639	TRINITY_DN28032_c0_g2_i1	GO:0004222;GO:0005524;GO:0016020;	A0A453R6M5 AEGTS AAA domain-containing protein ;A0A3B6TC12 WHEAT AAA domain-containing protein ;A0A453R6F2 AEGTS AAA domain-containing protein ;A0A446X7R0 TRITD AAA domain-containing protein ;A0A3B6RFT6 WHEAT AAA domain-containing protein ;A0A1E5W6C6 9POAL ATP-dependent zinc metalloprotease FTSH 6, chloroplastic ;A0A3B6SB83 WHEAT AAA domain-containing protein ;A0A446Y7H0 TRITD AAA domain-containi…	CAGGAGCAGAAACCAAACGAACACTGCAGCCACACCACACTGTCACTGCTCTGCTCTGCTCACTAGTCAGTGCACGCGAGTTACCTGATAGATTACTCTCTTAGCTTAGCTACGTACGAATGTCGCCGACGGCCATGTCGCTGACGACGACGACGAGCCACCTTCCCATCTGCAAGGCACAGGACGGCTCCAAGCAAGCACCGCCGCAGAGGCGGAAGATCACGCCCACATCTTCGCCAGAGGCCGCTGGGCTCGGCATCGGCAGGCGGAGGCTGCTGCAATCCACCGGCCTCGGCCTTGGACTTGGGCTCGCCGTGGTAAAACCGT
#inter	4.88054	4.07021	8.25052	TRINITY_DN28058_c0_g1_i1	GO:0006606;GO:0017056;GO:0044611;	A0A453CV48 AEGTS cobW domain-containing protein ;A0A453QZ86 AEGTS Uncharacterized protein ;A0A0N7KRG2 ORYSJ Os10g0154600 protein ;Q33AZ7 ORYSJ Expressed protein ;I1QSP2 ORYGL Uncharacterized protein ;A0A3B6B4N1 WHEAT CobW C-terminal domain-containing protein ;A0A0D3HB88 9ORYZ Uncharacterized protein ;A0A0E0QWC9 ORYRU Uncharacterized protein ;A0A0D3HB87 9ORYZ Uncharacterized protein ;A0A0E0IPK9 OR…	AGGAGTGACTATGGCTTTGAGCCGCCAGGAAACACTTCATAGTCCGTTTTTTATCGCTCGGCGCAAGCACATACTTTTGCTTTTCTTTAGCTGGAACCATGGAATTCTCACGTAATACTTAATAAGACAGATCTAGCTGAGGATACAGAAGCCAGTCCATTGAAGCTAAAGATCGTACGAGGGGCACATAGCTGGCATGAAACTTTCTCTTTTCGATACCCAGTTTTTGTTTGGTCTGATCCTGCGGCTCGAGATAACGGTACTTCTAAAAGATTCGTTTCG
#inter	4.25613	7.49714	5.11954	TRINITY_DN28090_c0_g2_i1	GO:0002229;GO:0004675;GO:0005524;GO:0005886;GO:0006952;GO:0009535;GO:0016021;GO:0017004;GO:0020037;GO:0030246;GO:0042742;	A0A1W6GX68 9POAL Cytochrome c biogenesis protein CcsA ;A0A1D6LA05 MAIZE Lectin-like receptor kinase 7 ;	TTTTGTTCCCTATTTCAATGGAATTACGTAATCACACAAACCTGGGGATTTTAAATGGAAAAATGTGCAGCACCAACATGGTTACTTGCCAGCTATAGCCTGCCCTATATGGTACTGCTTCTCACATATCACACCACGTACCTCTCAGACCACGTTCGCCTTGTGGACAATTCCGAATCATGACAGTTCAGTTTAAACCAATTAGTTGCAAATGCTGACTGTTTCAAGATCGGAAGAGCACACGTCTGAACTCCAGTCACGGTAGCATCTCGTATGC
#inter	3.81471	7.53126	8.14657	TRINITY_DN28225_c0_g1_i1	GO:0043531;	T1LE23 TRIUA Uncharacterized protein ;M8C1H9 AEGTA Uncharacterized protein ;N1QVT2 AEGTA Uncharacterized protein ;A0A453N183 AEGTS Uncharacterized protein ;A0A0E0Q181 ORYRU Uncharacterized protein ;A0A3B6FW84 WHEAT Uncharacterized protein ;A0A0E0Q179 ORYRU Uncharacterized protein ;A0A446QD88 TRITD Uncharacterized protein ;	GCTCTCCTTTCATTCCTTCTCATACATTTTCATAATTTCCAAACACACATTTGGTTGCAGCTTTCCTTTTGATGTATTTACGTGTCTACAGCCTGTATGGATGTTGTATGTTCGAGTCGGGCGATGATGTCTGAATTCTTTTTTATTCATCAGCCATCTCAGTTTCAAATTCCACTACGCTGTAATAAAAAAATATCAAGGTGGTACTTCGGTCTAAAAAAAAAAAAAAATTAGATCGGAAGAGCACA
#inter	4.76878	5.82151	6.3754	TRINITY_DN28232_c0_g1_i1	NA	A0A3B6GXY5 WHEAT Uncharacterized protein ;M8AQL7 AEGTA Speckle-type POZ protein-like protein ;A0A3B6DGA0 WHEAT Uncharacterized protein ;A0A0Q3F7H8 BRADI Uncharacterized protein ;A0A446MHZ1 TRITD Uncharacterized protein ;A0A3B6C9L4 WHEAT Uncharacterized protein ;T1MBS1 TRIUA Uncharacterized protein ;R7WDM7 AEGTA Speckle-type POZ protein-like protein ;A0A1D5UGQ0 WHEAT Uncharacterized protein ;A0A3B…	CCAGGAAACGCCAACATTATTAAAAGCTGGATCCTATCGGGGCTACTCAAAGTTCATGAAAAGGAGCGAGCTGGAAGCATCACCATACCTGCGGGATGACCGCCTCGTGATCAAGTGTGAAATCACTGTCATCGAGGAACCACGGGTGAGGCAGACCTCATCGGTCTTTGAGGCCCTGGTGCCCCCCTCTGACTTGTCAGATAATCTGGGCAAATTGCTGGAGGCACAGGATGAAGCTGATGTGGTTTTCAAGCTTAAAGGTGAGGCATTCCCTGCTCACAAGATCATCCTCGCAATGCGATCCCCAGTATTCAAGGCGCAGTTCTACGGTCCAATGAGTGACAAGTCGATGCCAAACATAGAAATTGAAGACATCCAGCCTGTCGTGGCTGCAGATAG…
#inter	5.62089	7.54523	5.35739	TRINITY_DN2832_c0_g1_i1	NA	NA	GACTAGCTACGGAACGAATTCTGATTTAGGTGCTTCCTTTTATTTTCCAAGTTTTTGGTTAGTATTTTGTCGGTTGCTTATGTTGTCAGCTGTGACTACTGAGATCCATTTTGTCGACTGCGTATGTGTGAGATGTTACTGCGTGAGATCCATTTGCGGACAATTGCAATATGGAGTACAGCTTTATTATTTTAGGGAAGAATCAAATATAGCTTCACATTTCTTCTTAGACAAGATCGGAAGAGCACACGTCTG
#inter	5.04476	5.59174	8.47439	TRINITY_DN28399_c0_g1_i1	GO:0015078;GO:0015986;GO:0016021;GO:0045263;	A0A3B6JJU7 WHEAT Uncharacterized protein ;	CATCGATTCCGGATTGCCCAGTGTCTCCCTTTCCCTCTTTCCTTTCACTTTCCTCGCATAACGAAAGCATGATTTACCCGAGCCGAGTATCTTGTTAGAGTAGTAGATTCCGCGCTCGAGATGATGTGTGTGACCGGGCAGGAGATTCTTTTACTCCAAAGCCGTTGCGCAGGTTTGTGTGTGACAACTATGTCGATCAGTTTTTAAAGACGCCCAGAAACTATGTCTACAGATTCCGACAGAGAGTACAAGTGGTGCCATCGGAGGAAGCTGACAACCTAAGAACAAGAATGGAAAAAGGATTGATTGCTCGACGAAGTAGTACCAACAGGATATATTAATCACTAGGTTACGGTAATATGTGCTTGTCTCCGAAAAGAAGGATAAAAGGAGAGATTA…
#inter	5.34801	5.96457	5.70036	TRINITY_DN28481_c0_g1_i1	NA	NA	ACTATATATAGGACTTGTAGAGCTTGAAAAAGCTTGTTTTGGTCTTTTTTTCTCTTTTCTAGGCACTGAACTTCATAGACAGACTTACCAACTGATGAGCCAAAGTAGCAAATTGATTCTTCCTGGGAGGGGCGGACTCTACGTTGGTAGATCGAACTTTCATTTCTTCCTTCCATTTCATCTGTTCAAGTAGTCTCCTTCTCAAGTAGATACGCTTTGATACCAGACTGGTGTGCATTCTACGCTTACCCAGCGAGCGAAGGAGCGAGCCAATTCCTTTGATCGTCGGACTGTAGAACTCTGAACGTGTAGATCTCGGTGGT
#inter	2.96362	2.17991	3.31675	TRINITY_DN28530_c0_g1_i1	GO:0004672;GO:0004674;GO:0004675;GO:0005524;GO:0005886;GO:0006468;	A0A3L6T2B8 PANMI Serine/threonine-protein kinase-like protein ;A0A3B5Y123 WHEAT Protein kinase domain-containing protein ;A0A2S3HCL5 9POAL Protein kinase domain-containing protein ;A0A2T7EED2 9POAL Protein kinase domain-containing protein ;K3Z4N7 SETIT Protein kinase domain-containing protein ;A0A4U6VJA7 SETVI Protein kinase domain-containing protein ;A0A3L6RAY4 PANMI Serine/threonine-protein kin…	GGTTAGTTCTGGAGGGTGTGGTCCTCTCCGGATCCCCTTTTCGGATTTCCCCCCTCCGCTCCGCCCCCCGCCCAGCCCCGCCCAAATGGGGTACCTCTCCTGCCGGGCGGACTCGTCCGCCGCCACGTGCCGCTCCATCACCGCCATCTCGCCGCTCCCCATCATCTCGCGCCGCTCGGCAGGGGCCCGCGCGGCGGCGCTCTCTCCCGCCCCGCCGGAGATCGAGCGCTTCTCCTACGCCGACCTGGAGGCCGCCACCTCCCACTTCGCCGACGCGGCCCTGCTCGGCCGGGGAAGCCACGGGGCCGTCTACAAGGCCGTGCTCCCCTCGGGCCGCGCTTCATGGCGTTTTGGAGTAGGTTGCTGAATCCCATCGGCCGGATTTGGTACGTCCTCTGC
#inter	5.75601	8.36351	8.46577	TRINITY_DN28693_c0_g2_i1	GO:0009535;GO:0016021;GO:0017004;GO:0020037;	A0A1W6GX68 9POAL Cytochrome c biogenesis protein CcsA ;	TTGAGAGGCCGGACTTAACTTGGACGGGAGCAGTAAAATATGTTAGTGCCATAATATGGGAAGTACCTGTGCACTATTGTGGTCATGTTTAGTATATTAGACCATAGAGATGGTAAATATTCGTCCTTCAAGCAACGTACATCTGAGAACCGTGTTGAGATCGGAAGAGCACACGTCTGAACTCCAGTCACTAGCTTATCTCGTATGCCGTCTTCTGCTTGAA
#inter	3.30566	5.06023	5.82906	TRINITY_DN28713_c0_g2_i1	NA	NA	GATCTTTTGGCTCGATCGGTCGCCCGATTGAAAGCATTTCCCAAATGTAATTCCCTTTAATATCTGAAAACCTGAATGGTCAACACCACAGGGCCAACAGAGCCATCCTCCAGTCACTTTTTTACCCTCCCGTGTAAAAGCTTATCAGTGTAACCTATGTATCTTCTCTCATGTATCACCCTTTATTGTACTTGCTCCTATGTGTAACTTCACCTCGAACAGGAACCATATGAGA
#inter	7.27163	7.77302	7.82934	TRINITY_DN28764_c0_g1_i1	NA	NA	GACAACAACGGGCGCGGCGTGTCGCCGCGCCTACCTTACTAGTAAAGTCCAAAGGCAACCCCATCTACTGCAGGCTTAGCGTGTGTGTTAGGTAAAAGGTCATGCTCCTGTAACGTCTGATGTATGCTGAAAATAGACACTGAACTCTTTTCTCTTCTAATCCAATTTGTCCTGCTCTTCGATCCTGAATTCCATTTCTCCCACGGGGTACTGCACTCGTGTGTTCCCCATGGGGTTGTCACACATGATTGTCCGTCTGCATGCAGATTTGTTCAAGAACCTCACGTTATGACCTTGGCCATCACCAATTCATCATGTCATTCCCATTGAAGAATCAATCAACGAAAAATGTTTA
#inter	8.63389	5.91765	8.16478	TRINITY_DN28764_c0_g1_i2	NA	A0A0Q3EIW1 BRADI Uncharacterized protein ;	GCTGTGCAAAGTGAACAGTTGTGTCCTTTTCAAAGAGACACAAGTTTTATAACCGACATATACTCCCGACTGTTGAGGTCATATAAATACCCACAGCAATCATTCTCTCAATCTCTGTTTCTCTTTACTTCTAATCCAATTTGTCTCTTCGATCCTGAATTCCATTTCTCCCACGGGGTACTGCACTCGTGTGTTCCCCATGGGGTTGTCACACATGATTGTCCGTCTGCATGCAGATTTGTTCAAGAACCTCACGTTATGACCTTGGCCATCACCAATTCATCATGTCATTCCCATTGAAGAATCAATCAACGAAAAATGTTTA
#inter	4.10693	8.35916	7.72356	TRINITY_DN28931_c0_g1_i3	GO:0003723;GO:0008420;GO:0070940;	A0A446L9N4 TRITD Uncharacterized protein ;A0A453CGB8 AEGTS Uncharacterized protein ;A0A453CGE4 AEGTS Uncharacterized protein ;A0A5J9UKB3 9POAL Uncharacterized protein (Fragment) ;A0A453CG05 AEGTS Uncharacterized protein ;T1MXJ7 TRIUA Uncharacterized protein ;A0A446MIK7 TRITD Uncharacterized protein ;A0A1B6Q6C8 SORBI Uncharacterized protein ;A0A3B6DFT8 WHEAT Uncharacterized protein ;A0A446L9T1 TRI…	TTTTTTTTTTTAATGATACGGCGACCACCGAGATCTACACGTTCAGAGTTCTACAGTCCGACGATCTGTGTTTTCTTCTATCTGCCGGCGTTGTGCGTTTGAGAGGATATATCGTGTCAGTCTGGATGTTTGGTGTTTCGTCAATGTAAATGGGGACGATCTCCTGCTTTGTCTGAATAAATGTATAAATAGTGTGGCCACATTTTTGTTTTTGAAAAAAAAAAAAAAAAAAAAAAAAAAAAAAAAAAAAAAAAA
#inter	3.19866	7.7343	7.64092	TRINITY_DN28931_c0_g1_i4	NA	NA	TCCGTCTCCACCGTCCATGGCCATGGCGTCCTCCCTCGCCGCCTCCCTCCGCGCCCTCGTCGTATCTGCCGGCGTTGTGCGTTTGAGAGGATATATCGTGTCAGTCTGGATGTTTGGTGTTTCGTCAATGTAAATGGGGACGATCTCCTGCTTTGTCTGAATAAATGTATAAATAGTGTGGCCACATTTTTGTTTTTGAAAAAAAAAAAAAAAAAAAAAAAAAAAAAAAAAAAAAAAAA
#inter	5.46396	5.38397	4.6454	TRINITY_DN28973_c0_g1_i1	NA	A0A446NIS3 TRITD Uncharacterized protein ;A0A3B6EH67 WHEAT Uncharacterized protein ;A0A446PUA4 TRITD Uncharacterized protein ;A0A3B6GRR5 WHEAT Uncharacterized protein ;A0A453F3R4 AEGTS Uncharacterized protein ;A0A446PU77 TRITD Uncharacterized protein ;A0A077S1A5 WHEAT Uncharacterized protein ;F2DSY9 HORVV Predicted protein ;M0XG16 HORVV Uncharacterized protein ;I1HPT1 BRADI Uncharacterized protei…	GACGGGGGGCGCTTGTGCTGTTTTTTTTTTTTAATGATACGGCGACCACCGAGATCTACACGTTCAGAGTTCTACAGTCCGACGATCCCGGCACGCCAAGGCGGACCTTCTTGCCGTACCGCCAGGATCTCTTCGGCATCTTCTCAGCGCCCAAGGGGCTCAGCCGGAGCCAGTTCCAGTACCAGCCGGCGATCTGACTTCCAAGGAAACGCGTCGGCCGCGCCCCGCCGTGACCGGGATGTCCCCAGTTTGATTTCAGTCGAGCTGAAATTTCCAATCTTTGAAGATCGGAAGAGCACACGTCTGAACTCCAGTCACATCACGATCT
#inter	5.50198	10.4839	11.1186	TRINITY_DN28976_c0_g2_i1	GO:0016021;	A0A3B6SJB6 WHEAT LETM1 domain-containing protein ;Q0IUD5 ORYSJ Os11g0166300 protein ;	ATATTGGCGTGACTGGAGTTCAGACGTGTGCTCTTCCGATCTGGTTGAGGCCCAGTCCCAGGTCCTTCCGGGCGGCGCGGCCCTCCGCCGCAAGAGCAAATGCAACCAGCACGGCGGCGCCAAACACAACGGCCTTCATGAAACAAGCCATGGCGCGCATGATGCAGCTACCCGCCTACCCCACGCGCAACGGCGCCGCAAGCCGCTACCAGACCGAACCACGTTGTCTATGGATCGTCGGACTGTAGAACTCTGAACGTGTAGATCTCGGTGG
#inter	5.5509	5.45719	8.43058	TRINITY_DN29216_c0_g1_i1	NA	NA	AACGATGTCGACTTAGATTTATCCATCAACAAAACGATGTCGACTTAGATTAAACGATGTCGACTTAGATTTATCCATCAACAAAACGATGTCGACTTAGATTAAACGATGTCGACTTAGATTTATCTAAATTTATATGTATCTACTTCATCTATCTCGGGTTTTTTTCTCTGAAGTTTGCTGGATCAGGAGGTATTCGATAGTGCGCATTCATGCTTTTATTCCGGCCTTTGATTCTGGAGGGAGTGGCGCGAGGCTTTGTTCTTTCTTGCTATATGGAGACATTCTGTTCCATGGCGAAGTTAGAAGCGGAGAATACGATGATGGATGGATGGAAGTGCTAGCAATGGAGGTTCAAATCTTTGTGATGTTGAGG
#inter	8.03161	4.44336	7.25718	TRINITY_DN29374_c0_g1_i1	GO:0001735;GO:0003735;GO:0005769;GO:0005774;GO:0005886;GO:0006412;GO:0009738;GO:0015095;GO:0015934;GO:0016021;GO:0030327;GO:0030328;GO:0045338;	M0XNR2 HORVV Probable magnesium transporter ;A0A1E5WE30 9POAL 50S ribosomal protein L15, chloroplastic ;C5YB59 lyase domain-containing protein ;I1R4W8 ORYGL RING-type domain-containing protein ;A0A3L6R6X6 REGION domain-containing protein ;	GATCCAGGATCCGAGTGCACAACAGTGATGGCTACGTTGATCTTTTTTTTTTTTTTGGATCTGATATAGTCCAATAGACCGTCACGGACAAATGAAAAGGGAAACATGATATATGACGTCGAATTTTCCCAAAAAAAAGATATGACGTCGAATTTGGGCAGATATATATTTGGCGACGAGCCAGGCTCCCACGTGGGCCAACCGGAACTGTACCAAGTGTCGAAAGTACAGTTCTGTTGGGCCTGGAGGCAGATCCAAGCTTTGGGAACAGCTGGCCTGGGCTGGGCTTGTGCGTAGCTCGAAATGCTTGTGGCCTGCATGCGTAGGCCTGGTAAGGAACGGTAACGGCCTTTCTGGGGCAACGCGGCGGCCAGCCAGGAGCCCAGGACTGAACACTCC…
#inter	2.03255	4.22881	2.9313	TRINITY_DN29520_c0_g2_i1	GO:0005524;GO:0006457;GO:0051082;	A0A453L149 c domain-containing protein ;A0A453L1M2 c domain-containing protein ;A0A287RQ20 c domain-containing protein ;A0A453L1N5 c domain-containing protein ;A0A453L1P2 c domain-containing protein ;A0A453L1M4 c domain-containing protein ;A0A453L154 c domain-containing protein ;A0A287RQ47 c domain-containing protein ;A0A287RPV2 c domain-containing protein ;B8A158 c domain-containing protein ;	TGCCTTGGGACTCTTAGTGGACACCACAATCTTTTCTGCAACAAGAAAAGCCGAATAAAATCCAACACCAAACTGACCAATAAGTCCATTATCTGCACCAAGCTCTTTGTTCTCCTTGAGAGCCTTCAAGAATTTGGAGGTGCCACTCTGCGCGATAGTTCCAAGGCAGTCCTTGAGTTCATCCTTTGTCATCCCGATACCAGTATCAGTGATGGTTATTGTGCCAGCTTCTGGGTCAGGTTTGATCCTTATTTCCATCTCAGAACCGTCGGCCAGCATAGATGGATCAGTTACGCTGAGGAATCTCAGCTTATCCAGTGCATCGCTTGCATTGCTGACAAGCTCCCGAAGGAAGACTTCCTTGTGGCTGTACAGGCTATGGACAATCAAGTCCATCAA…
#inter	3.84566	3.86169	4.73122	TRINITY_DN29643_c0_g3_i1	NA	F2ECT9 HORVV Predicted protein ;A0A287QQN5 REGION domain-containing protein ;A0A287QR24 REGION domain-containing protein ;A0A3B6LGW4 REGION domain-containing protein ;A0A446TW48 REGION domain-containing protein ;A0A453K1E8 REGION domain-containing protein ;A0A453K1R0 AEGTS Uncharacterized protein ;A0A453K1I5 AEGTS Uncharacterized protein ;A0A453K1H8 REGION domain-containing protein ;A0A453K1J1 AE…	TTTTTTTTTTTTTTTTAATGATACGGCGACCACCGAGATCTACACGTTCAGAGTTCTACAGTCCGACGATCGATTAGGTCGTCCATCGCGGCACTCCTTGGGGCCTGGAGAACACTTCCGAACACAGCTCTGCTTGCAGTTTGTAAGCCTGAGCAGGGTACGGGCTGCTTGGAGTGCAGGGTTTGGTTTAGCATATGCCTCGCTACTTTGGCTGGCTTATCTTGGTATTCATGTCTATCTTACTATAGGCTATCGTCAGTTATGCTTAAAGATGAGACATAGCTCTACACAAGATGGACCTAGCGCGCTTTGCCGCGCCGTCCTTTGTTGTTGGCATTTGATTTTTTTGCGTGATTTGTACCCATCCTAGTCCATTTGGGCTTACTCAGGGCGCCCTCA…
#inter	4.50017	3.35064	3.08161	TRINITY_DN29660_c0_g1_i1	GO:0004672;GO:0005524;GO:0016021;	A0A3B6C6R9 WHEAT Uncharacterized protein ;A0A446M5M2 TRITD Uncharacterized protein ;A0A3B6C443 WHEAT Uncharacterized protein ;A0A3B6C4A9 WHEAT Uncharacterized protein ;A0A446M5N0 TRITD Uncharacterized protein ;A0A446KVG6 TRITD Uncharacterized protein ;A0A446M5P7 TRITD Gnk2-homologous domain-containing protein ;A0A446M5M5 TRITD Uncharacterized protein ;A0A446KVK5 TRITD Uncharacterized protein ;A0A…	ATAACTTGTTCATCAGCTACTACTACCACTGATCAAAGACAGAAACTAGACGACACGACAGACACCAAAGACAGAACATCCATCAGGAGAGGGCCTGGATGTTGGCCTGGTAGGCGCTGTTGGTGGTGTAGTTGCCGTTCTTGCCGCAGCTTGGCCACCGGGAAGCGGCTAGCGGCGGGAGGAGGAAGGCGAGGAGGAGGGCTAGGTAGGAGGGGAGGTGGTGCGAGGCCATGGTGTTTGCCTGTTTGGCCGGACCTTTGGGTGAGCGGTGGAGAGAATGCGGTGGTGCCGTGG
#inter	2.82764	5.13364	7.09263	TRINITY_DN29826_c0_g1_i2	NA	M8AG82 TRIUA Uncharacterized protein ;A0A446PZ46 TRITD Uncharacterized protein ;A0A077S2U7 WHEAT Uncharacterized protein ;R7WG44 AEGTA Uncharacterized protein ;A0A3B6GU41 WHEAT Uncharacterized protein ;A0A446NPA0 TRITD Uncharacterized protein ;A0A3B6EKI8 WHEAT Uncharacterized protein ;A0A453FGW8 AEGTS Uncharacterized protein ;I1HR54 BRADI Uncharacterized protein ;F2CQ04 HORVV Predicted protein ;	TTTTTTTTTTTTTTTTTTTAATGATACGGCGACCACCGAGATCTACACGTTCAGAGTTCTACAGTCCGACGATCAAAAAAGATCTACAACGGGCTTCCAATCCAAGTCCTCGAGTGAAATACGTGCGCGATCGAGTACGAGGCTGCGCAGCATGGCGACGGTGGTGGAGGAGCTGTCCGAGCGCGAGGTGCTGTGGCCGGAGGCGCGCCACGGCGCTCCGGCTCCAGCGAGCGCGCTGGGTTTCTCATCTTCGTCCATGGCTCTGGAACTCTCCAGGAGCCGCCTGCCGTCTTCAGCGGGCTACTGCTCTCGGCCCGTGGACATTCCCAGGGCCGCGCGGCTGCCCCGTGGACGTGCCGGTGCTGACCTGGCCGACGACGACGACGAAGACGAAGAAGA…
#inter	4.5884	5.98418	5.15927	TRINITY_DN2997_c0_g1_i1	GO:0016021;	A0A0E0CVX2 9ORYZ Uncharacterized protein ;Q10R29 ORYSJ Uncharacterized protein ;A0A0D9Z2S1 9ORYZ Uncharacterized protein ;A0A3B6KEG0 WHEAT Uncharacterized protein ;A0A446T0S6 TRITD Uncharacterized protein ;	CACACAAGTCGGCAACCCAGAAAATGAAAAGCAATCATAAAGCAACTCCCCATATTTATGTAAAAACAATTTGATGAATAAACTTTACAAATATTAAATTTCCAATTCGATTGAATGAAAGATGGCATGCACCTATTGCAACCGTGGACAGTCAAGAAGTCAACTAGTCAAGAACCAAAGCAGAATTCATAGAAAAAAGGTAGAAATAGATCGTCGGACTGTAGAACTCTGAACGTG
#inter	4.92673	4.16749	7.46873	TRINITY_DN29984_c0_g1_i1	NA	NA	GGGCAAAAGTCTTGGTTGGGAAAATGGGATATTTGGTATTGAATTGGGTCTTGGTTGTGGTGGAGGTGCAGGATTAGGTCTAATATTCTCATGTTTTGAGCTGTGAGGAAGGCCATAGGTGGCTGGAAACAAGTGTTCGTGCCAAGGAGGGGGATAGAGAGGGTTATTTTGGTGATTGGGTCTTTTAGTTACTACTAGAGGTCTAGGTGGTCAGGGGTTTAAAGGTCTGGAATAGGTGTGAGTGGTGGTCGTATTCAGTACCAATGGTACGGTAATTGGAGGTTCAGGCGGTTCAGGCCTAGGATAAGAGCTAGAGGCTTGTTGAGGGGTAGCCATGGTTTCAGCTTCACTGGCAACAGCTGGTAGGGACATTTGTTGTGGTGTTCTAGGAAAATGAAC…
#inter	5.70193	4.33001	4.31178	TRINITY_DN30009_c0_g1_i3	NA	B9F1J7 ORYSJ Uncharacterized protein ;A0A0E0NIZ6 ORYRU Uncharacterized protein ;Q6ET92 ORYSJ F-box protein family-like ;A0A0E0CPK0 9ORYZ Uncharacterized protein ;A2X845 ORYSI Uncharacterized protein ;I1P2Y8 ORYGL Uncharacterized protein ;	GGTTTAGTCAACGATTGAGCGTGGGAAGAGAACTGCATAGTCAAGAAGAGAAATTAATGTCATAGCTGACGACGCCCTCTGGTCTGAATGGCAGCCAGGTGCCACAGGTCGACCGATCGAGACTAGCATAACTTGGTAAACAAAAGTCACAGTTTGCTGAGAAGCCAGAATTCGATCCACTGAACGTGGTGTGGTCTTTGAATTCGTGGAAATGCGGCATCAGAATTATAGACAGAAGGAGCAGGGCAGTTGTACAGTTCCAAGTTCAACCAGATATGATAGGCTTAAGGGATGCATTTATTTTTACAGTACAAATATATGAGTTCGTTAACTCTAATTCCCTGAGTTGTTTCCATGCTGTTGTGGTTCCTTCAAAGTTGCTGAACAAATAATGCATGA…
#inter	6.79656	2.72182	7.03331	TRINITY_DN30053_c0_g2_i1	GO:0005506;GO:0008610;GO:0008810;GO:0016021;GO:0016491;GO:0030245;	A0A0Q3FZ18 BRADI F-box domain-containing protein ;A0A0Q3I5H1 BRADI Uncharacterized protein ;I1QL99 ORYGL F-box domain-containing protein ;B9FYE8 ORYSJ F-box domain-containing protein ;Q6ZBG8 ORYSJ Os08g0545600 protein ;A0A0E0AYG7 9ORYZ F-box domain-containing protein ;A0A0E0ENM1 9ORYZ F-box domain-containing protein ;A0A287IRK5 HORVV Endoglucanase ;B4FSW4 MAIZE Uncharacterized protein ;A0A287IRN5…	GGCGGAGGCCGCTTTCGCATCAACTAGGTCGCCTCTCCATCCCGCCGCGCGCCGCTCTCTAGCACCCACTACGGGCGGCTGCCGCTGCCATATTCCTCGCCCCCTTGTACCTCCTCGGATTCCTCACGCGGGGGACGCGGCCTGCCGTTGACAGTCTGCGCCACCTCCCCAACGTCGGACCTGCAAGCAGCCAGGTGCGCTGCTCGGCTACCAGGGCTGCTACCGACGCCGACGAAGTCTGCTACACACAGCAGCCGGGTCTGCTACCGATGTCGACCGGGTCTGCTCCCTACAACGGACGGAGTTGCTCCCGAAGGCGGCCCGCGATGCTACCGACGTCGACCGAGGCTGCTACCTACGGCGGCCGGAGTTGCTCCGTAAGGCGGTCGGC
#inter	5.21922	5.59972	6.08872	TRINITY_DN30064_c0_g1_i1	GO:0003676;GO:0008270;	B8BHN4 ORYSI SWIM-type domain-containing protein ;A3BRQ1 ORYSJ SWIM-type domain-containing protein ;A2YT85 ORYSI SWIM-type domain-containing protein ;B9EW69 ORYSJ SWIM-type domain-containing protein ;B8ASU3 ORYSI SWIM-type domain-containing protein ;A0A5J9V9R2 9POAL Uncharacterized protein (Fragment) ;B8AT21 ORYSI SWIM-type domain-containing protein ;A0A5J9T3W6 9POAL Uncharacterized protein ;I1QH…	CGTGGTCGGCCCGGGTAGCTTCCGGAAAGGTGGGCGGAAGCTTCAAAAGCGTCTCCTCCGTGCCAAAGGAAAGCAGTGGCGATGGAAGCAGCCGGAAAGAAATAAAAGAGAAGCCCGTCCCCGTCGTGGTTGCTGCGACGAGTAAACTGCTAACTTCGTGAACATTATGCAAGCTACCGAAATGGTTTTGCTGATGCACAATAGGAGATATCTCCACATTATGTTGTGAAACTTGACATACAGAAGAGAGCTGATAGGCGGTGCGGTGAATTAGTGGCTTCTACAAATGTGTTCTGTGGCATGTTTCAGGTAGTGACCACAAGAACTTTGTTACTGATCTAGAGAAAAAAAATTGTGGCTATTTTAGATGGCAGTTCACATGAATACCTTGCAAACATG…
#inter	2.00696	2.67883	3.78884	TRINITY_DN30092_c0_g2_i1	NA	NA	TCTTCTTTTTTTTTTTTTTTTTAATGATACGGCGACCACCGAGATCTACACGTTCAGAGTTCTACAGTCCGACGATCAGATCGACTGGGACTCGCTGCTCGCAACCAACTAAGCTCCTCACTACTACTAGTCATCAGTGTCATGTACTCCCTCCCTTCTTTTTTAATTGACTCAAATTGACTCAGATTTAGTACAAGTTTGTACTAGATCGGAAGAGCACACGTCTGAACTCCAGTCACGTGAAAAACTCGTATGCCGTCTTCTGCTTGAAAAAAAAAAAGGGCTTGGATG
#inter	5.03257	6.51587	6.59614	TRINITY_DN30093_c0_g1_i1	NA	NA	TTCCGATCTCCCATGGATTCGAACACTAAGCACCTTCAGATCACTCGCTCTGCTACTTTTACCCTAAAGAAGAAACTGTATGAATTTGATCATTCTAAGCATCCGCGAATCTTCACCATGGGGTGACTAGTCTCGCGTCGAGATCACTCTTACAAAGCTCGAGCACTAGTGTCCTCGTTTGGTTTCGACGAAGTCGCCGGTCCATCCGGAGTTCCGAACAATGGAGACACACAGAATACTAGCAAAATTCCACGAATCCCCAAGCCAAGCTCATTGATCGCCTCGTTTACTATACGCTGA
#inter	2.44923	2.46614	2.91237	TRINITY_DN30174_c0_g1_i1	NA	NA	TAATGCTTTTAATACACTCCAACTGATTTCCTTGTCTTTTTAGTTTCTAGTACTTCAATAAATTTTGCACTCATCAATTTAGTCTCATAGAAAAAGTATGGATTGTTGAATTATTCTATGATTGTGCTACACAGCAGCGCTGCATATTTTGCGTTGCGTGCGGCGGCAGCTGGCAGGCCGCTAGAGTCTGGAATTTTACTGCAAAGTCTTCCTATCCGCTGACTCGACAGTTCATATAAGTGGAGACGTGCACGATCAGACCCGCATCTAAAAAATATTGCTTTTTTTAAGAAGGGTGTAAAAAATATTGCTACGTCGCTGTCCTACTGCTAAGCCGGTGCAAAGCTTCTGTCGTACAAAAAGGCCGATTGCTCACTCATTCGTCATTGTGTCGTTTAC…
#inter	4.29795	4.50783	6.84109	TRINITY_DN30236_c0_g1_i1	GO:0003747;	M7ZJC2 TRIUA Uncharacterized protein ;A0A0E0KM46 ORYPU Uncharacterized protein ;A0A446X1A6 TRITD Uncharacterized protein ;A0A446X181 TRITD Uncharacterized protein ;A0A446P349 1 domain-containing protein ;A0A3B6EPP1 1 domain-containing protein ;M8BCX5 REGION domain-containing protein ;	TATGGATTTCAATTGCCTAGGTCCTCCTCTCCCCAGCTCCTGCTAAGAGCACATGTTGTCATTAAGATCATCAGTTAGTAGAATTAACCAAAGAATCCAACACCAAGAAAGAGAACTATGAATCAACCATCTTCCATGGCACTCAGTTTCAGATACACACCTTCTGCTCCTTGCACCGATCGTTTGGATTTGTCAGGGTCTCGTTCCGGCGTGGTCCGGGCCAGCACAGGCTCCTCCCGGACCGAATTCAGTTGAGCTTTAGTTGATTGCTATTCGAAGTCTTCGTAGACGTCGTCGTCCAGCATGTCGT
#inter	6.46556	6.61862	9.05956	TRINITY_DN30236_c0_g2_i1	GO:0003677;GO:0003747;GO:0004375;GO:0005634;GO:0006546;GO:0016020;GO:0016021;GO:0016651;GO:0051539;	A0A3L6DQG9 MAIZE B3 domain-containing protein ;A0A1D6G3L4 MAIZE B3 domain-containing protein ;A0A1D6G3L2 MAIZE B3 domain-containing protein ;A0A1D6G3L0 MAIZE B3 domain-containing protein ;A0A1D6G3L3 MAIZE B3 domain-containing protein ;A0A1W0VZ83 SORBI TF-B3 domain-containing protein ;A0A0E0JTG2 1 domain-containing protein ;A0A0E0D7J4 9ORYZ Uncharacterized protein ;B9F5Y2 ORYSJ Uncharacterized pro…	GGTCTATGTAGCGTCACCAAATTCCAGGAATTTGCGGATAACAGAGGAAGAGACCTTCATCTGCAAAGCATGGACCGTCATCATCATGCCTTACACAAGGTATGGATTTCAATTGCCTAGGTCTTCCTCTCCCCAGCTCCTTCTGCTCCTTGCACCGATCGTTTGGATTTGTCAGGGTCTCGTTCCGGCGTGGTCCGGGCCAGCACAGGCTCCTCCCGGACCGAATTCAGT
#inter	5.40371	4.27547	8.79611	TRINITY_DN30236_c0_g3_i1	GO:0016020;GO:0016651;GO:0046872;GO:0051539;	A0A0E0D7J4 9ORYZ Uncharacterized protein ;B9F5Y2 ORYSJ Uncharacterized protein ;A0A0E0D7J5 9ORYZ Uncharacterized protein ;A0A0E0KJL1 ORYPU Uncharacterized protein ;	GGTCTATGTAGCGTCACCAAATTCCAGGAATTTGCGGATAACAGAGGAAGAGACCTTCATCTGCAAAGCATGGACCGTCATCATCATGCCTTACACAAGGTATGGATTTCAATTGCCTAGGTCCTCCTCTCCCCAGCTCCTGCTAAGAGCACATGTTGTCATTAAGATCATCAGCCAGTAGAATTAACCAAGATCGTCGGACTGTAGAACTCTGAACGTGTAGATCTCGGTGGTCGCCG
#inter	8.28347	6.23145	3.882	TRINITY_DN30246_c0_g1_i1	GO:0004672;GO:0004674;GO:0005524;GO:0008171;GO:0032259;GO:0046983;	A0A059PYY0 9POAL Caffeic acid-3-O-methyltransferase ;A0A059Q0D8 9POAL O-methyltransferase ;A0A059PYW4 9POAL O-methyltransferase 1 ;A0A1D6NFZ3 MAIZE ATP binding protein ;A0A1D6NG02 MAIZE ATP binding protein ;A0A1D6NFZ4 MAIZE ATP binding protein ;A0A287LAC5 HORVV Protein kinase domain-containing protein ;A0A1D6NFZ6 MAIZE ATP binding protein ;A0A1D6NG11 MAIZE ATP binding protein ;A0A446PXZ0 TRITD Pr…	GGAGTGAAAATCCAGCATTTTCAAAGCATGTGTGCATGTTGCTGCACGAGTAAACCAGATGTAACGCATCGGCCTGGCAGGCGACAGACTCGTGTAAGGACAAACTATAAGGTTACAGTACAAAGGCATTTCAAAGAGACTGCGCCATACCCACGACAAAACCGAATAATCAATGCTCTCTGATACCAACATACACGAACACGAGTTCCAGACACATGAATCAGAAAGAATTAACGAGGGTGTGCAAGCAAGAGTAAAAATCCAACATTTTCCAAGCACGCGTGCATGTCACTGCTCTATTGAAGCAAATTCTACCGCCTCAGGCCCACAGGTGAAGCATTGATCAGACCTTCAAACCTAACTGATACTCCCTCCGTCCCAAATGTAAGGCGTCTAAGA…
#inter	1.05399	1.3536	1.21071	TRINITY_DN30308_c0_g1_i1	GO:0000813;GO:0043130;GO:0043162;	A0A0Q3S2U6 BRADI Uncharacterized protein ;A0A453QSV1 AEGTS Uncharacterized protein ;A0A453QSN4 AEGTS Uncharacterized protein ;A0A446Y336 TRITD Uncharacterized protein ;A0A453QSU4 AEGTS Uncharacterized protein ;A0A287VR54 HORVV Uncharacterized protein ;A0A287VR95 HORVV Uncharacterized protein ;A0A287VR90 HORVV Uncharacterized protein ;C5Z4G9 SORBI Uncharacterized protein ;A0A446Y318 TRITD Uncharac…	GATGCGTCAGCCTAGCAGCTGACGCGTAGAACCGTTCCAGGCTGCATTACAAGTTCCATTCATAATGTATGTAGTAGTACAATACTGCTGAGCAGCATAGGATGAGACCTGTACATACGTGTAGAAGCTGTACTCTCGTGATGGACTATGGTGAGCTGAGCAAGTGCTGGATAACTTTGTCAGGGTCGTTGTCGTGGATCGCCAACAACTCGGGGACGTTCCCGGTGGTGAAGCCCATCTCGTGGAGGTCGTTGTAGGATTTCACAAACTCCTTCACCTTTGTTGGATTATCTCCATAATTTAACACAGCAAATGACACAGCTTCACGTCCAAGCCCCATGGAGATATACTTCTCCACAACTGGATCT
#inter	4.06251	3.7628	3.8572	TRINITY_DN30322_c0_g1_i1	GO:0000287;GO:0004427;GO:0004497;GO:0005506;GO:0005737;GO:0006796;GO:0008270;GO:0009451;GO:0016021;GO:0016705;GO:0020037;	M7YS46 TRIUA Uncharacterized protein ;A0A0D9X0F6 9ORYZ Uncharacterized protein ;I1HTH0 deaminase domain-containing protein ;A0A2S3HPN3 9POAL Uncharacterized protein ;	AAAAAAATACATAGTTGTTTTTCTTAGTTACATGGAGCAGTAGGAACATCATAATCACACATTTCTTAGTTACATATTTGCATTATCCTATTAAACATGCAAAGAACTGAGAGAGGCCTTCCGTACACATCCTCCAGTGCCGATATTGTAAGTCAAAATTCGTAAATACTAAGCTCCGGGAAATAAATGATGGTAAACAAGGGGAAGAAGTTCTATAGTAAAATGATCTGTGCAGATCGTCGGACTGTAGAACT
#inter	5.71549	3.68472	3.19221	TRINITY_DN30332_c1_g1_i1	NA	NA	TATTCACCGATTTTTACTTTGTAAAATACAAAGTGTTTTGGGACAAACCCAAGTGTCTCTGTTAGATATCATGTTAGGGTATGTCCAGGTCAAGGGAATTATTTTTGTGACTGTTATTTTATTTTTGGGAATTTTATAACCAAGACAGGGTTCTTTTTAGTATATAAATCGTGATAATTATTTTATAGCTCAGAAAAATTCCAAACCAATTTTGGTGGGTCAAATTTTTCAGTATCTATCCAGTGGTATGGTTGTTTCTGGTTGTATGTGCTCTGATAATGGTGTGCTTGAAAATTGGATTGATCTAGTTTATGCCTTGTTTAAATATTTAAAAATATTTA
#inter	7.02678	2.9566	5.87846	TRINITY_DN30423_c0_g1_i1	NA	R7WD36 AEGTA Uncharacterized protein ;A0A1B6PTD3 SORBI Uncharacterized protein ;A0A3L6QFG4 PANMI Uncharacterized protein ;	TCTCCAATTCAGTTGCTGTGGCTTTCTTTGTTAATAAAAAATGCCTTAATTCTGCGATTAGATGTTTTTGATACATAGGATTGTGAAGTTTTTGTTGGACATTATCTTCTTGTGGTCCATACTGGAAACGATGACGACTGTCTCTGGCTCTTCTGCTTATTTTTTTTGATAATGATCTGATGTTCCTTGAGTGCAGTGTCGCTGATTTGGGCGATCGGGATTTTCTTTGTGAGGTGCTGCACTGCATTGTGACCTGCGTTTTCTTTGGTCGGGGTTTGATTTGGGTCATCGTCTTGCCGGTTAATTTTCCTCGATCTTTTGCTTT
#inter	4.40651	8.59396	9.18459	TRINITY_DN30478_c0_g1_i1	NA	A0A0A8ZFB3 ARUDO Uncharacterized protein ;	AAAGGGTATGTATTATTATGGTGTGAGCCTTCTTTCTTTTTGGCCTTAGATTATCATAAGCGAGGAATGGTGCGTGCTAGCCTTCAGACTATACTTTATTGTAGGGAAAGGGAAAAAATGGAGAATATCTTTAAGAACCCTAGACTGAATTTCACTTGGAGCAACAGGGGTCAGGTCACACTATATCAATATCATAATTATCTTAAAAAGAAATTTCTACTGATTAGCTGTAAATCCATTTTATTTTGTTATGCCATTAAGGAAACACTATTTTGGATACAATACCCATTTTAGAACCGTTCACTACTAACAAATAGAAAATATCAAAATAACAAATAATATAGTTAATGGTTCCAATTTGTCCTAAATTTGGCAGTCTGTGACTGGAAATCCTTTCTC…
#inter	4.44398	6.34378	4.30631	TRINITY_DN30587_c0_g1_i1	GO:0009535;GO:0016021;GO:0017004;GO:0020037;	A0A1D6LS51 MAIZE BTB/POZ domain-containing protein ;Q941U1 ORYSJ Uncharacterized protein ;I1HJZ7 BRADI Uncharacterized protein ;A0A1W6GX68 9POAL Cytochrome c biogenesis protein CcsA ;A0A3L6PVA8 PANMI DUF1618 domain-containing protein ;A0A0E0M0K3 ORYPU Uncharacterized protein ;A0A3L6Q632 PANMI DUF1618 domain-containing protein ;M7YSS0 TRIUA Uncharacterized protein ;	GATACGGCGACCACCGAGATCTACACGTTCAGAGTTCTACAGTCCGACGATCACGACATGGGATTTTGTTCCCCTGCCTCAGCGACGCTCACTCCGGCGTCCCTGCGAGGCTAGTGGGAAGATGTACAGGAGTCTGCGGAGGATGGGTGTTCTGAGATCGGAAGAGCACACGTCTGAACTCCAGTCACGTCCGCATCTCGTAT
#inter	4.083	7.30453	7.68077	TRINITY_DN30616_c0_g1_i1	GO:0004672;GO:0005524;GO:0016021;	A0A1D6MLY5 MAIZE Putative leucine-rich repeat receptor-like protein kinase ;A0A3L6FM74 MAIZE Putative leucine-rich repeat receptor-like protein kinase ;	GGCATACGAGATTGACATGTGACTGGAGTTCAGACGTGTGCTCTTCCGATCTGGAAGAAAATGAAGCAGAAGAGCCACAGATAGTCTTCCTCGTTTTCGCCTTGGGCCACACAAGAAGATAATGTCCAGCAAAAAGTCCAGAGTCCTATGTATTGAAAACATCTAATAGCAGTAGATACTGTGGAAAAACTTACATTCAACATCTAGAGACAAAATTTCTAGCTTTTCGATTTAGAAGAAAAAAAAAGTATTTTCAATGACGACTTAAGCACTTCTAATTATGTATTTAGTATAAGCTGACCATCAGACCAACCAAACTGGTGCAGAAACACCAGAACAGATAATCCTCA
#inter	1.90821	7.46679	7.89001	TRINITY_DN30674_c0_g2_i1	NA	A0A3B5ZZV0 WHEAT Uncharacterized protein ;A0A3B5ZY73 WHEAT Uncharacterized protein ;A0A287G080 HORVV Uncharacterized protein ;A0A287G081 HORVV Uncharacterized protein ;M0Z3W8 HORVV Uncharacterized protein ;A0A287G066 HORVV Uncharacterized protein ;A0A287G064 HORVV Uncharacterized protein ;A0A287G082 HORVV Uncharacterized protein ;A0A287G091 HORVV Uncharacterized protein ;A0A287G062 HORVV Uncharac…	CTTGCTTCCACTGTCCATGCTTGCCAGGGTGGAACAAAACTTGGCCCAGTCCTCCTTGTCAACATCTGAAACAAGCTCAACAACTACCAATACTTTCCCCGACAAGAGACTGCCATGGTCTGCGATTCCACAAATGGAATCCCCATTCAGGTGCAAAATCGAAGAGAACTGTGAGCTAACCCTCTCATCCTTGCATACATGGGCAACAAGAGTCCTCTTGCCAACCGCAGGACCACCGATGACTGGGAGGACAGCCGGTGCACCACCGTGAGGGCCGTGCTGCAGCACGAAGTTCAGGAGCTTTTGCTTTTCGGCATGACGTCCAAACATGATGTTGTCATTGTAAAGATATGCATCGTATGGTCGACGCAGCATACGGTCGCATCCGCCCAAGAGAAC…
#inter	2.31589	3.69859	2.8528	TRINITY_DN30705_c0_g1_i2	NA	NA	AAAAAAGAGTAATCAGCTGTGACACGAAAAAATGAATCCTTTTTTATGTACAAATAAAGTTTAATTTTATATTTTAGCTAAATGTAAATTATGATTTGATTGGGATGAGCGTAGCCACTACGGTAGAGCTGGACGTTGCCGTGTAAGCAAATTGGACGGCAAAGGGCGAAATCTGCTTGGCAAAGATCGTCGGACTGTAGAACTCTGAACGTGTAGATCTCGGTGGTCGCCGTATCATTAAAA
#inter	6.9129	4.61731	6.81047	TRINITY_DN30904_c0_g1_i1	GO:0003777;GO:0005524;GO:0007018;GO:0008017;	A0A0E0GFZ2 ORYNI Kinesin motor domain-containing protein ;A0A0D3FCX9 9ORYZ Kinesin motor domain-containing protein ;A0A0E0GFZ0 ORYNI Kinesin motor domain-containing protein ;A0A0E0NNQ7 ORYRU Kinesin motor domain-containing protein ;B8ALY4 ORYSI Kinesin motor domain-containing protein ;	AATCACGTGGCAAAATAAAGAATACTGGTATCCTGGTGGAAGTAATGATTCGTTATAATTTACTATCTTGACTTAAAAGCCATTGGTAAGGCTTCAGTATGCTTTCTCTCATGTTATCATGTCAATGTAAATTAAGAAAACAGATTCGTGAGTAAATGCATTAGTTGGATCTTAGATAATATAACCTATCTTTGGTAAAGCAAATTACCCTCTCTATGCTAAGATTTTACATATTCAAGAGGGTTTTGTTAGACGAGTTGATGGCATATAAAATTGTAAGGTAGAACACTAGAAAGCATTACCGTTTTGTTTCTCTTACTCTGCCGTGAGATGGAACTCTAACATTAAACACAAAAGACGAGGATATGATGTGTGGGATGTGTATCTCGCGACGAGGAA…
#inter	5.42108	6.92927	7.49072	TRINITY_DN31001_c0_g3_i1	GO:0004674;GO:0005524;GO:0016021;GO:0048544;GO:2000028;	Q5Z601 ORYSJ Receptor-like serine/threonine-protein kinase ;A0A0E0HSU5 ORYNI Receptor-like serine/threonine-protein kinase ;A0A0E0E354 9ORYZ Receptor-like serine/threonine-protein kinase ;A0A0E0PZG7 ORYRU Receptor-like serine/threonine-protein kinase ;A2YEC0 ORYSI Uncharacterized protein ;A0A446PH43 TRITD Uncharacterized protein ;A0A446PHI1 TRITD Uncharacterized protein ;A0A446PGJ8 TRITD Uncharac…	GACCACCGAGATCTACACGTTCAGAGTTCTACAGTCCGACGATCAGCAGCACTTGGAGGACAGTAAAATTCAGTCGAATTCACAATGCAATATAGAACAAATAAAGAGCGCATGTGGCCACGGACAGTCCATGAGTCAGTAGGTAAGTAGGTTAGAGGCTAGAATGGAAGTGAACTCCATAAAGTGCAAGTAGATCAATAAATTTTACACATGATACATAGTCCAACAAGAATCCTTGATTCAACTTGATGGAGATCGGAAGAGCACACGTCTGAACTCCAGTCACACAGTGATCT
#inter	2.48754	3.41364	4.86061	TRINITY_DN31330_c0_g1_i2	NA	A0A453I4J8 AEGTS Uncharacterized protein ;	ACATGATTTGGAGAGCATCGAGAACTAGAACTCTCACAGCAGCTGGGCATCATAGAAACTACACACTAGTCATTTTTTCACTTATTTAATATTACAGAAAATAATCCTTAAAAGGTTATTAATCTTTTAACATGTCCACAGAACACACAGTCAGATCTTTAAGAAATAGTGTGGTCACTATTGGCAGGGTTCCACACAAAAATGCAATGACAGCACATTAGTACTGTATTCTCGGGATCAGAAAAAAAAAACTGTAAACTGACAAGCAAGTAATGCCAATTTAGACTTCAAGACTAAAATAAACTAATACAGTCTTGTCATCATTGTGGACAACACCCGTATAGCAAACGACACCGGCTTGGTACTTTACATAGTTTCCAAAAGGTTATCTGAATAAGA…
#inter	2.71865	6.98139	8.91029	TRINITY_DN31400_c0_g1_i2	NA	M8B8U9 AEGTA Uncharacterized protein ;A0A3B6KH05 WHEAT Uncharacterized protein ;A0A3B6MT55 WHEAT Uncharacterized protein ;A0A0Q3ESC6 BRADI Uncharacterized protein ;A0A287RH36 HORVV Uncharacterized protein ;A0A453KUM2 AEGTS Uncharacterized protein ;A0A287RHF4 HORVV Uncharacterized protein ;A0A446UA75 TRITD Uncharacterized protein ;A0A3B6LKN9 WHEAT Uncharacterized protein ;A0A1E5W058 9POAL Uncharac…	CGGGAAGCCCGTGAAGGAGTGGGCAAAGGTGGCAGCCTGCTCCGGCCTTGATGATGGCCCGTTCGATCGTGCGAGGCTGGAGGGGCACCGGTTCCCCATGACACGGCCAGTCGGCACCTCTCGGTGAGCTACGCGTGCGCGCGGTGCCTCATCAAACCGTGATAGCGGATCATATGCACGTCACTAGACATTCCATATGCTCGAGATCGGGAGACTCGGTTAACGGCCATTATTTTGTGCTGGTGTTGGCGTGAGTTTTTGTGTTACGTAGTAAGTTTTGACTAAAAATAGCTTGTGCTCTTTTTCCAACCGGGTTTTCACCCCTTTCCATTGCATTAACGAAAATATAAGATTCCAAGAATTACAACTAAAAAGAAGAAAGTGGTAGGAAGATCGGAA…
#inter	3.53129	8.5313	8.19053	TRINITY_DN31595_c0_g2_i1	GO:0004176;GO:0004222;GO:0005524;GO:0006508;GO:0009535;GO:0009941;GO:0010027;GO:0010205;GO:0010206;GO:0010304;GO:0016020;	A0A1E5W6C6 9POAL ATP-dependent zinc metalloprotease FTSH 6, chloroplastic ;C5Z7C9 SORBI AAA domain-containing protein ;J3MCN2 ORYBR AAA domain-containing protein ;A0A4U6UV81 SETVI AAA domain-containing protein ;A0A446Y7I7 TRITD AAA domain-containing protein ;K3XVL6 SETIT AAA domain-containing protein ;A0A3L6EDJ0 MAIZE ATP-dependent zinc metalloprotease FTSH 6, chloroplastic ;A0A453R6M7 AEGTS AAA …	TTTTTAATGATACGGCGACCACCGAGATCTACACGTTCAGAGTTCTACAGTCCGACGATCCAAGGACAACGCGCCGTGCCTGGTGTTCATCGACGAGATTGACGCCGTCGGCCGGCAGCGCGGCACGGGCATCGGTGGCGGCAACGACGAGAGGGAGCAGACGCTCAACCAGCTGCTCACCGAGATGGACGGCTTCAGCGGCGACAGCGGCGTCATCGTGATCGCCGCCACGAACCGCCCGGAGATCCTCGACGCCGCGCTGCTCCGCGCGGGCCGCTTCGACCGTCAGGTGTCCGTCGGGCTGCCCGACGTGCGCGGCCGCGAGGAGATCCTCAGGGTGCACAGCGCAAACAAGAGGCTGGACCCCGACGTGTCACTGAGCGTGGTCGCAATGCGCAC…
#inter	6.86989	6.72238	8.43578	TRINITY_DN31858_c0_g1_i1	GO:0000278;GO:0004672;GO:0004674;GO:0005524;GO:0005634;GO:0005737;GO:0035402;GO:0035556;GO:0072354;	A0A4U6W409 SETVI Protein kinase domain-containing protein ;K3ZRU8 SETIT Protein kinase domain-containing protein ;A0A4U6W141 SETVI Protein kinase domain-containing protein ;A0A368Q911 SETIT Protein kinase domain-containing protein ;A0A2T7EZ65 9POAL Protein kinase domain-containing protein ;A0A2T8KT23 9POAL Protein kinase domain-containing protein ;A0A3L6QKD5 PANMI Protein kinase domain-containing…	AAGGTGCTGGAACCGGATCAGAACTTCCCTTCCCTTGAGCTTTCGAATTCCCGGCACTCTTTACCATTCCTAGTGGCTGCTGCTTCTGCTTCTTCACATGCACTATAGCTTTGTCTTCTCTAGAAGCCATTTCTTCCCCTGGTTGATAGTAGGACCCATAGTGCCGTTGTCAAGTGGACGGATATCTTGTCTTTGGCACTCAGAATCTGAGTATAGGATGAATGGAAGGTCCTTTTGGAGGACAGAGTCGTCTAGCTTTTCTTCCTCGAAGCTCAATCACGTATCACCGATCAGCCTATTCGAGAGGAGGGAGCTGCTTGCCTTGGATCAAGGATGGCTTATGGTACGTTGGAATATATA
#inter	6.70352	6.0048	4.86627	TRINITY_DN31993_c0_g1_i1	GO:0008234;	Q60DT0 PROTEASE domain-containing protein ;	ACGGCGACCACCGAGATCTACACGTTCAGAGTTCTACAGTCCGACGATCTGATTACTCTCACAATACATCATAGTTAAGGTATTATATAAGAAGCAACATCTATGAGGGAGTAACCATAGAACTGCAGGGAGGAGAATAAAAGGAACTTTCAGGTTTCAGCATTACAGCATAGCTACAGGTGGGTCTACCTGACCTTTGTTAGAAAATTATAATGAAAAAATATTAACTACGAAATATGTCAGCAAAGCCATCCTTTCAACTTCTGAAACAGTCACTTGCTTTAGCTAAATATATATTGTGGAACTGCTTCAGTTCAGATCCATGATGGTCTTTGAGCCCATAAAGATATCCAAGCATATATGAGTGAGTTTCATCAGTAAATTAGGTAAGTGACATAG…
#inter	3.24932	6.43275	4.95858	TRINITY_DN32246_c0_g1_i1	NA	NA	GAAGTCTGGTGATTCCGGAACCTGACGGACAACAAACTTTCAGTCACATATGGGTACATAACAGACTTCTCGAAAGAGAGAGCCACATCCATCATGTTGTTGAGGACAACTTTGAACTTGAAAAAGCAAAGGAAGAACATCAAGAAAGATCTTATCCGCCCCTACCAAGCCGCATCCTTTTCGGAATAGTAGAATTGAAGAATTTTGGAAAGAAGAGAAGAGGAGGGTCTTTTAATACAATGATGATTGTATAGTGGGGCATGTTATTTTGTGACGAATCCCATAGATATGCTCATGAATTGGGATGCCCTGATGTGTGGTTTTTGTTACAGATTGTGCTTAACAAAGTTTACTCTGCAGGAGAGTAGTTAGTTTGGACAATTTGTTACATGTCTGAAT…
#inter	5.39099	7.96083	8.40269	TRINITY_DN32425_c0_g1_i1	NA	NA	GGGGCGCGGTCTGGCCGCAGTAGAAGCGGAACGCGCACCGGACGAACGCGCGGAGCACGAGCGCCACGACGAGGACGCAGAGGAGGAGAGACAGGATGGTGATCACCGTGTCGTCCGCCGATCCGAAGGGCGTCGAACGCGGCGTGCCGGACGGGCCAGGTGTCGAGGCGACCGCCGGCGTGGCTGCCGCGGCGGCGGCGTGCGAAAGAAGCCTCCTGGCATGCATAAGTTCCATGTCCATGTTAATACGAGCTAGTAAATGTAGAGCGTCCACTGAGAGAGACGATGGAGTTGTTGTTGTCTTTGCAGA
#inter	1.12337	1.92983	1.71335	TRINITY_DN32566_c0_g1_i1	GO:0016021;	A0A446MQT1 TRITD Uncharacterized protein ;A0A3B6CDE8 WHEAT Uncharacterized protein ;A0A446MQU0 TRITD Uncharacterized protein ;A0A453F0V6 AEGTS Uncharacterized protein ;A0A341RWA5 WHEAT Uncharacterized protein ;A0A446LH65 TRITD Uncharacterized protein ;A0A3B6FMV0 WHEAT Uncharacterized protein ;A0A446LH14 TRITD Uncharacterized protein ;A0A1D5UHZ0 WHEAT Uncharacterized protein ;A0A453D115 AEGTS Unch…	ACCGGCAAGGCAAACCACCATATGCTTACCATGCTCAATACATGTCGCACCTTCTATCCCATGGCCAACTCGATGGAAGTGGTTAACTGCTGGATGTGTGTCACTTGACTCTCGTGAGGCCTTGCTACAGTTTGCCAGCTATAAGTACTGTATCGGGTATTGTAAAAAACGAGATTTCTTGTTTGAAATCCTGAACTTTACTGTCCCATGACGATTTGAAATAAAAATAGAAGCTGAGTATTAGGCCAGGATGCCATGAAACACTACAGTGTCAGCTTATTTGTCATGGTATAATTTGTGCTGATTTTTTCAAAGAATCATGATGGTATTTTGTTGAAGCATGGATGGATGTAATCATTTTTTTGTCGCCGAATGTAACTCTTTTATCGTCAGTGTTCA…
#inter	3.87541	5.62512	3.39231	TRINITY_DN32575_c0_g1_i1	NA	NA	GGGAAGATCAGCCTGTTATCGGTTATACAGGATAGAATTTTCACAACCCTACGCAGCTCCTTCAAGTTTTCACCCCAAATTTACTGCTAAGCATTGCATTAATTTAGGTTTTGGGGGACTTTGCGGGATGTCGCTTTCATCCCTACAGAATAGTTACCTCCAGCTGAATTCATTGTTGCTGCCATCATTCAGGTATAGTTGTTACAGGACATT
#inter	1.93646	6.14247	6.89399	TRINITY_DN32599_c0_g1_i1	NA	NA	GTTCTACAGTCCGACGACCTTGCAGGTTTAGACCGTCGTTCCTGCTGATTCGCCGTGCCATGTTCTAGATTGACGAACTTCTCATGCTCGTGGTTTGGGGGTCAACAGTTATACATGCGCGGTTTTTTCTGTACTTGTCCACTGTTATTGCGGTGAATCTTGTGTGCAGCAGTGTCGGTGCTGGCTGTGGAATTTCATGCAATTCTCTTCTATTTCAAAAAAGTTTCCTTTTTTGTGCGTAGATCTGCCCACTAAGTGAGCAATAACTTGTAGGGATTAACATTGCCACTAAGGTGACAATACTTGTTTATTGGATTGTGCTATGTGTCATTCTGACCATTATTAACATTTCAGTTGACATTCTGAATCTTGTATGCAGTAGTGTGAGTACTGGCTATG…
#inter	4.84075	2.94247	7.09435	TRINITY_DN32754_c0_g2_i1	GO:0005886;GO:0006511;GO:0016021;GO:0030433;GO:0030968;GO:0030970;GO:0034052;GO:0036513;GO:0051082;GO:0061630;GO:0070936;GO:1990381;	A0A5J9SPX1 9POAL Uncharacterized protein (Fragment) ;K3ZSK6 SETIT Uncharacterized protein ;B9FX86 ORYSJ Uncharacterized protein ;Q69PX0 ORYSJ Os07g0484300 protein ;J3MKW8 ORYBR Uncharacterized protein ;B8B623 ORYSI Uncharacterized protein ;A0A1D6EVQ3 MAIZE E3 ubiquitin protein ligase RIN2 ;A0A1D6EVP2 MAIZE E3 ubiquitin protein ligase RIN2 ;A0A0E0LKP7 ORYPU CUE domain-containing protein ;C5X8L0 SO…	CATAATAACAAAAAAAAAAAAAGAAGGATGCTCATACTTTTTAGTACTAGCCAATGGTGCGAACGAATGTTTTCCTCCCAGAGATAAAAAGTTTAGACTGTTACTTTAATAAAAAAAAAAAAAAAAAAAAAAAAGAGATTCTACTTAGTATTGCGCATCCACTCATTGTTTCGAATAACAGGAAAACTAAACAAACAGACCATCATTCTTTGGAAGCAGAATAACTGTGCAGTTGTTGCTATCTGGCTATCTGCATCTTCTCTTAGCGCCTTCCATAAATTAAGCTGAAAGCGTATTACCTTAGCATTCAAATTTATTAATTAGCAATAACTAGTAGTGCAGAACATTTTTTTGCTTCTACTCGGCTATAACTTCAACATGTTCAACTTCTTATTTTTC…
#inter	4.68262	6.89957	7.05161	TRINITY_DN33192_c0_g2_i1	NA	NA	GAGATCTACACGTTCAGAGTTCTACAGTCCGACGATCAAAGGTTAGTCGTTACCTTGTTCCGACACTGTTTAATGGAAGACTACTGGAATAATTGTTTGAAGGAATAGAAACGTGCCATCCTATGTAGCTAGTGCACAAGTGTGCCAAACAACTGTTCCGATCCTTTGTATTTGCTAGTTTATTATAAACTATCAACCGGTGTTTGTTGAAAGATCATCTTTTGTAAAATGAACTTCACGGTGCTGCTGCAACAACTATTGCTAACTAACATGGCCATGTTTTCTGGGGAAAATACCACATCGTTTGAAATTTGATC
#inter	1.78259	1.46265	1.21856	TRINITY_DN33286_c0_g1_i1	NA	NA	GCAACAAAAACGAAAAAATAGAAGATAGAAACAACATAGTATTAAAGTTGAGGATCAGGATTCGTGCCTATCAGCTCACCCCGAGCTCACAACGAACTAGACTTCAATGACAAAAAGTGCAAAAGAAAAACTGGAACCAGATAAACAAGTAGAAAAAGATCAAAGCAGCAGATATGCAGAAACAGCAGAATTTACACTAGAGTAAGGGTTCACTTATTCATTCATCAAGGTTCCATTCATAGCTGCTGCACCACAGCAGAAATTTTTAGACACATATAATATCACACTAAACACATAACAGCAGGCAAAAAAAATACACGATCACTCGAG
#inter	2.47917	2.41923	4.46221	TRINITY_DN33705_c0_g2_i1	GO:0016021;	A0A0E0AD64 9ORYZ Uncharacterized protein ;A0A0E0AD65 9ORYZ Uncharacterized protein ;	GGGAGGGGGGGCGCTGGTGGGGGGTTTATGCGGGGGGGGGGTTGGTGTGGGGGTGGGTGGGGGGGGGGGGCTGGTGGTTAGGTCCTACTGGTGGTGTTGTTTTGAGCTCCTAAGCTGGTATAACAACGGGTAGTAGTAGTCAGAAAGGGGATAAGCCTGTAAAGTGTAAACTAGATAACCAATTGAACAGTTAAATGTTATGAAGACATGATCCAGAATATTAGGTCTTTAAGCATATCAGAAGGATATCTAATTCCATTGGGTGCTACCAAACTAGAAATTTGAGTGAATCTGTTTAAATACATGCATGTAATCTACTTAATCCTATTACAGAAGTTATGTACCTCATGCTATCTACATGTATGTTCACCAAATTAAAATCTTAGTAAATAAAGAAAC…
#inter	5.66898	4.63698	5.27093	TRINITY_DN33758_c0_g2_i3	GO:0004351;GO:0006536;GO:0030170;	N1QU42 AEGTA Glutamate decarboxylase ;A0A446P9S3 TRITD Glutamate decarboxylase ;A0A3B6FIG0 WHEAT Glutamate decarboxylase ;Q7XZU7 HORVU Glutamate decarboxylase ;A0A3B6GPF7 WHEAT Glutamate decarboxylase ;A0A3B6E923 WHEAT Glutamate decarboxylase ;A0A446PAS8 TRITD Glutamate decarboxylase ;Q5EXM3 HORVU Glutamate decarboxylase ;A0A1E5V0T4 9POAL Glutamate decarboxylase ;A0A446MZR0 TRITD Glutamate decarb…	GACGGCATACGAGATGCCTAATGACTGGAGTCAGACGTGTGCTCTTCCGATCTCATCAGCTCGTCGCTGATGATCTGGTAGGCCGCCTCCTTGGAGATCGAGTTCTCCGGCATCCGGTACCGGGGGAGCTGGTCGCGGACGTAGCGGGTGGCGAAGAAGGTGGAGTTGAGCGGCTCGGCCGTGTCCGCGGCGGTCGCTGCCACAGTGAGAACCATGGTTGCTCGCGGTCGCGGTCGCTGCTTGCACGGCGACAGTGACGGCAGGTCGGCCGCGGCGAAGGGAATCGGCCGCGAGCTCGAGGAAAGGTGGGATGTGTGGTGGCGGCGTGCTCTCGATCGAGGCCCGGGGCGGACGGAGGTGGATGTGGGACGGGAAAGGGGCCGGACGCGGCGAAGGAAA…
#inter	5.2307	5.86853	3.85247	TRINITY_DN33805_c0_g1_i1	NA	A0A287WH57 HORVV Uncharacterized protein ;A0A446YBR2 TRITD Uncharacterized protein ;A0A3B6SCU6 WHEAT Uncharacterized protein ;A0A446XCY4 TRITD Uncharacterized protein ;A0A3B6RHZ6 WHEAT Uncharacterized protein ;A0A453RKU8 AEGTS Uncharacterized protein ;A0A3B6TIH6 WHEAT Uncharacterized protein ;I1I8M2 BRADI Uncharacterized protein ;J3MUH8 ORYBR Uncharacterized protein ;I1QK89 ORYGL Uncharacterized …	AGAGTTCTACAGTCCGACGATCACTCCCCTCTCAATCGAGCTCATATATCTCCCGCCATAACACGCTCCACTCGCTACGACAACGAGCTCAGCCAGGATTTGAGGAATTCGTTCTGCGGCTGTCTGTTCGATTAGCGCGCGAGTGAGCAGGGAGCTTACAGCGATCGTGAATTCGACGTGATGGTGGTGCTCATGGAGTACGCCCCCGGCGTCGGCATGGCGCAGAAGAGGAAGGGCGCGGAAGAGCCGGGCTTGTTTGCGTGGCCCGACGAGGGCGACCTCGACGGCGCTCCGATTTCCTGCCGCGCGACCAGATCGGAAGAGCACACGTCTGAACTCCAGTCACCGATGTATCTCGTATGCCGTCTTCTGCTTGAAAAAAAAAAAA
#inter	8.31399	8.94072	6.5471	TRINITY_DN33821_c0_g2_i2	GO:0000155;GO:0016021;	A0A453GCP1 AEGTS Uncharacterized protein ;A0A453GCK5 AEGTS Uncharacterized protein ;A0A453GCN4 AEGTS Uncharacterized protein ;A0A446P0X5 TRITD Uncharacterized protein ;A0A453GCV4 AEGTS Uncharacterized protein ;M8CED6 AEGTA Hybrid signal transduction histidine kinase J ;A0A3B6H3W9 WHEAT Uncharacterized protein ;A0A3B6EST8 WHEAT Uncharacterized protein ;A0A446P0U1 TRITD Uncharacterized protein ;A0A…	ATCAATAAATTAGACAATAAGGAAAACAGTAAGTAATCAACATAGATTCATCAGCATATAAGCTATCTTGGTAAAACTTGCCGTCCTGCAGACTACAAAGCGGCAGTGTAATGTATGCCTTCTGCCCTCTAAACCAAAGTTCCAATATAATATTTATTATCAGCAGTGTTTCATGTATTGAGAAAGAAACGGTAAGAGATATGTTAAGGACAAAACTGAGAGCTACAATTGAATAGGGGAGTAACTACGGAAAAGATCGTCGGACTGTAGAACTCTGAACGTGT
#inter	5.37136	6.88124	5.48995	TRINITY_DN33965_c0_g1_i1	GO:0004842;GO:0005634;GO:0005737;	M8AYK4 AEGTA RING-type E3 ubiquitin transferase ;A0A3B6LLU6 WHEAT RING-type E3 ubiquitin transferase ;A0A446T355 TRITD RING-type E3 ubiquitin transferase ;A0A3B6KIS3 WHEAT RING-type E3 ubiquitin transferase ;A0A453KR52 AEGTS RING-type E3 ubiquitin transferase ;A0A3B6MSM2 WHEAT RING-type E3 ubiquitin transferase ;A0A446U951 TRITD RING-type E3 ubiquitin transferase ;F2DK76 HORVV Predicted protein (…	TCTACACGTTCAGAGTTCTACAGTCCGACGATCCGCGTGGTGCTGTTCGATCGCATTGACTCGAAGCAGGCGGATGCGGTGCGGCCGGCGACGTGCCCAGATTGGATCAGACCGGAGGTGCTGCAGTGCCCGATCACTTTGGAGCTCATGACCGACCCGGTGACGGTGTCCACGGGCCAGACGTACGACCGCGCGTCCATCAGCCGGTGGATGAAGGCCGGGTGCCGCACGTGCCCGGTCACCGGCGAGAGGCTCCGCACCGCCGACCTCGTCCCGAACGCCGCGCTGTGCGGGATCATCGAGGCGATGCTTCTCAGCAACGG
#inter	8.67458	9.31142	7.32852	TRINITY_DN34041_c0_g1_i1	NA	M7ZEX2 TRIUA Uncharacterized protein ;A0A446R421 TRITD Uncharacterized protein ;A0A3B6HU95 WHEAT Uncharacterized protein ;R7WGH2 AEGTA Uncharacterized protein ;A0A3B6JHD0 WHEAT Uncharacterized protein ;A0A446RWP0 TRITD Uncharacterized protein ;A0A3B6INE9 WHEAT Uncharacterized protein ;F2EAA6 HORVV Predicted protein ;A0A287NEH4 HORVV Uncharacterized protein ;J3L3P5 ORYBR Uncharacterized protein ;	GAATTGATGTGTATCTCGCGAAAAAAGAATCCATATTTGTGTAAAAATTCAGTCAAAAAATTATCTGTTTTTAGCTACTAGTAGTTTAAGAATATCTATATGTACAGATGAAGCTAATAACTCGCAGGTGGTTCCTCTAATCTAAATTAGAACTTAGAAGGGTGCGGTAGCAACGTCTCGCTCCTCGTCGTCGGTGCGTCCATATTGGTGCCGAAAACTGTCATAGTCAAACGCGTCGGGATTAAACAAGTCAT
#inter	7.27291	6.7498	5.58911	TRINITY_DN34130_c0_g3_i1	GO:0004497;GO:0005506;GO:0016705;GO:0020037;	A0A446JQ54 TRITD Uncharacterized protein ;A0A3B5YU78 WHEAT Uncharacterized protein ;	TTTGAGATTTTTCTTATATCCATTGACAAGCCCTGCTCTCTGGCATGTGTTTTCTGTTGGCTTGTTCACGGATCTTTCTGGATAAAATTGATGACATGTTGTCCTTCAATGATGCATCACATGTGATTTTCTCATTTTCTGTGTCCAGTGCACTGTAATAAATTTTCAATTCAGAACTTGCAATCTATCCATGCTACCGATGACCCGTCTCATATAGATTTACTGCCATTTAGTTAGATCTGTCATGTGTACATACTGTTAGTAATTTGGAGATCGGAAGAGCACACGTCTGAACTCCAGTCACGCCAA
#inter	6.56365	6.52066	9.22109	TRINITY_DN34201_c0_g1_i1	GO:0004672;GO:0004674;GO:0005524;GO:0016021;GO:0048544;	A0A287MK49 HORVV Bulb-type lectin domain-containing protein ;A0A287MK68 HORVV Bulb-type lectin domain-containing protein ;A0A287MK48 HORVV Bulb-type lectin domain-containing protein ;A0A287MK95 HORVV Bulb-type lectin domain-containing protein ;A0A453GLZ6 AEGTS Bulb-type lectin domain-containing protein ;M8B657 AEGTA S-locus-specific glycoprotein S13 ;A0A453GMB5 AEGTS Bulb-type lectin domain-conta…	GGAGAGTATACATAGCCTGTCCATACTGCAGCACGCCAGTATGGCACTGACCCATCCCAAACAAAATACTGTAGGGGGCTGTTAAGGTCATTCCCACCAGAGAACCTGCCTTTTCATGGGTCTTCAGGGCCTTTCCAGGAGACCATCCGCCATGGTGGACGCGTCTTGTGGGTCGTCCGCATAGGCATGCCAGCAAGCACGGTGTCACTTGGGTTTTCAAAGCTCTGCCATAAGATGGCACCATCTGAAGATAAGACTACAAGGTTGCCATTGTTGAGAAGTTTGACCGATGAGTTGCTACCAGTGACCGTGTTTGTGATCCAGAGTACGTGCTGACCACTGCTTTCAGATAACACAAGGGTGGAGTTGTCGGACATA
#inter	2.32386	2.94924	4.75894	TRINITY_DN34205_c0_g1_i1	GO:0008270;	A0A0A9EAW2 deaminase domain-containing protein ;A0A1B6QCI1 SORBI Uncharacterized protein ;A0A0A9GFH3 deaminase domain-containing protein ;	TGATTACGAAAGGCTGACAGTTTAAAATGCTCAGACTCAGGTTATTCATAGTTTTGTCAATATTTGAAGAAACTAGGATTTGTATGAGGTTGCATTGCGGAGAATCCGCACATGCAAATTTTCTGTACATTCTCTTATAGTTTGTGTTGGGACTGACACAAACCGATTTATAATTCTGCATTTATTTTCAGGTATGAGATCATATTGAGGATAATCCACACATGCAAACTTTATATTTTCTTATAGATTGCGTTGGGACTGATGCATAAACCGATTTATAATTCTGCATTTATTTTCAGGTATGAGATCATATTGAGGATAATCCACACATGCAAACTTTATATTTTCTTATAGATTGCGTTGGGACTGATGCATAAACCGATTTATAATTCTGCATT
#inter	3.63874	3.81167	3.82772	TRINITY_DN34302_c0_g1_i1	GO:0004674;GO:0005524;GO:0016021;	A0A453NCP8 AEGTS Protein kinase domain-containing protein ;	ACCACGCGGATCTGATCGGCCGATGCACGGTAGGTGCCGACGGGCGGCGAGCGACGGCGAGGCGACGTCGCCATTCGCCGTGTCTGGACTCTGGACTGATACACTGGTCGTTTAATTGTGTGGAAACTGTTGCAGTGGCTGAGAATTTTGTTCGCAGCTAACTGTGCCAGAATGTATGTTTAACTTTGTATGTTATTCTGCAAATTCCGTTGTAATCGCTCTGTTAATTAATTCCAAGAAATACTCGTGATTTACCTTCAAGAGGACTTGAGCAGCACTCTATGTCAGTTGTTACATCTGTAATCGGTTCTACTCATTCTAAATGGAACTGACATCAAACTTTGGTCGCATATGGTTTGGGTTTGGTTTGGATGCTTAGGAAAGTGGATCATTTTCCAT…
#inter	4.16154	4.24562	4.17285	TRINITY_DN34318_c0_g1_i1	NA	NA	ATACGAGATGCCTAAGTGACTGGAGTTCAGACGTGTGCTCTTCCGATCTATAATGTACAGAACATAAACTGGCAGTGATCGTTACGCAGTGGGTTCTTTTGCGATAGATAACTTAACTGATGCTTCTTCATTATATATCAGAGGATCCATGTCTATCAGATCGTCGGACTGTAGAACTCTGAACGTGTAGATCTCGGTGGTCGCCGT
#inter	4.17822	2.77905	6.70641	TRINITY_DN34360_c0_g2_i2	GO:0016787;GO:0046856;	J3L3H8 ORYBR IPPc domain-containing protein ;	ACGGCGACCACCGAGATCTACACGTTCAGAGTTCTACAGTCCGACGATCTAAACCGAGAAGGCAGATCTCTTTTTTCCTGTTTAGTCAGGTAGCGGCGGCATTATGTGGCGGAGGTCGCGTCCAGGCGACTCGAAAACGTTAGCCAGCATCGATCCAGGGGTCAATTGCATCGGCCGGTGCTCGTGGATCGGCCGGGGACGCATCACGAACGTCGCCAGCACTGACGTTCCGGTGTTTAACACCTGTTCAAATCTACTACGTAATGCCGTATCGGTTTAGTTGGAAGCTGAAAATGAAGAGGGATTCGCTGTGGCTGCACGTTTTTGTTTATAATGACTGGTGGTGTGGTGTTAACATCTTCGTGAAGTAGTCTAGCCACCGACCGTTACGTGTGTTGT…
#inter	3.87526	4.20008	6.09244	TRINITY_DN34361_c0_g2_i1	GO:0004672;GO:0004674;GO:0005524;GO:0005886;GO:0009554;GO:0009556;GO:0016021;GO:0048658;	A0A287MBW2 HORVV Protein kinase domain-containing protein ;A0A287MBV9 HORVV Protein kinase domain-containing protein ;M0Z216 HORVV Protein kinase domain-containing protein ;A0A2T7DCP0 9POAL Protein kinase domain-containing protein ;A0A2S3HP91 9POAL Protein kinase domain-containing protein ;A0A2S3HNP6 9POAL Protein kinase domain-containing protein ;A0A3L6SNB2 PANMI Leucine-rich repeat receptor pro…	GGTTTCTGAGTTCATCAGGTGTGCTCGTGCATGAAATGCTTTGAACAAGAAGCTAGTCAGAAAAAGGGGCACGCAGCTACGCGATTCTAACTGCTCTTGGTTTTCTACGTGGGAGGATAACATATCTTAACGAGGGAGGGCCAAGGCATCCATCGGTCGTAGACTCTAAAGCCCTCTGTTGAGATTCTTTTTGCAAGCTAAGACAATGAGGAAGGTAACGTACGGATTCCAATGTCCACTCACTCAGTTCGATCGATCATTCGACCACCTACCTACGCGCTATTGTGTGTGTGTGAGGATGCAGCCACGTTTCTACCTGGGATGCCTGCGGAGGGCTTCTGGTAGTGCTTAGTAAAAAAGCCATTCCGATATACTACTTTGGGTAAAGAGAGTTCGAAC…
#inter	3.42411	4.38798	3.38472	TRINITY_DN34420_c0_g2_i2	NA	NA	TGTGCTCTTCCGATCTTATAATAGTACTATAAAACTGAAAGCTGGTTGCAGTGATTAGCATCCATGCAGGTACATGTATATGCAGTCGGCGACATAGATATAGTTTACAAAAGTTGTCTTCATATGAGGATATTTCTCAGCCACAACATAAGCTGATCACTGCAACCTATTTGTTTTGTCTCCATCATCTTCTGTAAAACCACTGCTTCTTTCACCAGCGGTAGCGACGGTATGAGGACTTAATTTGGAGGAACCTCGCCTGAGAGCAAAAGCTGGGGGAGGTGGAGCTCAGAGTTTAAAGGCGGCGAGTTGTGCGGAAAATCGTGGGATTCCTCCTTCCGTTTCCGATTCTAAGGGAGATCGTGGGAAGAGCAAAGATCGTCGGACTGTAGAACTCTG…
#inter	6.97191	7.82473	8.99161	TRINITY_DN34434_c0_g1_i1	NA	B8AEJ3 ORYSI Uncharacterized protein ;A0A0D9VE14 9ORYZ Uncharacterized protein ;A0A0E0NC30 ORYRU Uncharacterized protein ;A0A0E0G3V1 ORYNI Uncharacterized protein ;Q6H533 ORYSJ Os02g0229800 protein ;A0A0D9YPM6 9ORYZ Uncharacterized protein ;I1NYQ7 ORYGL Uncharacterized protein ;A0A0E0JXP0 ORYPU Uncharacterized protein ;A0A0E0CIB7 9ORYZ Uncharacterized protein ;A0A3L6QBX2 PANMI Uncharacterized pro…	TTTTTGAATAGAAATTTACTACTCCACGAAATTTTATTGAAGCCTCGACGCTCAAGGCATAAAAGACAGACTCACAATATGTGGCAGCAGATATGCCACATTGTGGTTTGCATGGACATTCGACATGAGGACACGTCACGGACAGCGTGGCGGCATAGCACGTAGTAATACACGTATACCACCAGCTATACCTTACACACTTGACAACCAACGAAACGAAACTCGTCGAAAAAAAAAGACAACCAACGAAACCAACTAAACCCTGCTGGGCGACCCGTACGTGGCCGCCACGAGCACTGAGGCACACCGAGCCTCTAAATTAAGCGATGCCGGCGGCTACCGGCCTTAGGGCGCGCTCGACGCACGACGCGCCGGCGTAGTATTCCGGCGTGGCGGTGA…
#inter	4.49832	5.85184	6.77863	TRINITY_DN34443_c0_g1_i1	NA	NA	TTTTTTTTTTTTTTCAAGCAGAAGACGGCATACGAGATCACTGTGTGACTGGAGTTCAGACGTGTGCTCTTCCGATCTGTTTTCGCATCTATGTTCTGGCTGAGAGAACAAGGCGAAATCAGAATAGCCTGCGTTCACGACATTGGAAGTCTATGACCGTACTGTACAAAACTTACTGTAGCAAATAATGTTCATGTTGCAGAAGATATGACCATGTTAGAGATATGAGCTCGTTCGTAACATATTGTACTACTGTGCTGTAAGAATCTGCTTAAGATTACCCTGCTGAGAGAAACAGGGGAAAACAGAGTAGCTTCCTGTTGCATGACACTAACTCACTAAGTCTATAACTGTAGGACAGAGGAAAATTCATCGAAGCAGCTAATGTTGATGTACCAA…
#inter	3.85084	7.34751	5.53622	TRINITY_DN34565_c0_g1_i1	NA	NA	ATAGCTGTTAATTTTTTTATCATTACACGTTGATTGATTTCATGCTACTGTTTGGTTACTCTTGAGTGTCTTGTCTGTGTAGAACCTTATAGCATCCTTTGACCAATTCGCATTTTCTGTTTTTTTTTTTTGTTCTTACGTTATGTGCCCATTGTAATGGGGAATAGGTTTTGTATAATTATGGTCGACCATGCCTGGGTTTGCAGTATGCTATGATAGAACTCCATTTTA
#inter	2.24797	4.14112	3.61085	TRINITY_DN34607_c0_g3_i2	GO:0005886;GO:0015631;GO:0031625;GO:0044548;	A0A287LM62 HORVV SGS domain-containing protein ;A0A453FJB9 AEGTS SGS domain-containing protein ;A0A287LM54 HORVV Uncharacterized protein ;A0A446PZR1 TRITD Uncharacterized protein ;A0A446PZR5 TRITD Uncharacterized protein ;A0A077RQJ1 WHEAT Uncharacterized protein ;A0A5J9VHT9 9POAL Uncharacterized protein ;A0A446NPM2 TRITD Uncharacterized protein ;A0A0A9P899 ARUDO Pco119358 ;M7ZSQ0 TRIUA Uncharacte…	GGAAAACTTCAAGTATTTTTTTTTTTTTTTTTCTGTGGAGAAACTTCTGCAGCAAAAACACACGCACAAAAAAGTATTCGATATGACAATACGCTCAGCGTGAGGATTTCCAAATTAAAACAACCCAGAAACAAGGACGGTATTTGTATCAGACAGGTGGCACTCGGCAACACAATACTCTCACCCACACTGAATATATGGAACAACCCAGCGCATTAAGCAGCTACTAGAGAACCAAACTACCAGCTCAAGCTAATCGCCTCATTGGATCAGCTGTCTTCCCAGTCCTGGCGTCCATCAACGACTGGCCTATTGTGCGCCTCATATTGTCATCCCCCTCCTCATACAGGTCCTTCATTAAATCCATAAGTCCTGACATGGGATCTTTA
#inter	5.23089	7.82321	7.12183	TRINITY_DN34663_c0_g1_i2	GO:0003677;GO:0003700;GO:0005634;GO:0016021;GO:0046982;	A0A3B6KEK0 WHEAT Uncharacterized protein ;F2CQT4 HORVV Predicted protein ;M8C8X7 AEGTA Uncharacterized protein ;A0A446TZN5 TRITD Uncharacterized protein ;A0A3B6LI64 WHEAT Uncharacterized protein ;A0A453K336 AEGTS Uncharacterized protein ;A0A3B6MP94 WHEAT Uncharacterized protein ;A0A3L6EEV2 MAIZE Pathogenesis-related transcriptional activator PTI5 ;A0A0E0GLP1 ORYNI Uncharacterized protein ;	CGAGTACTCGATTCTGATGCCATCTACGGCGGCGTCGGAAAGGCGACCGGAGATGCTCTTAACGAGAAAATCCGGAGGTCGTTGTCGTTTTGAGAAACAAAAGTTTCATACGGCTCACCCACCGGCGACCTCTGCCTTGTACAGCGTGCTACTACCGACTTGTGGTTGTACTATCGCTCTCGTGGCGCGGCCATGGCAGGAGCCCCTCAGCCTCGGGACGCCGCAGGCTGAGTCTGATGCATGCTCCTTCGCGGCGCGGCCGGCGCACAGCCAGGCGGATCGTCGGACTGTAGAACTCTGAACGTGTAGA
#inter	6.99407	3.71682	3.12449	TRINITY_DN34747_c0_g2_i1	NA	M8A1C3 TRIUA F-box domain-containing protein ;	GATAAAATATGTGTTTGGATACAATGTTTATGTACTTTCTTTAGAAAAAAAATTCTCCGAGCATTGTAGAAGAGTGGTACACTAGTACTAATTAGGAGTGCTGGTTTGGGAGAGTAGATACTTGTCTTCAAACACATCTTTCACCAAATGACCTGCATCTATTTAGTTATTGTGAACTGGAATCCTTCCAAACATTTGTCACACAGAGAACCTGACAAGGTCATCTATGGCTTGCGTTGTCCAACCTTCTCACCTGAGATGATCTGGAGCTGGAGCGAGTCGGGCCGTCTTCAACTTCAGCTATGTCACAACTGTTGCGCATGTAGCTTCAATCTGACCATGTTAGAGATCTGAGCTTGTTTGTAACATTAATCTGTGAACTATATTTCCCCCATGTGA
#inter	7.44736	6.90468	6.28421	TRINITY_DN34791_c0_g1_i1	GO:0030246;GO:0048046;	A0A3B6H4L6 WHEAT Dirigent protein ;	GCAGAAGACGGCATACGAGATCGAAACTGACTGGAGTTCAGACGTGTGCTCTTCCGATCTCCGGGAAGCTGGCCTGAGACAGCGTGCGGAGACTGGCGTCCATGGATGGATGCCGCTGCTACCGGAGCTTGGGTGTGAGAGTTTGTTGTCTGGTAATGACGAGTCCAGTGATTAGCGAGATCGTCGGACTGTAGAACTCTGAACGTGTAGATCTCGGTGGTCGCCGTATCATTAAAAA
#inter	5.63309	6.52192	5.0119	TRINITY_DN34865_c0_g1_i1	GO:0016021;	A0A3B6KEK0 WHEAT Uncharacterized protein ;F2CQT4 HORVV Predicted protein ;A0A3B6LI64 WHEAT Uncharacterized protein ;A0A453K336 AEGTS Uncharacterized protein ;A0A3B6MP94 WHEAT Uncharacterized protein ;A0A446TZN5 TRITD Uncharacterized protein ;	CGAGGATCTGCAGGAGGCCGTCCTTGTCCCTGGCTTTGGCGGCCAGCTTGAGCTCCCGCAGCGCGGCGGAGAGCCTGGACCGCTTGCTCCTCTTCTTCTGCTTCTTCATGGCGTCGCTCCTGCACAGCGTCGGCCTCGGGGCGCTGTCGACTCTCCGGAGCGCCCTACCGTCCCCGCAGGCGCCGCCGACCACGCTTGACCGGTGGAGCCGATGCACGTACCGACGGTGTCAGCTTGCGTCTCGTGTAGCTCCGCTCCGATCAATCGACGCAGCTGCTGTGTTGAGACTTGAGAGTGTGGAGCTAGCTTGACTGGTATCTTGTTATGCTTACATG
#inter	1.45673	1.60161	2.32585	TRINITY_DN35003_c0_g1_i6	GO:0003700;GO:0006351;GO:0043565;	A0A287P1S9 HORVV DOG1 domain-containing protein ;A0A446S551 TRITD DOG1 domain-containing protein ;A0A287P1Y2 HORVV DOG1 domain-containing protein ;A0A287P2R8 HORVV DOG1 domain-containing protein ;A0A453I7A7 AEGTS DOG1 domain-containing protein ;A0A446S563 TRITD Uncharacterized protein ;A0A3B6IPQ2 WHEAT Glucose-6-phosphate 1-dehydrogenase ;M0XXS7 HORVV Uncharacterized protein ;A0A446S536 TRITD Unc…	TGTCAGCCTGACGAAGGAAATTCTCAATGGTTCCAAGTTTTCCCATGGCCATAGCCATTTGACCCATGTAGTTTGCCACGTTTCCTGCAGATCCTGATGGGCCAAGAGAACCAGCCAACGTTTCTGCCAGCGATTGCTGCAGTGCCTCCATTCCTTGCGATAGTGCATCCTCAGCTTGATGCGAGGATTGCTGGAGGTTGGATAACCCCATCAACTGCTGCTCTGTTAGAGGCTCAAGCTGATTTACAAGAAGCTTCAGAAGCTCAGACGAACGGAAACCCCCGAGCCACAAAAAACACCTTTCAGCAGGTGTTTTCCACATGCCTGAAAGCATATGAAACACATCAGCCTTTGCAGCACCACCCTTGAGCTTGAATATTTCGTCATAATGTGCCATTA…
#inter	4.38983	5.02105	5.98736	TRINITY_DN35031_c0_g1_i2	GO:0003676;GO:0004190;GO:0015074;	Q2QPU3 ORYSJ Retrotransposon protein, putative, unclassified ;Q7XMS3 ORYSJ ;Q0D652 ORYSJ Os07g0510800 protein ;Q2R264 ORYSJ Retrotransposon protein, putative, unclassified ;A0A453EC90 AEGTS Reverse transcriptase domain-containing protein ;A0A453EC58 AEGTS Reverse transcriptase domain-containing protein ;Q5WMZ8 ORYSJ Uncharacterized protein P0001A07.10 ;Q7XQY0 ORYSJ ;Q65XD2 ORYSJ Putative polyprot…	GATTCCGGCAGCTCCACTAGTTTCATCAGTGAGCAATTGGCTAATCAGTTGTCAGGGCCAGCCCGCTGGATAGATAGTTCGCGCTTTAATTTGCACACCTTCCCGCAATGGATAATCAAAGCAAGTCTCAATATCGCACAACTGACCATAAGTCTGGAATCTCTTGTTTGACTTTTCAGTGCCATTCGAAAGTGCGGTCCAGGGATACGATCGGGAGGAATTTCTAACAATCTTGCATACATCATCATCCTCTGTTTAACTTGGCGCTTCTGTGTGGACTACAGACACCTTAATGCATTGACTGTGATCGTCGGACTGTAGAACTCTGAACGTGTAGATCTTGGTGGTCGCCGTATCATTAAAAAAAAAACATTCATTTA
#inter	5.65262	6.96122	6.01118	TRINITY_DN35064_c0_g2_i1	NA	A0A0P0W723 ORYSJ Os04g0184000 protein ;A0A0E0GXU6 ORYNI Uncharacterized protein ;	CCTCTTCATCAAGTCACGAAATTCGACCCGCAGCACCAAAACTAGAGCAGGCCCAAGACAAGCAAGAACAGTCAGTCAGCACCGATCAGGCAGGAAGCAGACAGTAAGCTAAGAATACTGGAAGAAGGTGGTCGCTCAGCCAAAGCCCTAGTTCAACCAGAACAGTAGGGAAAGCGGTAGAGGCCGCTCCGTAGCTTTGGTCGTCGCACTCTAATCCGCTTTAGAAGAAGCAGCTATTCTATTGGACTGCTTGGCTATAAAGCCTATAAGTAAGAACTCTGGGGAAGGAATCCGATCTGCAGAT
#inter	5.04948	5.79363	4.96044	TRINITY_DN35127_c0_g1_i1	GO:0009535;GO:0016021;GO:0017004;GO:0020037;	A0A1W6GX68 9POAL Cytochrome c biogenesis protein CcsA ;	ACCGTTCGTTTTTTTTTTTTAATGATACGGCGACCACCGAGATCTACACGTTCAGAGTTCTACAGTCCGACGATCTCGTGATGTTGGATAAGCACACAGCTATCAGCTTTAGATCGACCATCTGATCCCTACCACTCACTAGCAGAGCAGCAGATCGAGCAGATAACCCGTCCGTGAACTATGGAGGCGACCAAGGAGAGGCGGGAGCAGCAGCAGTGGAGATCGGAAGAGCACACGTCTGAACTCCAGTCACTTAGGCATCTCGTATGCCGTCTTCTGCTTGAAAAAAAAATA
#inter	3.37561	4.5947	4.05546	TRINITY_DN35193_c0_g1_i1	GO:0003677;GO:0005634;GO:0016020;GO:0016021;GO:0046872;	A0A0D9W5C3 9ORYZ Uncharacterized protein ;A0A2T7DTL1 9POAL Uncharacterized protein ;A0A2T7DTK8 9POAL Uncharacterized protein ;A0A1Z5RMN7 REGION domain-containing protein ;	CATAGGCACACAGAACTTAGCCGCCAACACTTGTGCCGCATTTATCCACCATGGTACACACGTTCGCCATGCGGCCTGACCGCCACGACACGGCACCTTGGCACCATGGGTCGTCGCCGGCAAGCTCGGCCAACACACAGGGTCCGGCTGGGCACAGGGCGAAAATGAACCAACGGAGGCGTGGGACGTTTATCGAAAAAGCCCACGGCAACATAAAGCGGCGAATCTAAAGGGAGTCGTTGAGAGCCGCTCCTCTCCAAGATACACACCATCGACAGTAAAACAACGAAACGGCACACCAGCCTTTGGGTCCGGGAACCGTTTCCAGGTGAGGAACTGCGCCGGGGAGCTGGAGCACATCTTCAACGGTCGCTACACCGGTGAAGGAGCCGAGCATCA…
#inter	4.06072	4.94417	8.54122	TRINITY_DN35350_c0_g1_i1	NA	NA	AGTTCTACAGTCCGACGATCTATAAGCCCTTGATTGGGGAGACCGAGGGATAGCAACGCTGAACCACACTATTCTTTTCTATTTAGGGGAAAGATGCTAAGGAAAGTAGCCACCCCGAAGAAAGATCAAGTTTATAGACGATACTAGACTGTATGAAACAGATGGGCTTACTACAGCACTTATCCAATACAGCTCAGATCAAGGGAGGTTCAACTAGATTGCAAGGGAAGAGAAACGATCCAGTAGCATACCCTAGCAAGATTCCTGAAAAGATAGATAAAGTAGATAGACGATACCAGACTGGATGATACTATAGATTAGGATCAAGATGGATATGCCTCTATCTAATCAATTCAGAGTAGATGGTAGATTGATCTTGTTATTCGCCGAAGGGCTATG…
#inter	5.219	8.84159	9.09701	TRINITY_DN35373_c0_g1_i2	NA	NA	TTTGCGGATCAACTATAGTGGAAATATGGGAGAGTGAGTTGTGAACCTAGAACTGAATTTGACTATCAGGCCCAACCATAGGCGGGCAGGAGATGAATTCAAATGAAAAGAACCCCATGTTAGACCACATCAGCACACATGTTGCCTGCATCTACGCCCTTGCTCTCTTCATCTCAGGGAGAAAATCTAAGAAAGGGGAGAAGAAGTGGACAGGAAAGGTAGTGACGAAGCCCGCCTAACCTGGAGAGGGCGGCATTGTTGTTACACGGGTGGCACCTTCATAGCTTGAAGCAGAGGGCGCCACTGCTGCCTTCTAGGGCGCCGACATCCATGTGAGGAACTTCAGAGGCGATGGCCACAACATCGGAGGAGCACCTGGCTCAGGCTACAGCCGACAAT…
#inter	4.05388	4.68768	6.46888	TRINITY_DN35437_c0_g1_i3	NA	NA	GACGCTGTCGATTACTTCGCCGGTCTTCTTCAGGTAACGAACAAATGTTAGTCCACAATAGCATATTTGTCTTCAGAGATCATTTATCCCAGTCACCCTCAAACATGCTCACTTCAGCGAGAACAGGCACTTGAAAGATATTACGCTATTTACAAACATTCCTAAACATGATAAAAATATGTGTGCCTATGAAAGATGAGAAAACAAAGGCCTGCAGGTGAATCAAATAATCTATCAGCGCTGTCTAACAATCAACTCAAAGTAAATCTAGGGCCAACTGGTACCCCTGAATAATTAGAATCGATGTATGAAATCACATTTCATCCTACCACTGACCAATTTAGTAGGTCTAACAAATATGGGATTTAATACCCAAATGTGTCAAGACATAAACATCTA…
#inter	2.77203	7.69394	5.95959	TRINITY_DN35438_c0_g1_i2	GO:0000978;GO:0003682;GO:0003700;GO:0005524;GO:0005634;GO:0007064;GO:0008278;GO:0016021;GO:0034605;GO:0043565;GO:0046982;GO:0061408;	A0A453SCZ2 DOMAIN domain-containing protein ;A0A453SD02 DOMAIN domain-containing protein ;A0A287X784 DOMAIN domain-containing protein ;A0A446YMI8 DOMAIN domain-containing protein ;A0A3B6SP38 DOMAIN domain-containing protein ;A0A287X7A7 DOMAIN domain-containing protein ;A0A287X7C3 DOMAIN domain-containing protein ;A0A1D6KLP0 MAIZE Structural maintenance of chromosomes (SMC) family protein ;A0A1D6K…	GATCTGATCGTGACTGGAGTTCAGACGTGTGCTCTTCCGATCTCGTCCAGCACCACCATCTCGGGCTCCTCCTGCTTGATGTCCGTCGTCATTACGGCGGTGAGGGAGTCCATCTCTGGCGAGTGTAGTGTTCGTTCGTTAGGTCGTTCGTTCTGGATGATCGTCGGACTGTAGAACTCTGAACGTGTAGATCTCGGTGGTCGCCGTAT
#inter	2.60044	2.97195	3.75374	TRINITY_DN35694_c0_g1_i4	NA	NA	GTGACTGGAGTTCAGACGTGTGCTCTTCCGATCTGGTTTATCGAACCAGTCAGATAAACCAGCAAGATATAATCCACCCCCACAGGGGTCGAACCACGTCGGCAAGGGGACGTCATTGCACTAACGTTGATGCTCAGTTCCACAGTGCACATAGAATAACATAAAGGAATCATGAACAAGATGAGAAGCAACTGGAGCAGCAGTAAAGAGAAGAAGGAACAACTTGCCACAGTGTTGCTTGATAGGTAACTAAATCGAATAGCATAAGAATCTCAAGCTGAGCACACCCAGAAAAAACTATGCACATAGAGTATCTATTTTTGCACTCTCTGAAGGTCTTCACAACAAAGATTATAATGATCTTGATCCTAATAGACGGATCCTAATGATCATTCGGAT…
#inter	4.85295	7.70774	9.58539	TRINITY_DN35708_c0_g2_i1	NA	A0A287LIF4 HORVV Uncharacterized protein ;A0A453FGT3 AEGTS Uncharacterized protein ;A0A3B6GVY3 WHEAT Uncharacterized protein ;F2CSR1 HORVV Predicted protein ;A0A3B6EJA1 WHEAT Uncharacterized protein ;A0A446PYB9 TRITD Uncharacterized protein ;T1N7Z0 TRIUA Uncharacterized protein ;A0A3B6FQD3 WHEAT Uncharacterized protein ;A0A0D9V586 9ORYZ Uncharacterized protein ;A0A446NNU5 TRITD Uncharacterized pr…	TGATACGGCGACCACCGAGATCTACACGTTCAGAGTTCTACAGTCCGACGATCTGAAGCCGGTGCGGCAGATGAAGCAGCACGCGTGCAGCTTCGCGCTGTACGCGCACGACATGCGCCGGCAGATCGAGGTCCACCACTTCGTGTCCCGCCTCAACCAGGACGTCCTCCAGTGCGCCGTCTACGATTCCGACAAGCCCTCCGCCCGCCTTATCGGTGTGGAGTACATCGTGTCTGACGCCATCTTCGAAACCCTGCCGCCGGAGGAGCAGAAGCTGTGGCACTCGCACGCCTACGAGGTCAAGGCCGGTCTATGGACAGACGTCGGCGTGCCGGAGATGCTGCAGAGCTCGGAGATGGCCAGGATGGCCAAGACGTACGGCAAGTTCTGGTGCACCTG…
#inter	2.17895	4.49067	4.20515	TRINITY_DN35879_c0_g2_i1	NA	A0A287PFS8 HORVV Uncharacterized protein ;A0A287PGP9 HORVV Uncharacterized protein ;A0A287PG17 HORVV Uncharacterized protein ;A0A453IM18 AEGTS Uncharacterized protein ;A0A446SAN9 TRITD Uncharacterized protein ;A0A1B5GEW3 WHEAT Caleosin ;A0A287PFP8 HORVV Uncharacterized protein ;A0A3B6JKY4 WHEAT Uncharacterized protein ;A0A287PGP0 HORVV Uncharacterized protein ;A0A453ILR7 AEGTS Uncharacterized pro…	CCTCCGGGTGGCTCGGGTCCACCGCCGCCATGGCTCTCGCGAGATCTGCATAAACATGCGATGCTAGCTCAAAGATGCAGCAAGAAAACAAGAGGTATAGGAGTTGTGCAAATTAATGGGAGATGGGATCGTGGGAGTAGTAAACAATGCGGTGCTCTGCTAACCGATCAGTTGATCGGAGAATGAAAATAGCTAACGCTTTCGAGTCGCGGCTCTTTGACCAGAAACACAGAATATTTTTCAGGCTAACCAATGAAGAGGGGACGATGACAATAAACAGAACATTTTTTTCAGGCTTAATAACCAATGAAGTGACAGTAGCAGGAGAGACGATGGATCGCCTATGACCATTTTTTTTATCGTGTGATCGTCGGACTGTAGAA
#inter	5.035	5.05905	7.7045	TRINITY_DN35891_c0_g1_i1	GO:0000290;GO:0000932;GO:0003723;GO:0004672;GO:0004675;GO:0005524;GO:0005886;GO:0006468;GO:0016021;GO:0033962;	C5XKZ0 SORBI Uncharacterized protein ;K4QSB2 NEUMU Arogenate dehydrogenase (Fragment) ;A0A3L6SNX6 PANMI Uncharacterized protein ;K3XFK8 SETIT Protein kinase domain-containing protein ;K3XEW3 SETIT Protein kinase domain-containing protein ;A0A4U6UAP5 SETVI Protein kinase domain-containing protein ;A0A368R222 SETIT Protein kinase domain-containing protein ;A0A4U6UPQ7 SETVI Protein kinase domain-con…	AGATGGTCTTAACAACAAAGGAAAACACCGACAACTGAACATGGAGCACAAGAGCATGGCTATTTATTTTTCTTGCCGTTTTATTATGATCTCGTGCGCCTGTCTACCCAAAAGGGGGCGGTTTTGAAGATCTCAAGGCTCTCAAGCCTTCACCCGTTCGACATGTACTCTCAATTCTTCGCTGAAGTCGTTCATCCAGAGACGAATCAGACAGACCTCACGAACGAAAAGCTTGAAAATGCTGGGCACCATGCCATGGGTGATACCAATGGGGATATATCAATTCCAACATGATTAACGTTTTTATTACAAGCACCGTGCAGTGCGGCCAGAGTATATTACAT
#inter	2.80422	9.93143	10.9881	TRINITY_DN36015_c0_g2_i1	GO:0009535;GO:0016021;GO:0017004;GO:0020037;	A0A1W6GX68 9POAL Cytochrome c biogenesis protein CcsA ;	AATTTATTGATAAATTTAGAGTGTAGACAGAGAAAACATAACCAATGTAGGTTTCCTCAACGAAGTGATATTTTTCATGTTGATTCAACTGCCACAAGTTTGCCCAAATTTGTTGTAAACCAACTTAGGTGATTCATTCATGTGTATGCGAATGTATGATATCCTAGAGTAGGTCGGCATGGCTCTTGGTAGGTTCTGTTACTTCCCCATTTGGGTATTGCTCCTACAAAACATGTATGTGATAGGACTGTTAGATAAATTATATGAAAACTATTTTTTGGCTTGAAGAAATTATTAGTTTCTTGCGCAGCCATAGCTCGCGCGGCGTGCCGCCGCGCCCGCGCCCAGCTAGTATGATTAATACTTGAACCAAATATTGTTTTTACAAAAGCATTTCGA…
#inter	3.70296	5.85864	4.06264	TRINITY_DN36127_c0_g1_i1	NA	NA	GCAACTGAACCAACTGAGAAATTTGAATCGAACACTGAAAGCAGGTACACTGATGAAGAAACATGAATTGTTAAGACTTGTAAGACATCATTGTGTGCATTATCATGTTAAGATTGGTATTGTATATATTTCTCCTAATTTGATTTTGGTGGCAAAGAATCCTTGTTGCCCAAGCACAATAGAAGTGTGCATGAGTTTCTTATAGTAATAATATTCCATGGAACTAAGAAGAAACAGACCAACTCAGCTAAGGCTGTACAAATTCATGAGTGTTTTGTTTCAGAACAGAGGTCATTAGAGAAATCAACGTTGAAGCATCTAAGTTATTTGCATAAATGTACCATCCATATTAAACCAGGAGCATAAGCCCACAGCAGCTCTGTAGATAGTTGCTATCAT…
#inter	8.45956	3.50766	6.15524	TRINITY_DN36221_c0_g1_i2	GO:0004806;GO:0006629;GO:0012511;GO:0016042;GO:0016787;GO:0019433;	A0A287LN91 HORVV Uncharacterized protein ;A0A287LN77 HORVV Uncharacterized protein ;A0A287LN98 HORVV PNPLA domain-containing protein ;A0A287LN84 HORVV Patatin ;A0A287LNA4 HORVV PNPLA domain-containing protein ;A0A287LN82 HORVV PNPLA domain-containing protein ;F2E7G8 HORVV Predicted protein ;A0A287LN96 HORVV Patatin ;M8CYM0 AEGTA Lipase 4 ;A0A3B6GZ80 WHEAT PNPLA domain-containing protein ;	GATATTTAAACTACAAGTTCTCTCAACACAACCTAGCATTAAGCCAGTCAACATCTCAGCTCCTTCTATGCTACTCAGCTTCATTTCTTTCAGATGTCATATTTTCAGCTCCGCCACCGGAAGCAGTACTGGTTCCTCACTTGAAATGACGCTGACATGTCTATCATCTCCCGAAACTGATAAATCATACGAGTTTACAGATCCTGTGTGACTGTGTCCACTTGATGCTGCTGCCAGTGCCAAGTTTCTGCTGTCCAGAGAAATCGTAAGATTCTTCATTAGCCGCCCCGAGCCAAATTTCCATCAGGGCATTCTGTCTTTGCTGTCTCCAGTGTTGTTTCTGAAGAATGCTCGTCAGACTGACTAGTTTCTGTGGTCATGGTTGGTGGAGGGATCCCC…
#inter	6.02777	9.21951	8.63642	TRINITY_DN36296_c0_g1_i1	GO:0003824;GO:0003978;GO:0006012;GO:0050662;	A0A287RZ67 HORVV Uncharacterized protein ;A0A446UGW3 TRITD UDP-glucose 4-epimerase ;A0A3B6LQR9 WHEAT UDP-glucose 4-epimerase ;A0A446T9R3 TRITD Uncharacterized protein ;A0A446T9S2 TRITD UDP-glucose 4-epimerase ;A0A3B6KJI2 WHEAT UDP-glucose 4-epimerase ;M7ZGA0 TRIUA UDP-glucose 4-epimerase ;A0A446UGX0 dom domain-containing protein ;M8AUN0 AEGTA UDP-glucose 4-epimerase ;M0YRD3 dom domain-containing …	GATTTTCATAATGATTTTTTTAACTACCCGTTAGTTGGCCTCGCTAAATACGGGCCATTTAGAAAACCATGGGCAGTTTGCGCCAGCCTGGGGTCAAGCTAGTGTGTAACCGAGCCCAAGTTCCAGCTTGGGGGAGGCTGCTCTCACGAAGAGGATAACATGAAACATTTTAGGGGCAGAGTTGAATGCCCTGGGATTATTAACATCATATTCCAGGCAGTACAAGGCTCAGGCGACGACGATCTCGATCCAAAGCGGTAGCACGATCAAATCAGTCTTTCTTCTCGGCGTTCCCGCAGTAGCCATAGGGGTTCTTCCTAGCCCAGTTCCACTGGTCTCTGCACATCTCCTCGATCCCGTACTTGGCTCTCCAGCCGAGCTCCCTCTCGGCCTTGGCGG…
#inter	3.69256	4.96116	6.80472	TRINITY_DN36324_c0_g1_i2	GO:0003677;GO:0005634;	K3Z2K1 SETIT Uncharacterized protein ;A0A5J9SVG0 9POAL Uncharacterized protein ;A0A5J9UGS9 9POAL Uncharacterized protein ;C5XW63 SORBI HTH myb-type domain-containing protein ;	AGACGCAACCTCTGGATCGTATTGTCAATTGGAAGGCTTATTACTCTTCTGATTTCACAGCTGCTACTGATCGGATGCCTCTCCGAGTGTTATTCCATGTTATGGAACACTTATTCGGGAGTTCGTTTGCTAGTGCTTGTGTTAATAGCACGTTGGCTACAAACACTTTCGATGTTCCTTTTGTTAAAGGAAACACCCAGAGGAGATCAATGGTCAGTTTCGTTGTGGGTCAACCGTTAGGGTATTTGTCTTCCTGGCCCTTGTTCGCCCTGGCCCATCACTTTATTGTGTGGGTTGCGGCAGAACAGGTCTACCCAGGTAAACGGTTTTGGGATTACGCTCTTTTAGGTGATGACATAGTCATCGCTGATAAAGAGGTGGCCCGTTCCTACCGGTCCA…
#inter	2.42962	2.25067	1.68363	TRINITY_DN36410_c0_g1_i1	GO:0005634;GO:0005739;GO:0007005;	A0A453H3A2 AEGTS CHCH domain-containing protein ;A0A0A9DFZ2 ARUDO CHCH domain-containing protein ;A0A3L6TGQ5 PANMI Hemiasterlin resistant protein 1 ;A0A2T7C2I4 9POAL CHCH domain-containing protein ;A0A2S3IJ85 9POAL CHCH domain-containing protein ;A0A3L6S714 PANMI Uncharacterized protein C6C3.02c-like ;A0A0E0KHJ6 ORYPU CHCH domain-containing protein ;A0A0E0D4P0 9ORYZ CHCH domain-containing protein…	CTCCTCCACGGCGGCAGTCGTTGAGCATGTCAAGGTAGAACTGGCACTTGCTGATGTCGCTGTCGTAGTGGTTGATGCACTGTATTGTCAATGAACAACAGTCAGAGTTCCATATCATGAGCAAAAAAAAGCGCAATACATGAAGGTATAATGGAAGTATATCAATGACTGACATTGCAAACCAGTATTCTTTACTGAGAATTCTTTGGTACCCACATTCTGGTAAGTGATATACAAACTAGCATGGTACCACTAAAGTACTGGGAATACCTCATGGTGAAAGAAGTGCTAAATAAGATGGGAGAGTTCTAAGGTACACAGTTATTATGAACCTAAACATCTGGAGTGAAACAAACGAATGTTGAAGACAGTGTACCAAAGAATTAAGTTATGTAGCCT…
#inter	1.37925	2.11523	1.26009	TRINITY_DN36448_c0_g1_i2	GO:0003755;	A0A453RM76 AEGTS Peptidylprolyl isomerase ;A0A3B6TIS2 WHEAT Peptidylprolyl isomerase ;A0A446XDB0 TRITD Peptidylprolyl isomerase ;A0A3B6RIA1 WHEAT Peptidylprolyl isomerase ;A0A453RLR0 AEGTS Peptidylprolyl isomerase ;A0A446XDE8 TRITD Peptidylprolyl isomerase ;A0A453RM61 AEGTS Peptidylprolyl isomerase ;A0A446YCX7 TRITD Peptidylprolyl isomerase ;A0A3B6SI17 WHEAT Peptidylprolyl isomerase ;A0A446YCU6 T…	GGAACAAAGGTAGTATTTTATAGATTTTAAAGCAACATTGTTTCACTGTTATAGTTGCCTATATATTTATCGGATATTTGAAGTTAAGCACGGTGACAAATAGCACGCAAGCTGTCGACGGAGGGTAATCACAAATTCACAACACAGGTTCATACTGAACTGAAGGGCAGCTATTGTCCAGAAAGAACACACTATCATGTGTAAGGTCCAAATATGCAAATTCTTAACAACCATTAATCGCCTTACAACCTAAAAAAAAGAAATTTCTCTTTAGTTTTTTTTAGCCAGCCACTCCTAGCACATGTGTGCACCATGGATTTAGACCAGCCCACAGAACGAGCAGACAAGCCGGGTCCTTCCTCAAGTTGAGACTCCTATTCTTCCTTCAGTACCGCTCCA…
#inter	6.15136	5.67239	4.78627	TRINITY_DN36504_c0_g3_i1	GO:0043531;	A0A3B6DMF6 WHEAT Uncharacterized protein ;A0A453DM26 AEGTS Uncharacterized protein ;A0A453DM06 AEGTS NB-ARC domain-containing protein ;	ATCTACACGTTCAGAGTTCTACAGTCCGACGATCGGAAGGGACTGAAATGATGAAACCTCGGAGTCAGCTGGCCAATGGATGGGACTGGTGATTTGGATGCTGCTAAAAATGGTTTCAGCTAGAGATAATTGGTACAGAGTTTGCGTCAGCTATTCTGTTTGTTCTCCGGGCTATGGATTTAAAGTTGGATTTAAGGTTGATAAATGGTGTACCAAGACCCGCATCGACCCGGAGCTCATCG
#inter	5.81629	4.79868	3.59061	TRINITY_DN36508_c0_g2_i1	NA	NA	ATTGCGTTTCATTATCCTTTTTTAATGTGGCAAAGCTAATTTCGTTCTTCATTTTTGAATTTGCTCTGTTACCTTGATCTAGCAGTATTAGCTCCAGTATTAATTTGTAGTTCTGGTAAGTTCATTATGGTATAGCCTCCGTTGTCATTCAAATACCAAATACAGTATAGAAGAAAAACCCAGCTGGTCAGCTACGATCTTGTGATCGTACTCCGAAGATAGTGAATCCGATACGCAGATCTGTAGCCTTCGTTATATAATTGATCTTATTAGCTGACTACAACCATCAGACTAAATTAACACGATAAGTTGGAATTTCGTCCATCGTCGACGATG
#inter	4.33437	3.40135	4.66212	TRINITY_DN36601_c0_g1_i1	GO:0016758;	A0A3L6S948 PANMI Pentatricopeptide repeat-containing protein ;A0A0D9V491 9ORYZ Glycosyltransferase ;	TTTTAATGATACGGCGACCACCGAGATCTACACGTTCAGAGTTCTACAGTCCGACGATCAACGAAACTAATTGAGTTAGGTTAGCCAAGTAGTTGGCTTCAAGATATGAAATATTACGATACATATCTCTGAACCACGAGAGCAGTGCGTGCTGTAAACAAGATTGAATGTATATAAGTGCAAAAGGAAAAAAAAGATCGACTGCATATTGTACAGGGTATTGCTACATAGTTCGCTATATTTGACATGTTGTACTCTCTCCAGTCTCTTTTAATTGACT
#inter	4.59016	6.36012	6.31068	TRINITY_DN36934_c0_g1_i3	GO:0004672;GO:0004674;GO:0005524;GO:0005737;GO:0016021;GO:0023014;GO:0032147;	A0A3B6GXL7 WHEAT Protein kinase domain-containing protein ;A0A453FA53 AEGTS Protein kinase domain-containing protein ;A0A287LEH0 HORVV Protein kinase domain-containing protein ;A0A287LEI5 HORVV Protein kinase domain-containing protein ;A0A446NL65 TRITD Protein kinase domain-containing protein ;A0A3B6EH93 WHEAT Protein kinase domain-containing protein ;A0A0E0JMV8 ORYPU Protein kinase domain-contai…	GAGCTCTTTCTGCTGCTCAGCTAACCGAGCAGCCGTTGATCCTACTGTAGGCACACGGTCAGCATCCTCCACGTATTTTTTTTTTTTTTTTTTTTTTTTTTTTTTTTTTTTTTTTTTTCTGTTATTTCACTTTCATCACAAAAGGTACTGACAGCAAATACAGGTGGGAGACCCGAACAGAGCTCTTTCTGCTGCTCAGCTAACCGAGCAGCCGTTGATCCTACTGTAGGCACACGGTCAGCATCCTCCACGTATGCATCGAGGAAATCGACCGCTGTTTCCAGGCATTCTTCAGCCGTAGCGCAATCGTCCTCGCCGGCGGCCTTGTCCGCGGCGTCGTCGATGGATTCAGGGATCTCATTGAGCACGTCGATCCAGCCTTCATCCGAGTTCCAATCC…
#inter	6.0042	5.72098	9.91451	TRINITY_DN36943_c1_g1_i1	NA	NA	AACGAAGGTACGCCCAATTAGGGATTGAATTCTCTTAGAATTCAATCAAAAGAGCATAACGTCTTAGCTAAATGTCTGACATAGCGTCTGATCCCGGTGAATTGGGTTAGTTAACCGCACCCTTTGGTGAAGAAGGGGGTATTCCTAGGCACTAGTTATTTTCTTATGTGTAGACTTCGACCTTACAAAGTATGAGTCCGTGCCTTCCTAAGTTGGTCCTTAATTTCCAATGAAGTTTTGATTTTCTCGAGGGACGTAGCAAACTGTTTGGTTGGCTCCGAGCATTCTAAAAATAGAGTCCTGCCTGGACAATGTTGATAACGGGAAATCTCTAACCTCCGTGGTGGGTGTGAAGAAGGGTACAGCTAGAAAGCGAGAGAATATCTTTATGGATATGAG…
#inter	2.67213	7.3011	8.42987	TRINITY_DN36944_c0_g1_i1	GO:0005615;	A0A446RUJ3 TRITD SERPIN domain-containing protein ;A0A3B6IP10 WHEAT SERPIN domain-containing protein ;A0A453HE82 AEGTS SERPIN domain-containing protein ;A0A446R637 TRITD SERPIN domain-containing protein ;A0A3B6HV13 WHEAT SERPIN domain-containing protein ;M8C135 AEGTA Serpin-ZX ;A0A446SGB1 TRITD SERPIN domain-containing protein ;A0A3B6IW46 WHEAT SERPIN domain-containing protein ;M8BT64 AEGTA Serpi…	TTTTTTTTTCAAGCAGAAGACGGCATACGAGATGATCTGGTGACTGGAGTTCAGACGTGTGCTCTTCCGATCTAAACAGAGTTACATAAGGAAGCCTCAGTTTTGAAACTGAAAAAAAGTTACTCCATAATTTATTCGAGAGGCCATAATATCACACAGTAAAAGCCTTGCGATTCAGAGCAGATGCACTATGCAGCAAGTAGAGGATTGACGACGTGACCAATAAACAGCACCACACCAGTCAAGTCTTCTCTGATCATAAAAAGGAAAGGGTGATCCGCGACAAAATCCATCTTCATTGGCGGTAGTGACATGAGCATAATCGTTACCGCAGTCGCAGCAGCAGCCTCTGTTCCTTCTTCATTCACTTCGACAAATGACTTATGGAAAACAGATGAG…
#inter	3.81198	8.71511	8.32391	TRINITY_DN3698_c0_g1_i1	NA	NA	ACAGTCCGACGATCATTGATGGTGGTACTAGTGAAGTAGATAGCAACAGTGCTGGCTCGTTGGAAGATTGTTTACTTTGTGACATTTAGTGTGTCAATTTGCGGCAATAGTGTTTAGTGCCAATTTGTGGCAATCAGAGCTACATTTTACTTGAGAGGTCAAGCAGCAGCATATCGATCTCTGATTCTCTGAAGTTTTTGCTCCTTTTCTCATGTATATATTGGTGTGTCAATACTAGCTGCCAATAATTG
#inter	3.78604	4.78203	4.82727	TRINITY_DN37038_c0_g1_i1	GO:0004499;GO:0004601;GO:0005576;GO:0006979;GO:0009505;GO:0009506;GO:0009851;GO:0020037;GO:0042744;GO:0046872;GO:0050660;GO:0050661;GO:0103075;GO:2000280;	A0A5J9VAP1 9POAL Uncharacterized protein (Fragment) ;J3L2B4 ORYBR Flavin-containing monooxygenase ;A0A446XVF2 TRITD Peroxidase ;A0A3B6RQL7 WHEAT Peroxidase ;M7YWK9 TRIUA Peroxidase ;A0A446XV31 TRITD Peroxidase ;A0A446YUS6 TRITD Peroxidase ;A0A446XVF1 TRITD Peroxidase ;M0XLI1 HORVV Peroxidase ;A0A453SZF8 AEGTS Peroxidase ;	GCTCAAGCTCCAACAAATCCAATTGGAGATCTGCTCCTTTGTGGACCTCGAAAGTGGACTGCCGTCGGCAGCGCCATCGACGTTGGGGCTTGTCGGCCGGGGAAATCCCGTCACCTCTCAGAGCTTGGCTCCCCTCCTTCCAACCGAAGCCATCGGGAAAGAAAGACGAAGCCACAACCATCACGTCCACGTCCCTGCTCCAGGGAAGCAGCCCTCCAGATGAGGTCAGCGCACGACGCCGACCACCTCCAGCACAAATCTCACCTGGATCCCGAGCGGCAGTGGAGTCACGCCACCACAGGAGCAGCAATCCAGCGAGAACAAAAGACCTCCGCGACTTTGCCGTAGCTGCAACGACGCCGCCGCCAGGTAGACGAGCTCGCACGCCTGGACACGGAA…
#inter	6.37485	8.47749	6.97294	TRINITY_DN37180_c0_g1_i1	NA	Q7XQU4 ORYSJ ;	TACCACAGGACGTATGAAAAAGATCGATCATCCAATCATGTACAACATCTCATACGAAAAATACGGCGGGAAATGCTCTCGACTACATCTGGACATTCGACATTTTTCATTGCTTGCATCCGAACATCCGAGAAGCAGTGGAGCTATGCATACGAACGGAGGGAGCACTGTAAGTAAATCAACACTTGGAACGACTATGCCGGTGGTTCATGAGCCACTCAACCTTGATGATTGACATGAAATAAATACTTTATACTAGTGTACTCCATCACGGGGATATATCCGGAGACCACATAGATTAGTGACGCCTATCTCTCTCTGATCGTCGGACTG
#inter	4.8429	4.2953	7.45321	TRINITY_DN37208_c0_g2_i1	NA	NA	CGACCACCGAGATCTACACGTTCAGAGTTCTACAGTCCGACGATCAAAATGATCCTAGCCGTTGGATTTGCATCGTGACTTATGCTGGCGAGTAGTTGCGAGTGGGTTTCGACCAAGAGTCGCTCCACCAGAATTGCGCAGACATCGACACACAAGTACCCTTTGATAACTGAAAACAGCTCATGCACTTAGAGCGGCATCGTCCTGATGAAAGCTATTGATCAACCTGAACTTTCACTTCCCGAAGCACCCAATCAAGGTTGAAGCTAGCTTACAGAAACAATCACTTAGGCTGACGATGAGAAGTGTGGTTGAGCCCCATGGCGAGTAAGATGTTTTCCAATCCATGGGAAATGAAAGACATAGATAGCGAGCGGGCTACCCACTCTAAACCCACGC…
#inter	3.85079	3.50342	8.12356	TRINITY_DN37313_c0_g1_i1	GO:0003676;GO:0004386;GO:0005524;GO:0006310;GO:0042631;	J3LZ26 ORYBR Uncharacterized protein ;	CTTTTCTTATCAGACAAAAAGCTAAACTTTTCTACAACTTGCTTTACAAAAACAACACGGAAAGAACCCAACGACAACATCGGTCACATCGCCAAAGTTTCAAATTAAGGACGCCGAAGTAGAGAGAAAGAACTGTTCCTTGCCTAGACGAGCGTGCACAAACATCCATTTCGGCGGTCTGGGAGAAAAATTCAATAAACAAATCAAATATACGCAACACCACACGTACAGTACATACGGGGTATGATTGTACGTTGCACGTACGTATGCGTATCTAAAGCCTAACTCAACAGCTCTCGTACACTCGCACGGTTTACACGTTCAAACAGGCGCCGCGCCTCGATCAACTCCGCTCTAGACCCCGGCGCGGCGTACTCCACGCGCCCAGCGGCGACGGCG…
#inter	5.03604	4.34271	6.19856	TRINITY_DN37473_c0_g1_i2	NA	NA	CGTGTAGTAAGGAGAAAGATGTTTTTCCATCAATCAAAGTAGACTCGTCACTGCAAATAAGCAAGAAAGAAGTTTATCGAATCAATTTATCAACTCAACAAGTAGTAGAAGCAAACCCGGGCAAGGGATAGTAAGCAGTTTCGTTTATCACTTCTCTAGCTAGTGAAGCTTTTCCTGCAATAAAAGAAGGAAGAATTCACTTCAGAATATGCATTGAAAACGTATATGTTGCATCTAGCTTCTGGCGCTTTTTCTTACTGTAAGAACTGGAAAGCTAGGTGCTGAAGCAGAAGTGTTGAAGTTTATCAATTAGTGTATAATATAGTACTTCCAGAAGTGTAGTACCAAGCAGTTTCGTTCAGAATAATACCTTCAATTCAAAGTAGACAGCTGAAGCAA…
#inter	3.82022	3.22116	4.53459	TRINITY_DN37481_c0_g1_i1	GO:0004721;GO:0005794;GO:0016021;GO:0016757;GO:0051753;	N1R4V1 AEGTA Serine/threonine-protein phosphatase ;A0A1D5UY78 WHEAT Reverse transcriptase domain-containing protein ;A0A453JTB0 AEGTS Reverse transcriptase domain-containing protein ;A3A6Q7 ORYSJ Reverse transcriptase domain-containing protein ;A0A1D6Q3X8 MAIZE Reverse transcriptase domain-containing protein ;A0A453RLD7 AEGTS Reverse transcriptase domain-containing protein ;A0A453RLJ3 AEGTS Rever…	CAGACGTGTGCTCTTCCGATCTTGTATAATAAGTGAATTATACAAATAAGTTTACAGGTAATACTAAAATAAAATTTTAACAAAAACAAGCACTCAAAGTTCTTAAGCTTGGTGAGTCACTCCACTGACAGTAGATTCCAGCTATTTCTCTACTCATGTGTGGCTCCAGTGAAATCTATGACTTTAGTTGTACTGGCACTCCGACCTCTCCCATGCTATTCTTGGCTTGCATGGAGGTTCTGACAGCTGCAGTCACAGAGGCAGCGCATCGACAGATTTTCGAGAATCTTGCAGGTATCTCGCCCTTGCAAAGAATCTCTGTGTATGCTGATGATGTAGTGGTTTTCGTTAAACCCCTGGAGCATGAGCTAAGGGCAATCAAGCAGATATTCAGAATCT…
#inter	5.62459	6.08667	7.96179	TRINITY_DN37566_c0_g3_i1	GO:0003676;GO:0003677;GO:0004190;GO:0007166;GO:0008270;GO:0016491;	Q2QU11 ORYSJ Retrotransposon protein, putative, Ty3-gypsy subclass, expressed ;A0A0A9D208 ARUDO Similar to EBS1 (EMS-MUTAGENIZED BRI1 SUPPRESSOR 1) ;C5WUG8 SORBI SWIRM domain-containing protein ;	ATTGCTCATAGTAGTGGCCACAAGTTTTTTTTTCCTACAATGTTGACTATATAACTTCTTAAAAGAGACAGTGGTAGTACTTTATATCTTCCGGCTTTGGACGGAAGAGTGACAGTCATAGATGTCTAGACCTGGTGTGAACGTCTTGGACTCCAAGTCGACGACTTTGCCTAGATAGACATGCTGAAACTTCCTTGTAGTTTCCTGCGTACTTCTTTATTGTCAAAAGCAGTTGCTTTCTGAATTTGTTTTTGTACACGGGCTCTAAAGAAATCGTCTCTCTGCTCCAATCAGAAAACTATTAACATGGAAATACAACAAGTCTACAGGGTTTAATGGAGCGTTAGTTGAGCAAATTGCAGTATCATTTTTATGG
#inter	5.72216	7.56446	4.2795	TRINITY_DN3757_c0_g1_i1	NA	A0A0Q3GJA8 BRADI Uncharacterized protein ;I1NUP9 ORYGL Uncharacterized protein ;A0A0D3EXW9 9ORYZ Uncharacterized protein ;Q5JLB3 ORYSJ Uncharacterized protein ;A0A0P0VC42 ORYSJ Os01g0918400 protein ;A0A0E0CC80 9ORYZ Uncharacterized protein ;A0A0E0JSU4 ORYPU Uncharacterized protein ;A0A0D9YJ83 9ORYZ Uncharacterized protein ;A0A0E0N6U2 ORYRU Uncharacterized protein ;A3A0Y5 ORYSJ Uncharacterized pro…	GAGGCGGACGGTGGCCGGGTCCAGACCCAGCGCGCGGCCCACCTGCGCGAGGTCCACCCCGTCGCCCCCCTCCACCTCGACGATCGCCACCGCGGCCTCCTCGTCGGAGGCGGCGTCGGGCTGCGGCGAAGTATCAGACCGGCGCAGGTACACGGTCTGAGGTGGCGGGGGAGGAAGCATCGGCGGCGATTTCTCTTGGATGCTCGCGCTGATCGGAGAGAGAGAGGGAGCGGGACAATG
#inter	3.27536	9.88558	6.49609	TRINITY_DN37605_c0_g1_i1	GO:0009512;GO:0009535;GO:0009536;GO:0015979;GO:0016021;GO:0017004;GO:0045158;	A0A1B6Q3T2 SORBI Uncharacterized protein ;A0A2D3HJV8 9POAL Cytochrome b6-f complex subunit 8 ;A0A1B1Q630 9POAL Cytochrome b6-f complex subunit 8 ;A0A172GFV6 ORYMI Cytochrome b6-f complex subunit 8 ;A0A4D6G106 9POAL Cytochrome b6-f complex subunit 8 ;H6SZ68 ELECO Cytochrome b6/f complex subunit VIII (Fragment) ;A0A4D6FYT5 9POAL Cytochrome b6-f complex subunit 8 ;A0A4D6G158 9POAL Cytochrome b6-f co…	AGTGGATTCGTTGAATTGGTTCATCAATAGCCTTAAGTCAGAATCCTCTTTTGACTCTGCGCCATTGATTCCACTATGATTATTTGAAATCCAATATTATTGCCTTTTTATTTTAGGAGACATAATTCACATGGATATAATAGTCAGTCTCGCTTGGGCTGCTTTAATGGTAATCTTTACATTTTCCCTTTCACTCGTAGTATGGGGAAGGAGTGGACTCTAGGGATACTACTTACTAATTGATTGAGTAATCGATTTTAGCATCTTTTGAATTAATTGATCGTTTTGCGAAGCTTTATTTAAATCAAGCTTGTCTCTCTTTCCAAATTGGACATAGTGGAATACAGTAAAAAATAAGAATTCAAATATTGAATAATAACCATTCGATCAAACAATGAA…
#inter	7.12223	5.95842	5.84018	TRINITY_DN37766_c0_g1_i1	NA	J3NFA8 ORYBR Uncharacterized protein ;	GGTATCTAATGAGGCGAAGATACACGTTCTTAGTGTATAGATACATTTAAATTTAGATACATTCCCTACATGATAATACCTTAATGCAAAGAACGTACTGCAATACAACTTTTCCCCCCGGCAGGTACTAAACAGAGCCACAACATTGAACTATTCTAAGATTAATCCAAACTGATCGTCGGACTGTAGAACTCTGAACGTGTAGATCTCGG
#inter	6.93906	9.20476	8.39129	TRINITY_DN37897_c0_g1_i2	GO:0000287;GO:0004610;GO:0005975;GO:0006048;GO:0016868;	A0A446Y845 TRITD Uncharacterized protein ;A0A287W5B1 HORVV Phosphoacetylglucosamine mutase ;F2E755 HORVV Phosphoacetylglucosamine mutase ;A0A446Y858 TRITD Phosphoacetylglucosamine mutase ;A0A3B6SGM7 WHEAT Phosphoacetylglucosamine mutase ;A0A446Y800 TRITD Uncharacterized protein ;A0A446Y837 TRITD Phosphoacetylglucosamine mutase ;M0Y459 HORVV Phosphoacetylglucosamine mutase ;A0A287W5I4 HORVV Phosph…	ATGATACGGCGACCACCGAGATCTACACGTTCAGAGTTCTACAGTCCGACGATCCGTAGTGGCCACCTGAGTGCTCAAGTAAACATCAGGCTTCGTAGATGGATCAAAAATGGGGGCTCAACCCGGCTTTCTTTTTGACCGAGAGTAGTTCGGGAACAAGGATAAAGATAAGGAAAGGATTCTTAGCCGAGTAGGCACGCGCATATCCATATCTACCATATTCTTTACAAATCACTCCCCAGAATTGGTTTAATAAAAGAAAGAAATACAGGTTTGGATTAGATATCTTCGGAAGCCGCTTTATCCTTATTATTGGATAAAATACCCGTGGTTCACCCGTAAAATAGGTTTAGTTTAGCTACATTCGCGAAGAAAACATGTATGTTAATATGCACCGGC…
#inter	3.29165	6.91739	3.43432	TRINITY_DN37912_c0_g2_i1	NA	NA	CATCTCACTGGGATATGCCAAGGGCGTATGGGGCAAGTGAAGTACTGAGCAGAGTGGTTGCAGCTACAAGAACGTCAGGTGGATAGTCTCCAGAAGAATTGCGGATGGTGTGGAAGACAATGCCGTACATGTCCAGTTTAAACAAACGAGCACACTATGTTGAAACTTCTTGGTGATACAGTTATGTGAAATTGTACCGAAAACCAAATTGGACTTACTATTTAGCAGATATATTCTAAGTTGCAATGTATTTCAATGAGTGCAGTACTAAACTCAAATTTAACAATACATCTACAGCTTATTCAGTAAAAGAACATCTACAAAATTGCCCGAGCTTCCAGTCCAATGCAGAATTTGGGGATGCACAACCTGAATCATGGAGAAGTCACAAAAGCATTT…
#inter	4.01922	2.90669	6.79147	TRINITY_DN38008_c0_g2_i1	GO:0016021;	A0A287JGD7 HORVV Uncharacterized protein ;A0A453D6Q3 AEGTS Uncharacterized protein ;A0A3B6DL77 WHEAT Uncharacterized protein ;F2E673 HORVV Predicted protein ;A0A287JGK5 HORVV Uncharacterized protein ;A0A3B6CEM9 WHEAT Uncharacterized protein ;A0A446LJA6 TRITD Uncharacterized protein ;A0A3B6B6S7 WHEAT Uncharacterized protein ;M7ZX00 TRIUA Uncharacterized protein ;A0A446MT85 TRITD Uncharacterized pr…	GCTAGCGCTAGCGCTAGCGCCGCCGTCCCCCGCGTAGACATCGGCCGCAGGCCCAGCGGACCAGTGAGAGCCGCTGTGACGCCCATCGCTACGCCTAGGATTCTTCCCGGCGGAATTCTTCTTGTGGCCAGCGCAGCCAAACACGGCGATGGTCACGATCGCAACTGCGGCCACAAAACCGAGAGCTAGACTCACGACGCTGCCGGGCACATAGTGCACGGAACCGGCGGTGAGACCCTTGGCCTCAGCGAGACTCAGCGCCCTGACCATCGTAGGTGCACGATCGAACTTGGCAATTGATTCAGATCGTCGGACTGTAGA
#inter	3.49081	6.27686	9.07537	TRINITY_DN38076_c0_g1_i2	NA	A0A287E8M4 HORVV Uncharacterized protein ;A0A287NL67 HORVV Uncharacterized protein ;A0A453CF21 AEGTS Uncharacterized protein ;B8A153 MAIZE Uncharacterized protein ;A0A287NLE7 HORVV Uncharacterized protein ;C6JSC5 SORBI Uncharacterized protein ;A0A287HS34 HORVV Uncharacterized protein ;T1L6P7 TRIUA Uncharacterized protein ;M8AH53 TRIUA Uncharacterized protein ;A0A287QGA0 HORVV Uncharacterized prot…	TTTCGCTGACTGACCAAGGTAATTAATTCCTTCCATTGGCCAGGCGGGTAAGCAAGGAGACGACGTTCTCATTAAAAAAAATGAAATATGCCATGCCGAATTCAAAAACAACTCCTTCAACTCCGTCGTTTACCGACATCCTCTCGGCTATCATACATCCTCCGCTTATCTCTCTTAGGCATAGGCATCTCAACACATTCCTCCTTCCGAGTTGCTTGTCCGAACTTGGCTCTTTAGTAAAACGAAGGAGCTGCTAAGCTATTATTAGGTATCAATTTAGGAGCCTTTTGTCATTTCCAACTACATTATTGTGAGCATTCGGAACCCGTTCCTACGCGGTCATCAAATTGGCTGGCTTTGGACCCTCGATCGCAGCAATGAACTCAGCGTCCCACTTAA…
#inter	5.24328	8.37946	4.26023	TRINITY_DN38260_c0_g1_i1	GO:0004497;GO:0005506;GO:0016021;GO:0016705;GO:0020037;	A0A0E0D2S0 9ORYZ Uncharacterized protein ;A0A5J9TBX3 9POAL Uncharacterized protein (Fragment) ;A0A0E0B8G0 9ORYZ Uncharacterized protein ;	ACGACATGCGAACTATAAAGACTAATGGCTGATGAGGTGATATAGGAGAGTTAAGTCACCTTGACAAGGAGTCTTGATGGAAGTGAGCTCTCTCTTGACCAGTTCTAGAAATATGCTCCTTCTAGGCTACTCATGATAATTGCACATAACATGGAAGTTTTGATTTTACGACAGTAAATGAACAGACACATTAAGGAAATATATCATGTGTGTGTTTTAACTCTTAGATCCATCTCAGAGTCGGGAAGCTTTGCTAGAAGCATATACAGACTAGCGGTCTGAAGTGCAACTCCACTTTGAGCGCGACTCGGTTCAGAGCACAACTTGGGCACAAACTGTGACTCGGAACCTTAAAAGGATTTGGGGTCGCACACCTAAGAGGATGGGACCAGGCGGAGA…
#inter	5.43812	4.51495	4.34685	TRINITY_DN38326_c0_g1_i1	GO:0000727;GO:0003677;GO:0003678;GO:0003682;GO:0003688;GO:0003697;GO:0004674;GO:0005524;GO:0005656;GO:0006270;GO:0016021;GO:0031261;GO:0031298;GO:0031938;GO:0043138;GO:1900087;GO:1902977;	K4AL66 SETIT Uncharacterized protein ;A0A368SWU2 SETIT Uncharacterized protein ;A0A0E0FUX0 ORYNI Uncharacterized protein ;J3MWR7 ORYBR Protein kinase domain-containing protein ;A0A453BHA9 AEGTS Uncharacterized protein ;A0A453BH95 AEGTS Uncharacterized protein ;A0A453BHB9 AEGTS Uncharacterized protein ;A0A453BHC4 AEGTS Uncharacterized protein ;A0A453BHC8 AEGTS Uncharacterized protein ;A0A453BHF0 A…	GAGGTGGTTCGATGCGCCGGCCGCCGTTGTGAGGGCTGGTGGTGACGCTGCGTGCGGGTTGTCGGTCGTGAGCGACGGTTCTGTGAAGATCGACGGCCATGTGGCGGACCCGGAGTCAGATGCTGCAAAGGGCGGGACGGCGCTGCCGTGACGAGCGACCATGTTGTGGCGAGCCTTGAGTCGGATGCTACCGACGATGGCGGGCGCTGCTACCGACGACGGTGGTCGTTGCTACAACCGGCGATGGGCGCTACTAGCGACGGCGGTGTCCTCCGCTGCAACCGGCGGTGGGCGCAACATCCAGCGACCACTGCTATAGCCGGTGGTGGCACTGCTACGTCTGGTGGCGGCGCTGCTACGACCGGCTGTGGCCGCGGCTACCGACAGCGGTGGTCGGTG…
#inter	3.97703	3.99192	4.27328	TRINITY_DN38329_c0_g1_i1	NA	A0A0A9A9E9 ARUDO Uncharacterized protein ;	TCTTCGGTACGTACGGGCATCCCCTCCTTTCCCTTTCCTTGGACTCTCGCTGCTTATGATGATGATCTGTTAGGCTTGTACCTGTTGATTGATTGGCCGTCACCAAGGAAGGCACCATCGTTCCTGTTAGTTTTCTCGGTGTAGAGATGCGCCTCCTCGGGTTTCCGTGGGGTTTTTTCATCTGTTCTAGTACTTGTAGACGGGTAGTTTGCTCTGTTTTTGCTATGTGCACAACGTGGTTAGGTTGGATTACATCTAGTCTACTATGAAAGTCGAGTGCTGCTTTTATCGAATGTTCATCTAATCCCCTGTTTATAAGATTTGCTGTCTATTGTTTGCTCTGATATGCCTGCCTATTCTCTGTTCACGCAGTTAAATAATTTGTTCAGTAGGAACTGA…
#inter	3.34927	4.50167	8.97692	TRINITY_DN38413_c0_g1_i1	GO:0008375;GO:0016020;	A0A453JFF1 AEGTS Uncharacterized protein ;A0A446TSU8 TRITD Uncharacterized protein ;M7YI45 TRIUA Uncharacterized protein ;A0A287Q6J2 HORVV Uncharacterized protein ;A0A446TST1 TRITD Uncharacterized protein ;A0A3B6LEV5 WHEAT Uncharacterized protein ;A0A287RWR1 HORVV Uncharacterized protein ;A0A287Q6V8 HORVV Uncharacterized protein ;A0A3B6FZI9 WHEAT Uncharacterized protein ;A0A287RWQ5 HORVV Uncharac…	TTTGAGACGGACCGCCGCCTCGCCCTCTTCGTGGTCGCCGATGGCCGGTACTACCCGAGGTTTCGGGAGGTGTGCCGGCCACCCTGCTACGTGGACGAGCACTACCTCCCCACTGTGCTCACCATCGAAGCGCCCATGGGCATCGCCAATCGGAGCGTCACGTGGGTCGACTGGTCTCGTGGGGGCTCGCACCCGGCCATGTTCGGCGCCGACGATGTGAGCAAGGACTTTTTGGAGAGGCTGGCGGGGAAGAAGGACAAGGA
#inter	7.99545	5.33319	3.86389	TRINITY_DN38798_c0_g1_i1	GO:0016021;	A0A2K2CNK5 BRADI Uncharacterized protein ;A0A2K2D0W5 BRADI Uncharacterized protein ;A0A2K2CF44 BRADI Uncharacterized protein ;A0A2K2CF61 BRADI Uncharacterized protein ;A0A0Q3HN49 BRADI Uncharacterized protein ;A0A2K2D9Y4 2 domain-containing protein ;A0A1W0W1Z0 SORBI Uncharacterized protein ;F2E455 HORVV Predicted protein (Fragment) ;A0A453GX90 AEGTS Uncharacterized protein ;A0A453GYC5 AEGTS Uncha…	AATGCCACCGGTACCACTTTGAGCTTCGTTACCTATAAGGATTGGCATGGCCATATCTATAAGAAACACTTTTTGTATGCATACTATGCAGTGCTTTGCAGTTGCTTTTCTCTGACAGTCCACTCTTCTATGGCTATGCAGATGTCATTGGTATGGTGACTGGTATTATGCCCATTGTCAACATTGGTGCTAAAGGTCGTCCAACGCCTAAGAGAACTTGATGACTCAGTGATACAAGGAAGACAATCATAAAGGATATTTGGAGCGAGAACAGTGAAGCTCTCAAAGTTGTAGATCAATACTGTAGAATTTAATGCCAAAGTGGCCCTGGTTGCAGGTTGCACATGGATTAGGCTGTTTGTTTATGCACCAGACTTTTGTCCTCTTAGTGTCATCACG…
#inter	1.78479	1.35767	1.20454	TRINITY_DN38875_c0_g2_i1	GO:0003676;GO:0003723;GO:0046872;	A0A0A9S089 ARUDO RNA-binding protein, putative ;A0A0A9DSF0 ARUDO RNA-binding protein, putative ;A0A0D9VCL9 9ORYZ Uncharacterized protein ;A0A5J9VB51 9POAL Uncharacterized protein ;A0A453G4Z2 AEGTS G-patch domain-containing protein ;Q6H4V9 ORYSJ Putative RNA-binding protein 10 ;A0A453G4Q3 AEGTS Uncharacterized protein ;A0A453G4R2 AEGTS Uncharacterized protein ;A0A453G514 AEGTS Uncharacterized prot…	CCGTAGATCACAAGCTTCAGATTCTTTGTGGTCAAACCAGAAAAAACACGAGGCAGAATAAGGTACTTTGTGCTAAAAAAATTGCTCAAACAATTAAAGTAAAACTGCGGGTGCAACACACAGAGAAGTCTCAAGGTCTCTAACACACACTAGCTAGATTTATGCACAACCTTTTAGCTCCAATAGAACGAGTAGCCCAACTAAAATTACAAGACAAAAACAATTAAGACATCTCCCTGAATCTTGCAATGGCCTTCTTCTGGATTATGGTTTTATAACTATCACCAGCTTGA
#inter	6.35126	5.95592	4.97989	TRINITY_DN38891_c0_g2_i1	NA	NA	CCTTTTGAACTGTACTTGCTCATCTACCATCTATTGTTGAATTTTCACATGTGTGTTGATCAGTTGCAGCTACCATAGAAGACAAATGACGAGCCTCAGAAAGCAGGCACATGACTTGAGCGTTCTGTGAATGCAATGTCCTTGCCATGCCGGATAACAGTTCAATGGAGAGTGTTATGTTCGTAATTCACTGGCCTTCTAATTACTGCTAATTTCCACTTAAGGCAAGGAGAGCCTAGACACTATGAACTGTGATAGAAGTTTCAGTATGTGTCTCTGAAATATCCAATATAGTAAAGCCTCTACCAAAATAATATCTAAAGTTAAAATATTTCGCATCTGAAGCATGCTTGTAATGATAAACTTTATGAATTAAGGGTTTTAGTTTCCTATTCGGTC…
#inter	5.53297	3.20509	4.5458	TRINITY_DN39092_c0_g2_i1	GO:0004721;GO:0004722;GO:0005634;GO:0005737;GO:0046872;	A0A446PDV3 TRITD Serine/threonine-protein phosphatase ;A0A3B6FKT3 WHEAT Serine/threonine-protein phosphatase ;A0A077RQ69 WHEAT Serine/threonine-protein phosphatase ;A0A446PEL3 TRITD Serine/threonine-protein phosphatase ;A0A446PE72 TRITD Serine/threonine-protein phosphatase ;A0A3B6FGZ3 WHEAT Serine/threonine-protein phosphatase ;A0A077RWH5 WHEAT Serine/threonine-protein phosphatase ;A0A446PE78 TRI…	TTTTTTTTTTTAATGATACGGCGACCACCGAGATCTACACGTTCAGAGTTCTACAGTCCGACGATCCATCAACTGCTCCTACGGCTTCCTGGACGAGTGCAAGAAACGAGGCCTGGGCCACAAGCTCTGGAATATCATCAACGGCTGCTTTGGCTACCTACCGCTGGCGGCGCTCGTCGGGAAGAAGATATTCTGCGTGCACGGCGGCCTGTCGCCGGAGCTGGAGAGCATGGACCAGATATGCGGAGTCAAGCGCCCACTGCCGCAAGTCCCCACCGAGGGCCTCGTGTGCGACCTTCTCTGGTCGGACCCAGACGCCGCCGACGAGTGGGGCTGGGGCGAATCCAAGAGGGATAGGTCGCACACCTTCGGGTCCGAGGTGGTGGCCGAGTTCGTGGA…
#inter	2.34859	5.00942	5.62274	TRINITY_DN39131_c0_g2_i1	GO:0003677;GO:0004930;GO:0005634;GO:0015276;GO:0016021;	A0A3L6TSM9 PANMI AT-rich interactive domain-containing protein 1-like ;A0A3B6MTE8 WHEAT Glutamate receptor ;A0A0A9H2D6 ARUDO F-box domain-containing protein ;A0A0Q3JRT3 BRADI Uncharacterized protein ;	GAGATCTACACGTTCAGAGTTCTACAGTCCGACGATCAGTTCAAGGAGCACCTCAGGGGCAAGTCCGGCCTGTCGGAGGACTGAAGCAAGTTGAGTTGGGTTACTTGACTGTGTCCGCTGATGAATGCTCGAGCTAGCTAGTATTGAGGTGAGAAGATGTATAACTACCTAGGTGTTGAGTTGTGGTTACCGGCCGTGAAGGAATCCGGTGCATGCTATGACGGATGATGCTGATAGTTGGTAGTATGCTGCCTACCTTATGTATGGGCGGCACCACACGGCACCAATCACATGCGTGTAACCTGAATAAGTTACTGTACAACAGTATTCATGAACATTTGAATCTTGCATGTCTAATATATGTTATGTATGGTGTGGTATGTGACTTA
#inter	2.83719	3.07532	2.23867	TRINITY_DN39161_c0_g1_i1	GO:0016021;	F2E0X9 HORVV Predicted protein ;A0A446IYQ1 TRITD RING-type domain-containing protein ;M7ZUE0 TRIUA NEP1-interacting protein 1 ;A0A3B5ZVV8 WHEAT RING-type domain-containing protein ;A0A3B5YYI8 WHEAT RING-type domain-containing protein ;A0A287FKZ5 HORVV RING-type domain-containing protein ;A0A287FKZ9 HORVV RING-type domain-containing protein ;A0A452YSQ2 AEGTS RING-type domain-containing protein ;A0…	GAAGACGGCATACGAGATCGTGATGTGACTGGAGTTCAGACGTGTGCTCTTCCGATCTGCCCACCGTGGCTCGACAGCTCCTGATGACGACCCTAGCAGCTAACATGCCGCCACATGCGGCAGCGGCAAGCTCTGCCGCCAGCTGCTACGGCGGCATCTTCCACGTGTCGCCTAGGGGGCGTTCTGCCACAACGAAGGTGGTCTTTTTTGTCAATTTTGTTCACAAGTGGTCTTTTTTGACAATTCACTGAGGCATGTGGTCCTTTGTGTCAAAATTTCATTGATCAACCTTGCCCTCGTCACGCATCGCTACCCTACACACACGGACGTGTTTTCCATCTCTCACCGGTTCCCTTACGGGCACCAGGTGCCGCCGCCGGCGCACGGCGACCGACGGCG…
#inter	7.41512	3.8599	3.30064	TRINITY_DN39198_c0_g1_i1	GO:0016021;	A0A446QBX4 TRITD F-box domain-containing protein ;A0A077RYF4 WHEAT F-box domain-containing protein ;A0A3B6C5T1 WHEAT Uncharacterized protein ;A0A2K2DBN7 BRADI Uncharacterized protein ;A0A2K2DBN6 BRADI Uncharacterized protein ;A0A453BP20 AEGTS F-box domain-containing protein ;A0A1D5UK34 WHEAT F-box domain-containing protein ;A0A5J9U494 9POAL Uncharacterized protein (Fragment) ;A0A5J9U4I7 9POAL Unc…	GTTTGTGTCTACATGGTCGAGCTCGACTCTGGGCGAGTGACAAAGGTGCTTGATCACGATGCGGATGTGGTTCCCTACATGAGCTTCTGCATTCCAGTCTTTTCAGCCATGGAAGCAGCTTCTTCAAGCCGGCGAAAATTGAGTTCGTATTTCAAGTGTATGCCAAACTCTAGACGCTGAAGCAAGGTCTTCTGGACCAACAACGGAGGTGGTGATAGTAGTGTGAGATCGATATGGCACAGATGTGTGGCTTGAATCTGTGAGTTTACTGCTCATATTAGTCTTGATTTTTATGAAACTTTGCTTACCAGGTTGTATTATTTGTGAGCTTGTTCGCTGGTGTCAAGTTCTATAAGTGCTGGCTTGTGTAAGATCGGAAGAGCACACGTCTGAACTCCA…
#inter	4.30822	7.10207	6.03491	TRINITY_DN39279_c0_g1_i1	GO:0009793;GO:0009845;GO:0010029;GO:0098755;	C0HHI8 MAIZE GRAM domain-containing protein ;C7JA48 ORYSJ Os12g0478100 protein (Fragment) ;A0A3B6KTB3 WHEAT GRAM domain-containing protein ;A0A0D3HUF1 9ORYZ GRAM domain-containing protein ;F2DI46 HORVV Predicted protein ;A0A3B6LVK0 WHEAT GRAM domain-containing protein ;A0A446UUL4 TRITD GRAM domain-containing protein ;A0A0E0BSN9 9ORYZ GRAM domain-containing protein ;I1R6C8 ORYGL GRAM domain-contai…	AGAGGTACGTCCACGTCGTTACCGTGGACTCGCACGACTTCTGGTTCATGGGCTTCGTCAGCTACGACAAGGCAGTGCACCACCTTAGCTCGGTTGTCTCGTCGCAGCACGGGGCCGGCGCGGCGCCAACGCCGGCTGCGAGTTACCAGTGAGGACTGACACACTCGTGTCTTCGCTGTCCACATGCGTTTGCCTCTCCCTCTTGCTGACCTTTTGAGAGAGGTCGTTTGTTACGTTCATTAATGTGATCACCGCGTGTGTACGTGTTTGTTTTCTCAGGAACAGCGGAACTGTTAGTATGTGAGTGGTCTTGTACTCTTGTGTATGTCTGTAGTTTGTAACTGTAAGCTTGTTATCTATCATACTTCCTCCTTTTCAAAAAAAAAAAAAAAAAAAAAA…
#inter	5.71642	4.11116	8.58049	TRINITY_DN39301_c0_g1_i1	GO:0003676;GO:0004190;GO:0008270;GO:0015074;GO:0016616;GO:0051287;	F1C3E6 WHEAT Reverse transcriptase domain-containing protein ;Q10RT0 ORYSJ Retrotransposon protein, putative, unclassified ;Q947Y7 ORYSJ Putative mutator-like transposase ;A0A446SDT5 TRITD Uncharacterized protein ;C0HFH9 gag domain-containing protein ;A0A453QMI9 AEGTS Uncharacterized protein ;A0A453BLC1 gag domain-containing protein ;Q01IZ5 ORYSA ;Q01JG0 ORYSA H0502G05.6 protein ;Q7XQR2 ORYSJ ;	TGTGGTTAGCGCTGGGCGAAGGATTGTCAGTGTAAAGCTACTGTTCAACTCCATGTTGTTCAGGAAATGGTGGAATTATCGCGGAGTACTGCTGCAGGCTATTCTATGTTACAGGACCATGATGACTCTGCTTCGGATCTAAGGGTCCTCTCCGCTGAAGCTAATCAGAAATCTCCTGCACTCCGTTCCATTCAGTTAGCTTGCTCAGTAGTCCATAATTTTGATGTTACCCTCTTCTCTTGGTCGACTCGGGCAGCACTCATTCCTTTTTGAATGCATCATTGGCATCTCATATTGAAGCTCAAATTGTCATCTCCTGAATCTGTGTGTGCAGGCAGCATCAAGATCGGAAGAGCACACGTCTG
#inter	5.59463	6.35164	7.16219	TRINITY_DN39402_c0_g1_i2	NA	NA	GCTAGTATTATATACTCCGTACATGAGATGAATGAATCCCCAGATGATTCAAAAACTGACACCGATTACAGAACTGAAACGCTAATCGGCTAGATCGAGCAATGAACACATCTCATTCTAAAGTCATTTACAGGTCCTCAACTAAAGAAACGGTCAGAAGATCCAGCTAGTGCTAGCTACACGAACAGCTCGAGCAAGACTGGCGGCCTGTCGGCACCGTGCCGCACCAGCTCCTGATCCGGCTGCGCGATGAGCCAGCGACCGTGGCCGCCACCGGAGAGCGCCATTT
#inter	4.16723	4.97998	7.31627	TRINITY_DN3961_c0_g1_i1	NA	NA	TGCTGAACATCAACAGATGACAACATGAAAAATTTACAGACCATGAACAATTAGCTTCTTCTGCTCCAGTCTTTTCCGACAACAGTAGCAGATGGATTTGCACCATATCTTTGAAATGTTATTATTCTTGTGTTTAAGCTGGAAAGTTACTTTTACCCATATCTGTTGGGAAATAGGTCGTTGTGTGGATACAAAAGGAATATCTGTTGGGATGAGGAATTGGTGTAGGTCGGTGCTTCATTTCCACACTTCCATGTATGCAGAGCAGTAGTCTCCAATTCCAGCGTCTTCCAGGTCATTTCCTGGTGTTCCAGTTCATTTCCTGGTGTACTCTACTGAGGGAATTATGCCAGGAGTATGTTTTGGTTACAGAATCGTGAAGTCATGTTTTTCCAATTT…
#inter	1.48506	2.31785	2.88176	TRINITY_DN39709_c0_g1_i1	GO:0004601;GO:0006979;GO:0020037;	A0A453C0L1 4 domain-containing protein ;A0A453C0L7 4 domain-containing protein ;A0A453C0K2 4 domain-containing protein ;M7YGW4 TRIUA Putative L-ascorbate peroxidase 7, chloroplastic ;A0A453C0N3 4 domain-containing protein ;A0A287IHR2 4 domain-containing protein ;A0A287IHN6 4 domain-containing protein ;A0A453C0M7 4 domain-containing protein ;A0A287IHU8 4 domain-containing protein ;A0A287IHV4 4 dom…	GGTAGGCAAGACCAGAAGATCCTGATCTCTCTTCTCTTTTATCTCCTTGAAGTAACTGTTATCAAACTTCAGCCATTCAGGTGTCCATGATTGCCCACCAGGTGCACCAGGGCCATTTTTGGTATATTTTGTTTCAGGTTTCCCCCAGCCGCTCCGTTCAGGCCTAGACCTTCCAAGGGTATGTGCCCCAGATAAAGCAACAATTTCCTTGTCATCAAGGCCCATTCTGTAGAATACAGCCCTCAAGTGGTCAGCAGGTGCACTGGGGCCAGCATCAGATCGTC
#inter	2.48183	3.58777	4.6397	TRINITY_DN3987_c0_g1_i1	GO:0003676;GO:0004523;	A0A446N2E2 TRITD RNase H domain-containing protein ;A0A446WLW6 TRITD RNase H domain-containing protein ;A0A446MTH0 TRITD RNase H domain-containing protein ;A0A3B6SJE4 WHEAT RNase H domain-containing protein ;A0A453BK39 AEGTS RNase H domain-containing protein ;A0A2X0SNU3 WHEAT RNase H domain-containing protein ;A0A446S2P4 TRITD RNase H domain-containing protein ;A0A446KKS3 TRITD zf-RVT domain-cont…	GCTTCAAAAGTTGCAGCACAGATCCAAGCTCAAGAAGTCACCTTTCTTACCGATAATCTTACCTTGGCAAAAGCAGCCGCTGCTCCTTTAGTCAAAGATAAGCAAGTGCCAACTTAGGCAACAAATTGCAGATTACAAAAGGGCATCGGAACACCTTCTTCCCAAGATATATCATATCAAGAGAAATCTGAATGGAGTGGCTCATAACTGTGCAAAACAGGCACTTCGACGAGCAGAGTCGTTGCCTATTTTTTCTTGTCTAAATCCAGCTCACAGAAGTGTAGGTTCTTGTCCCTTTGCTATTTCTCTCCAAAACTTTGTATTACAGGGATTTGTACTTTATGATGAAATATAAGCACCTCTGGCACCTGCTTTGTTCAAAAAAAAAAAAAATCAAAC…
#inter	5.74942	7.15264	5.80457	TRINITY_DN40059_c0_g1_i1	NA	NA	GCTCTTCCGATCTGTTGTTCTCTTTCCTTAGAAATAACCACACTGAATGAAGCAGGTAAGTTATTAACAACTGATCTAAGACACAAGCTCCGATAACCTTTTAGAAAGGGTCATTAACTTGACCACTGCACTGAGTATTCCTTGTCACTTTCTCTCACATGCTCTGACTTTTGAATACCAGCATCAATCAGGTTTTACTTTGTGAATAAGTGTCGCTTCGATTTATAGGGATTCATTCCACGAAACATGCTATTAATTTCTGATCAGTGCTGGTATCAGATAGATAGATGTGGGTGCAACTAGAGCCAAACTATATTCATAGCTGGAAAATCAGTGTTAACAAGAAAGTGTATCATTTAATTGTTCCAGTATACAGAAGGGGATAAGTAAGAAAGTGGT…
#inter	5.96911	6.62241	4.50777	TRINITY_DN40071_c0_g2_i1	GO:0003676;GO:0016021;	A0A0E0BQP2 9ORYZ C2H2-type domain-containing protein ;A0A0E0BQP0 9ORYZ C2H2-type domain-containing protein ;B8BNR3 ORYSI C2H2-type domain-containing protein ;A0A5J9SLI6 9POAL Uncharacterized protein (Fragment) ;A0A0E0BQP1 9ORYZ C2H2-type domain-containing protein ;	TTTTTTTTTTTTTTTAATGATACGGCGACCACCGAGATCTACACGTTCAGAGTTCTACAGTCCGACGATCTCTGGAACTTTTTATTTTGTTCTCCTTGTCGTGGCTGCTTGTGCGCGTGTCTCCTGGTTAGTGGTTGTTTTGGTTTTGGTTCATATAGATGCAGACGAGATATTGCTTAGAGTTAGATCTAATAAACCACTAAAGTAATAATTTTTGTAAAGAACATGGCGGAGATCGGAAGAGCA
#inter	4.73395	6.52021	3.70245	TRINITY_DN40157_c0_g1_i1	NA	NA	AATTTTTTTTTTTTTCTTTTATAGACAAAGCATCAACCAATTCACATAATGAGATGTCAAGCTCAGGAAATTAGTACATACACAAAACCAGCGCTAGGCTGGCTCATCCCAAATTAATCAAATCCATGAATGGATCCCCAAAGTCATTTCAGGTTGCAGACCACCTAATCTACTCTGTAGCAACTACTACTACTACTAAACGCAATCAGAACACTGGTGCTAGTGGTACTAGTATGTATGTACACG
#inter	3.52523	2.02924	2.00035	TRINITY_DN40331_c2_g1_i1	NA	NA	TTATTTTGCGCTGATAAAATACAGTATCCGGCAATTAAAATACAGTATAACATCGAGAATCACATCGGGAGACAAGAGTGTACAACCGTTCTCTACAACGGTCTACGAGAGGCGGAGCAGTAAAATAATCGTCCAGGGCAACTAAGATTCAGCTATCAATCAAGTTGGTAACTAAGATCTGGTCATGACCAAGGGCAGATCATCTGGAAAGATGAAAAGAAGTACTGACGCTAGAGTCGCGTACAGAGGAGATGATGAAAATTCAGAAAGGAATCACATGTGAGAAACACAGATTAACCGCGGAACAAAATAAATCATGGACAACCAAAACCATAGTACTATATGAGTAGATCAATCCGGATAAATATATTATACTAGAGAAGTATCTACAAGCACACG…
#inter	2.9835	9.12893	9.16679	TRINITY_DN40399_c0_g1_i1	GO:0003676;GO:0015074;GO:0016788;	A0A0A9C4B4 ARUDO Uncharacterized protein ;A0A368R6C5 SETIT Uncharacterized protein (Fragment) ;D3IVF9 9POAL Putative retrotransposon protein ;A0A1D6H8W9 MAIZE Ubiquitin-activating enzyme E1 domain-containing protein 1 ;A0A4U6T2D0 SETVI Uncharacterized protein ;A0A2T7F168 9POAL zf-RVT domain-containing protein ;A0A2K2DQI9 BRADI Uncharacterized protein ;A0A0A9AK00 ARUDO zf-RVT domain-containing pro…	GTACTTGTCTCTGCAGAGGCAACTCATTGAAGAGCATTGGGCCATCACCCCCGTATACTTTTGAGATGATGCAGTAACTAGGCTTGCAGCTAAATGTCCAATGCTAGAAGAATCAGTTTTTGGAAAGACGGTTAGATTGGGGGTTTTGCTTAGGACATATGGCGCTGGATCTTCTGAAATTTATCAGCAAACCGACTCTCAATAGATCGCTGGCAGAGGCACTCACCGATGGTAAATGGATAGAGGAAATAAAAGGTAAGTTAAGCATCCCCGCCCTTATGCAGTTCTGTGAGCTGTGGGAAAAGGTTGGCCGAGTCATTCTGACGCTGGATCAGCAAGATCAGTTCATATGGAAGCTTACCCCAAATGGAAGCTTCTCCAAC
#inter	5.47472	3.71697	6.55951	TRINITY_DN40433_c0_g1_i1	GO:0008643;GO:0016021;	A0A5J9UPG7 9POAL Uncharacterized protein (Fragment) ;A0A5J9WSI2 9POAL Uncharacterized protein ;A0A5J9WQE7 9POAL Uncharacterized protein ;A0A5J9WR11 9POAL Uncharacterized protein ;A0A5J9WSR2 9POAL Uncharacterized protein ;A0A453Q137 AEGTS Uncharacterized protein ;Q0INE1 ORYSJ Os12g0476200 protein ;A0A3L6Q3F3 PANMI Uncharacterized protein ;A0A453Q0Y7 AEGTS Uncharacterized protein ;A0A453MPQ4 AEGTS …	TGGAGTTCAGACGTGTGCTCTTCCGATCTTCCATCCCAAGCCCCTCTTGAGATAAGACGGCGGACGAATCAGCACGGCTGGGACGTCAAAGGACCCGATCCATGCCACGACCCATCAGGAGGAGATCTAGAGCAGCACCTTGTGCCCACCTGATGGAGCGGAAGAGGGAGAGGCTAGACCGCCAACCGAACTGGTCTGCTGAATCACGGACGGACGGAGCGGCCTCGGCGATGACCACGGCGTTGGAAAACTTGAAAGCAAATCCGCCGACCAGGCGACGGAGTACCCGGTCACGAAAGAACTTATGCAGGAGAAGAATCCAAAGCAGGGGAATATGGCAGAGGTAGAGATCCACAGCATGGCGCTGAACAGCGCCACCACGTACGGCACCGACTGGAT…
#inter	5.54952	9.39737	6.16183	TRINITY_DN40454_c0_g1_i1	GO:0019867;	A0A446R2V0 Ag domain-containing protein ;A0A3B6HVU6 Ag domain-containing protein ;A0A453HNW7 Ag domain-containing protein ;A0A287NIY2 HORVV Uncharacterized protein ;A0A3B6JF69 Ag domain-containing protein ;A0A446RY40 TRITD Uncharacterized protein ;A0A453HPK9 Ag domain-containing protein ;A0A453IE87 Ag domain-containing protein ;A0A1D6JXW0 MAIZE Protein TOC75-3 chloroplastic ;A0A1D6PDS1 MAIZE Prot…	AGTGGAACTTTGTGCCAGGGCCTGGGGGACGACCAACTCTTGAATCCATTCAACCTGGAGGAAGTGTGGCGTTTGAGCACCGCAACATCGGTGGGCTGAACAGATCTCTCGCTGGTTCGGTTACATCCAGCAACTTACTCAACCCTCAGGACGATCTTTCGTTCAAGTTTGAGTATACACATCCTTACTTAGACGGTGTGGAGGACCGCAGCAG
#inter	5.48965	6.32187	4.95993	TRINITY_DN40457_c0_g3_i1	NA	A0A2S3I2Q4 ARK-bind domain-containing protein ;A0A3L6PND3 ARK-bind domain-containing protein ;A0A2T7D8X2 ARK-bind domain-containing protein ;	TGGTATTTTTCGTTTTTTTTTTAATGATACGGCGACCACCGAGATCTACACGTTCAGAGTTCTACAGTCCGACGATCAACTCTCGATCGTTTGTGAGTTGTTGTAAGCAGCGAGAGGTGCAACTAATCTCCGCTAGCGTGTGATTGGTGTAAAATTTGCTCTATGTCTGATTCTTCGTGAATCGATTGGAAGATCGAGCGAGCTTGCTCTAAAAAAAAAAATTTTAGA
#inter	3.81675	4.47508	4.05133	TRINITY_DN40538_c0_g3_i1	GO:0016021;	A0A3B6LRF7 REGION domain-containing protein ;A0A446UQR3 REGION domain-containing protein ;A0A446TIG1 REGION domain-containing protein ;T1MCL6 REGION domain-containing protein ;A0A446TIH5 REGION domain-containing protein ;A0A3B6KQY7 REGION domain-containing protein ;A0A446UQQ4 REGION domain-containing protein ;A0A3B6MUR5 REGION domain-containing protein ;A0A446UQS0 REGION domain-containing protein…	CCAGGTTGGTTGTCCGAGTAGGTGGAGAAGACCTGCTCCTTCTTGGTGGGGATGGTGGTGTTCCTTGCACAGCCTCGCGCGAGCTGGATGAGGAGAGTCACCACCATGTCATGCCCCGCCCTCGCTGCGCAGTGCAGCGGCGTCTCCATAGCCGAGTTCCGGGAAGAAAGCAGGCTCCTGACGACGTCCCCGCCGAAGCTCTTGTAGAGCTCTTGGATCAGCTCCGTGTGCCCTTGCTCCGCGGCTAAATGAAGGACGTTGTTTCTCTCCCCGCTGACCAGGTCAGCGACATCAGCAACAGCCAGCAGCGCCAGGGCTTGGTCGTTTCTACCCTCGCACACTGCAAGATAGAGCTGGGTGCTCATCATGCCATCGTCGCTGGGTTCAGCCGCGGCAGGG…
#inter	3.06636	5.30033	5.43908	TRINITY_DN40541_c0_g1_i1	NA	NA	AGATATGAACTCAAAGATATCTGCATAACAAAGATTACATAAGACCATGCATACTTTTTAGCACCAACTACCAACTCGATATACAGCACGAGTAGAAAACATTTAGATAGCTAAGATTAATACGACCAGTACATCTTTTTTACTTAATCCTTTCCCCGACTCCCTTGTACAAATTTATTATCGGGCCATCTTAAGTAGTAGGCCCAAACGATCCAGCCGCTGAAGTAAGGAAATCTAGAAACCCAATTACGACACGAGCACTTGACTATCTTCATACAGACCAATCCATGGATCGTCGGACTGT
#inter	3.10359	6.58931	6.7625	TRINITY_DN40703_c0_g1_i1	GO:0016021;	A0A2K2CHI0 BRADI Uncharacterized protein ;A0A453BP75 AEGTS Uncharacterized protein ;A0A453BP33 AEGTS Uncharacterized protein ;A0A453BP30 AEGTS Uncharacterized protein ;A0A3B6DCQ5 WHEAT Uncharacterized protein ;A0A2X0S5M1 WHEAT Uncharacterized protein ;A0A3B6DFS9 WHEAT Uncharacterized protein ;A0A453BNW5 AEGTS Uncharacterized protein ;A0A453BNX0 AEGTS Uncharacterized protein ;A0A453BP76 AEGTS Unch…	ACTGGAGTTCAGACGTGTGCTCTTCCGATCTGAGTAGAAACATCTTGCTACTATTTTATTCGCAAAAAAAAAATCTTGCTACTATTTTTCCTATTTCAGAACTTTATTCTACCTGGAATTACATTTCACAGATGGCAAATAATCTCTTGCTAGTCTCTTCTAGAGAAATTTCAGCAGAGAACTAACATGACCTACTTTGGTGACTCTACCTACAACCCCAAGGTCAGTGTTTCCTATTGTTCCCCTAATAAATAACTATGTCAGTATTGTTGTTAAAAATGTCTACATCAATATTTATCCTAGTAGAAGAACACATCGAGACATGATGATCAATTTATTATACTCTGGTTCTTGGGAGAACA
#inter	2.8654	3.54284	2.75062	TRINITY_DN40874_c0_g1_i2	NA	NA	TCCAAAATAGTTCTTGAAGGGTCACACAAATGGTAATCAACTAAGTATCTTCAAAAATATCTCAACTCCTTCAAAAATACCTTACACGTGGAGTGATCATCGCAAAGTTCAAAACATGCAACTAAGTAGAGACAGAGCCAAGACAAATAAAATTTGGTACTACGTGAGTGAGTTCCAATACAACATGAGACCGCGAATTATCAAACAATCCGCAAATGGCACAAGACATTTTTTCACAAAATCATAAAAGAAATAGTAAAGCCAGACAATATTTTGTCACCTTCTGGAAGCCAAGATGATACTTCAAAGGCTGAAATCAACTCATTTGGCTCAGCATTATACAAAGCATAGTTACCACAATTAAATGAGTTAAACATCTAGGTCATGGCCATAATACAT…
#inter	6.13346	4.18119	3.06015	TRINITY_DN40898_c0_g3_i2	NA	NA	GATCGAAACGTGACTGGAGTTCAGACGTGTGCTCTTCCGATCTGTATTTCCATGAGGCTAGGCTGGTATATATGCACGCACAGGTGTTGTGAATATGCAGGAAAACCCTTACACAGCAGGGAAAATACACGGAAGTGTGTACAACTCGAACAAAATCCATACCAATCCTCATGCCAGGTCGTCGCCAGATGCTCATGGCGCAGTCATGGAGAGGAGACACAGCGCAGAGGATGGCCTCTGTTTCATGCCCGGAACTCCAAAGCCAAGTAGAGTTGCCCACTTTCCCTGCTCGGATCCATGATTGTGCTGCACTGCTACTATGGCCTGATTTTGTTTCTCACATCTTTTTTCTTCAATGTCGGATAGAAGTGTTTTCATCAAGAGAGATCGGAAGATTGA…
#inter	7.64416	7.82939	6.78259	TRINITY_DN4100_c0_g1_i1	NA	NA	GGATAAGTAATGAGTAAGTAAATTTATCTAGACATGTGAAACAATTGATATTAAGTGATAACTATGAGTCATATGAGATAGTATAGATCATGATGAGTCAATCGTGGGAGTTAAGGAAGAGAGATAGGATTAATATATGCTTATTTACAAGGTAGAGTTGTTAATCATATATGATTCACCTGAGAATCGTTATGTGATGGACTAGAACATTATAAATACTTAGGAGGAGTACAATAAGAAGTCAGGCGTTCAACAACTGTGCAAGAATTGTGTTCCAAAACCATGGAAAATGTGCTAAGCACATCATAACCATATGTTTATGGGAGAAAAACATGGAAGTATAGGAGCTATATTCCAATAGCTATGTGTTTAGAGTAGTCAGGTTAGAACCAAAATACA…
#inter	2.99274	8.7608	6.39654	TRINITY_DN41096_c0_g1_i1	GO:0004032;GO:0005829;GO:0008106;GO:0016491;	A2XTZ3 red domain-containing protein ;A3AU96 red domain-containing protein ;Q01J83 ORYSA ;Q7XV16 ORYSJ ;A0A0D3FWE3 red domain-containing protein ;J3LYB1 red domain-containing protein ;A0A3B6AZU5 red domain-containing protein ;A0A446L5G5 red domain-containing protein ;Q01J82 ORYSA ;A2XTZ4 red domain-containing protein ;	TAAAATAAAAAACTCTTTTTTTTTTTTTTTTTTTTTTTTTTTTGATTAAAAACTGTCTGGCCGCAGCATAACACTGGACTGGACGGTTTTGTTTATTTCCATTTTATGTTAAGCTACTGTATACAAGTTTACTGTAACGCATGCGTTCTTACATATAATGCCTATTCCTCGACAATTTCCATGTCAGCAAGGTCAGCCGACGTAAACTCGCCTTCAGACGAGAACAATCCAGCGGCTGTGACCATCTTCTTCTGTGGAATTTGGCTGATCTTGAGCAGGTCGTCGTCGGTCAGCTCCCAGTCGAATATCTCAAGGTTTTGTTTGAGCCTGTCCTTGTTGAAGCTCTTGACGATTGGGGTCACTCCTTGCTCGTAAATCCACCTCAACGTTACCTGTGCT…
#inter	3.77553	5.7517	6.33612	TRINITY_DN41104_c0_g2_i1	NA	J3LK76 ORYBR Uncharacterized protein ;A0A446SD85 TRITD Uncharacterized protein ;A0A3B6IUP3 WHEAT Uncharacterized protein ;A0A1E5WLE8 9POAL Uncharacterized protein ;N1R3U8 AEGTA Uncharacterized protein ;A0A453ITT5 AEGTS Uncharacterized protein ;A0A3B6JNY1 WHEAT Uncharacterized protein ;A0A0D9VPT2 9ORYZ Uncharacterized protein ;F2CW82 HORVV Predicted protein (Fragment) ;M0Z4C7 HORVV Uncharacterized…	CCTCCTTAAAAAACAGCAGGAAGGTAACTTATGGAACAGTTCCTCCTTAAACCAGGCAAGGGACAGAACAGAAAGCACCGATCTGTTCTTTACAACAACGAAAAAACAAAGATGCATAGAAGTATATCCAGGTATAGTAGATGAGCAATTAGAAGCGCTCATACACACAATCATCTGGCTGGTTTACTGTACAGCCACAAGACTTGGGCTAATGTCCCCTCCTCCATTGCAGCACCTCCATGCCCCGTCAGTGCCGTCGTCTCCGCTTGCCTTCGGCACCGTCACGACGAGCTGAGATCGTCGGACTGTAGAACTCTGAACGTGTAGATCTCGGTGGTCGCCGTATCATTAAAAAA
#inter	5.70476	5.13877	5.52546	TRINITY_DN41104_c0_g3_i1	NA	M0Z4C7 HORVV Uncharacterized protein ;F2CW82 HORVV Predicted protein (Fragment) ;A0A1E5WLE8 9POAL Uncharacterized protein ;A0A446SD85 TRITD Uncharacterized protein ;A0A3B6IUP3 WHEAT Uncharacterized protein ;J3LK76 ORYBR Uncharacterized protein ;N1R3U8 AEGTA Uncharacterized protein ;A0A453ITT5 AEGTS Uncharacterized protein ;A0A3B6JNY1 WHEAT Uncharacterized protein ;A0A0D9VPT2 9ORYZ Uncharacterized…	ACAGATAGAGAGTGAGATGAGAGAATGTGAGCCACAACCTACACTAGGCGGCACTGGACTTGGGCTAATGTCCCCTCCTCCATTGCAGCACCTCCATGCCCCGTCAGTGCCGTCGTCTCCGCTTGCCTTCGGCACCGTCACGACGAGCTGAGATCGTCGGACTGTAGAACTCTGAACGTGTAGATCTCGGTGGTCGCCGTATCATTAAAAAA
#inter	4.64338	4.81482	5.63953	TRINITY_DN41134_c0_g1_i1	GO:0016021;GO:0043531;GO:0046873;	A0A446TR89 TRITD Uncharacterized protein ;M7Z4S2 TRIUA Ethylene-insensitive protein 2 ;A0A446J6F5 TRITD Uncharacterized protein ;M7Z039 TRIUA Putative disease resistance protein RGA3 ;A0A3B5Y4E7 WHEAT Uncharacterized protein ;A0A446J6I6 TRITD NB-ARC domain-containing protein ;A0A446SK51 TRITD Uncharacterized protein ;M8BHR5 AEGTA Disease resistance protein RGA2 ;	TCCGACGATCCAAGGACTACCACGCGGCGACGGCGGCATGCTAGGTCTTCGTCGATCTATCTTACTGGCAGGCAGGTTTGGAAAGATTGTTGGCGTGATGTGATCCCTGGACGTCCTTTCGTTGGCACGGTGCGTGCAAATTTCGTGTTGGACGTCTCGTTTGTTACCTGTAGCGCGTCTCATCTGGCTGCCAGATGGTATGGAATTAATTGATGGTGTACTGTCAGTCTGTGAATGCAGTATACTACCGCATT
#inter	6.29018	5.46679	9.13128	TRINITY_DN41180_c0_g1_i1	GO:0004672;GO:0005509;GO:0005524;GO:0009416;GO:0009522;GO:0009523;GO:0009535;GO:0009765;GO:0009768;GO:0016021;GO:0016168;GO:0018298;GO:0030247;	A0A0E0QSM9 ORYRU Protein kinase domain-containing protein ;A0A0E0LB29 ORYPU Chlorophyll a-b binding protein, chloroplastic ;A2YCB9 ORYSI Chlorophyll a-b binding protein, chloroplastic ;A0A0D3GFZ2 9ORYZ Chlorophyll a-b binding protein, chloroplastic ;Q9ZSU0 ORYSA Chlorophyll a-b binding protein, chloroplastic ;Q5ZA98 ORYSJ Chlorophyll a-b binding protein, chloroplastic ;A0A0E0QSM7 ORYRU Uncharacte…	GACGTGTGCTCTTCCGATCTAAAAAGAATAAAGAATCGAATCATAGAGTTCTGATTTCTACCGAAAGGGAGAGGAGAACAAATCAAGATCGACTGACTTACTGGAAAGAAGCGAAACTCGACTGCTTGGACAGAGTGGGATAGATCTATTGCCAGAGGTAGAGACGGATAGGTAGCTAGACTGCCAAGTTGAGGCACGAAGTAGCGAAGACAGTTCAGTTATATTTTGCGGATGCTGGAGTGAGTTTTTGAGAAAGAAGATCGTCGGACTGTAGAACTCTGAACGTGTAGATCTCGGTGGTCGCCGTATCATTAAAAAAAA
#inter	4.76789	6.63444	7.45065	TRINITY_DN41210_c0_g1_i1	NA	NA	CATTGTCTATCTTCGAATATTTATTAATTACGACTTTATTAGCGCTTACTATAGACGAAATTCCTAATTTGGTCACTTGGCTCATTCGAAAGGAAAAAGACACTAGGGTCAAACAAGCGATTCGCAAATGAAACTATCTAATCGATCATCAGAGAAGCGAAGAATTGAAGAAGTCACTGCTAACACATTAAATCCAACTCGGTCTTCAAAAACAGTATCTTTGGATCCGAGCTCCACTTCGGGATTAGTGGAAGAAACCGGCTCAATGAAGTTCTCGAAATCAGTATGGGAGGAGTATGGAAGCCGTGCAACTGGACCCACGGGAACCGGAAACTAGTGGGCTTCACCTCTTTCCTAAAATTAGTACTCGCACTAGAGAGGAGAAGCATGAGACGGGCC…
#inter	4.25948	6.02639	8.61769	TRINITY_DN41212_c0_g2_i1	GO:0005739;GO:0009535;GO:0016021;GO:0017004;GO:0020037;	Q6R998 MAIZE Uncharacterized protein orf105-d ;A0A1W6GX68 9POAL Cytochrome c biogenesis protein CcsA ;	GAGTTCAGATTTTTTTTTTCAAGATGAGGACGGCATACGAGATGCTACCGTGACTGGAGTTCAGACGTGTGCTCTTCCGATCTCATGTATGGTTTGGATGGTACAATTCTTACATGTTTTCAGCACAACTTATGAAATACGAATCCTCATACCAGGATTAATACACGGGAACTACAGGCCTTATCTTCTGGTCCGGTACTTTTCTACTTCGAGAGCTCAGATCATTTCTTCTGCTTCTTCCTTTCCTGATATCTTTTCTTTTAAGGTAGGCAAGCTTCGTACTGAAGGTAGTGGAAATCGCAAGACAGTTGCTCAACTGAAAGGTGTTGACTTACTTCAACTCAAGTGAGGTATTTCAGTAAAACGAAAGTGGAACAAATGGAATGACAGATTCCCAGA…
#inter	1.86352	2.89714	3.47913	TRINITY_DN41289_c0_g1_i1	GO:0000774;GO:0001405;GO:0005759;GO:0006457;GO:0030150;GO:0042803;GO:0051082;GO:0051087;	I1IP40 BRADI GrpE protein homolog ;M0YSD3 HORVV GrpE protein homolog ;A0A287R8Z5 HORVV GrpE protein homolog ;A0A287R8T9 HORVV GrpE protein homolog ;A0A287R918 HORVV GrpE protein homolog ;A0A287R8Y9 HORVV GrpE protein homolog ;F2ELK4 HORVV GrpE protein homolog ;A0A0A9V4U1 ARUDO GrpE protein homolog ;A0A0A9P4Z8 ARUDO GrpE protein homolog ;A0A5J9SG94 9POAL Uncharacterized protein ;	TTTCAGGTGGGCTACATGCTACATGATCGTGTCCTCCGCCCTGCTGAAGTTGGTGTTACAGAGGGAGGTCCCTCTGAAGAAGACGAGCCAGAGCAGAAATCTAGTGGAGATTAGATTAAATTATAATTTACTAATATACCAGAAGCAAGAAGAGATAGCTGTTCCTCATCAGCGAAGGAGCTCGGCGTTTCGGATGTTTTTTAAATTGTAAAAGCAAGGCTGTCTTGTTGAAAATGCTATCTGTATGGGTATACGTTATACCATTCCTTAGCAGCGCAACGTTTTTGAGAATTTTGTAAGGTCATCTTGAAAGCTTCAAGAACATAGTTTCTTTCAAGATCGGAAGAGCACACGTCTGAACTCCAGTCACATCACGATCTCGTATGCCGTCTTCTGCTTG
#inter	6.19325	4.77497	5.28933	TRINITY_DN41299_c0_g1_i1	NA	C5XH27 SORBI Uncharacterized protein ;	GATCTACACGTTCAGAGTTCTACAGTCCGACGATCATTTGCTAAAATTTAAACGTATCGAGGTACTATATACTTTCTAGATAAATCTAAATTTAAATAAATCTCATGCAACCTTTTGAGACGAATGGAATAGTATGGACTATGGAAAAATGAGTGGCTTTGCTTGGAAACCGCCTGCTGCGATCGGCGCATGCATGCTACGGTCTACGGAGTGGAGTAGTTGACAAACTCATCAATCATGGTTTCTGTTACCAACATCGCATCATCATCATCGACGGGACAAAGCGTCTTGTCCTTTCTCCTTTCCCTAGCTTCGCTCCACACCCTACCTGGCTCTTTTACTCTGGCCAAGCTAAAATGAAAGCTTGG
#inter	2.49556	2.18657	3.27831	TRINITY_DN41334_c0_g1_i1	GO:0003777;GO:0005524;GO:0005874;GO:0007018;GO:0008017;	A0A0D9XAV0 9ORYZ Kinesin-like protein ;A0A0E0LXY1 ORYPU Kinesin-like protein ;A0A0E0IFS0 ORYNI Kinesin-like protein ;A0A0E0QMC1 ORYRU Kinesin-like protein ;A0A0D3H361 9ORYZ Kinesin-like protein ;A0A0E0AYW7 9ORYZ Kinesin-like protein ;A0A0E0EP06 9ORYZ Kinesin-like protein ;A0A0E0IFS1 ORYNI Kinesin-like protein ;N1QVZ2 AEGTA Kinesin-like protein ;A0A0D3H362 9ORYZ Kinesin-like protein ;	GCGCATACGTGTGGGTGAGATAGCAGGAGCACTAACCCAGACAAAGCACACAATCCAGTCTCATAAGCACTAAATGTATGTCTAAGTTTGGTGTAAGACTAAAGAATATTTTAGGGATCTTTACACAATACACACTATACTCTACCCATGCACATAGAAGTGTCACTATCCAACAATCGGTGAAAGCTTATAGCGAGAAGGACAAAAACAGTAAAAAAAAGTTAGATATGCAGACCGGCTACAGCCATATAAATT
#inter	3.72637	3.93741	5.22803	TRINITY_DN41440_c0_g1_i1	GO:0004674;GO:0005524;GO:0016021;	A0A453NRI8 AEGTS Uncharacterized protein ;A0A453NRJ4 AEGTS Uncharacterized protein ;A0A446WAB6 TRITD Uncharacterized protein ;A0A0D9YP49 9ORYZ Protein kinase domain-containing protein ;A0A0D9YP47 9ORYZ Protein kinase domain-containing protein ;A0A453NRD1 AEGTS Uncharacterized protein ;A0A0D9YP46 9ORYZ Protein kinase domain-containing protein ;A0A453NRC9 AEGTS Uncharacterized protein ;A0A0Q3J7C7 B…	AAAAGCCACAAACATGAGCACTAGAGGGCCAATATCCTGGGTGCTCCACAATTTCCTTGCTGAAACCATACCTGCTCAAGAAGCAACCAAATCGTTAGAAATTCATTTATTCAAGTATAAGTACAATTAAAATAATTTTTGATACTTCCATTTTCAGATCACTAATTTAAACTAGTTCAACTAATGATTACCATCACTTCACCCCGAAGTTTACAAGTAACCCGTTGAATATATAATGTTTTTCGTTTTAATAAGACCATCATTCCACCTTATTGAAAGCCAAAGTTCCAGAACACATAATCTCTACTACTATAATGTAGCAGTTTTGAATCTGAATTCACCACCTCTTCCCAGTTTCCACCGTAACACCTCTGAAGTTACTGTAGCCATTGATTTGTT…
#inter	2.98913	4.06607	5.38842	TRINITY_DN41449_c0_g2_i1	GO:0016021;	M7ZM71 TRIUA Staygreen domain-containing protein ;	TGCGCTGCGCTATTCTTTAATTGGTAGCTTAATTAGCTCAGCTCTAGCCAATACACACATACTCCTACCTAGGTTAGTTAATTAATTAACGCCATGGATGTGGTGATCTAGTACTCCATCTTGTAAATAGAATTATTAGACGATTGGCAAACACGTCACTAGGTAGCAAGCAAGATCCACCATTTCATTTGTACGATGTTTGGCACTTGGATGTATTTGTGTAGCGAAATAAACCATGTAATTAGCTCGAAATGGTCAACTGTTAACTTATTCAGCAATGTCGCGATCGGAAGGCGCCAAGATGAACGCTCGGGACTCTGGAGTCGTTCCGAGTTTGGCAACTGTCGGCAGCGTGGTACTCTGAAAGTGTGTTGGTAGCGGTAGCTGTCGGCGATTGCG…
#inter	2.05531	8.40923	4.67521	TRINITY_DN41503_c0_g1_i2	NA	NA	GTTCAACACTAGAATGCAAAAAAAAATCTGAGCTTTACATTGAAATCAAGTAAAGGTACATAATTCCAGTGTTAGTAACAATGCAATGTTAAAATACCAGAACGCAAAAGGCTCAAATATTCATGAATCCAAGTAATTCCAAATATCAGTACAGCAAGAATATACATCTAGGGAAATTTAAAACCTGACTTAACTACCTCTGAAGAGTATTAATGTACAAAAAAGATGCACATGCAAATACATCTGAGCTGCGAGAATCGATATGTGGTTGATGATCTTACTTGTAAATGGGATGCAGGGAGAAATGCAAAATCATCATGTGGTCCAAATGCATTGTTCAAAAAATGCAAAAGCTCAACCTTTTATAAATTTAAGCTTCTCCAAATAGTAATAGAGCTT…
#inter	3.56052	7.9315	8.17844	TRINITY_DN41550_c0_g1_i6	NA	A0A446UR86 TRITD DUF3700 domain-containing protein ;A0A3B6LUX3 WHEAT DUF3700 domain-containing protein ;A0A446TIY5 TRITD DUF3700 domain-containing protein ;A0A3B6KRA4 WHEAT DUF3700 domain-containing protein ;M8B621 AEGTA DUF3700 domain-containing protein ;A0A3B6MZ58 WHEAT DUF3700 domain-containing protein ;M0WXC5 HORVV DUF3700 domain-containing protein ;A0A453M264 AEGTS DUF3700 domain-containing …	CGGTCACCGTCAGCTTCGGCGACGCCGCGGCCATGGCGTACTCGCCCCACGACCAGAGCCCCTTCCTCCCTAGGTTGTTTGGTGTCGTCGACGACATATTCTGCCTGTTCCAAGGCGCGATCGAGAACATCGCTGTGCTGAAACAGCAGTACGGGCTGAGCAAAGTTGCGACTGAGATCAACATCGTCATTGAGGCTTACAGAACCCTGAGGGACAGGGGACCTTACCCTGCAGACCAAGTGGTCAGAGATTTCAATGGGAAATTCGCGTTTGCGCTGTATGATCGCTCCCCCACTTCGGTCTTCATGGCTGCCGATGCTGATGGTGG
#inter	4.57842	6.7562	6.85955	TRINITY_DN41636_c0_g2_i2	NA	I1GVM7 BRADI Uncharacterized protein ;M8AJV1 TRIUA Uncharacterized protein ;A0A3B6SSA0 WHEAT Uncharacterized protein ;A0A446YWI1 TRITD Uncharacterized protein ;A0A453T4N2 AEGTS Uncharacterized protein ;A0A453T4N8 AEGTS Uncharacterized protein ;A0A1E5V563 9POAL Uncharacterized protein ;K3Y0E8 SETIT Uncharacterized protein ;A0A4U6V229 SETVI Uncharacterized protein ;M0UJC9 HORVV Uncharacterized prot…	GACGGCATACGAGATGCTACCGTGACTGGAGTTCAGACGTGTGCTCTTCCGATCTTGTAATGTCACACACATTATTAGAATGCCTGTCGAAGGGTGCAGCTTCACTTGCTAATAAAGTTGCAGCTAGATTACATCACAAAGACCACACGGAGGATCGAAGAAAGGCCCAGGATCTAACACCACGCACACATAGGAGTATTTTACATAGGCTCGATGGATGGAGCAGCTTCTCTGCAAGCCATCATCACAACAGGCGAGATCAGGCGCCGAGCTGCTTCTTCTTGGCCTCGGCCTCGTCGGTGGCCTCCACCTGCTCCTTGGCCACCCGCATGT
#inter	7.05626	7.01677	4.64808	TRINITY_DN41724_c0_g1_i1	NA	A0A368PNW7 SETIT Uncharacterized protein ;A0A0D9Z0X5 9ORYZ Uncharacterized protein ;A0A4U6WBH3 SETVI Uncharacterized protein ;	GGGAGTAATCAGAAATCTTCAGGAATAGTCAAAAAAAAAAAAAATCTTCAGGAACCAGTCGATAATGCGCTTTTGTTGCTGTCACTCACAGGGTAAAGGATGTCACTACAACCAGTGGTAAGTGATAAATCACCAGTTCGGAGTAATCAGAAATCTTCAGGAACCAGTCGATAATTGGCTTCTGTTGCTACCACACATAGAGTAAACGTGTCGCTGCAACAAGCTGGTAAGTACTTGGATTTTCCTAATAAAACCAAACAGTGAATGCCAGATGCAGATCTTGTTGCAGTCGGTTCCGACACGATTTTATTTGTCCGGTTTTACTTCCTATAGGTAGCTAATCATCACAAGTATAGGCAGTACAATGATATACACATGCTACCCGGTGACCACAAACTA…
#inter	3.25822	4.19695	5.28836	TRINITY_DN41762_c0_g2_i1	NA	NA	TAATAGGTGAAGAGAAGATAATAGATTAGTGAAATTTCCGCGACCATTTGTGATGAAGCGTTTGATTCTGTCTATTGTTCCCACCATCTCTGTAGGAGAATTGAAGATGCGCTAGACTGTGCTTAATCTGTAGATCATACTCTCTTTTGTTCCTTGCACCCTGAAGTCGACCATACTTCCACAATTCAGCGTTGTTGTTTTGTGTAGGTTTAGTGGCGGTCTAATAGGTGAAGAGAAGATAATAAATTAGTGCGAATTTCAGCGACCATTTGTGACGAGGGGTTTGATTCTATCTATTGTTCTGACCATCTCTGTAGGAGAATCGATAGGTATTTGCCGCTAGATTGTGCTTAATCTGTAGATCATACTCTCTTATTTTCCTTTGCACCCTGAAATTGA…
#inter	3.44131	4.68147	5.19695	TRINITY_DN41762_c0_g2_i4	NA	NA	TAATAGGTGAAGAGAAGATAATAGATTAGTGAAATTTCCGCGACCATTTGTGATGAAGCGTTTGATTCTGTCTATTGTTCCCACCATCTCTGTAGGAGAATTGAAGATGCGCTAGACTGTGCTTAATCTGTAGATCATACTCTCTTTTGTTCCTTGCACCCTGAAGTCGACCATACTTCCACAATTCAGCGTTGTTGTTTTGTGTAGGTTTAGTGGCGGTCTAATAGGTGAAGAGAAGATAATAAATTGACCATACTTCCACAATTCAGTTCGCTTGAGGTTGAACTCCCATGTTAAGAAAATGGTATATCTTCAGCACTTCTTAACTTGCCAGTTGTTAGGCTGAAGATCGGAAGAG
#inter	6.80583	6.47004	5.87526	TRINITY_DN41872_c0_g2_i1	NA	NA	GGACCCGGCCAGATCCTAGGAGCATAGTATTAAGTACGGACCATAGACAGTACTGCAGCTAGCGGGTTAAATAGCTGTAGATGAATCAAACGGCAAACGTACGCATAATTCACAGCTCAGGGTAGTTTGTAGACTCTTAGTTTAGTAGGCAACGTAATTAGTAGGTGTCACCACGCGAAAACTGTCACAAACAACAAATTATGTGCTATTGGTATCTCTACTTCAGATGATAAACTGTCACAAACCGTCAGAATTACTTGAGTGGGAAACATGATATGATGGTAGCTCTACTTCAGATGATAAATGGAGCGGACTACAATGGCAAATTCGCACCAACATTGGAAGAGGAATACTCAATGAATACCTAAATACACCAACAGCATTCCAATAAACCCCCAC…
#inter	3.43024	5.06376	3.79791	TRINITY_DN4189_c0_g1_i1	GO:0005634;GO:0006281;GO:0006310;GO:0030915;GO:2001022;	K3YTQ0 SETIT Non-structural maintenance of chromosomes element 4 ;A0A4U6W9E0 SETVI Non-structural maintenance of chromosomes element 4 ;I1HYA6 BRADI Non-structural maintenance of chromosomes element 4 ;A0A287TVS6 HORVV Non-structural maintenance of chromosomes element 4 ;	GTAGGATGATGAAATACCATGCGTAGGAGTAGTCGGGCCACTTATTCTCTCGTATTGCTTCTTCCTGGTAACTGTTTAGGAGATTTTGCCACTTGATGTTGGATTTACGCACTTCGTTTTCTCCTTCTGATATTGGATCTGGAAGATGCTCAGTCGTGTAGTGTCTCTATTCCTTCAGAATTCCTCTGTGCTATGCAGAGTATTATGCCTTAAGAAATCTTTCTTGGAACTTG
#inter	3.9698	5.44297	5.28951	TRINITY_DN41952_c0_g3_i1	NA	A0A1E5V5B0 9POAL Pentatricopeptide repeat-containing protein ;	TAAAAACTATGATGTTGTTAGATTCACTGAAATTTATATATGTACCTTAAATGTTGATATTCTGGAAAGAAGAAGAAAAACATAGCATCTTCTAACAGATGTTCCTCTTTCCCTCATTCGCGAGAGAAACAAAAATGGGGCGCGGAAGAGCAAACAACAGAAGTAACCGGTGAAAGCCAGAATATGCGACTTCAAGTTTTCAAGCGTCGGAGTTGCATGTTGAATAAGGAGCTGGACCATGGGATAGACGAAGAAATCAGCACACATATCTTAAGTCCTTAACTCTAAATAAATCAACACGATGTCCAGTCACAGCCAAGA
#inter	2.43402	2.64281	2.85632	TRINITY_DN42017_c0_g1_i1	NA	A0A287HWK9 HORVV Uncharacterized protein ;A0A287HWW0 HORVV Uncharacterized protein ;F2DNK2 HORVV Predicted protein ;A0A287HWT7 HORVV Uncharacterized protein ;A0A3B6AX54 WHEAT Uncharacterized protein ;A0A3B6C713 WHEAT Uncharacterized protein ;A0A287HWY0 HORVV Uncharacterized protein ;A0A453BE54 AEGTS Uncharacterized protein ;I1GTZ2 BRADI Uncharacterized protein ;A0A3B6DEK5 WHEAT Uncharacterized pr…	CCAAGGGCCGGGACGCCTCGCGGGTGCGCGACGCCGTCTGGAGCCGAACGGGATTCCCCGGCTGACCCCAACAGGATTCCGGCACCGGCTGAGCTGAAACCGGATCGACCCGGGCTGCTCGGATTGTAGAATATCCCCTTTATTTTTACCCCTCGACATCTTTCTTTTTGGTCACAAAATTTTGTACTATATGGTTTGTTTGTTTGATTTTTGTTTAAATTAATGAGAAGCAGCAATTTGCGAGACGAAGACGAGGGAGAAAAACGTGTGGTGTGGTGTAGCCTAGTACTGTACTACATTGATTCAATTGGTGTTGATTGTGTATGTACTTGGCTACATACGTAGCTCCAACCGAAGTGGTTGGAGTCTGAACGTTGTGTTCTTTTGTTAGTTTGTTGA…
#inter	4.97819	5.39019	4.56135	TRINITY_DN42061_c0_g1_i1	NA	NA	CCAAAGAAAAAGAAAAAAAAAAACCTCCAAACAATCAGGAGGAAGGAAACATAATAAAAAGAAACAAAAGAAACGCATGCGTGCTGCATGCATGCTGGAGTAAGAGATTCGAGCACCGTTCATTCTTACGCTTGCACCTCCACCCCAATCTCACCCTAAACTAAGTAGTAATCCATTTTGTAATAAGAGGAGTATTACGATCGAAATCTGGGCATGACTGCTTAATCAATACCGTACGTGCGAGAATCATAGCGCGGACGTAGTAGCTAGCAGGCGATTTGATTCGTCCACACGCACACATACGTGGGTGGCTAGCTACACGAGGCCGCCGAGGGAGAGGGTGAGGGTGGTCCGGAGGTCGAGCCGCCAGAGGTACCCGCCGT
#inter	6.92491	4.35664	3.2404	TRINITY_DN42103_c0_g1_i6	NA	C6JS05 SORBI Uncharacterized protein (Fragment) ;A0A3L6RNE9 PANMI Uncharacterized protein ;C6JSI7 SORBI Uncharacterized protein (Fragment) ;C6JS03 SORBI Uncharacterized protein (Fragment) ;A0A287QG22 HORVV Uncharacterized protein ;A0A287TLJ9 HORVV Uncharacterized protein ;A0A287S1X6 HORVV Uncharacterized protein ;B8A8W1 ORYSI Uncharacterized protein ;I1PCF3 ORYGL Uncharacterized protein ;C6JSP9 S…	GGACCCTACCTCCGGCTGAACCGATTCCAGGGTTGGCAGGCCGTTAAGCAGAAAAGATAACTCTTACACATGTTATTGTTTCTAAGTACATATCTATGTTTCTGAAGATGCACTGCACACACAGAAATCAGAAAAGCAGAGAGGTAGAGGAGGAGGTTACATGTACAGACGCATGGGTCGGGTCACCGTAACAAAAAAATCTATGATCGTCGGACTGTAGAACTCTGAACGTGTAGATCTCGGTGGTCGCCGTATCATTAAAAAAAA
#inter	5.7737	8.16929	8.21894	TRINITY_DN42166_c0_g1_i1	GO:0000372;GO:0000373;GO:0003723;GO:0009532;GO:0016491;	A0A1B6PLE0 SORBI Uncharacterized protein ;A0A1Z5RD84 SORBI Uncharacterized protein ;A0A287JQM1 oxidase domain-containing protein ;A0A287JQP0 HORVV Uncharacterized protein ;A0A287JQY0 HORVV Uncharacterized protein ;A0A287JQF4 oxidase domain-containing protein ;A0A287JQD9 HORVV Uncharacterized protein ;A0A287JQB6 HORVV Uncharacterized protein ;A0A287JQK6 HORVV Uncharacterized protein ;A0A287JQN7 HO…	CAGTCTGAATGTTCTGCCAGAAGCTCGCCTCTGAATCTGCTGGGCACAAGTGGCAGAAACTACGCAAGGAACTACCTTTTCAATGAAATTCCGAACCAGGTGATGCCACAAAATTTTCACTCCAGAAGGGCCTTCAGACCAGGTCTGTCTACTCAGCCTTGCATTCCTCTATGAAGTTCACATCATCATCTCTGGAACGAATTTTTCTTAAGTTCAGATTGGTTGGCGTGCATGCAAGTGGTAGTATGTACCTTATTCCTTTTAGACGGAAGGCTCAAGATGAGCCCAGCTTTAAATTAATAAAGCCACAACCGGCAGAGTACATAGCACATAGGATAGGTAGCAAGCC
#inter	4.97369	5.6335	2.94985	TRINITY_DN42514_c0_g1_i1	GO:0004722;GO:0004724;GO:0005634;GO:0005829;GO:0016021;GO:0046872;	A0A453FX07 AEGTS PPM-type phosphatase domain-containing protein ;A0A3B6FS76 WHEAT PPM-type phosphatase domain-containing protein ;A0A453FWZ8 AEGTS PPM-type phosphatase domain-containing protein ;A0A3B6FSQ6 WHEAT PPM-type phosphatase domain-containing protein ;A0A446Q514 TRITD PPM-type phosphatase domain-containing protein ;M0ZC70 HORVV PPM-type phosphatase domain-containing protein ;A0A077S1W6 WH…	GGTCGGTGGCGAGGCGGAAGCGCTTCATCTCCAGCCTGCGTCGGCGCCTGTCCATGACGGAGGACGCGACGGCGGCCGCGGCGGCCGAGGCCGAGACCGCGGCCACGGTGGCCGGCGGCGACTTGGCTTCCTGGCAGCAGATCTCGGCCATGGGAAGGTTAGAGCTCAAGCAGCAGCCCCTGCGCCACGGAATTCGCGAGCCTAAACGAAGCACGATTCACGCGCGAGCACAGGAGCGCATTCGAAGAGCTAGGCAACAGGAGCTAGGCAGCAGCAGAAAAAGCGCGGGGCCGAAACGAACCCCGGAAACGAAG
#inter	3.12926	4.074	6.28698	TRINITY_DN42616_c0_g1_i1	NA	NA	CCTCATTGTTTTTTGTGATGAGGATTAATTTTTGAAAAAAAATTACGAGCATTATCTATCTTTTTGTCCTCTTATATATATAGAAATATACCCATTCACTCTAGACCCACAAATCTGGCAATGCTTACGATCAGTATGTCACGAACTGAGCTACTCGAAAGTTTGGCAATCTTAAACATGGTAATTAGTCCGAAACTTCAACCGAGCCAGACGAGGCAAATCATCATCGTTGGGGCCGCAGTTCAAAAAGTAAAATCATCCTCGGGGCCCAAAATCTATCACTTTTAATCAAGAAAAGATCAGGTCTCAGAAGATCGAATGCAGAAGAGGGACCCGCGCCAGGGTAATAGAAGTTATATTTTTAGAAAGGAATTAATTACGGTTTGCACTTTTGTTTCC…
#inter	3.07631	3.41344	6.25393	TRINITY_DN42626_c0_g1_i1	NA	A0A0A9KW95 ARUDO Uncharacterized protein ;E6N0V6 ORYSI Pre-pollination inflorescence-specific protein 4 ;	GCGACCACCGAGATCTACACGTTCAGAGTTCTACAGTCCGACGATCACCGTGACTGACAGGTGTGCCCGTTGTCTGACGCTGGCCAAAAGTAAAGAGAACCCGGCAGGTACAGGCAAAGGAAGAAAAAAGAACGAGGCCGATCCATTTTTCACGTCGCACCGTCAACGTGTTCAGACTGACGGCGATTTTTTGAGCTTCTTGTGGAATTTCTGCGAAATTTGTGACAATCTATTTTTTTATTGATCTCCTTTTGTATGTCTAAGACAAAGATGCTACCGTGCTAAAAGGAAGAAACTCATGCGGTGCAAAAAAATGACGGGAAATGCTAATACTGAGAAAAGTTATACTACGTA
#inter	3.29995	2.76045	3.08112	TRINITY_DN42659_c0_g1_i3	GO:0009535;GO:0016021;GO:0017004;GO:0020037;GO:0043531;	A0A1W6GX68 9POAL Cytochrome c biogenesis protein CcsA ;A0A5J9UHS5 9POAL Uncharacterized protein (Fragment) ;A0A5J9VY18 9POAL Uncharacterized protein (Fragment) ;A0A1D6LG57 MAIZE Disease resistance RPP13-like protein 4 ;A0A3L6PMN9 PANMI Uncharacterized protein ;A0A3L6Q6S3 PANMI Putative disease resistance protein RGA3 ;A0A5J9UIV4 9POAL Uncharacterized protein (Fragment) ;A0A5J9UHU8 9POAL Uncharact…	CAGAAGACGGCATACGAGATGCCTAAGTGACTGGAGTTCAGACGTGTGCTCTTCCGATCTCCAGAACGATTTCACAACAACATGGATAACCAGATTCAAAACAGGAAACAACGAACTGTACAAACGACATTGACAGAAAGATGGAAGCACACAATCAACGAGAAGATATGAGATGGGAAAGTAAATTGATCACAGGAAACTTCACAGATCGTCGGACTGTAGAACT
#inter	1.05612	2.19109	1.16207	TRINITY_DN42659_c0_g1_i5	GO:0009535;GO:0016021;GO:0017004;GO:0020037;	A0A0D9W7F3 REGION domain-containing protein ;A0A1W6GX68 9POAL Cytochrome c biogenesis protein CcsA ;A0A453SC84 AEGTS Uncharacterized protein ;	CAGAAGACGGCATACGAGATGCCTAAGTGACTGGAGTTCAGACGTGTGCTCTTCCGATCTACTGTACAAACGACATTGACAGAAAGATGGAAGCACACAATCAACGAGAAGATATGAGATGGGAAAGTAAATTGATCACAGGAAACTTCACAGTTCATTATTCATATTTGAACGGGACTGCTGTACCAGCAACTGTTCTTCACGAAACCAACACAAATAGGGGGACTCGACGGTCCATTAAACCAGACACAGTACTTGCAACGAGAGAGACACAATTTCAAGATCGACAACAGGGAGCCCACCAGAAGCAGCTCCAAGATCGTCGGACTGTAGAACTCTGAACGTGTAGATCTCGGTGGTCGCCGTATCATTAAAAAAAAAAAAAAGAAGAAATCAGG
#inter	4.62824	7.0263	4.65369	TRINITY_DN42691_c0_g2_i1	GO:0000139;GO:0005506;GO:0006486;GO:0008378;GO:0016021;GO:0016705;GO:0020037;	A0A3B6EH47 WHEAT Uncharacterized protein ;A0A453NWQ5 AEGTS Hexosyltransferase ;	GATATGGAGTGCCCTAATTTGATCAGCTTTTATATAAGGTACTAGGAAGTGCGCGGCGCGGCGCACGCCGCGCCCGTGCTGTCTAGGATGGAAGAAGATTTTGTTGTTGATGGTTTTTATTGTCCAGAGAGAAACGAAACACGGTGATGATATGAGAGACAAAGCATAAATAAACTTAAGAAAGAAGAGAAACAATTGGATTGATAGATCGTCGGACTGTAGAACTCT
#inter	2.63758	4.9219	4.28496	TRINITY_DN42725_c0_g1_i8	GO:0016021;	A0A3B6NV71 WHEAT Uncharacterized protein ;A0A446VP25 TRITD RING-type domain-containing protein ;A0A446VP23 TRITD RING-type domain-containing protein ;A0A3B6NUB8 WHEAT RING-type domain-containing protein ;A0A287UTA1 HORVV RING-type domain-containing protein ;M0WK87 HORVV RING-type domain-containing protein ;F2D4A9 HORVV Predicted protein (Fragment) ;F2ELB9 HORVV Predicted protein (Fragment) ;A0A45…	AAAAAAAAAAAAAAACTTCAAAATTTTAATTTCTCCATTTTTTTATAAAAAGAAAAAAAAATAAACTCTTTAAAAAAAAAAAAAAAAAAAAAAAAAAAAAAACTTCAAAAACAAGTTCATCTACTACCATATCTACCTTTTTGGGTCAAAATTTAAAGGTGTTCTTGTAAAAGTTCGTTCGCTGAGGTTAAATCTGTATGCTCCTCTTCGAAGCTGAAACAGAAAAACTACTCTATCTTGTACTAGCTACTTGCGGTGGATTCATGCCCGACGTAGTGACATCTTTTTTCAAACGGGATTTCTTGACCATTACTGCATGCGGTGATTACAGTCTTCTTCTTGGACTTGATAGTACAGACAGAAACCAGTTAGTTCCCCCATGTGTGGAAGAACACCATT…
#inter	2.89068	3.04841	1.99567	TRINITY_DN42782_c0_g2_i1	GO:0003700;GO:0005634;GO:0043565;	A0A4V6DCB1 DOMAIN domain-containing protein ;A0A368PG40 DOMAIN domain-containing protein ;A0A0E0JXQ3 DOMAIN domain-containing protein ;A0A0E0CID0 DOMAIN domain-containing protein ;A0A2T7F413 DOMAIN domain-containing protein ;A0A0E0NC47 DOMAIN domain-containing protein ;I1NYS1 DOMAIN domain-containing protein ;A0A0D9YPN8 DOMAIN domain-containing protein ;A0A0E0G3Z2 DOMAIN domain-containing protein…	GCAGGTGCGTCTGCCCCCGCAGGAAGGACACGTGCGCGAACTCCCACCTGTCCGGATCGACCTTCCGGAATCCGTAAGTGTTGAGCTGCCTGACGAAGCTGGAGAAGTTGGAGTGCTTGAAGTGGGCGGGGAGCAGCGTCTGGGAGAAGACGAAGGGGTCGGCGACGACGAAGCTGTTGCTGCCCCTGCCCCAGGCGATGACGCCGTCCGTGCTCGGGTCGTCCACCATCCGGTACGTCTTGGCCACGAACGGCGCCACACCACTGCTCCCGGAATCCATGGCACCGCCGCCGCTCATCATCTCACTCGCAGCGACAGCAGAAAGGTACTGGTGCGTGGGTGGGGATTGCTATCTGTGGCAGCAGTTGGGAGGGGAAAGCGAGATCGTCGGACTGTA
#inter	6.27877	10.3981	5.60019	TRINITY_DN42794_c0_g1_i1	NA	A0A452XL66 AEGTS Rab-GAP TBC domain-containing protein ;A0A452XL78 AEGTS Rab-GAP TBC domain-containing protein ;A0A452XLE3 AEGTS Rab-GAP TBC domain-containing protein ;A0A3B5ZMQ3 WHEAT Rab-GAP TBC domain-containing protein ;A0A452XLB3 AEGTS Rab-GAP TBC domain-containing protein ;A0A452XLD8 AEGTS Rab-GAP TBC domain-containing protein ;A0A452XL73 AEGTS Rab-GAP TBC domain-containing protein ;A0A452X…	TCCGATCTGTACCGACCCCATTTATAGCAACCAATTTACATTTTACTAAAAGCATAAGCTATGCTATTGTACATTCAAGCGCATCTAGAATCGACACCAGAGGTAATAAAAAACCGAGATAAAAGACCAGTTCACATCAGGTGACAACATACAAATTCAGTAATGTTCGTGTAGTTCAAGCGAGCCTGCATACATGAATCCACATATTTCTGAAAATAGCACCGCTAAACAATGCACACATTTGGTTAGGCCGAGCTGTTCATTTGCTATGCTTGCAATTGTAGGCTAGGATGTTTGTACCACATCAGTTAGCTGACCACGCCACCGTCTTGGCTGTGCAGGCAATCACCGTTCACCGAACCATGGGCAGGCGCCATCGCGACATGCTAGCGGAAGCAC…
#inter	5.1542	6.26746	7.81208	TRINITY_DN42816_c0_g1_i1	NA	NA	CCTCGTTGACGTCCAGCGTCGGTCTTTGTCCACCCTTCCACTGATAATGGTAAAGATAGAGATAAGGAAGACACATGGACATGACATGAAAATGAGCATATATGCTGAGACAAATGAGGCCATCAGGCCCACTACATAACAATCACTAAGAATCATTAGCTGACAAGTGACAAGAAAATGCAAGTCACTGATAAATTAGGCAGGAAACAACAAAATCATAAAACAGCTCTTACAGTTCTTGCAGAGCATGATCATCGGGATTATATAACTATTATAAATTGGTAAAAATACACTAAGACAGT
#inter	5.7767	3.92064	5.36836	TRINITY_DN42870_c0_g2_i1	NA	NA	GATTTCAGTTTTTACTCGGCAAATAGCTCTTTGTCCTGGAGGAGGTCGAATGCTCATGCTTATCTTGTGCCTTCTGAGGGTCCGTTTCTTGTGACTAGGAGTACACTTCCAAAGCATCCAAAATAGCATCACCGCAATAGCATGAAGTCGGTTAATCCAGGCGTCTTTTAAAGCGCTTTTCTAGGATTGGTCCAAATTATCTTGTTTGCGGTGCACTTTTCCAGCTATCAAAATGAGCATATCTGTTTGATTTCATGTCCTCTTGGCTTTATGCGTGTGGAGAGGTGGCCTTGCTCGTTGCATTTTTTTTTATGTTGGCGCCTTGGTGGCATGCTCTTCTGTTCCAAAACACTAGGCATTACGAAATATTATATTATAGAATTGGTGGTACAATACATT…
#inter	4.65603	4.82471	5.28936	TRINITY_DN42907_c0_g1_i2	GO:0016021;	A0A446VC63 TRITD Uncharacterized protein ;M7ZA89 TRIUA Uncharacterized protein ;A0A446WA66 TRITD Uncharacterized protein ;A0A446WA60 TRITD Uncharacterized protein ;A0A3B6PMF5 WHEAT Uncharacterized protein ;M8AXD1 AEGTA Uncharacterized protein ;A0A453NR53 AEGTS Uncharacterized protein ;A0A453NR99 AEGTS Uncharacterized protein ;A0A287TYS7 HORVV Uncharacterized protein ;A0A0Q3J733 BRADI Uncharacteri…	GGTTTATTGCCAGAAAAGAAGGTTCATATGTACAGATTGACTGAAAATAGGCAATACTATGTACTCCTAATAATCTATCTATACAGAGATGTAAGTACTTTCACAAGTCAACAGCCTGTTTGTTACCAAACACCAACGGCACCGGAAGCGAACCAAGGAGGCAAAGCAAGAAACCAAGAAACAAAGCGAAAGCAGGGTACGGGCTATAAGCTAAGGCTACTTCTCAATTCCGATCTAGCTACGGCGGGCCGGCGTCTGTTCCTCCTCGATCGGCCGGCGTCGAGTCAGTAGGAGTAGGCGGTCCTGTGCACGGAGCGGTCGCGGAGCATGCCGCGGTAGAGCGCCTCCCGGTTGGCAGGCATCCGGTGGCCCGCCACGTCCGTCGTCCTGCAGATCGTC…
#inter	2.18753	3.04282	2.40678	TRINITY_DN42918_c0_g1_i1	NA	A0A0A9MJE1 ARUDO ARAE3 ;	ATTGCATCCAAAAAGCCTTAACACTCTTGTCTTTATTGTTACTTCCTTCCCTCTCATAGTTTTGATCTCACTTAAGGATCTGCATGCCATTGCAGTTTTCACCATTGGACTGGAACTTCAAAAAAGATAGCACGACAAACTTTAATGAGGACACTTATTCCATTGCTAATATGCCTTGAAGAAATTTATGAATAGTTCTATTATCCAAACCTGGGAGGGTGCAGTTGATTGTAGTGATGCTGCTGCTACGGAAGATGGGTGAGCTCGAGTAGGATGATGATT
#inter	4.5516	5.39264	6.13192	TRINITY_DN42980_c0_g1_i4	NA	A0A287QGI9 HORVV Uncharacterized protein ;A0A287QFY5 HORVV Uncharacterized protein ;A0A287QFS6 HORVV Uncharacterized protein ;A0A287QFY2 HORVV Uncharacterized protein ;M7ZWX7 TRIUA Uncharacterized protein ;A0A287IFC2 HORVV Uncharacterized protein ;A0A287S1Z8 HORVV Uncharacterized protein ;A0A287HS51 HORVV Uncharacterized protein ;B6SZV7 MAIZE Uncharacterized protein ;J3L8L5 ORYBR Uncharacterized …	GATCTGGAGAGGTGGGAGCACGACATGGCTGGCTGGCGCCTGGGGCGTCACCGGCGGCCGCAGAGGCGGAGGCGGAGGGGAACGGGGTTGTCCTCCACCTCCACCTTCACGTCGTCCCGCCGCACCCCGGGCACGTCGAGCGAGATGACGTGCGCGTCGGGCGTCTCCTTCCAGTCGCACCTGTGGTTTCGCTGGATAGTAGACAGGGACAGTGGGAATCTCGTTAATCCATTCATGCGCGTCAC
#inter	4.75282	6.35811	6.83731	TRINITY_DN42980_c0_g1_i6	NA	A0A287QGI9 HORVV Uncharacterized protein ;A0A287QFY5 HORVV Uncharacterized protein ;A0A287QFS6 HORVV Uncharacterized protein ;A0A287QFY2 HORVV Uncharacterized protein ;M7ZWX7 TRIUA Uncharacterized protein ;A0A287IFC2 HORVV Uncharacterized protein ;A0A287S1Z8 HORVV Uncharacterized protein ;A0A287HS51 HORVV Uncharacterized protein ;B6SZV7 MAIZE Uncharacterized protein ;J3L8L5 ORYBR Uncharacterized …	ACGGCATACGAGATCCACTCGTGACTGGAGTTCAGACGTGTGCTCTTCCGATCTGGTTGTCCTCCACCTCCACCTTCACGTCGTCCCGCCGCACCCCGGGCACGTCGAGCGAGATGACGTGCGCGTCGGGCGTCTCCTTCCAGTCGCACCTGTGGTTTCGCTGGATAGTAGACAGGGACAGTGGGAATCTCGTTAATCCATTCATGCGCGTCAC
#inter	5.67657	4.4945	6.40177	TRINITY_DN43026_c0_g1_i1	NA	NA	TAAAGCCTAAAGCTAAAGGGAGCGGTAAAAGAGACTATTTATAGATTTCAATTACTGCGCATAATTGTTCTAATGATATTTATCGCTAATACGAGCGAGTGCTTGATAAAGATAAAGTGGATCTCTTGTCTTCCCGGATGCGGGAAGTAGTTCATCATTTCTACTCTACTAGTTCTGTTCAATCAGTAACCCACTTTTTTAAGAAAGAGCAGAGCGGCCTTATTCCGAGCTCAAACCCTAGAGCATAGGGATCCCGAGTCTTTTGAGAGATAGAAGCAGCACCAGCCGTAGATAATGATCAGTCTTATCTCTCATCATGTGAGTGAAGCCGTTGAGACAAAGAAAAGAGTAAAGTTAAGATGAGGCATGGGCTGCGAGTGAGGGAGACGCCTACCAATT…
[truncated: 19,654 more rows]

## Sheet: res down fdr01.pv01.fc1venn
DATA FOR UPSET R PLOTS IN FIGURE 3 FOR DOWN-REGULATED DEGS (Log2 Fold change < -1, Pval and FDR <.01)
	Key for Spreadsheet
	#inter shared between all 3 groups
	#Uniq1 present at 12-H
	#Uniq2 present at 24-H
	#Uniq3 present at 48-H
Class	Log2 Fold Changes			Trinity ID	GO IDs	Annotations	sequence
[truncated: 17,034 more rows]
