# Supplementary material for: Transcriptome Analysis of Lolium temulentum Exposed to a Combination of Drought and Heat Stress
Source: Plants (Basel). 2021 Oct 21;10(11):2247. doi: 10.3390/plants10112247 (PMC8621252; doi:10.3390/plants10112247)
Supplement: Supplementary file 1 [file plants-10-02247-s001.zip › Table S3 Data for transcription factor and hormone heat maps.xlsx]

## Sheet: HM_transcription_factor_UPDOWN_
DATA FOR TRANSCRIPTION FACTOR HEAT MAP SHOWN IN FIGURE 5
			Key for Spreadsheet
			#inter shared between all 3 timepoints
			#1 present at the 12-h time point
			#2 present at the 24-h time point
			#3 present at the 48-h time point
Class	Fold changes			Transcript id	TF class	Annotation
#inter	2.34796	3.50708	4.29613	TRINITY_DN60414_c0_g4_i1	BHLH Domain	A0A453R7N6 AEGTS Uncharacterized protein ;A0A2T8KVI9 9POAL BHLH domain-containing protein ;
#inter	2.6222	2.71779	2.27691	TRINITY_DN67121_c2_g2_i1	BHLH Domain	J3KVU8 ORYBR Protein kinase domain-containing protein ;A0A2S1ZR78 LEYCH Freezing-induced protein 2 ;A0A287NM05 HORVV Uncharacterized protein ;A0A3L6S7J0 PANMI Uncharacterized protein ;A0A341TZX1 WHEAT Uncharacterized protein ;A0A287KZ72 HORVV BHLH domain-containing protein ;A0A287NLI6 HORVV Uncharacterized protein ;A0A2T7CCS9 9POAL Uncharacterized protein ;A0A287NLQ6 HORVV Uncharacterized protein…
#inter	1.69294	2.16451	2.074	TRINITY_DN74281_c1_g2_i11	BHLH Domain	A0A4U6SV24 SETVI BHLH domain-containing protein ;
#Uniq1	5.44367			TRINITY_DN67795_c0_g7_i1	BHLH Domain	A0A287EZN3 HORVV Uncharacterized protein ;A0A287QFT3 HORVV Uncharacterized protein ;A0A1W6GX68 9POAL Cytochrome c biogenesis protein CcsA ;J3MSY2 ORYBR Uncharacterized protein ;A0A453KRQ3 AEGTS PLD phosphodiesterase domain-containing protein ;C5XH03 SORBI BHLH domain-containing protein ;A0A1B6Q7Z6 SORBI BHLH domain-containing protein ;A0A453KRE5 AEGTS PLD phosphodiesterase domain-containing prote…
#Uniq1	5.23041			TRINITY_DN71983_c0_g6_i5	BHLH Domain	A0A446P4M9 TRITD BHLH domain-containing protein ;A0A453GP59 AEGTS BHLH domain-containing protein ;A0A446P537 TRITD BHLH domain-containing protein ;A0A453GPB4 AEGTS BHLH domain-containing protein ;A0A453GPD7 AEGTS BHLH domain-containing protein ;A0A446QFV6 TRITD BHLH domain-containing protein ;A0A3B6FY97 WHEAT BHLH domain-containing protein ;A0A3B6H5Y3 WHEAT BHLH domain-containing protein ;A0A3B6E…
#Uniq1	2.4891			TRINITY_DN76539_c0_g8_i8	BHLH Domain	A0A446P8M1 TRITD BHLH domain-containing protein ;A0A446P8Q2 TRITD BHLH domain-containing protein ;A0A453DN47 AEGTS BHLH domain-containing protein ;A0A453DN17 AEGTS BHLH domain-containing protein ;A0A3B6GKL7 WHEAT BHLH domain-containing protein ;A0A077RSZ7 WHEAT BHLH domain-containing protein ;A0A453DN33 AEGTS BHLH domain-containing protein ;A0A446N120 TRITD BHLH domain-containing protein ;A0A446N…
#Uniq12	2.63363	4.02357		TRINITY_DN75835_c1_g1_i5	BHLH Domain	A0A453CNP5 AEGTS BHLH domain-containing protein ;A0A453CNM8 AEGTS BHLH domain-containing protein ;A0A453CNY4 AEGTS BHLH domain-containing protein ;A0A453CNN2 AEGTS BHLH domain-containing protein ;A0A446LCM6 TRITD BHLH domain-containing protein ;A0A3B6UCS0 WHEAT BHLH domain-containing protein ;A0A3B6U8Q4 WHEAT BHLH domain-containing protein ;M8B426 AEGTA Anthocyanin regulatory R-S protein ;A0A2I6H…
#Uniq12	5.40189	3.07545		TRINITY_DN77121_c2_g7_i4	BHLH Domain	M8AUL2 AEGTA BHLH domain-containing protein ;A0A453KZ52 AEGTS BHLH domain-containing protein ;A0A3B6MT03 WHEAT BHLH domain-containing protein ;F2E1D9 HORVV Predicted protein ;A0A3B6KK44 WHEAT BHLH domain-containing protein ;A0A446T4L7 TRITD BHLH domain-containing protein ;A0A446UBS1 TRITD BHLH domain-containing protein ;A0A3B6LN08 WHEAT BHLH domain-containing protein ;A0A446V8T7 TRITD BHLH domain…
#Uniq2	2.2218			TRINITY_DN59989_c0_g2_i1	BHLH Domain	A0A446TKQ1 TRITD BHLH domain-containing protein ;A0A3B6KRY3 WHEAT BHLH domain-containing protein ;A0A453M7Q3 AEGTS Uncharacterized protein ;M8AZQ8 AEGTA Uncharacterized protein ;A0A453M7U4 AEGTS BHLH domain-containing protein ;A0A3B6N0H3 WHEAT BHLH domain-containing protein ;A0A0E0KKL1 ORYPU Uncharacterized protein ;A0A3B6LUR8 WHEAT BHLH domain-containing protein ;A0A446UT38 TRITD BHLH domain-con…
#Uniq2	3.59231			TRINITY_DN60805_c0_g1_i2	BHLH Domain	A0A2K2DU68 BRADI Uncharacterized protein ;A0A453IKR1 AEGTS BHLH domain-containing protein ;A0A453IK84 AEGTS BHLH domain-containing protein ;A0A453IL11 AEGTS Uncharacterized protein ;A0A3B6HQN5 WHEAT BHLH domain-containing protein ;A0A287NUW7 HORVV BHLH domain-containing protein ;A0A446QP28 TRITD BHLH domain-containing protein ;A0A446SAB0 TRITD BHLH domain-containing protein ;A0A3B6IV29 WHEAT BHLH…
#Uniq2	7.46041			TRINITY_DN66055_c1_g2_i2	BHLH Domain	A0A446P854 TRITD BHLH domain-containing protein ;A0A453DMZ8 AEGTS Uncharacterized protein ;A0A453DN12 AEGTS BHLH domain-containing protein ;A0A453J9D8 AEGTS BHLH domain-containing protein ;A0A446N122 TRITD BHLH domain-containing protein ;A0A287JV24 HORVV BHLH domain-containing protein ;A0A3B6E8G4 WHEAT BHLH domain-containing protein ;A0A287Q0R3 HORVV BHLH domain-containing protein ;A0A3B6GN84 WHE…
#Uniq2	5.86015			TRINITY_DN66055_c1_g6_i14	BHLH Domain	A0A5J9UEY5 9POAL Uncharacterized protein ;A0A5J9UG78 9POAL Uncharacterized protein (Fragment) ;A0A3B6FEY0 WHEAT BHLH domain-containing protein ;I1HB71 BRADI BHLH domain-containing protein ;A0A3L6QVK6 PANMI BHLH domain-containing protein ;M7YGK3 TRIUA BHLH domain-containing protein ;A0A3B6EBW8 WHEAT BHLH domain-containing protein ;A0A446N0T4 TRITD BHLH domain-containing protein ;A0A446N122 TRITD B…
#Uniq2	2.43595			TRINITY_DN71566_c0_g4_i2	BHLH Domain	A0A446IXR7 TRITD BHLH domain-containing protein ;A0A446IXQ2 TRITD BHLH domain-containing protein ;A0A446IXS5 TRITD BHLH domain-containing protein ;A0A287FIG5 HORVV BHLH domain-containing protein ;A0A446IXQ0 TRITD BHLH domain-containing protein ;A0A446IXS1 TRITD BHLH domain-containing protein ;A0A3B5XZE8 WHEAT BHLH domain-containing protein ;F2CT44 HORVV Predicted protein ;F2D7F1 HORVV Predicted p…
#Uniq2	5.81301			TRINITY_DN73337_c2_g4_i1	BHLH Domain	C5WZ04 SORBI BHLH domain-containing protein ;
#Uniq2	6.30613			TRINITY_DN73464_c0_g4_i1	BHLH Domain	A0A2T7F3R8 9POAL BHLH domain-containing protein ;A0A3L6QIR4 PANMI BHLH domain-containing protein ;
#Uniq2	2.38232			TRINITY_DN74046_c0_g4_i18	BHLH Domain	A0A3B6MXD0 WHEAT BHLH domain-containing protein ;A0A453LS43 AEGTS BHLH domain-containing protein ;A0A3Q8BRF5 LEYCH BHLH92a ;A0A3B6MY26 WHEAT BHLH domain-containing protein ;A0A1D5YK62 WHEAT BHLH92 ;A0A446TEK5 TRITD BHLH domain-containing protein ;A0A446TE76 TRITD BHLH domain-containing protein ;A0A3B6KPD3 WHEAT BHLH domain-containing protein ;A0A3B6MWC5 WHEAT BHLH domain-containing protein ;A0A3B…
#Uniq2	3.21089			TRINITY_DN76373_c0_g3_i16	BHLH Domain	A0A446MAL3 TRITD Uncharacterized protein ;W5BCK3 WHEAT BHLH27 ;A0A446MAN0 TRITD Uncharacterized protein ;A0A446MAH3 TRITD Uncharacterized protein ;A0A446L152 TRITD Uncharacterized protein ;A0A3B6AXQ3 WHEAT Uncharacterized protein ;A0A446L145 TRITD Uncharacterized protein ;A0A3B6DD68 WHEAT Uncharacterized protein ;A0A2X0TVY9 WHEAT Uncharacterized protein ;A0A453BRI9 AEGTS Uncharacterized protein ;
#Uniq23	2.12676	2.43533		TRINITY_DN65789_c0_g2_i7	BHLH Domain	A0A077RR46 WHEAT BHLH domain-containing protein ;A0A446NB25 TRITD BHLH domain-containing protein ;A0A3B6ECV1 WHEAT BHLH domain-containing protein ;A0A446N9K7 TRITD BHLH domain-containing protein ;A0A446WGF3 TRITD Protein kinase domain-containing protein ;A0A4U6V0W6 SETVI Uncharacterized protein ;A0A453EE19 AEGTS BHLH domain-containing protein ;A0A0E0NY52 ORYRU Uncharacterized protein ;A0A0E0NY51 …
#Uniq23	2.00325	1.60084		TRINITY_DN67743_c0_g4_i9	BHLH Domain	I1IKJ8 BRADI BHLH domain-containing protein ;A0A446RYE8 TRITD BHLH domain-containing protein ;A0A3B6IP44 WHEAT BHLH domain-containing protein ;A0A453HXV4 AEGTS BHLH domain-containing protein ;A0A453HXV5 AEGTS BHLH domain-containing protein ;A0A453HXU8 AEGTS BHLH domain-containing protein ;A0A453HXV3 AEGTS BHLH domain-containing protein ;Q2R1K8 ORYSJ Helix-loop-helix DNA-binding domain containing …
#Uniq23	7.09992	3.29361		TRINITY_DN77364_c0_g1_i1	BHLH Domain	R7VYX0 AEGTA Uncharacterized protein ;A0A0D9XZI7 9ORYZ BHLH domain-containing protein ;
#Uniq3	6.70401			TRINITY_DN39867_c0_g1_i1	BHLH Domain	A0A287P4Q3 HORVV Phosphoglycerate kinase ;C5YG39 SORBI BHLH domain-containing protein ;A0A0D3HBT6 9ORYZ Uncharacterized protein ;A0A446STD7 N domain-containing protein ;A0A287NJG2 HORVV Uncharacterized protein ;
#Uniq3	3.90007			TRINITY_DN45805_c0_g1_i2	BHLH Domain	M8CSY8 AEGTA U-box domain-containing protein 4 ;A0A2K2DCL0 BRADI Uncharacterized protein ;A0A453FFC4 AEGTS Protein kinase domain-containing protein ;I1P7B5 ORYGL BHLH domain-containing protein ;
#inter	-1.71102	-2.16937	-1.92008	TRINITY_DN72205_c0_g6_i4	BHLH Domain	A0A446RPV3 TRITD BHLH domain-containing protein ;
#inter	-1.94151	-1.76838	-4.45335	TRINITY_DN77832_c4_g3_i5	BHLH Domain	A0A287V199 HORVV BHLH domain-containing protein ;A0A287V0T4 HORVV BHLH domain-containing protein ;A0A287V188 HORVV BHLH domain-containing protein ;A0A453PWG2 AEGTS BHLH domain-containing protein ;F2EDK0 HORVV Predicted protein ;A0A287V0U4 HORVV BHLH domain-containing protein ;A0A287V0S9 HORVV BHLH domain-containing protein ;A0A446WPZ4 TRITD BHLH domain-containing protein ;M0WCV3 HORVV BHLH domain…
#inter	-1.89476	-2.5207	-5.48069	TRINITY_DN79690_c0_g4_i4	BHLH Domain	I1H4V1 BRADI BHLH domain-containing protein ;A0A0E0KEK8 ORYPU BHLH domain-containing protein ;A0A5J9WFN4 9POAL Uncharacterized protein ;A0A0A9PGW3 ARUDO BHLH domain-containing protein ;K4AKB6 SETIT BHLH domain-containing protein ;A0A4U6T2H0 SETVI BHLH domain-containing protein ;A0A0E0D1L1 9ORYZ BHLH domain-containing protein ;I1PBY1 ORYGL BHLH domain-containing protein ;Q75KP4 ORYSJ Expressed pro…
#Uniq1	-3.05228			TRINITY_DN63056_c0_g1_i3	BHLH Domain	A0A077S0R9 WHEAT BHLH domain-containing protein ;A0A446PRD6 TRITD BHLH domain-containing protein ;A0A3B6FLT1 WHEAT BHLH domain-containing protein ;A0A446PRS7 TRITD BHLH domain-containing protein ;A0A3B6FPY9 WHEAT BHLH domain-containing protein ;A0A287KZ63 HORVV Uncharacterized protein ;A0A287KZ72 HORVV BHLH domain-containing protein ;A0A446NGD8 TRITD BHLH domain-containing protein ;A0A3B6EJJ8 WHE…
#Uniq1	-2.81252			TRINITY_DN72076_c1_g2_i5	BHLH Domain	A0A446SGZ4 TRITD BHLH domain-containing protein ;A0A453J2Z3 AEGTS BHLH domain-containing protein ;A0A3B6JQS6 WHEAT BHLH domain-containing protein ;A0A446SH01 TRITD BHLH domain-containing protein ;A0A3B6JP15 WHEAT BHLH domain-containing protein ;A0A453J3E8 AEGTS BHLH domain-containing protein ;A0A453J306 AEGTS BHLH domain-containing protein ;A0A453J3G0 AEGTS BHLH domain-containing protein ;A0A3B6J…
#Uniq13	-2.0642	-1.951		TRINITY_DN6353_c0_g1_i1	BHLH Domain	Q9FWI2 ORYSJ Putative copia-type polyprotein ;A0A0Q3EEE8 BRADI BHLH domain-containing protein ;K3Z8E3 SETIT BHLH domain-containing protein ;A0A4U6VL42 SETVI BHLH domain-containing protein ;A0A2T8KLU5 9POAL BHLH domain-containing protein ;A0A3L6RBM2 PANMI BHLH domain-containing protein ;A0A2T7EIN2 9POAL BHLH domain-containing protein ;A0A2S3HF40 9POAL BHLH domain-containing protein ;
#Uniq13	-2.38062	-2.92879		TRINITY_DN69456_c1_g2_i14	BHLH Domain	A0A446J7A4 TRITD BHLH domain-containing protein ;A0A3B5Y4S0 WHEAT BHLH domain-containing protein ;A0A446K646 TRITD BHLH domain-containing protein ;A0A3B5Y3N9 WHEAT BHLH domain-containing protein ;A0A3B5Z1G8 WHEAT BHLH domain-containing protein ;A0A446J761 TRITD BHLH domain-containing protein ;A0A446K610 TRITD BHLH domain-containing protein ;A0A446K5Y7 TRITD BHLH domain-containing protein ;A0A446K…
#Uniq2	-4.44877			TRINITY_DN66140_c0_g5_i9	BHLH Domain	A0A287LSH6 HORVV BHLH domain-containing protein ;M0VWQ3 HORVV BHLH domain-containing protein ;A0A446NRZ2 TRITD BHLH domain-containing protein ;A0A287LSH3 HORVV BHLH domain-containing protein ;A0A287LSJ9 HORVV BHLH domain-containing protein ;A0A3B6EJL8 WHEAT BHLH domain-containing protein ;A0A3B6H018 WHEAT BHLH domain-containing protein ;A0A3B6H0G4 WHEAT Uncharacterized protein ;A0A446NRZ6 TRITD U…
#Uniq2	-3.11091			TRINITY_DN67795_c0_g7_i1	BHLH Domain	A0A287EZN3 HORVV Uncharacterized protein ;A0A287QFT3 HORVV Uncharacterized protein ;A0A1W6GX68 9POAL Cytochrome c biogenesis protein CcsA ;J3MSY2 ORYBR Uncharacterized protein ;A0A453KRQ3 AEGTS PLD phosphodiesterase domain-containing protein ;C5XH03 SORBI BHLH domain-containing protein ;A0A1B6Q7Z6 SORBI BHLH domain-containing protein ;A0A453KRE5 AEGTS PLD phosphodiesterase domain-containing prote…
#Uniq2	-3.63087			TRINITY_DN72060_c1_g4_i1	BHLH Domain	A0A446VJR7 TRITD Uncharacterized protein ;A0A446WHF8 TRITD Uncharacterized protein ;J3LFZ8 ORYBR Uncharacterized protein ;A0A453PAS4 AEGTS Uncharacterized protein ;A0A1E5WFR0 9POAL Uncharacterized protein ;A0A0A9LGF5 ARUDO Uncharacterized protein ;A0A0E0NJF9 ORYRU Uncharacterized protein ;B9F1W4 ORYSJ Uncharacterized protein ;A0A0A9HLH2 ARUDO Uncharacterized protein ;A2X8G5 ORYSI Uncharacterized …
#Uniq23	-3.242	-3.66923		TRINITY_DN63762_c0_g1_i3	BHLH Domain	A0A453J626 AEGTS Uncharacterized protein ;A0A0Q3KI57 BRADI BHLH domain-containing protein ;A0A446SI31 TRITD BHLH domain-containing protein ;A0A1Z5SBR8 SORBI BHLH domain-containing protein ;A0A446TP43 TRITD BHLH domain-containing protein ;A0A3B6KTR9 WHEAT BHLH domain-containing protein ;A0A446SI38 TRITD BHLH domain-containing protein ;A0A3B6IWX3 WHEAT BHLH domain-containing protein ;A0A2T7CIE8 9PO…
#Uniq23	-2.03881	-5.39773		TRINITY_DN65198_c1_g1_i3	BHLH Domain	A0A0Q3GMZ3 BRADI BHLH domain-containing protein ;F2DD47 HORVV Predicted protein ;A0A446MAV9 TRITD BHLH domain-containing protein ;A0A453BT01 AEGTS BHLH domain-containing protein ;A0A453BST9 AEGTS BHLH domain-containing protein ;A0A446L1X0 TRITD BHLH domain-containing protein ;A0A446MAW4 TRITD BHLH domain-containing protein ;A0A3B6C8Q7 WHEAT BHLH domain-containing protein ;A0A3B6C6F1 WHEAT BHLH do…
#Uniq23	-2.01778	-2.90465		TRINITY_DN65772_c2_g3_i5	BHLH Domain	M0YA42 HORVV AB hydrolase-1 domain-containing protein ;A0A287HLT3 HORVV AB hydrolase-1 domain-containing protein ;A0A287HLW0 HORVV AB hydrolase-1 domain-containing protein ;A0A287HLH3 HORVV AB hydrolase-1 domain-containing protein ;A0A287HLV4 HORVV AB hydrolase-1 domain-containing protein ;A0A287HLS4 HORVV AB hydrolase-1 domain-containing protein ;A0A287HLH7 HORVV AB hydrolase-1 domain-containing…
#Uniq23	-2.97442	-2.43163		TRINITY_DN66140_c0_g5_i1	BHLH Domain	A0A446NRZ2 TRITD BHLH domain-containing protein ;A0A3B6EJL8 WHEAT BHLH domain-containing protein ;A0A287LSH6 HORVV BHLH domain-containing protein ;M0VWQ3 HORVV BHLH domain-containing protein ;A0A287LSH3 HORVV BHLH domain-containing protein ;A0A287LSJ9 HORVV BHLH domain-containing protein ;A0A3B6H018 WHEAT BHLH domain-containing protein ;A0A3B6H0G4 WHEAT Uncharacterized protein ;A0A446NRZ6 TRITD U…
#Uniq23	-2.06311	-2.17287		TRINITY_DN66476_c0_g1_i2	BHLH Domain	A0A0E0LWG0 ORYPU Uncharacterized protein ;A0A453JA34 AEGTS Uncharacterized protein ;I1HWI3 BRADI BHLH domain-containing protein ;A0A1E5V820 9POAL Uncharacterized protein ;A0A453T3H4 AEGTS Uncharacterized protein ;A0A3B6TLH7 WHEAT Uncharacterized protein ;A0A3B6TR41 WHEAT Uncharacterized protein ;A0A453T3L5 AEGTS Uncharacterized protein ;N1R1B0 AEGTA B3 domain-containing protein ;A0A0A9CJA4 ARUDO …
#Uniq23	-3.17496	-4.14011		TRINITY_DN67622_c5_g3_i6	BHLH Domain	A0A446YCW7 TRITD BHLH domain-containing protein ;A0A287WI96 HORVV Uncharacterized protein ;A0A446YD11 TRITD BHLH domain-containing protein ;A0A446YCT5 TRITD BHLH domain-containing protein ;A0A446YCS6 TRITD BHLH domain-containing protein ;A0A3B6SC57 WHEAT BHLH domain-containing protein ;A0A3B6SFU1 WHEAT BHLH domain-containing protein ;A0A453RLY8 AEGTS BHLH domain-containing protein ;A0A287WI66 HOR…
#Uniq23	-2.05979	-2.87353		TRINITY_DN72892_c1_g1_i3	BHLH Domain	A0A3B6TSV7 WHEAT BHLH domain-containing protein ;A0A453S0F9 AEGTS BHLH domain-containing protein ;A0A446XIS2 TRITD BHLH domain-containing protein ;F2D5G1 HORVV Predicted protein ;A0A3B6RKC7 WHEAT BHLH domain-containing protein ;A0A453S069 AEGTS BHLH domain-containing protein ;A0A287WWF8 HORVV BHLH domain-containing protein ;A0A287WWI9 HORVV BHLH domain-containing protein ;A0A3B6SLU6 WHEAT BHLH do…
#Uniq23	-3.00109	-2.69484		TRINITY_DN73695_c1_g6_i9	BHLH Domain	A0A453STR1 AEGTS Uncharacterized protein ;A0A287XLC0 HORVV BHLH domain-containing protein ;A0A287XLC5 HORVV BHLH domain-containing protein ;A0A0Q3F493 BRADI BHLH domain-containing protein ;A0A2K2CWC9 BRADI BHLH domain-containing protein ;A0A287XL46 HORVV BHLH domain-containing protein ;A0A453STF7 AEGTS BHLH domain-containing protein ;A0A287XKY1 HORVV BHLH domain-containing protein ;A0A287XLB0 HOR…
#Uniq23	-2.35947	-1.87831		TRINITY_DN74166_c1_g7_i3	BHLH Domain	A0A287HL81 HORVV PHD-type domain-containing protein ;A0A287HLF5 HORVV PHD-type domain-containing protein ;A0A287HL85 HORVV PHD-type domain-containing protein ;A0A287HLF2 HORVV PHD-type domain-containing protein ;I1GSG4 BRADI PHD-type domain-containing protein ;A0A287HLH9 HORVV PHD-type domain-containing protein ;A0A287HL38 HORVV PHD-type domain-containing protein ;A0A3B6AUY5 WHEAT PHD-type domain…
#Uniq23	-2.45517	-2.24421		TRINITY_DN74421_c2_g3_i2	BHLH Domain	A0A446R7M3 TRITD BHLH domain-containing protein ;A0A446R7L7 TRITD BHLH domain-containing protein ;A0A446R7M7 TRITD BHLH domain-containing protein ;A0A446RSQ8 TRITD BHLH domain-containing protein ;A0A446RSW1 TRITD BHLH domain-containing protein ;A0A446RSS2 TRITD BHLH domain-containing protein ;A0A446R7N0 TRITD BHLH domain-containing protein ;A0A446R7L5 TRITD BHLH domain-containing protein ;A0A3B6H…
#Uniq23	-3.30722	-2.9676		TRINITY_DN74594_c0_g6_i21	BHLH Domain	A0A453KXF7 AEGTS BHLH domain-containing protein ;A0A3B6KGG8 WHEAT BHLH domain-containing protein ;A0A3B6KHF1 WHEAT BHLH domain-containing protein ;A0A446T3Y6 TRITD BHLH domain-containing protein ;A0A446T3S0 TRITD BHLH domain-containing protein ;A0A453KXB3 AEGTS BHLH domain-containing protein ;A0A446UAY9 TRITD BHLH domain-containing protein ;A0A3B6LMX4 WHEAT BHLH domain-containing protein ;A0A3B6M…
#Uniq23	-2.47273	-4.2386		TRINITY_DN76402_c1_g5_i1	BHLH Domain	I1GRM4 BRADI DUF3479 domain-containing protein ;A0A1D6JHW9 MAIZE Magnesium-chelatase subunit CHLH chloroplastic ;A0A0Q3NW02 SETIT Uncharacterized protein ;A0A0N7KH66 ORYSJ Os03g0323200 protein (Fragment) ;A0A3L6PVN9 PANMI Uncharacterized protein ;A0A0Q3NWW6 SETIT Uncharacterized protein ;A0A368RZY7 SETIT Uncharacterized protein ;A0A1E5USZ6 9POAL Magnesium-chelatase subunit CHLH, chloroplastic ;A0…
#Uniq3	-3.23173			TRINITY_DN35999_c0_g2_i3	BHLH Domain	I1ID12 BRADI BHLH domain-containing protein ;A0A0Q3IKQ5 BRADI BHLH domain-containing protein ;
#Uniq3	-2.74069			TRINITY_DN6054_c0_g1_i1	BHLH Domain	A0A4U6TC97 SETVI BHLH domain-containing protein ;C5YN84 SORBI Uncharacterized protein ;A0A3B6DHW0 WHEAT Uncharacterized protein ;A0A3B6DI74 WHEAT Uncharacterized protein ;A0A453CNT7 AEGTS Uncharacterized protein ;A0A453CNR3 AEGTS Uncharacterized protein ;A0A1D5UGC0 WHEAT Uncharacterized protein ;R7W7L3 AEGTA Putative copper-transporting ATPase 3 ;A0A453CNR8 AEGTS Uncharacterized protein ;A0A453CP…
#Uniq3	-3.15692			TRINITY_DN63444_c0_g3_i2	BHLH Domain	A0A453R604 AEGTS Uncharacterized protein ;A0A453R5T6 AEGTS Uncharacterized protein ;A0A0E0PVC5 ORYRU Uncharacterized protein ;A0A0D3GEG4 9ORYZ Uncharacterized protein ;F2EHK4 HORVV Predicted protein ;J3LH28 ORYBR BHLH domain-containing protein ;A0A0D9VL10 9ORYZ BHLH domain-containing protein ;A0A0E0NKZ0 ORYRU BHLH domain-containing protein ;A0A0D9YY80 9ORYZ BHLH domain-containing protein ;A0A0E0H…
#Uniq3	-6.5743			TRINITY_DN63762_c0_g1_i4	BHLH Domain	A0A453J603 AEGTS BHLH domain-containing protein ;A0A0A9T7H7 ARUDO Uncharacterized protein ;A0A368SWL7 SETIT BHLH domain-containing protein ;A0A0Q3KI57 BRADI BHLH domain-containing protein ;A0A453J626 AEGTS Uncharacterized protein ;A0A287PXU8 HORVV BHLH domain-containing protein ;A0A1Z5SBR8 SORBI BHLH domain-containing protein ;A0A5J9WMG4 9POAL Uncharacterized protein ;A0A1E5VVL3 9POAL BHLH domain…
#Uniq3	-7.26898			TRINITY_DN65198_c1_g1_i18	BHLH Domain	A0A0Q3GMZ3 BRADI BHLH domain-containing protein ;F2DD47 HORVV Predicted protein ;A0A453BST9 AEGTS BHLH domain-containing protein ;Q01KV4 ORYSA ;A0A446MB06 TRITD BHLH domain-containing protein ;A0A446MAV9 TRITD BHLH domain-containing protein ;A0A453BSP6 AEGTS BHLH domain-containing protein ;A0A3B6DCJ5 WHEAT BHLH domain-containing protein ;A0A453BT01 AEGTS BHLH domain-containing protein ;A0A0D3FUI3…
#Uniq3	-2.12585			TRINITY_DN70470_c0_g3_i1	BHLH Domain	A0A0Q3HD70 BRADI BHLH domain-containing protein ;A0A0E0HXT9 ORYNI BHLH domain-containing protein ;A0A0E0E8D6 9ORYZ BHLH domain-containing protein ;I1Q8S2 ORYGL BHLH domain-containing protein ;A0A0D3GNA9 9ORYZ BHLH domain-containing protein ;A0A0E0AGV0 9ORYZ BHLH domain-containing protein ;A0A0E0Q574 ORYRU BHLH domain-containing protein ;A2YJ33 ORYSI BHLH domain-containing protein ;A3BHG5 ORYSJ BH…
#Uniq3	-2.69933			TRINITY_DN71197_c0_g3_i21	BHLH Domain	B8AXE8 ORYSI Uncharacterized protein ;A0A0D9WFN8 9ORYZ Uncharacterized protein ;K7UYK7 MAIZE Phytochrome A-associated F-box protein ;B6TKD4 WHEAT Uncharacterized protein ;B6THP5 WHEAT BHLH domain-containing protein ;A0A3L6DL68 MAIZE Phytochrome A-associated F-box protein ;A0A0E0PLG2 ORYRU Uncharacterized protein ;Q75IT7 ORYSJ Os05g0365000 protein ;B9FHH0 ORYSJ Uncharacterized protein ;A0A0E0L1L2 …
#Uniq3	-6.8537			TRINITY_DN71391_c2_g2_i1	BHLH Domain	A0A3B6PL74 WHEAT BHLH domain-containing protein ;M8BER5 AEGTA BHLH domain-containing protein ;A0A453NJB1 AEGTS BHLH domain-containing protein ;A0A3B6QFE2 WHEAT BHLH domain-containing protein ;A0A446W7S8 TRITD BHLH domain-containing protein ;A0A446V9H9 TRITD BHLH domain-containing protein ;A0A3B6NP75 WHEAT BHLH domain-containing protein ;M8A5X4 TRIUA BHLH domain-containing protein ;A0A453NI86 AEGT…
#Uniq3	-2.49916			TRINITY_DN72182_c1_g5_i14	BHLH Domain	A0A446YQ79 TRITD BHLH domain-containing protein ;A0A446XQU3 TRITD BHLH domain-containing protein ;A0A287XEF1 HORVV BHLH domain-containing protein ;A0A287XEI3 HORVV BHLH domain-containing protein ;A0A446YQ85 TRITD BHLH domain-containing protein ;A0A287XEH2 HORVV BHLH domain-containing protein ;A0A3B6SH30 WHEAT BHLH domain-containing protein ;A0A453SKW3 AEGTS BHLH domain-containing protein ;A0A3B6T…
#Uniq3	-4.59182			TRINITY_DN72532_c2_g6_i2	BHLH Domain	A0A0E0GZG0 ORYNI BHLH domain-containing protein ;A0A0D3FUI3 9ORYZ BHLH domain-containing protein ;Q0JDZ1 ORYSJ ;A0A0A9QX25 ARUDO BHLH domain-containing protein ;J3LWY6 ORYBR BHLH domain-containing protein ;B9FEL1 ORYSJ BHLH domain-containing protein ;A0A5J9TSG2 9POAL Uncharacterized protein (Fragment) ;A0A5J9TRA8 9POAL Uncharacterized protein (Fragment) ;J3N816 ORYBR BHLH domain-containing protei…
#Uniq3	-4.58821			TRINITY_DN73032_c0_g3_i7	BHLH Domain	A0A3B6TJ11 WHEAT BHLH domain-containing protein ;A0A446YDE1 TRITD BHLH domain-containing protein ;A0A3B6SDP1 WHEAT BHLH domain-containing protein ;A0A453RNB4 AEGTS BHLH domain-containing protein ;A0A3B6TR28 WHEAT BHLH domain-containing protein ;A0A446YDD9 TRITD BHLH domain-containing protein ;A0A3B6SCD9 WHEAT BHLH domain-containing protein ;A0A446UFK8 TRITD BHLH domain-containing protein ;I1I907 …
#Uniq3	-2.9966			TRINITY_DN73037_c1_g12_i1	BHLH Domain	A0A446RPV3 TRITD BHLH domain-containing protein ;A0A453BXH0 AEGTS Uncharacterized protein ;A0A452XUM1 AEGTS Uncharacterized protein ;A0A452XUI0 AEGTS Uncharacterized protein ;A0A452XUG9 AEGTS Uncharacterized protein ;A0A452XUH9 AEGTS Uncharacterized protein ;A0A452XUH4 AEGTS Uncharacterized protein ;A0A452XUP3 AEGTS Uncharacterized protein ;A0A446JL64 TRITD Uncharacterized protein ;A0A446JKL1 TRI…
#Uniq3	-2.73909			TRINITY_DN73695_c1_g7_i15	BHLH Domain	A0A446XTE3 TRITD BHLH domain-containing protein ;A0A446XTB7 TRITD Uncharacterized protein ;A0A0Q3F493 BRADI BHLH domain-containing protein ;I1HZI4 BRADI BHLH domain-containing protein ;A0A2K2CWC9 BRADI BHLH domain-containing protein ;A0A2K2CWD5 BRADI BHLH domain-containing protein ;A0A453STR2 AEGTS BHLH domain-containing protein ;A0A453STU0 AEGTS Uncharacterized protein ;A0A453STS4 AEGTS BHLH dom…
#Uniq3	-2.27233			TRINITY_DN76380_c0_g2_i31	BHLH Domain	F2E2Q5 HORVV Predicted protein (Fragment) ;A0A453D0B9 AEGTS Uncharacterized protein ;M7ZVC1 TRIUA Uncharacterized protein ;M0V1L9 HORVV Uncharacterized protein ;Q6ZJC6 ORYSJ Os08g0478000 protein ;A0A5J9T2K2 9POAL Uncharacterized protein ;A0A2T7D8G4 9POAL Uncharacterized protein ;B8BBS1 ORYSI BHLH domain-containing protein ;A0A0Q3JK30 BRADI Uncharacterized protein ;A0A1E5VFW5 9POAL Uncharacterized…
#Uniq3	-6.7217			TRINITY_DN77105_c0_g11_i5	BHLH Domain	F2DD47 HORVV Predicted protein ;A0A446L1V4 TRITD BHLH domain-containing protein ;A0A3B6AYB8 WHEAT BHLH domain-containing protein ;A0A446L1X0 TRITD BHLH domain-containing protein ;A0A446L1N6 TRITD BHLH domain-containing protein ;A0A446L1Q6 TRITD BHLH domain-containing protein ;A0A453BT00 AEGTS BHLH domain-containing protein ;A0A453BSZ9 AEGTS BHLH domain-containing protein ;A0A453BT04 AEGTS BHLH do…
#Uniq3	-2.87217			TRINITY_DN79192_c2_g1_i1	BHLH Domain	A0A287XE71 HORVV BHLH domain-containing protein ;A0A287XEB5 HORVV BHLH domain-containing protein ;A0A287XEH5 HORVV Uncharacterized protein ;A0A287XEG8 HORVV Uncharacterized protein ;A0A3B6RNG9 WHEAT BHLH domain-containing protein ;A0A287XEC0 HORVV BHLH domain-containing protein ;A0A287XEE1 HORVV BHLH domain-containing protein ;A0A453SIK0 AEGTS BHLH domain-containing protein ;A0A287XEA7 HORVV BHLH…
#Uniq3	-2.02294			TRINITY_DN80237_c1_g2_i30	BHLH Domain	A0A446QA36 TRITD BHLH domain-containing protein ;A0A446QA48 TRITD BHLH domain-containing protein ;A0A446QAC8 TRITD BHLH domain-containing protein ;A0A446QA40 TRITD BHLH domain-containing protein ;A0A446QAK4 TRITD BHLH domain-containing protein ;A0A3B6FUW7 WHEAT BHLH domain-containing protein ;A0A446QA62 TRITD BHLH domain-containing protein ;A0A3B6GZ88 WHEAT BHLH domain-containing protein ;A0A453G…
#inter	6.14571	5.06624	4.48599	TRINITY_DN41788_c0_g1_i1	BHLH TF	A0A3B6GZT6 WHEAT BHLH domain-containing protein ;A0A446QBD1 TRITD BHLH domain-containing protein ;A0A3B6FW03 WHEAT BHLH domain-containing protein ;A0A077RZI7 WHEAT BHLH domain-containing protein ;A0A453GDX8 AEGTS BHLH domain-containing protein ;R7W1E9 AEGTA transcription factor bHLH84 ;A0A446P129 TRITD BHLH domain-containing protein ;A0A3B6EP59 WHEAT BHLH domain-containing protein ;I1IK27 BRADI B…
#inter	6.71948	7.16359	5.22505	TRINITY_DN62083_c0_g2_i1	BHLH TF	A0A446QBD1 TRITD BHLH domain-containing protein ;A0A3B6FW03 WHEAT BHLH domain-containing protein ;A0A077RZI7 WHEAT BHLH domain-containing protein ;A0A453GDX8 AEGTS BHLH domain-containing protein ;R7W1E9 AEGTA transcription factor bHLH84 ;A0A446P129 TRITD BHLH domain-containing protein ;A0A3B6EP59 WHEAT BHLH domain-containing protein ;M7YLB1 TRIUA transcription factor bHLH84 ;A0A446P1D3 TRITD BHLH…
#inter	5.94609	3.12406	5.76895	TRINITY_DN62083_c1_g2_i6	BHLH TF	M7YLB1 TRIUA transcription factor bHLH84 ;A0A446P129 TRITD BHLH domain-containing protein ;A0A3B6EP59 WHEAT BHLH domain-containing protein ;A0A446P1D3 TRITD BHLH domain-containing protein ;A0A453GDX8 AEGTS BHLH domain-containing protein ;R7W1E9 AEGTA transcription factor bHLH84 ;A0A3B6GZT6 WHEAT BHLH domain-containing protein ;A0A446QBD1 TRITD BHLH domain-containing protein ;A0A3B6FW03 WHEAT BHLH…
#Uniq1	6.12747			TRINITY_DN73074_c0_g1_i1	BHLH TF	B6SS32 MAIZE Uncharacterized protein ;C6JSP5 SORBI Uncharacterized protein ;C6JSU3 SORBI Uncharacterized protein (Fragment) ;T1L6P4 TRIUA Uncharacterized protein ;C6JSL2 SORBI Uncharacterized protein (Fragment) ;T1L6Q1 TRIUA Uncharacterized protein ;T1L6W4 TRIUA Uncharacterized protein ;C6JSD0 SORBI Uncharacterized protein (Fragment) ;A0A5J9TC46 9POAL Uncharacterized protein (Fragment) ;A0A3L6E89…
#Uniq1	4.73018			TRINITY_DN76892_c1_g8_i2	BHLH TF	A0A0D9V2I9 9ORYZ F-box domain-containing protein ;A0A0D9V2I8 9ORYZ F-box domain-containing protein ;A0A2Z2C7W8 ORYRU Rc protein ;A0A2Z2C867 ORYRU Rc protein ;E2DYU1 ORYRU Rc protein ;A0A2Z2CEL8 ORYRU Rc protein ;A7J5U7 ORYSJ Rc protein (Fragment) ;A7J5U6 ORYSJ Rc protein (Fragment) ;G9CGB8 ORYRU BHLH transcription factor (Fragment) ;A7YF21 ORYSJ Truncated Rc protein ;
#Uniq1	5.72603			TRINITY_DN77099_c0_g1_i1	BHLH TF	M7Z547 TRIUA Uncharacterized protein ;A0A3L6ETL0 MAIZE transcription factor bHLH70 ;B4FLW8 MAIZE BHLH transcription factor ;
#Uniq1	4.79897			TRINITY_DN77121_c2_g7_i7	BHLH TF	A0A0D3H7N1 9ORYZ BHLH domain-containing protein ;A0A317YEK5 MAIZE transcription factor HEC1 ;A0A446T4L7 TRITD BHLH domain-containing protein ;A0A287RMB0 HORVV BHLH domain-containing protein ;A0A3B6KK44 WHEAT BHLH domain-containing protein ;A0A453KZ52 AEGTS BHLH domain-containing protein ;A0A3B6MT03 WHEAT BHLH domain-containing protein ;A0A446UBS1 TRITD BHLH domain-containing protein ;I1IQQ2 BRADI…
#Uniq2	7.874			TRINITY_DN22029_c0_g1_i1	BHLH TF	A0A287VQN5 HORVV Uncharacterized protein ;B8A6M6 ORYSI Uncharacterized protein ;A0A287VQL9 HORVV BHLH domain-containing protein ;A0A287VQS3 HORVV BHLH domain-containing protein ;R7W687 AEGTA transcription factor bHLH91 ;I1HEQ8 BRADI BHLH domain-containing protein ;A0A446Y251 TRITD BHLH domain-containing protein ;A0A3B6S932 WHEAT BHLH domain-containing protein ;A0A3B6T9W4 WHEAT BHLH domain-contain…
#Uniq2	5.28254			TRINITY_DN50417_c0_g1_i2	BHLH TF	A0A5J9T978 9POAL Uncharacterized protein ;A0A0E0DRM9 9ORYZ Uncharacterized protein ;B9FSS0 ORYSJ Uncharacterized protein ;A0A1D6KG38 MAIZE transcription factor PIF4 ;B8A2T4 MAIZE BHLH domain-containing protein ;A0A317YIJ8 MAIZE transcription factor PIF3 ;A0A0D9WB72 9ORYZ Uncharacterized protein ;A0A0E0JN95 deaminase domain-containing protein ;A0A0E0MC47 ORYPU Uncharacterized protein ;A0A0D9WB70 9…
#Uniq2	4.1147			TRINITY_DN75835_c1_g1_i7	BHLH TF	A0A453CNM8 AEGTS BHLH domain-containing protein ;A0A453CNP5 AEGTS BHLH domain-containing protein ;A0A453CNY4 AEGTS BHLH domain-containing protein ;A0A453CNN2 AEGTS BHLH domain-containing protein ;A0A2I6HE03 AEGTA MYC protein ;A0A453CNS4 AEGTS BHLH domain-containing protein ;A0A1D5UGM5 WHEAT BHLH domain-containing protein ;M8B426 AEGTA Anthocyanin regulatory R-S protein ;A0A2I6HDZ8 AEGTA MYC prote…
#Uniq2	3.58742			TRINITY_DN77656_c1_g4_i8	BHLH TF	A0A1D6CXL9 WHEAT BHLH domain-containing protein ;A0A453R673 AEGTS BHLH domain-containing protein ;A0A446Y7A3 TRITD BHLH domain-containing protein ;M8C1C8 AEGTA transcription factor bHLH135 ;A0A3B6RBP3 WHEAT BHLH domain-containing protein ;I1GZK5 BRADI BHLH domain-containing protein ;A0A5J9TM47 9POAL Uncharacterized protein ;A0A453R682 AEGTS BHLH domain-containing protein ;A0A446Y778 TRITD BHLH do…
#Uniq23	3.44635	2.74276		TRINITY_DN76456_c0_g2_i1	BHLH TF	A0A453CAF7 AEGTS Uncharacterized protein ;A0A0E0DFM4 9ORYZ BHLH domain-containing protein ;W5C271 WHEAT BHLH domain-containing protein ;M8CE92 AEGTA transcription factor bHLH113 ;A0A453CAJ1 AEGTS BHLH domain-containing protein ;A0A3B6CBD6 WHEAT BHLH domain-containing protein ;A0A5J9TVS5 9POAL Uncharacterized protein ;I1QFE0 ORYGL BHLH domain-containing protein ;I1PMK9 ORYGL BHLH domain-containing…
#Uniq23	6.28832	5.69105		TRINITY_DN87591_c0_g1_i1	BHLH TF	A0A0Q3HYZ1 BRADI BHLH domain-containing protein ;A0A0D3H1K5 9ORYZ BHLH domain-containing protein ;I1QJN2 ORYGL BHLH domain-containing protein ;A0A0E0QKH8 ORYRU BHLH domain-containing protein ;A0A0E0AWW8 9ORYZ BHLH domain-containing protein ;A2YWG5 ORYSI BHLH domain-containing protein ;Q6ZCV8 ORYSJ BHLH transcription factor-like ;A0A0E0JCQ0 ORYNI BHLH domain-containing protein ;A0A0P0XHK4 ORYSJ Os…
#Uniq3	3.31635			TRINITY_DN46518_c0_g1_i1	BHLH TF	A0A3L6FT28 MAIZE transcription factor ICE1 ;A0A0E0MFU7 ORYPU BHLH domain-containing protein ;A0A0D9XSH7 9ORYZ BHLH domain-containing protein ;A0A5J9ULY6 9POAL Uncharacterized protein (Fragment) ;A0A482KF71 9POAL ICE1 ;A0A0E0R935 ORYRU BHLH domain-containing protein ;Q2R3F6 ORYSJ Helix-loop-helix DNA-binding domain containing protein, expressed ;B8BKT0 ORYSI BHLH domain-containing protein ;I1R0K0 …
#inter	-3.66476	-3.32547	-4.60715	TRINITY_DN78071_c2_g6_i1	BHLH TF	A0A287WWN7 HORVV Uncharacterized protein ;N1QWC0 AEGTA transcription factor ICE1 ;M8A132 TRIUA transcription factor ICE1 ;A0A453S069 AEGTS BHLH domain-containing protein ;A0A287WWS1 HORVV BHLH domain-containing protein ;A0A446YIG9 TRITD BHLH domain-containing protein ;A0A3B6SLU6 WHEAT BHLH domain-containing protein ;A0A3B6TSV7 WHEAT BHLH domain-containing protein ;A0A453S0F9 AEGTS BHLH domain-con…
#Uniq1	-6.37873			TRINITY_DN72076_c0_g2_i1	BHLH TF	A0A0A9PI26 ARUDO BHLH domain-containing protein ;A0A453J442 AEGTS Uncharacterized protein ;A0A0A9E0T0 ARUDO BHLH domain-containing protein ;C5WZ04 SORBI BHLH domain-containing protein ;A0A3L6TMH2 PANMI transcription factor bHLH61-like ;A0A2S3IUG7 9POAL BHLH domain-containing protein ;A0A3L6SBZ8 PANMI transcription factor bHLH61-like ;A0A2T7CHY8 9POAL BHLH domain-containing protein ;R7VYP7 AEGTA U…
#Uniq13	-7.23235	-5.89565		TRINITY_DN63444_c0_g2_i3	BHLH TF	I1IFA0 BRADI BHLH domain-containing protein ;F2EHK4 HORVV Predicted protein ;A0A3L6QJR3 PANMI transcription factor ILI5 ;A0A2S3GT60 9POAL BHLH domain-containing protein ;A0A2T7FC21 9POAL BHLH domain-containing protein ;A0A1E5UWS6 9POAL transcription factor ILI5 ;A0A4U6WFG9 SETVI BHLH domain-containing protein ;A0A368PSD5 SETIT BHLH domain-containing protein ;C5XYS5 SORBI BHLH domain-containing pr…
#Uniq2	-3.09345			TRINITY_DN73074_c0_g1_i1	BHLH TF	B6SS32 MAIZE Uncharacterized protein ;C6JSP5 SORBI Uncharacterized protein ;C6JSU3 SORBI Uncharacterized protein (Fragment) ;T1L6P4 TRIUA Uncharacterized protein ;C6JSL2 SORBI Uncharacterized protein (Fragment) ;T1L6Q1 TRIUA Uncharacterized protein ;T1L6W4 TRIUA Uncharacterized protein ;C6JSD0 SORBI Uncharacterized protein (Fragment) ;A0A5J9TC46 9POAL Uncharacterized protein (Fragment) ;A0A3L6E89…
#Uniq23	-5.30156	-6.15786		TRINITY_DN28281_c0_g1_i1	BHLH TF	I1IX09 BRADI BHLH domain-containing protein ;R7W7U3 AEGTA transcription factor FER-LIKE IRON DEFICIENCY-INDUCED transcription factor ;A0A3B6AZC6 WHEAT BHLH domain-containing protein ;A0A446L2A7 TRITD BHLH domain-containing protein ;A0A5J9TRH6 9POAL Uncharacterized protein (Fragment) ;A0A287IBE9 HORVV BHLH domain-containing protein ;A0A287IBL3 HORVV BHLH domain-containing protein ;A0A5J9TT29 9POAL…
#Uniq23	-1.92758	-4.43521		TRINITY_DN65178_c1_g2_i6	BHLH TF	A0A287FN71 HORVV BHLH domain-containing protein ;A0A446IZA9 TRITD BHLH domain-containing protein ;A0A446IZB2 TRITD BHLH domain-containing protein ;A0A446JY78 TRITD BHLH domain-containing protein ;A0A3G2YW41 WHEAT BHLH-type transcription factor 1-B ;A0A3B5YYK2 WHEAT BHLH domain-containing protein ;A0A446JY48 TRITD BHLH domain-containing protein ;A0A3B5YXF3 WHEAT BHLH domain-containing protein ;A0A…
#Uniq23	-6.80202	-4.29129		TRINITY_DN67382_c1_g6_i5	BHLH TF	A0A446NKX3 TRITD BHLH domain-containing protein ;A0A3B6EL87 WHEAT BHLH domain-containing protein ;A0A446NKS8 TRITD BHLH domain-containing protein ;M8AQA7 TRIUA transcription factor bHLH87 ;A0A3B6GXY4 WHEAT BHLH domain-containing protein ;A0A453F9F2 AEGTS BHLH domain-containing protein ;A0A446PW06 TRITD BHLH domain-containing protein ;A0A077S2L3 WHEAT BHLH domain-containing protein ;F2CV03 HORVV P…
#Uniq23	-1.54911	-2.54929		TRINITY_DN70187_c1_g1_i6	BHLH TF	A0A446JY40 TRITD BHLH domain-containing protein ;A0A452YUB3 AEGTS BHLH domain-containing protein ;A0A3B5YYK2 WHEAT BHLH domain-containing protein ;A0A452YUE1 AEGTS BHLH domain-containing protein ;A0A3G2YW44 WHEAT BHLH-type transcription factor 1-D ;A0A452YUD6 AEGTS BHLH domain-containing protein ;A0A446IZL4 TRITD BHLH domain-containing protein ;A0A287FN40 HORVV BHLH domain-containing protein ;A0A…
#Uniq23	-1.877	-3.88706		TRINITY_DN77232_c0_g2_i2	BHLH TF	A0A446XDB7 TRITD BHLH domain-containing protein ;A0A3B6RI88 WHEAT BHLH domain-containing protein ;A0A287WI66 HORVV BHLH domain-containing protein ;A0A453RLN9 AEGTS BHLH domain-containing protein ;A0A3B6TQ85 WHEAT BHLH domain-containing protein ;A0A446XD91 TRITD BHLH domain-containing protein ;A0A446XDB5 TRITD BHLH domain-containing protein ;A0A3B6RI92 WHEAT BHLH domain-containing protein ;A0A446X…
#Uniq23	-1.38166	-2.43446		TRINITY_DN78306_c4_g1_i2	BHLH TF	A0A452XXN1 AEGTS BHLH domain-containing protein ;M8CQY4 AEGTA transcription factor PIF3 ;A0A0E0DLP9 9ORYZ BHLH domain-containing protein ;A0A0D9ZTY8 9ORYZ BHLH domain-containing protein ;A0A4U6V5X4 SETVI BHLH domain-containing protein ;A0A0E0DLQ0 9ORYZ BHLH domain-containing protein ;A0A0E0DLP8 9ORYZ BHLH domain-containing protein ;I1PSA2 ORYGL BHLH domain-containing protein ;A0A0E0KY98 ORYPU BHL…
#Uniq3	-2.54683			TRINITY_DN60858_c0_g1_i8	BHLH TF	M7ZIK7 TRIUA transcription factor bHLH93 ;A0A446XZF0 TRITD BHLH domain-containing protein ;A0A3B6SQ63 WHEAT BHLH domain-containing protein ;A0A3B6RSN1 WHEAT BHLH domain-containing protein ;A0A3B6TSH4 WHEAT BHLH domain-containing protein ;A0A446XZK9 TRITD BHLH domain-containing protein ;A0A446YZ62 TRITD BHLH domain-containing protein ;A0A287XZ63 HORVV BHLH domain-containing protein ;M8B155 AEGTA U…
#Uniq3	-6.09843			TRINITY_DN62228_c0_g1_i4	BHLH TF	A0A446PW06 TRITD BHLH domain-containing protein ;A0A077S2L3 WHEAT BHLH domain-containing protein ;M8AQA7 TRIUA transcription factor bHLH87 ;A0A446NKX3 TRITD BHLH domain-containing protein ;A0A446NKS8 TRITD BHLH domain-containing protein ;A0A3B6EL87 WHEAT BHLH domain-containing protein ;A0A3B6GXY4 WHEAT BHLH domain-containing protein ;A0A453F9F2 AEGTS BHLH domain-containing protein ;F2CV03 HORVV P…
#Uniq3	-2.47783			TRINITY_DN68516_c0_g1_i1	BHLH TF	A0A446NZU3 TRITD BHLH domain-containing protein ;A0A3B6ENI4 WHEAT BHLH domain-containing protein ;M7ZVN3 TRIUA transcription factor bHLH49 ;A0A287MBI1 HORVV BHLH domain-containing protein ;A0A3B6H3L1 WHEAT BHLH domain-containing protein ;I1NUM5 ORYGL BHLH domain-containing protein ;A0A453GAJ4 AEGTS Uncharacterized protein ;A0A453GAL3 AEGTS BHLH domain-containing protein ;A0A453GAH7 AEGTS Uncharac…
#Uniq3	-3.15443			TRINITY_DN70894_c0_g3_i5	BHLH TF	A0A453GEC8 AEGTS BHLH domain-containing protein ;M8CG56 AEGTA transcription factor bHLH35 ;A0A3B6GZW2 WHEAT BHLH domain-containing protein ;A0A453GEG8 AEGTS BHLH domain-containing protein ;A0A453GEA9 AEGTS BHLH domain-containing protein ;A0A3B6ENN7 WHEAT BHLH domain-containing protein ;A0A5J9V3Q2 9POAL Uncharacterized protein ;A0A453GEM3 AEGTS BHLH domain-containing protein ;A0A453GEB6 AEGTS BHLH…
#Uniq3	-2.24187			TRINITY_DN71566_c0_g5_i5	BHLH TF	A0A446IXQ0 TRITD BHLH domain-containing protein ;A0A287FIG5 HORVV BHLH domain-containing protein ;A0A3B5YWT4 WHEAT BHLH domain-containing protein ;A0A3B5ZUA6 WHEAT MYC4 transcription factor ;A0A446IXQ2 TRITD BHLH domain-containing protein ;A0A446IXS5 TRITD BHLH domain-containing protein ;A0A446IXS1 TRITD BHLH domain-containing protein ;F2D7F1 HORVV Predicted protein ;F2D1Q9 HORVV Predicted protei…
#Uniq3	-4.38935			TRINITY_DN73032_c0_g4_i5	BHLH TF	A0A446T8A7 TRITD BHLH domain-containing protein ;A0A446UFI8 TRITD BHLH domain-containing protein ;A0A446UFJ0 TRITD BHLH domain-containing protein ;A0A446T8E6 TRITD BHLH domain-containing protein ;A0A453L9N5 AEGTS BHLH domain-containing protein ;M8BG13 AEGTA transcription factor bHLH137 ;A0A3B6MTB0 WHEAT BHLH domain-containing protein ;T1MDE3 TRIUA BHLH domain-containing protein ;A0A446T8A2 TRITD …
#Uniq3	-2.62338			TRINITY_DN74028_c0_g2_i23	BHLH TF	A0A452YQC5 N domain-containing protein ;F2CT44 HORVV Predicted protein ;F2D7F1 HORVV Predicted protein ;F2D1Q9 HORVV Predicted protein ;I1I6F3 BRADI BHLH domain-containing protein ;A0A3B5YWT4 WHEAT BHLH domain-containing protein ;A0A3B5ZUA6 WHEAT MYC4 transcription factor ;A0A452YQE2 AEGTS BHLH domain-containing protein ;A0A446IXQ0 TRITD BHLH domain-containing protein ;A0A446JWM1 TRITD BHLH domai…
#Uniq3	-2.2666			TRINITY_DN74774_c0_g4_i2	BHLH TF	A0A446JWQ0 TRITD BHLH domain-containing protein ;N1R5Q7 AEGTA transcription factor MYC2 ;I1I6F3 BRADI BHLH domain-containing protein ;A0A452YQE2 AEGTS BHLH domain-containing protein ;A0A446JWR3 TRITD BHLH domain-containing protein ;A0A3B5ZUA6 WHEAT MYC4 transcription factor ;A0A3B5YWT4 WHEAT BHLH domain-containing protein ;A0A446JWM1 TRITD BHLH domain-containing protein ;F2D7F1 HORVV Predicted pr…
#Uniq3	-7.45031			TRINITY_DN75664_c0_g4_i4	BHLH TF	A0A446N476 TRITD BHLH domain-containing protein ;A0A3B6EAQ0 WHEAT BHLH domain-containing protein ;T1MZ95 TRIUA BHLH domain-containing protein ;A0A453DZP1 AEGTS BHLH domain-containing protein ;A0A3B6GND9 WHEAT BHLH domain-containing protein ;W5D5N1 WHEAT BHLH domain-containing protein ;A0A446PFN0 TRITD BHLH domain-containing protein ;A0A287K646 HORVV BHLH domain-containing protein ;A0A287K641 HORV…
#Uniq3	-7.14962			TRINITY_DN76033_c1_g1_i7	BHLH TF	A0A0Q3F6U4 BRADI BHLH domain-containing protein ;A2YRU3 ORYSI BHLH domain-containing protein ;A0A1E5VW81 9POAL transcription factor bHLH112 ;A0A3L6PM30 PANMI BHLH domain-containing protein ;A0A2T7D457 9POAL BHLH domain-containing protein ;A0A0E0QF49 ORYRU BHLH domain-containing protein ;I1QG63 ORYGL BHLH domain-containing protein ;A0A0D3GWZ0 9ORYZ BHLH domain-containing protein ;A0A2S3I0N2 9POAL …
#Uniq3	-2.74034			TRINITY_DN77656_c1_g4_i8	BHLH TF	A0A1D6CXL9 WHEAT BHLH domain-containing protein ;A0A453R673 AEGTS BHLH domain-containing protein ;A0A446Y7A3 TRITD BHLH domain-containing protein ;M8C1C8 AEGTA transcription factor bHLH135 ;A0A3B6RBP3 WHEAT BHLH domain-containing protein ;I1GZK5 BRADI BHLH domain-containing protein ;A0A5J9TM47 9POAL Uncharacterized protein ;A0A453R682 AEGTS BHLH domain-containing protein ;A0A446Y778 TRITD BHLH do…
#inter	3.82237	6.54416	6.78834	TRINITY_DN49674_c0_g1_i3	BZIP Domain	M7YH77 TRIUA Light-inducible protein CPRF2 ;A0A446VA14 TRITD BZIP domain-containing protein ;A0A446VA00 TRITD BZIP domain-containing protein ;A0A3B6NPD1 WHEAT BZIP domain-containing protein ;A0A446V9Z7 TRITD BZIP domain-containing protein ;A0A3B6NN90 WHEAT BZIP domain-containing protein ;A0A3B6NNI3 WHEAT BZIP domain-containing protein ;A0A446VA11 TRITD BZIP domain-containing protein ;A0A446W810 T…
#inter	5.09275	5.9017	4.94747	TRINITY_DN65288_c2_g3_i1	BZIP Domain	A0A4D6WHU8 POAPR Common plant regulatory factor 1 protein ;A0A0Q3MXI9 BRADI BZIP domain-containing protein ;A0A0E0FQH5 ORYNI BZIP domain-containing protein ;Q6E1Y4 ORYSI Salt-stress inducible BZIP protein ;A0A0E0FQH4 ORYNI BZIP domain-containing protein ;A2WTF1 ORYSI BZIP domain-containing protein ;A0A0E0FQH6 ORYNI BZIP domain-containing protein ;A0A0D9YCN5 9ORYZ BZIP domain-containing protein ;I…
#inter	4.10501	3.69216	3.7276	TRINITY_DN66266_c0_g1_i2	BZIP Domain	A0A3L6FJA7 MAIZE Kinesin motor domain-containing protein ;A0A3L6FLV5 MAIZE Kinesin motor domain-containing protein ;A0A3L6FJ97 MAIZE Kinesin-like protein KIN-12F ;A0A1D6MVL3 MAIZE Kinesin-like protein KIN-12D ;A0A1D6MVL2 MAIZE Kinesin-like protein KIN-12D ;A0A453A1Z1 AEGTS Uncharacterized protein ;A0A3B6A373 WHEAT Uncharacterized protein ;M8C2L2 AEGTA Vwaint domain-containing protein ;J3MUW4 ORYB…
#inter	4.09706	5.89131	6.68242	TRINITY_DN69673_c0_g6_i5	BZIP Domain	A0A0Q3N7C3 BRADI BZIP domain-containing protein ;A0A0Q3GQ85 BRADI BZIP domain-containing protein ;A0A0Q3JK59 BRADI BZIP domain-containing protein ;A0A2K2DI47 BRADI BZIP domain-containing protein ;A0A446USU6 TRITD BZIP domain-containing protein ;A0A453M6L8 AEGTS BZIP domain-containing protein ;A0A446USQ8 TRITD BZIP domain-containing protein ;A0A446UST5 TRITD BZIP domain-containing protein ;Q7DMP6 …
#inter	4.10061	6.1574	5.26839	TRINITY_DN69673_c0_g7_i6	BZIP Domain	A0A0Q3N7C3 BRADI BZIP domain-containing protein ;A0A0Q3JK59 BRADI BZIP domain-containing protein ;A0A2K2DI47 BRADI BZIP domain-containing protein ;A0A0Q3GQ85 BRADI BZIP domain-containing protein ;A0A446USU6 TRITD BZIP domain-containing protein ;A0A446USQ8 TRITD BZIP domain-containing protein ;A0A446UST5 TRITD BZIP domain-containing protein ;A0A446UST8 TRITD BZIP domain-containing protein ;A0A4U6S…
#inter	2.13066	3.33656	2.92206	TRINITY_DN70072_c1_g5_i8	BZIP Domain	F2DFG1 HORVV Predicted protein ;R7W2I2 AEGTA Putative TGACG-sequence-specific DNA-binding protein TGA-1B ;A0A446K1F8 TRITD BZIP domain-containing protein ;A0A3B5YYX0 WHEAT BZIP domain-containing protein ;A0A446K1F5 TRITD BZIP domain-containing protein ;A0A452Z3U8 AEGTS BZIP domain-containing protein ;A0A3B5ZWF0 WHEAT BZIP domain-containing protein ;A0A446J2T0 TRITD BZIP domain-containing protein …
#inter	3.75958	3.12171	3.46015	TRINITY_DN70072_c1_g6_i1	BZIP Domain	F2DFG1 HORVV Predicted protein ;T1LDX7 TRIUA BZIP domain-containing protein ;R7W2I2 AEGTA Putative TGACG-sequence-specific DNA-binding protein TGA-1B ;A0A452Z3U8 AEGTS BZIP domain-containing protein ;A0A3B5ZWF0 WHEAT BZIP domain-containing protein ;A0A452Z3T7 AEGTS BZIP domain-containing protein ;A0A446J2U3 TRITD BZIP domain-containing protein ;A0A446K1I9 TRITD BZIP domain-containing protein ;A0A…
#inter	1.06321	2.80091	3.10022	TRINITY_DN75918_c2_g1_i7	BZIP Domain	A0A446U761 TRITD BZIP domain-containing protein ;A0A3B6MQY4 WHEAT BZIP domain-containing protein ;A0A453KL05 AEGTS BZIP domain-containing protein ;R7W9Q0 AEGTA Ocs element-binding factor 1 ;A0A446T1Q1 TRITD BZIP domain-containing protein ;A0A3B6KEU4 WHEAT BZIP domain-containing protein ;M7YVF8 TRIUA Ocs element-binding factor 1 ;A0A446U7A2 TRITD BZIP domain-containing protein ;I1IP94 BRADI BZIP d…
#inter	3.13083	2.26919	2.48276	TRINITY_DN78084_c1_g1_i7	BZIP Domain	A0A3L6TCF9 PANMI Reverse transcriptase domain-containing protein ;B8AWH5 ORYSI Uncharacterized protein ;A0A453Q663 AEGTS Reverse transcriptase domain-containing protein ;B9FC76 ORYSJ Uncharacterized protein ;B8BBX0 ORYSI Reverse transcriptase domain-containing protein ;Q75M12 ORYSJ Reverse transcriptase domain-containing protein ;B8APD4 ORYSI Reverse transcriptase domain-containing protein ;Q2QXH…
#inter	1.43465	3.7378	3.90438	TRINITY_DN79981_c0_g1_i7	BZIP Domain	T1N1Q0 TRIUA Uncharacterized protein ;Q9FW98 ORYSJ Putative non-LTR retroelement reverse transcriptase ;Q7XCU0 ORYSJ Retrotransposon protein, putative, unclassified ;A0A453NIH1 AEGTS Reverse transcriptase domain-containing protein ;Q2QXH7 ORYSJ Os12g0156200 protein ;Q7X970 ORYSJ BZIP-like protein ;A0A453NIE6 AEGTS Uncharacterized protein ;Q2QUC2 ORYSJ Retrotransposon protein, putative, unclassifi…
#Uniq1	3.35637			TRINITY_DN54647_c0_g2_i1	BZIP Domain	A0A287E188 HORVV BZIP domain-containing protein ;
#Uniq1	5.79197			TRINITY_DN55203_c0_g3_i1	BZIP Domain	I1I832 BRADI BZIP domain-containing protein ;A0A453R5D2 AEGTS BZIP domain-containing protein ;A0A3B6TM93 WHEAT BZIP domain-containing protein ;M8C3U9 AEGTA Uncharacterized protein ;A0A446Y729 TRITD BZIP domain-containing protein ;A0A3B6SDR0 WHEAT BZIP domain-containing protein ;A0A446Y745 TRITD Uncharacterized protein ;A0A3B6RFK8 WHEAT BZIP domain-containing protein ;A0A446X757 TRITD Uncharacteri…
#Uniq1	3.70466			TRINITY_DN74166_c2_g1_i1	BZIP Domain	A0A453T1A4 AEGTS BZIP domain-containing protein ;A0A453T167 AEGTS BZIP domain-containing protein ;A0A453T194 AEGTS Uncharacterized protein ;A0A453T199 AEGTS Uncharacterized protein ;A0A453T1E1 AEGTS Uncharacterized protein ;A0A453T1F3 AEGTS Uncharacterized protein ;A0A453T1F8 AEGTS Uncharacterized protein ;A0A453T1E6 AEGTS Uncharacterized protein ;
#Uniq1	6.83068			TRINITY_DN79997_c1_g3_i7	BZIP Domain	A0A4Y5SPV2 WHEAT BZIP174 ;A0A446Y6I4 TRITD BZIP domain-containing protein ;A0A446Y6G6 TRITD Uncharacterized protein ;A0A446Y6H6 TRITD BZIP domain-containing protein ;A0A3B6S9W7 WHEAT BZIP domain-containing protein ;A0A453R3A4 AEGTS BZIP domain-containing protein ;A0A3B6RBS3 WHEAT BZIP domain-containing protein ;A0A453R3A0 AEGTS BZIP domain-containing protein ;A0A446X6W6 TRITD Uncharacterized prot…
#Uniq12	7.28302	2.73614		TRINITY_DN61748_c0_g1_i1	BZIP Domain	A0A287UW20 HORVV BZIP domain-containing protein ;A0A287UWG2 HORVV BZIP domain-containing protein ;A0A287UVX2 HORVV BZIP domain-containing protein ;A0A287UVW9 HORVV BZIP domain-containing protein ;A0A287UVY1 HORVV BZIP domain-containing protein ;A0A287UVY6 HORVV BZIP domain-containing protein ;A0A287UW30 HORVV BZIP domain-containing protein ;A0A287UVY2 HORVV BZIP domain-containing protein ;A0A287U…
#Uniq13	4.71057	6.67166		TRINITY_DN70076_c1_g3_i14	BZIP Domain	B9FQW9 ORYSJ Reverse transcriptase domain-containing protein ;B8B9U8 ORYSI Reverse transcriptase domain-containing protein ;A0A453CQZ7 AEGTS Reverse transcriptase domain-containing protein ;B8B2I4 ORYSI Reverse transcriptase domain-containing protein ;Q2QXH7 ORYSJ Os12g0156200 protein ;I1Q6R5 ORYGL Reverse transcriptase domain-containing protein ;B8BN96 ORYSI Reverse transcriptase domain-containi…
#Uniq2	2.65763			TRINITY_DN73067_c1_g3_i4	BZIP Domain	A0A446UI05 TRITD BZIP domain-containing protein ;A0A446UHZ9 TRITD BZIP domain-containing protein ;A0A3B6LRB8 WHEAT BZIP domain-containing protein ;A0A3B6KMS5 WHEAT BZIP domain-containing protein ;A0A453LH55 AEGTS BZIP domain-containing protein ;A0A3B6MW05 WHEAT BZIP domain-containing protein ;A0A453LGT5 AEGTS BZIP domain-containing protein ;A0A0Q3LF28 BRADI BZIP domain-containing protein ;A0A0K2Q…
#Uniq2	3.94126			TRINITY_DN76376_c1_g5_i1	BZIP Domain	A0A3B6LNW7 WHEAT BZIP domain-containing protein ;A0A446UG91 TRITD BZIP domain-containing protein ;A0A446UG88 TRITD BZIP domain-containing protein ;A0A3B6MV68 WHEAT BZIP domain-containing protein ;A0A453LBI3 AEGTS BZIP domain-containing protein ;D2KTD4 HORVU Basic leucine zipper protein ;M0Y0X7 HORVV BZIP domain-containing protein ;A0A287RXY0 HORVV BZIP domain-containing protein ;F2CXS9 HORVV Pred…
#Uniq23	5.89813	2.69169		TRINITY_DN56136_c0_g2_i1	BZIP Domain	A0A0E0LDM0 ORYPU BZIP domain-containing protein ;
#Uniq23	2.3785	2.66033		TRINITY_DN72841_c0_g3_i1	BZIP Domain	I1IP94 BRADI BZIP domain-containing protein ;A0A0E0B149 9ORYZ BZIP domain-containing protein ;A0A0E0EQK5 9ORYZ BZIP domain-containing protein ;A0A0D3H4Y8 9ORYZ BZIP domain-containing protein ;I1PBZ4 ORYGL BZIP domain-containing protein ;A0A0E0LZK5 ORYPU BZIP domain-containing protein ;A0A0E0QPG2 ORYRU BZIP domain-containing protein ;Q69KN5 ORYSJ Os09g0306400 protein ;A0A446U7A2 TRITD BZIP domain-…
#Uniq23	3.31772	2.23977		TRINITY_DN80311_c2_g1_i1	BZIP Domain	F2DFG1 HORVV Predicted protein ;A0A287FY40 HORVV BZIP domain-containing protein ;C5YXU6 SORBI BZIP domain-containing protein ;A0A0A9JME2 ARUDO BZIP domain-containing protein ;A0A5J9U7U2 9POAL Uncharacterized protein ;A0A0Q3QYM9 BRADI BZIP domain-containing protein ;A0A3L6SYR2 PANMI BZIP domain-containing protein ;I1HJF8 BRADI BZIP domain-containing protein ;A0A0D9WGH6 9ORYZ BZIP domain-containing…
#Uniq23	7.34812	9.82437		TRINITY_DN85532_c0_g1_i1	BZIP Domain	A0A287NHX0 HORVV BZIP domain-containing protein ;A0A287NIE2 HORVV Uncharacterized protein ;A0A287NI35 HORVV BZIP domain-containing protein ;A0A453HNJ4 AEGTS BZIP domain-containing protein ;R7W9R6 AEGTA DNA-binding protein EMBP-1 ;F2D6W0 HORVV Predicted protein ;A0A453HNG3 AEGTS BZIP domain-containing protein ;A0A3B6JFZ4 WHEAT BZIP domain-containing protein ;A0A446RXU8 TRITD BZIP domain-containing…
#Uniq3	8.1586			TRINITY_DN111194_c0_g1_i1	BZIP Domain	F2EEE9 HORVV Predicted protein ;D2KTD3 HORVU Basic leucine zipper proein ;A0A287WL34 HORVV BZIP domain-containing protein ;
#Uniq3	4.69954			TRINITY_DN51184_c0_g2_i3	BZIP Domain	A0A3B6DLP0 WHEAT BZIP domain-containing protein ;A0A446LIN8 TRITD BZIP domain-containing protein ;A0A3B6B6P5 WHEAT BZIP domain-containing protein ;A0A1W6GX68 9POAL Cytochrome c biogenesis protein CcsA ;
#Uniq3	2.21419			TRINITY_DN71616_c0_g3_i11	BZIP Domain	A0A0D3F256 9ORYZ BZIP domain-containing protein ;A0A0D9YNX9 9ORYZ BZIP domain-containing protein ;I1NYD4 ORYGL BZIP domain-containing protein ;A0A3L6GDX1 MAIZE F-box/WD-40 repeat-containing protein ;B6TEU4 WHEAT DUF676 domain-containing protein ;B6T8L2 MAIZE F-box domain containing protein ;
#Uniq2	-3.44086			TRINITY_DN73934_c1_g10_i3	BZIP Domain	I1HZ75 BRADI BZIP domain-containing protein ;A0A453KCJ8 AEGTS Uncharacterized protein ;A0A287R0Z3 HORVV Uncharacterized protein ;A0A287R100 HORVV Uncharacterized protein ;A0A0A9FPX7 ARUDO BZIP domain-containing protein ;A0A446SXS4 TRITD BZIP domain-containing protein ;A0A5J9VC51 9POAL Uncharacterized protein (Fragment) ;A0A0D9YPV4 9ORYZ BZIP domain-containing protein ;A0A0E0JXY8 ORYPU BZIP domain…
#Uniq23	-5.28846	-5.47484		TRINITY_DN67522_c0_g2_i10	BZIP Domain	A0A3B6SMX1 WHEAT BZIP domain-containing protein ;M8AMI0 AEGTA Regulatory protein opaque-2 ;A0A453T1I0 AEGTS BZIP domain-containing protein ;A0A453T1F3 AEGTS Uncharacterized protein ;A0A453T167 AEGTS BZIP domain-containing protein ;A0A453T1E6 AEGTS Uncharacterized protein ;A0A446YVP7 TRITD BZIP domain-containing protein ;A0A3B6SJD6 WHEAT BZIP domain-containing protein ;A0A453T173 AEGTS BZIP domain…
#Uniq23	-2.99846	-5.76716		TRINITY_DN71977_c0_g1_i1	BZIP Domain	A0A3B6ECV3 WHEAT BZIP domain-containing protein ;M0YSE3 HORVV BZIP domain-containing protein ;A0A3B6GQS8 WHEAT BZIP domain-containing protein ;A0A5J9SUW9 9POAL Uncharacterized protein ;A0A0D9UY76 9ORYZ BZIP domain-containing protein ;A0A4U6USV8 SETVI BZIP domain-containing protein ;A0A3B6ATW9 WHEAT BZIP domain-containing protein ;A0A2X0S1S6 WHEAT BZIP domain-containing protein ;A0A453AWR9 AEGTS B…
#Uniq23	-1.36161	-2.53598		TRINITY_DN75948_c1_g8_i19	BZIP Domain	A0A3B6JJ00 WHEAT BZIP domain-containing protein ;A0A446S455 TRITD BZIP domain-containing protein ;A0A453I5D7 AEGTS BZIP domain-containing protein ;A0A446QVT2 TRITD BZIP domain-containing protein ;A0A3B6HTI3 WHEAT BZIP domain-containing protein ;A0A3B6ITC7 WHEAT BZIP domain-containing protein ;F2DZG5 HORVV Predicted protein ;I1H5R3 BRADI BZIP domain-containing protein ;A0A3B6JI79 WHEAT BZIP domain…
#Uniq3	-3.78032			TRINITY_DN65436_c0_g1_i1	BZIP Domain	A0A0E0C7W3 9ORYZ Uncharacterized protein ;A0A0D3EU51 9ORYZ Uncharacterized protein ;J3L474 ORYBR BZIP domain-containing protein ;A0A0D9V5T2 9ORYZ BZIP domain-containing protein ;A0A0D3EU49 9ORYZ BZIP domain-containing protein ;A0A0E0N2L4 ORYRU BZIP domain-containing protein ;A0A0D9YF45 9ORYZ BZIP domain-containing protein ;A0A0E0C7W2 9ORYZ BZIP domain-containing protein ;B8A9R7 ORYSI BZIP domain-…
#Uniq3	-6.77255			TRINITY_DN68258_c0_g2_i3	BZIP Domain	A0A0Q3EEA2 BRADI Uncharacterized protein (Fragment) ;A0A0Q3EJ34 BRADI Uncharacterized protein ;A0A0P0UYZ9 ORYSJ Os01g0177800 protein ;B9ETF5 ORYSJ CCHC-type domain-containing protein ;B8ADJ3 ORYSI Uncharacterized protein ;A0A2K2D6T5 BRADI CCHC-type domain-containing protein (Fragment) ;A0A5J9SMC9 9POAL Uncharacterized protein (Fragment) ;A0A5J9VFG3 9POAL Uncharacterized protein (Fragment) ;Q7X970…
#Uniq3	-3.41599			TRINITY_DN70843_c1_g2_i11	BZIP Domain	T1MZ37 TRIUA BZIP domain-containing protein ;F2D7U6 HORVV Predicted protein ;A0A2X0SB23 WHEAT BZIP domain-containing protein ;A0A453D094 AEGTS BZIP domain-containing protein ;A0A3B6DK73 WHEAT BZIP domain-containing protein ;A0A3B6B4M7 WHEAT BZIP domain-containing protein ;A0A446MQG7 TRITD BZIP domain-containing protein ;C0PPA3 MAIZE BZIP domain-containing protein ;A0A0E0K7E8 ORYPU BZIP domain-con…
#Uniq3	-4.63209			TRINITY_DN71620_c1_g4_i2	BZIP Domain	A0A287KV53 HORVV BZIP domain-containing protein ;A0A453EEW1 AEGTS BZIP domain-containing protein ;A0A453EES7 AEGTS BZIP domain-containing protein ;A0A3B6GQS8 WHEAT BZIP domain-containing protein ;M0YSE3 HORVV BZIP domain-containing protein ;A0A287KV65 HORVV BZIP domain-containing protein ;A0A0A9EHT6 ARUDO BZIP domain-containing protein ;A0A3B6ATW9 WHEAT BZIP domain-containing protein ;A0A3B6C1V7 …
#Uniq3	-2.41251			TRINITY_DN73934_c1_g9_i6	BZIP Domain	A0A3B6EIS4 WHEAT BZIP domain-containing protein ;A0A453FJA7 AEGTS BZIP domain-containing protein ;A0A3B6GZ21 WHEAT BZIP domain-containing protein ;M0Y6Q9 HORVV BZIP domain-containing protein ;A0A446PZP3 TRITD BZIP domain-containing protein ;W5CSH2 WHEAT BZIP domain-containing protein ;A0A453FJ58 AEGTS BZIP domain-containing protein ;I1HRQ0 BRADI BZIP domain-containing protein ;A0A287LM13 HORVV BZ…
#Uniq3	-4.84775			TRINITY_DN74589_c2_g6_i3	BZIP Domain	A0A3B6KSS0 WHEAT BZIP domain-containing protein ;A0A3B6JQR9 WHEAT BZIP domain-containing protein ;A0A446SG71 TRITD BZIP domain-containing protein ;A0A3B6IUM3 WHEAT BZIP domain-containing protein ;A0A287PW51 HORVV BZIP domain-containing protein ;A0A287PW55 HORVV BZIP domain-containing protein ;A0A287PX21 HORVV BZIP domain-containing protein ;I1HA86 BRADI BZIP domain-containing protein ;A0A4U6TCH7 …
#inter	4.11191	5.82907	3.92818	TRINITY_DN58901_c0_g1_i1	BZIP TF	A0A4D6WHU8 POAPR Common plant regulatory factor 1 protein ;A0A2S3HT97 9POAL BZIP domain-containing protein ;A0A2T7DIW3 9POAL BZIP domain-containing protein ;A0A3L6SPI7 PANMI G-box-binding factor 3-like ;A0A2T8IKU5 9POAL BZIP domain-containing protein ;K3XJ56 SETIT BZIP domain-containing protein ;A0A4U6UKX8 SETVI BZIP domain-containing protein ;A0A0E0JLY6 ORYPU BZIP domain-containing protein ;A0A1…
#inter	3.76455	5.12425	3.86127	TRINITY_DN65007_c0_g6_i7	BZIP TF	A0A453G072 AEGTS BZIP domain-containing protein ;A0A3B6H1X8 WHEAT BZIP domain-containing protein ;A0A3B6ELV5 WHEAT BZIP domain-containing protein ;A0A446NUN7 TRITD BZIP domain-containing protein ;A0A446Q6E7 TRITD BZIP domain-containing protein ;D8L9L9 WHEAT BZIP transcription factor domain containing protein, expressed ;A0A287LZN5 HORVV BZIP domain-containing protein ;F2DVT7 HORVV Predicted prote…
#inter	1.67472	2.57851	1.35104	TRINITY_DN73075_c3_g9_i1	BZIP TF	A0A453SI25 AEGTS BZIP domain-containing protein ;A0A3B6TNE5 WHEAT BZIP domain-containing protein ;A0A2I4PHE6 BAMEM transcription factor BZIP4 ;A0A446XQI4 TRITD BZIP domain-containing protein ;A0A3B6RK67 WHEAT BZIP domain-containing protein ;M7YC23 TRIUA BZIP transcription factor 60 ;A0A446YPY9 TRITD BZIP domain-containing protein ;A0A3B6SJI8 WHEAT BZIP domain-containing protein ;A0A287XD64 HORVV …
#inter	1.59735	2.64192	2.45935	TRINITY_DN73094_c0_g3_i4	BZIP TF	A0A3B6C1N3 WHEAT BZIP domain-containing protein ;A0A287HF45 HORVV BZIP domain-containing protein ;F2D5G9 HORVV Predicted protein ;I1GRS7 BRADI BZIP domain-containing protein ;A0A140EXP0 WHEAT BZIP transcription factor ;A0A3B6AUU9 WHEAT BZIP domain-containing protein ;A0A446LZY6 TRITD BZIP domain-containing protein ;A0A453AXG2 AEGTS BZIP domain-containing protein ;A0A446LZY7 TRITD BZIP domain-cont…
#Uniq1	2.16673			TRINITY_DN72712_c0_g4_i2	BZIP TF	A0A3B6KJG0 WHEAT BZIP domain-containing protein ;Q53UC6 WHEAT BZIP transcription factor ;A0A446T4K5 TRITD BZIP domain-containing protein ;B1Q3K5 WHEAT Basic region leucine zipper protein ;A0A453KZ14 AEGTS BZIP domain-containing protein ;B1Q3K4 WHEAT Basic region leucine zipper protein ;A0A3B6LN13 WHEAT BZIP domain-containing protein ;A0A446UBR2 TRITD BZIP domain-containing protein ;B1Q3K3 WHEAT B…
#Uniq1	3.06877			TRINITY_DN78662_c1_g3_i5	BZIP TF	A0A287RMM9 HORVV BZIP domain-containing protein ;M0Y7S3 HORVV BZIP domain-containing protein ;M0Y7S2 HORVV BZIP domain-containing protein ;A0A287RMI1 HORVV BZIP domain-containing protein ;M0Y7S4 HORVV BZIP domain-containing protein ;F2E5C7 HORVV Predicted protein ;Q84LG5 HORVV BZIP transcription factor (Fragment) ;I1IQQ5 BRADI BZIP domain-containing protein ;A0A3B6KK39 WHEAT BZIP domain-containin…
#Uniq12	3.17321	1.87189		TRINITY_DN67884_c0_g2_i18	BZIP TF	A0A287UVY2 HORVV BZIP domain-containing protein ;A0A287UVX7 HORVV BZIP domain-containing protein ;A0A3B6PSW4 WHEAT BZIP transcription factor B ;A0A077B4C1 WHEAT BZIP transcription factor B ;A0A446WN14 TRITD BZIP domain-containing protein ;A0A446WN35 TRITD BZIP domain-containing protein ;M0WPT5 HORVV BZIP domain-containing protein ;A0A077B6N3 AEGSP BZIP transcription factor ;A0A077B649 AEGTA BZIP …
#Uniq12	3.68251	2.79754		TRINITY_DN79997_c1_g3_i2	BZIP TF	F5B4I7 ELYEL Stress-related BZIP transcription factor (Fragment) ;A0A446WN53 TRITD BZIP domain-containing protein ;A0A446WMZ3 TRITD BZIP domain-containing protein ;A0A446WN14 TRITD BZIP domain-containing protein ;A0A3B6NVH0 WHEAT BZIP domain-containing protein ;A0A3B6NT61 WHEAT BZIP domain-containing protein ;A0A446WN00 TRITD BZIP domain-containing protein ;A0A446WN35 TRITD BZIP domain-containing…
#Uniq12	-1.48331	-2.26957		TRINITY_DN68287_c1_g2_i1	BZIP TF	A9ZPJ2 WHEAT Basic region/leucine zipper protein ;A0A452XVI3 AEGTS BZIP domain-containing protein ;F2DC34 HORVV Predicted protein ;A9ZPJ0 WHEAT Basic region/leucine zipper protein ;A0A446JL62 TRITD BZIP domain-containing protein ;Q53UC7 WHEAT BZIP transcription factor ;A0A446ILJ8 TRITD BZIP domain-containing protein ;A0A0D9ZTR8 9ORYZ BZIP domain-containing protein ;I1PS55 ORYGL BZIP domain-contai…
#Uniq23	-2.48825	-2.68451		TRINITY_DN75015_c0_g3_i4	BZIP TF	A0A287X567 HORVV BZIP domain-containing protein ;M8A8J3 TRIUA transcription factor HY5 ;F2EHR7 HORVV Predicted protein ;A0A287X4X1 HORVV BZIP domain-containing protein ;A0A3B6RML9 WHEAT BZIP domain-containing protein ;A0A446YLI8 TRITD BZIP domain-containing protein ;A0A453SA41 AEGTS BZIP domain-containing protein ;A0A287X535 HORVV BZIP domain-containing protein ;A0A446XNL7 TRITD BZIP domain-conta…
#Uniq3	-3.40691			TRINITY_DN71620_c1_g7_i1	BZIP TF	R7WCS7 AEGTA transcription factor RF2a ;A0A453KCJ4 AEGTS BZIP domain-containing protein ;A0A3B6MP61 WHEAT BZIP domain-containing protein ;A0A2S3GN23 9POAL BZIP domain-containing protein ;A0A2T7F478 9POAL BZIP domain-containing protein ;A0A0A9FPX7 ARUDO BZIP domain-containing protein ;M0W040 HORVV BZIP domain-containing protein ;K3YV65 SETIT BZIP domain-containing protein ;A0A4U6W3F2 SETVI BZIP do…
#Uniq3	-3.10281			TRINITY_DN74589_c1_g1_i1	BZIP TF	M8B1L4 AEGTA Uncharacterized protein ;A0A3B5ZU25 WHEAT BZIP domain-containing protein ;A0A0Q3IB96 BRADI BZIP domain-containing protein ;A0A452YNY6 AEGTS BZIP domain-containing protein ;M7ZLA8 TRIUA transcription factor RF2a ;A0A446JVD0 TRITD BZIP domain-containing protein ;A0A3B5XZ64 WHEAT BZIP domain-containing protein ;A0A287FH35 HORVV BZIP domain-containing protein ;A0A287FH21 HORVV BZIP domai…
#Uniq3	-3.66717			TRINITY_DN78002_c0_g2_i33	BZIP TF	A0A3B6FVE9 WHEAT BZIP domain-containing protein ;A0A077S436 WHEAT BZIP domain-containing protein ;A0A446NSF5 TRITD BZIP domain-containing protein ;A0A3B6EK56 WHEAT BZIP domain-containing protein ;M7YYL3 TRIUA BZIP domain-containing protein ;A0A223PYQ5 HORVU BZIP transcription factor 55 ;M0X2P6 HORVV BZIP domain-containing protein ;F2CT94 HORVV Predicted protein ;A0A3B6GVS3 WHEAT BZIP domain-conta…
#inter	2.17265	2.74202	2.50025	TRINITY_DN108629_c0_g1_i1	Ethylene AP2 Domain	A0A0A9Q5K1 ARUDO Uncharacterized protein ;A0A0A9EC83 ARUDO Uncharacterized protein ;A0A446MMP3 TRITD AP2/ERF domain-containing protein ;A0A287J5N3 HORVV AP2/ERF domain-containing protein ;A0A446LDZ8 TRITD AP2/ERF domain-containing protein ;A0A3B6B4J5 WHEAT AP2/ERF domain-containing protein ;A0A1D5UM53 WHEAT AP2/ERF domain-containing protein ;A0A453CS40 AEGTS AP2/ERF domain-containing protein ;A0A…
#inter	5.05347	6.94487	6.12165	TRINITY_DN21067_c0_g2_i1	Ethylene AP2 Domain	A0A453SEK1 AEGTS AP2/ERF domain-containing protein ;A0A446YN26 TRITD AP2/ERF domain-containing protein ;A0A3B6SJL0 WHEAT AP2/ERF domain-containing protein ;A0A3B6TMM3 WHEAT AP2/ERF domain-containing protein ;A0A446XM81 TRITD AP2/ERF domain-containing protein ;A0A3B6RHU8 WHEAT AP2/ERF domain-containing protein ;M0V2D2 HORVV AP2/ERF domain-containing protein ;A0A5J9TA57 9POAL Uncharacterized protei…
#inter	5.31896	3.79013	3.8926	TRINITY_DN57880_c0_g2_i2	Ethylene AP2 Domain	A0A452YY22 AEGTS AP2/ERF domain-containing protein ;F8SLT7 HORVV AP2/EREBP-like protein ;I1HK81 BRADI AP2/ERF domain-containing protein ;A0A0A9P8L8 ARUDO AP2/ERF domain-containing protein ;A0A3L6R9P7 PANMI AP2/ERF domain-containing protein ;A0A446JZC3 TRITD AP2/ERF domain-containing protein ;A0A287FT16 HORVV AP2/ERF domain-containing protein ;A0A287FT17 HORVV AP2/ERF domain-containing protein ;A0…
#inter	4.89699	5.68883	4.61	TRINITY_DN63639_c0_g1_i11	Ethylene AP2 Domain	M7ZQQ6 TRIUA Uncharacterized protein ;F2DU67 HORVV Predicted protein ;A0A287UCD4 HORVV AP2/ERF domain-containing protein ;A0A3B6PLA4 WHEAT AP2/ERF domain-containing protein ;A0A446WFB9 TRITD AP2/ERF domain-containing protein ;A0A287UCC6 HORVV AP2/ERF domain-containing protein ;A0A446VHN2 TRITD AP2/ERF domain-containing protein ;A0A3B6NRG7 WHEAT AP2/ERF domain-containing protein ;A0A453P5R7 AEGTS …
#inter	1.64662	1.84397	2.6795	TRINITY_DN64424_c0_g5_i1	Ethylene AP2 Domain	K3XLF6 SETIT AP2/ERF domain-containing protein ;A0A4U6UQB6 SETVI AP2/ERF domain-containing protein ;A0A096ZUI1 SORBI AP2 domain-containing protein ;C5XME9 SORBI AP 37 protein ;K4GTR1 SORBI AP2 domain containing protein ;K4GNZ2 SORBI AP2 domain containing protein ;I1HSG8 BRADI AP2/ERF domain-containing protein ;A0A2T7DFQ1 9POAL AP2/ERF domain-containing protein ;A0A0E0JPT3 ORYPU AP2/ERF domain-con…
#inter	2.05038	1.77979	1.7689	TRINITY_DN65507_c0_g2_i4	Ethylene AP2 Domain	A0A287JI56 HORVV Uncharacterized protein ;A0A287JHU2 HORVV AP2/ERF domain-containing protein ;A0A446LJW3 TRITD AP2/ERF domain-containing protein ;U5NGV4 HORVU AP2/ERF domain-containing protein ;F2CQA5 HORVV Predicted protein ;U5NDT7 HORVU AP2/ERF domain-containing protein ;A0A446LK37 TRITD AP2/ERF domain-containing protein ;A0A446LK49 TRITD AP2/ERF domain-containing protein ;A0A453D7Z6 AEGTS AP2/…
#inter	2.74982	3.03401	2.81901	TRINITY_DN67817_c2_g4_i2	Ethylene AP2 Domain	A0A4U6U671 SETVI AP2/ERF domain-containing protein ;A0A368RL13 SETIT AP2/ERF domain-containing protein ;A0A3L6F6W1 MAIZE DNA topoisomerase I ;K3YM52 SETIT AP2/ERF domain-containing protein ;
#inter	2.85564	2.95202	3.59917	TRINITY_DN79709_c0_g2_i2	Ethylene AP2 Domain	A0A287VPX5 HORVV Uncharacterized protein ;A0A446JB06 TRITD Chlorophyll a-b binding protein, chloroplastic ;Q0H640 SORBI Chlorophyll a-b binding protein, chloroplastic (Fragment) ;A0A446W3J0 TRITD Chlorophyll a-b binding protein, chloroplastic ;H6BDS2 LOLPR Chlorophyll a-b binding protein, chloroplastic (Fragment) ;M8CIA2 AEGTA Chlorophyll a-b binding protein, chloroplastic ;A0A0E0B1R1 9ORYZ Chlor…
#Uniq1	6.32353			TRINITY_DN106173_c0_g1_i1	Ethylene AP2 Domain	A0A0A9RKS2 ARUDO Uncharacterized protein ;A0A446TK86 TRITD Uncharacterized protein ;A0A0A9NRJ6 ARUDO Uncharacterized protein ;T1M0K7 TRIUA Uncharacterized protein ;A0A3B6IP43 WHEAT AP2/ERF domain-containing protein ;A0A446RSM0 TRITD AP2/ERF domain-containing protein ;A0A0E0IR59 ORYNI Uncharacterized protein ;
#Uniq1	2.41766			TRINITY_DN63930_c0_g11_i7	Ethylene AP2 Domain	J3LZ75 ORYBR Uncharacterized protein ;I1IZ84 BRADI Uncharacterized protein ;A0A453CB13 AEGTS Uncharacterized protein ;A0A453CAP2 AEGTS Uncharacterized protein ;A0A453CAQ4 AEGTS Uncharacterized protein ;A0A446L833 TRITD Uncharacterized protein ;A0A3B6B1X2 WHEAT Uncharacterized protein ;A0A1D6RPJ3 WHEAT Uncharacterized protein ;A0A0D9ZML0 9ORYZ Uncharacterized protein ;A0A0E0H2M8 ORYNI Uncharacteri…
#Uniq1	2.73643			TRINITY_DN65383_c1_g9_i2	Ethylene AP2 Domain	Q0H640 SORBI Chlorophyll a-b binding protein, chloroplastic (Fragment) ;A0A446YEG2 TRITD Chlorophyll a-b binding protein, chloroplastic ;A0A453A0N6 AEGTS Chlorophyll a-b binding protein, chloroplastic ;H6BDS2 LOLPR Chlorophyll a-b binding protein, chloroplastic (Fragment) ;Q0H633 SORBI Chlorophyll a-b binding protein, chloroplastic (Fragment) ;A0A2K2D2Q6 BRADI AP2/ERF domain-containing protein ;A…
#Uniq1	2.08299			TRINITY_DN67739_c0_g3_i18	Ethylene AP2 Domain	F2E101 HORVV Predicted protein (Fragment) ;F2DMK4 HORVV Predicted protein ;A0A2X0S5L4 WHEAT Uncharacterized protein ;A0A453BS53 AEGTS Uncharacterized protein ;A0A3B6DD84 WHEAT Uncharacterized protein ;A0A453BRW6 AEGTS Uncharacterized protein ;A0A446MAP2 TRITD Uncharacterized protein ;A0A446L1A4 TRITD Uncharacterized protein ;A0A3L6T1Z6 PANMI Putative ribose-5-phosphate isomerase 1 ;A0A2T8KJH6 9PO…
#Uniq1	5.30582			TRINITY_DN68429_c2_g2_i3	Ethylene AP2 Domain	J3M5E4 ORYBR HAP2-GCS1 domain-containing protein ;
#Uniq1	2.04055			TRINITY_DN70612_c0_g3_i1	Ethylene AP2 Domain	B9FA69 ORYSJ F-box domain-containing protein ;Q7XCU0 ORYSJ Retrotransposon protein, putative, unclassified ;Q9FW98 ORYSJ Putative non-LTR retroelement reverse transcriptase ;Q7Y193 ORYSJ Putative reverse transcriptase ;Q60DM2 ORYSJ F-box domain containing protein ;B8AP27 ORYSI F-box domain-containing protein ;A0A2T8I661 9POAL RNase H domain-containing protein (Fragment) ;A0A0A8XVJ3 ARUDO Uncharac…
#Uniq1	2.91076			TRINITY_DN75571_c0_g2_i1	Ethylene AP2 Domain	A0A453RWD6 AEGTS AP2/ERF domain-containing protein ;A0A287WT50 HORVV AP2/ERF domain-containing protein ;A0A0E0LRR9 ORYPU Uncharacterized protein ;A0A0E0QEW5 ORYRU Uncharacterized protein ;A0A453RWF0 AEGTS AP2/ERF domain-containing protein ;A0A287WT54 HORVV AP2/ERF domain-containing protein ;A0A0E0ARD7 9ORYZ Uncharacterized protein ;A3BZ96 ORYSJ Uncharacterized protein ;A0A0E0I7N4 ORYNI Uncharacte…
#Uniq1	5.23635			TRINITY_DN77557_c1_g1_i4	Ethylene AP2 Domain	A0A446XF05 TRITD Uncharacterized protein ;M7YJH1 TRIUA Chlorophyll a-b binding protein 3C, chloroplastic ;A0A2K2D2Q6 BRADI AP2/ERF domain-containing protein ;A0A2K2D2Q5 BRADI Chlorophyll a-b binding protein, chloroplastic ;A0A3B6NJQ4 WHEAT Chlorophyll a-b binding protein, chloroplastic ;A0A446V5C5 TRITD Chlorophyll a-b binding protein, chloroplastic ;A0A446V5D3 TRITD Chlorophyll a-b binding prote…
#Uniq13	3.95905	4.6443		TRINITY_DN25329_c0_g1_i1	Ethylene AP2 Domain	A0A453GI28 AEGTS XH domain-containing protein ;A0A453GHV8 AEGTS XH domain-containing protein ;A0A3B6H4T2 WHEAT XH domain-containing protein ;A0MPM5 WHEAT CBFIVd-D22 ;A0A453LD29 AEGTS AP2/ERF domain-containing protein ;B8Y5Z4 WHEAT C-repeat binding factor ;M8BJ82 AEGTA Uncharacterized protein ;A0A453GI93 AEGTS XH domain-containing protein ;A0A453DZD8 AEGTS Uncharacterized protein ;A0A287K5H1 HORVV…
#Uniq13	5.29818	6.01397		TRINITY_DN73611_c2_g1_i1	Ethylene AP2 Domain	A0A0E0CAU0 9ORYZ AP2/ERF domain-containing protein ;A0A1E5WKI7 9POAL AP2/ERF domain-containing protein ;I1NTQ2 ORYGL AP2/ERF domain-containing protein ;A0A446NUQ5 TRITD AP2/ERF domain-containing protein ;A0A3B6ELX4 WHEAT AP2/ERF domain-containing protein ;A0A0P0VAV5 ORYSJ Os01g0868000 protein ;A0A0E0N5J8 ORYRU AP2/ERF domain-containing protein ;A0A0D9YHX8 9ORYZ AP2/ERF domain-containing protein ;…
#Uniq13	2.03123	2.40812		TRINITY_DN78168_c0_g4_i1	Ethylene AP2 Domain	A0A287TRG6 HORVV Reverse transcriptase domain-containing protein ;J3L3I5 ORYBR Uncharacterized protein ;B8AE80 ORYSI Uncharacterized protein ;Q7XCU0 ORYSJ Retrotransposon protein, putative, unclassified ;Q9FW98 ORYSJ Putative non-LTR retroelement reverse transcriptase ;B9FA69 ORYSJ F-box domain-containing protein ;Q60DM2 ORYSJ F-box domain containing protein ;B8AP27 ORYSI F-box domain-containing …
#Uniq2	5.59187			TRINITY_DN19342_c0_g2_i1	Ethylene AP2 Domain	I1HEY1 BRADI AP2/ERF domain-containing protein ;A0A0E0JHQ4 ORYPU AP2/ERF domain-containing protein ;A2ZSC9 ORYSJ AP2/ERF domain-containing protein ;I1NMJ6 ORYGL AP2/ERF domain-containing protein ;A2WP25 ORYSI AP2/ERF domain-containing protein ;A0A0E0FD79 9ORYZ AP2/ERF domain-containing protein ;Q8LQ87 ORYSJ Os01g0313300 protein ;A0A5J9UBY4 9POAL Uncharacterized protein ;K3XLS2 SETIT AP2/ERF domai…
#Uniq2	5.67354			TRINITY_DN38968_c0_g1_i1	Ethylene AP2 Domain	T1LAP2 TRIUA Uncharacterized protein ;A0A3B6RMS8 WHEAT Uncharacterized protein ;A0A446TUL8 TRITD Uncharacterized protein ;A0A446TUK0 TRITD Uncharacterized protein ;F2DSD8 HORVV Predicted protein ;F2DIX6 HORVV Predicted protein ;M0Y7N2 HORVV Uncharacterized protein ;N1QWC5 AEGTA Ent-kaurenoic acid oxidase 1 ;A0A3B6LG99 WHEAT Uncharacterized protein ;A0A3B6MJF2 WHEAT Uncharacterized protein ;
#Uniq2	2.0782			TRINITY_DN58929_c0_g3_i4	Ethylene AP2 Domain	A0A287H7X7 HORVV Uncharacterized protein ;A0A453AP24 AEGTS Uncharacterized protein ;A0A446LXD1 TRITD Uncharacterized protein ;A0A287H812 HORVV Uncharacterized protein ;A0A287H7Y8 HORVV Uncharacterized protein ;A0A287H7Q9 HORVV Uncharacterized protein ;A0A446KM53 TRITD PA domain-containing protein ;A0A3B6ATJ8 WHEAT PA domain-containing protein ;M7YW45 TRIUA Vacuolar-sorting Receptor 1 ;A0A446KM91 …
#Uniq2	5.32453			TRINITY_DN65607_c1_g6_i1	Ethylene AP2 Domain	A0A287H7X1 HORVV Uncharacterized protein ;A0A287H7R4 HORVV PA domain-containing protein ;A0A287H7Z8 HORVV PA domain-containing protein ;A0A287H807 HORVV PA domain-containing protein ;A0A453AP29 AEGTS PA domain-containing protein ;A0A287H7X6 HORVV PA domain-containing protein ;A0A453AP04 AEGTS PA domain-containing protein ;A0A453ANZ2 AEGTS PA domain-containing protein ;A0A287H7Y6 HORVV PA domain-c…
#Uniq2	2.60221			TRINITY_DN75642_c1_g3_i6	Ethylene AP2 Domain	A0A446LK37 TRITD AP2/ERF domain-containing protein ;A0A446MTG2 TRITD AP2/ERF domain-containing protein ;A0A446LJW3 TRITD AP2/ERF domain-containing protein ;A0A446MTM7 TRITD AP2/ERF domain-containing protein ;A0A2X0SCF9 WHEAT AP2/ERF domain-containing protein ;U5NGV4 HORVU AP2/ERF domain-containing protein ;A0A446MTW6 TRITD AP2/ERF domain-containing protein ;F2CQA5 HORVV Predicted protein ;U5NDT7 …
#Uniq2	5.64144			TRINITY_DN95565_c0_g1_i1	Ethylene AP2 Domain	A0A0D3GB25 9ORYZ Uncharacterized protein ;I1PID0 ORYGL AP2/ERF domain-containing protein ;A0A0E0A326 9ORYZ AP2/ERF domain-containing protein ;A0A0E0HIS0 ORYNI AP2/ERF domain-containing protein ;A2Y7P9 ORYSI AP2/ERF domain-containing protein ;Q0DFT2 ORYSJ Os05g0572000 protein ;A0A3L6RBR9 PANMI AP2/ERF domain-containing protein ;A0A0E0PRI1 ORYRU AP2/ERF domain-containing protein ;A3BG46 ORYSJ Uncha…
#Uniq23	3.4534	3.1013		TRINITY_DN30092_c0_g1_i4	Ethylene AP2 Domain	A0A287RD87 HORVV Uncharacterized protein ;I1I6Y1 BRADI AP2/ERF domain-containing protein ;N1QWN2 AEGTA Uncharacterized protein ;A0A0A9K386 ARUDO Uncharacterized protein ;A0A453KQ10 AEGTS AP2/ERF domain-containing protein ;A0A287RDF5 HORVV AP2/ERF domain-containing protein ;A0A0P0XMM7 ORYSJ Os09g0369050 protein (Fragment) ;A0A287RD58 HORVV AP2/ERF domain-containing protein ;A0A287UC92 HORVV AP2/ER…
#Uniq23	5.42931	4.77014		TRINITY_DN38968_c0_g2_i1	Ethylene AP2 Domain	A0A3B6RMS8 WHEAT Uncharacterized protein ;T1LAP2 TRIUA Uncharacterized protein ;N1QQY4 AEGTA Ent-kaurenoic acid oxidase 1 ;A0A453QPS6 AEGTS Uncharacterized protein ;A0A3B6TDX1 WHEAT Uncharacterized protein ;A0A3B6MJF2 WHEAT Uncharacterized protein ;A0A453JES3 AEGTS Uncharacterized protein ;F2DIX6 HORVV Predicted protein ;F2DSD8 HORVV Predicted protein ;M0Y7N2 HORVV Uncharacterized protein ;
#Uniq23	6.4732	3.46786		TRINITY_DN43912_c0_g2_i1	Ethylene AP2 Domain	A0A446YT68 TRITD RNase H domain-containing protein ;B9FA69 ORYSJ F-box domain-containing protein ;Q7Y193 ORYSJ Putative reverse transcriptase ;Q7XCU0 ORYSJ Retrotransposon protein, putative, unclassified ;Q9FW98 ORYSJ Putative non-LTR retroelement reverse transcriptase ;Q60DM2 ORYSJ F-box domain containing protein ;B8AP27 ORYSI F-box domain-containing protein ;A0A2X0TJJ4 WHEAT RNase H domain-cont…
#Uniq23	4.23169	2.62874		TRINITY_DN51500_c0_g3_i1	Ethylene AP2 Domain	A0A446YXW8 TRITD Uncharacterized protein ;A2YFG8 ORYSI Uncharacterized protein ;A2YFH2 ORYSI Uncharacterized protein ;Q0DAP2 ORYSJ Os06g0641200 protein ;A0A287SGQ9 HORVV Uncharacterized protein ;A0A0E0FEW2 ORYNI Uncharacterized protein ;A0A0E0Q0N7 ORYRU Uncharacterized protein ;A0A446YXZ8 TRITD Uncharacterized protein ;M8BSH5 AEGTA Cytochrome P450 71D7 ;A0A446YYB2 TRITD Uncharacterized protein ;
#Uniq23	2.19544	1.64117		TRINITY_DN70149_c0_g1_i1	Ethylene AP2 Domain	K4AB61 SETIT AP2/ERF domain-containing protein ;A0A4U6TBM8 SETVI AP2/ERF domain-containing protein ;A0A368SV10 SETIT AP2/ERF domain-containing protein ;A0A5J9WIQ5 9POAL Uncharacterized protein (Fragment) ;A0A2T7CGR1 9POAL AP2/ERF domain-containing protein ;A0A2T8I649 9POAL AP2/ERF domain-containing protein ;A0A3L6SDZ0 PANMI AP2/ERF domain-containing protein ;A0A3L6TPM0 PANMI AP2/ERF domain-contai…
#Uniq23	2.20261	2.54468		TRINITY_DN75024_c1_g11_i1	Ethylene AP2 Domain	H6WQG4 LOLPR Uncharacterized protein (Fragment) ;A0A287IID7 HORVV Uncharacterized protein ;A0A287II90 HORVV Uncharacterized protein ;A0A287IIE0 HORVV Uncharacterized protein ;A0A287II87 HORVV Uncharacterized protein ;A0A287IIE5 HORVV Uncharacterized protein ;A0A287II68 HORVV Uncharacterized protein ;F2CW50 HORVV Predicted protein (Fragment) ;F2ECZ3 HORVV Predicted protein (Fragment) ;A0A0P0WAP2 O…
#Uniq23	2.28282	2.2077		TRINITY_DN78004_c3_g4_i1	Ethylene AP2 Domain	M8CT67 AEGTA Uncharacterized protein ;A0A453IY80 AEGTS AP2/ERF domain-containing protein ;A0A453IXX9 AEGTS AP2/ERF domain-containing protein ;A0A3B6JMX9 WHEAT AP2/ERF domain-containing protein ;A0A3B6IVF3 WHEAT Ethylene response factor ;A0A446SEU8 TRITD AP2/ERF domain-containing protein ;A0A287PRA3 HORVV AP2/ERF domain-containing protein ;F2DJL8 HORVV Predicted protein ;A0A3B6HLY8 WHEAT Ethylene …
#Uniq23	3.62431	8.34127		TRINITY_DN99416_c0_g1_i1	Ethylene AP2 Domain	I1PQ90 ORYGL Uncharacterized protein ;A0A0E0H6F7 ORYNI Uncharacterized protein ;Q6R9D4 MAIZE Uncharacterized protein orf107-a ;Q25AP2 ORYSA H0811D08.7 protein ;
#Uniq3	7.96132			TRINITY_DN26080_c0_g1_i1	Ethylene AP2 Domain	A0A0D3HRU8 9ORYZ AP2/ERF domain-containing protein ;Q0IPU4 ORYSJ Os12g0168100 protein (Fragment) ;
#Uniq3	4.53302			TRINITY_DN48657_c0_g1_i2	Ethylene AP2 Domain	A0A287QAR7 HORVV Uncharacterized protein ;K3Y1T1 SETIT Uncharacterized protein ;A0A0D9XAG4 9ORYZ AP2/ERF domain-containing protein ;A0A287UPC5 HORVV Uncharacterized protein ;A0A0E0F9K5 9ORYZ Uncharacterized protein ;A0A2K2CEQ4 BRADI Uncharacterized protein ;A0A287V4U0 HORVV Uncharacterized protein ;A0A287V4P3 HORVV Uncharacterized protein ;A0A287UPB5 HORVV Uncharacterized protein ;A0A287JJB9 HORV…
#Uniq3	2.50638			TRINITY_DN73314_c3_g7_i15	Ethylene AP2 Domain	A0A0P0WQZ0 ORYSJ Os05g0591550 protein (Fragment) ;A0A0A9TVZ9 ARUDO Uncharacterized protein ;A0A0A8XVJ3 ARUDO Uncharacterized protein ;A2ZNX3 ORYSJ RNase H domain-containing protein ;Q9FW98 ORYSJ Putative non-LTR retroelement reverse transcriptase ;Q7XCU0 ORYSJ Retrotransposon protein, putative, unclassified ;Q7Y193 ORYSJ Putative reverse transcriptase ;A0A1D5V1V0 WHEAT RNase H domain-containing p…
#Uniq3	2.97802			TRINITY_DN79824_c9_g13_i1	Ethylene AP2 Domain	F2E385 HORVV Predicted protein ;G3XDL3 HORVV Putative iron-phytosiderophore transporter ;A0A287IYZ6 HORVV Uncharacterized protein ;A0A3L6ECG2 MAIZE Succinate dehydrogenase subunit 4, mitochondrial ;A0A1E5WFH0 9POAL SNAP25 homologous protein SNAP33 ;A0A287IYX0 HORVV Uncharacterized protein ;A0A287IYT3 HORVV Uncharacterized protein ;A0A287IYT5 HORVV Uncharacterized protein ;A0A287IYW6 HORVV Unchara…
#Uniq3	5.44935			TRINITY_DN82473_c0_g1_i1	Ethylene AP2 Domain	A0A0E0Q6Q3 ORYRU F-box domain-containing protein ;A0A0Q3EIV8 BRADI FBD domain-containing protein ;M8BYL6 AEGTA FBD domain-containing protein ;A0A446JAP2 TRITD FBD domain-containing protein ;A0A446JB73 TRITD FBD domain-containing protein ;A0A3B5Z5L4 WHEAT FBD domain-containing protein ;A0A3B5Y6I1 WHEAT FBD domain-containing protein ;A0A446KCX7 TRITD FBD domain-containing protein ;A0A3B6A306 WHEAT …
#inter	-1.63776	-1.86986	-3.69674	TRINITY_DN72207_c1_g1_i3	Ethylene AP2 Domain	A0A287EMZ9 HORVV AP2/ERF domain-containing protein ;A0A446JJX8 TRITD Uncharacterized protein ;A0A446JJZ5 TRITD Uncharacterized protein ;A0A446JJZ4 TRITD Uncharacterized protein ;A0A1B1UZ99 WHEAT Target of EAT1-B1 ;A0A1B1UZ93 WHEAT Target of EAT1-B1 ;A0A452XST7 AEGTS AP2/ERF domain-containing protein ;W5ABU9 WHEAT Target of EAT1-B1 ;A0A287EN48 HORVV Uncharacterized protein ;A0A287EN23 HORVV Unchar…
#Uniq1	-2.60124			TRINITY_DN73322_c1_g3_i2	Ethylene AP2 Domain	A0A453CRB2 AEGTS CCHC-type domain-containing protein ;A0A0Q3L8N1 BRADI AP2/ERF domain-containing protein ;A0A446L9S6 TRITD CCHC-type domain-containing protein ;M7YZ49 TRIUA Putative disease resistance protein RGA3 ;
#Uniq13	-2.86171	-3.92583		TRINITY_DN71033_c1_g5_i10	Ethylene AP2 Domain	A0A446QJM1 TRITD AP2/ERF domain-containing protein ;A0A446SER7 TRITD AP2/ERF domain-containing protein ;A0A3B6IXA0 WHEAT Ethylene response factor ;A0A446QJH7 TRITD AP2/ERF domain-containing protein ;A0A3B6HR41 WHEAT Ethylene response factor ;A0A287PR19 HORVV AP2/ERF domain-containing protein ;A0A287PR05 HORVV AP2/ERF domain-containing protein ;A0A453IY71 AEGTS AP2/ERF domain-containing protein ;A…
#Uniq2	-6.66929			TRINITY_DN58102_c0_g1_i2	Ethylene AP2 Domain	I1HYH4 BRADI AP2/ERF domain-containing protein ;A0A0Q3HKQ6 BRADI AP2/ERF domain-containing protein ;A0A0A9K409 ARUDO Uncharacterized protein ;A0A0A9FMS8 ARUDO AP2/ERF domain-containing protein ;A0A0E0NY08 ORYRU AP2/ERF domain-containing protein ;Q6Z786 ORYSJ Os02g0202000 protein ;A0A0D9YNW7 9ORYZ AP2/ERF domain-containing protein ;A0A0E0G3E9 ORYNI AP2/ERF domain-containing protein ;A0A0D3F246 9OR…
#Uniq2	-2.50072			TRINITY_DN58506_c0_g1_i13	Ethylene AP2 Domain	A0A446PKA9 TRITD Uncharacterized protein ;A0A446PKB3 TRITD AP2/ERF domain-containing protein ;W5CUU2 WHEAT AP2/ERF domain-containing protein ;A0A453EGQ3 AEGTS AP2/ERF domain-containing protein ;A0A3B6GTJ5 WHEAT AP2/ERF domain-containing protein ;A0A446NBH2 TRITD Uncharacterized protein ;F2DYN9 HORVV Predicted protein ;A0A446NA09 TRITD AP2/ERF domain-containing protein ;A0A3B6EED6 WHEAT AP2/ERF do…
#Uniq23	-4.1091	-5.00867		TRINITY_DN50143_c0_g1_i1	Ethylene AP2 Domain	A0A2K2D2Q6 BRADI AP2/ERF domain-containing protein ;A0A2K2D2Q5 BRADI Chlorophyll a-b binding protein, chloroplastic ;A0A446V5D3 TRITD Chlorophyll a-b binding protein, chloroplastic ;A0A452ZXN1 AEGTS Chlorophyll a-b binding protein, chloroplastic ;A0A446V5G8 TRITD Chlorophyll a-b binding protein, chloroplastic ;A0A446XF05 TRITD Uncharacterized protein ;M7YJH1 TRIUA Chlorophyll a-b binding protein …
#Uniq23	-3.76386	-3.25911		TRINITY_DN71422_c0_g2_i1	Ethylene AP2 Domain	A0A453P8S8 AEGTS AP2/ERF domain-containing protein ;A0A446WGU1 TRITD AP2/ERF domain-containing protein ;A0A3B6PPT1 WHEAT AP2/ERF domain-containing protein ;A0A446VIZ1 TRITD AP2/ERF domain-containing protein ;A0A3B6NQB7 WHEAT AP2/ERF domain-containing protein ;Q3T5P2 HORVV HvCBF7 ;A0A0E0CPB1 9ORYZ AP2/ERF domain-containing protein ;A0A0E0K358 ORYPU AP2/ERF domain-containing protein ;I1IC84 BRADI A…
#Uniq23	-2.05947	-3.32549		TRINITY_DN72207_c1_g1_i10	Ethylene AP2 Domain	A0A287EN42 HORVV Uncharacterized protein ;A0A452XSM2 AEGTS AP2/ERF domain-containing protein ;A0A287EN03 HORVV Uncharacterized protein ;A0A287EMZ9 HORVV AP2/ERF domain-containing protein ;A0A452XST7 AEGTS AP2/ERF domain-containing protein ;A0A287EN14 HORVV Uncharacterized protein ;A0A452XSS9 AEGTS AP2/ERF domain-containing protein ;R7WFK3 AEGTA Floral homeotic protein APETALA 2 ;A0A446JKF9 TRITD …
#Uniq23	-3.15006	-4.36422		TRINITY_DN75358_c1_g4_i1	Ethylene AP2 Domain	A0A446XF05 TRITD Uncharacterized protein ;M7YJH1 TRIUA Chlorophyll a-b binding protein 3C, chloroplastic ;A0A2K2D2Q5 BRADI Chlorophyll a-b binding protein, chloroplastic ;A0A2K2D2Q6 BRADI AP2/ERF domain-containing protein ;A0A446J6F9 TRITD Chlorophyll a-b binding protein, chloroplastic ;A0A3B5Z0P1 WHEAT Chlorophyll a-b binding protein, chloroplastic ;A0A287GN10 HORVV Chlorophyll a-b binding prote…
#Uniq23	-4.25452	-3.87368		TRINITY_DN75968_c0_g2_i2	Ethylene AP2 Domain	A0A3B6RMH5 WHEAT AP2/ERF domain-containing protein ;A0A446YND9 TRITD AP2/ERF domain-containing protein ;A0A453SEA5 AEGTS AP2/ERF domain-containing protein ;A0A3B6TUD6 WHEAT AP2/ERF domain-containing protein ;A0A3B6SPH2 WHEAT AP2/ERF domain-containing protein ;B1H0T4 HORVV Predicted protein ;A0A287X9K9 HORVV AP2/ERF domain-containing protein ;A0A0F6SXX7 HORVU NUD ;I1GXI8 BRADI AP2/ERF domain-conta…
#Uniq23	-3.12414	-2.494		TRINITY_DN76553_c0_g3_i1	Ethylene AP2 Domain	F2D4Q8 HORVV Predicted protein ;A0A287NJC8 HORVV AP2/ERF domain-containing protein ;A0A446RY57 TRITD AP2/ERF domain-containing protein ;A0A3B6IMI1 WHEAT AP2/ERF domain-containing protein ;A0A3B6HTL0 WHEAT AP2/ERF domain-containing protein ;A0A3B6JGV5 WHEAT AP2/ERF domain-containing protein ;A0A453HPI5 AEGTS AP2/ERF domain-containing protein ;A0A1E5V4C0 9POAL AP2/ERF domain-containing protein ;A0A…
#Uniq23	-1.82006	-2.66154		TRINITY_DN80147_c2_g8_i1	Ethylene AP2 Domain	A0A452XSM2 AEGTS AP2/ERF domain-containing protein ;A0A452XSS9 AEGTS AP2/ERF domain-containing protein ;A0A446JKF9 TRITD Uncharacterized protein ;A0A446JK90 TRITD AP2/ERF domain-containing protein ;A0A446IKQ2 TRITD Uncharacterized protein ;M8A111 TRIUA Floral homeotic protein APETALA 2 ;A0A452XSS6 AEGTS Uncharacterized protein ;A0A446JJX8 TRITD Uncharacterized protein ;A0A452XSM7 AEGTS Uncharacte…
#Uniq3	-8.58898			TRINITY_DN63784_c1_g2_i5	Ethylene AP2 Domain	A0A446VJ45 TRITD AP2/ERF domain-containing protein ;A0A3B6NS16 WHEAT AP2/ERF domain-containing protein ;A0A453P8Q5 AEGTS AP2/ERF domain-containing protein ;A0A453P8V8 AEGTS AP2/ERF domain-containing protein ;A0A3B6QIB0 WHEAT AP2/ERF domain-containing protein ;A0A287E350 HORVV AP2/ERF domain-containing protein ;A0A287E507 HORVV AP2/ERF domain-containing protein ;A0A446WGH7 TRITD AP2/ERF domain-con…
#Uniq3	-3.25998			TRINITY_DN65133_c0_g4_i11	Ethylene AP2 Domain	A0A4Y5QPI9 AVESA WRINKLED1 ;M0X8D4 HORVV AP2/ERF domain-containing protein ;A0A287R0T5 HORVV AP2/ERF domain-containing protein ;A0A287R0W1 HORVV Uncharacterized protein ;A0A287R0N1 HORVV Uncharacterized protein ;F2CUV6 HORVV Predicted protein ;A0A4Y5QPQ6 AVESA WRINKLED1 ;A0A4Y5QPG8 AVESA WRINKLED1 ;A0A453KCR6 AEGTS AP2/ERF domain-containing protein ;A0A453KCB0 AEGTS AP2/ERF domain-containing prot…
#Uniq3	-4.28851			TRINITY_DN66125_c0_g1_i4	Ethylene AP2 Domain	F2DYN9 HORVV Predicted protein ;A0A446PKA9 TRITD Uncharacterized protein ;A0A446PKB3 TRITD AP2/erf domain-containing protein ;W5CUU2 WHEAT AP2/erf domain-containing protein ;A0A446PKB1 TRITD AP2/erf domain-containing protein ;A0A446NBH2 TRITD Uncharacterized protein ;A0A446NA09 TRITD AP2/erf domain-containing protein ;A0A3B6EED6 WHEAT AP2/erf domain-containing protein ;M7ZCW2 TRIUA Uncharacterize…
#Uniq3	-3.45487			TRINITY_DN67328_c1_g5_i1	Ethylene AP2 Domain	M8CIA2 AEGTA Chlorophyll a-b binding protein, chloroplastic ;A0A446KCD0 TRITD Chlorophyll a-b binding protein, chloroplastic ;Q0H640 SORBI Chlorophyll a-b binding protein, chloroplastic (Fragment) ;A0A446JB06 TRITD Chlorophyll a-b binding protein, chloroplastic ;A0A446XF45 TRITD Chlorophyll a-b binding protein, chloroplastic ;H6BDS2 LOLPR Chlorophyll a-b binding protein, chloroplastic (Fragment) …
#Uniq3	-3.48892			TRINITY_DN70572_c4_g12_i1	Ethylene AP2 Domain	A0A453A0P7 AEGTS Chlorophyll a-b binding protein, chloroplastic ;A0A453A0N6 AEGTS Chlorophyll a-b binding protein, chloroplastic ;A0A2K2D2Q6 BRADI AP2/ERF domain-containing protein ;Q40065 HORVU Chlorophyll a-b binding protein, chloroplastic ;Q0H640 SORBI Chlorophyll a-b binding protein, chloroplastic (Fragment) ;A0A0A9MGC6 ARUDO Chlorophyll a-b binding protein, chloroplastic ;A0A2K2D2Q5 BRADI Ch…
#Uniq3	-5.19226			TRINITY_DN70577_c1_g1_i1	Ethylene AP2 Domain	A0A5J9U3A4 9POAL Uncharacterized protein (Fragment) ;A0A5J9SYJ6 9POAL Uncharacterized protein (Fragment) ;A0A446IKP3 TRITD Uncharacterized protein ;A0A446IKQ0 TRITD Uncharacterized protein ;A0A3B5XVS9 WHEAT AP2/ERF domain-containing protein ;A0A2K2DCF5 BRADI AP2/ERF domain-containing protein ;I1HMI0 BRADI AP2/ERF domain-containing protein ;A0A2K2DCG1 BRADI Uncharacterized protein ;A0A2K2DCF4 BRAD…
#Uniq3	-2.11901			TRINITY_DN71033_c1_g5_i17	Ethylene AP2 Domain	A0A446SER7 TRITD AP2/ERF domain-containing protein ;A0A3B6IXA0 WHEAT Ethylene response factor ;A0A287PR19 HORVV AP2/ERF domain-containing protein ;A0A287PR05 HORVV AP2/ERF domain-containing protein ;A0A411JJW4 WHEAT Ethylene response factor ;M0UR07 HORVV AP2/ERF domain-containing protein ;Q4F8A4 HORVU Root abundant factor ;A0A446SEP7 TRITD AP2/ERF domain-containing protein ;A0A453IY71 AEGTS AP2/E…
#Uniq3	-5.65047			TRINITY_DN73262_c1_g4_i5	Ethylene AP2 Domain	H2L225 AEGSP Floral homeotic protein ;A0A3S8RDS0 AEGSP Spelt factor protein ;A0A3Q8RVR1 AEGSP Spelt factor protein ;A0A446UTP9 TRITD AP2/ERF domain-containing protein ;A0A3B6LWJ2 WHEAT AP2/ERF domain-containing protein ;A0A446UUG0 TRITD AP2/ERF domain-containing protein ;H2L221 WHEAT Floral homeotic protein ;A0A023R8L2 9POAL Spelt factor protein (Fragment) ;A0A023R9N1 TRITU Spelt factor protein (…
#Uniq3	-2.59844			TRINITY_DN74128_c0_g3_i3	Ethylene AP2 Domain	A0A446JAL3 TRITD Chlorophyll a-b binding protein, chloroplastic ;A0A446J6F9 TRITD Chlorophyll a-b binding protein, chloroplastic ;A0A3B5Z0P1 WHEAT Chlorophyll a-b binding protein, chloroplastic ;A0A287GN10 HORVV Chlorophyll a-b binding protein, chloroplastic ;A0A287GMZ4 HORVV Chlorophyll a-b binding protein, chloroplastic ;H6BDG5 LOLPR Chlorophyll a-b binding protein, chloroplastic (Fragment) ;A0…
#Uniq3	-2.44781			TRINITY_DN74685_c0_g4_i1	Ethylene AP2 Domain	A0A446V5I8 TRITD Chlorophyll a-b binding protein, chloroplastic ;M7ZEF4 TRIUA Chlorophyll a-b binding protein, chloroplastic ;A0A446W3K6 TRITD Chlorophyll a-b binding protein, chloroplastic ;A0A446USA0 TRITD Chlorophyll a-b binding protein, chloroplastic ;A0A446TJS6 TRITD Chlorophyll a-b binding protein, chloroplastic ;A0A446J6F9 TRITD Chlorophyll a-b binding protein, chloroplastic ;A0A3B5Z0P1 WH…
#Uniq3	-4.11823			TRINITY_DN77071_c0_g6_i2	Ethylene AP2 Domain	I1HZ03 BRADI AP2/ERF domain-containing protein ;A0A3L6QI71 PANMI AP2/ERF domain-containing protein ;A0A1E5V414 9POAL Dehydration-responsive element-binding protein 3 ;B8AEJ6 ORYSI AP2/ERF domain-containing protein ;A0A4U6W412 SETVI AP2/ERF domain-containing protein ;A0A2S3GN47 9POAL AP2/ERF domain-containing protein ;K3YVC6 SETIT AP2/ERF domain-containing protein ;A0A2T7F3Y0 9POAL AP2/ERF domain-…
#inter	2.19384	3.42955	3.29041	TRINITY_DN30092_c0_g1_i1	Ethylene AP2 TF	I1I6Y1 BRADI AP2/ERF domain-containing protein ;A0A287RD87 HORVV Uncharacterized protein ;N1QWN2 AEGTA Uncharacterized protein ;A0A0A9K386 ARUDO Uncharacterized protein ;A0A453KQ10 AEGTS AP2/ERF domain-containing protein ;A0A0P0XMM7 ORYSJ Os09g0369050 protein (Fragment) ;A0A287RDF5 HORVV AP2/ERF domain-containing protein ;A0A446U8N6 TRITD AP2/ERF domain-containing protein ;A0A1S5WIH3 WHEAT WXPL1B…
#inter	4.35931	6.40182	3.35309	TRINITY_DN49722_c0_g1_i1	Ethylene AP2 TF	A0A287GNT3 HORVV AP2/ERF domain-containing protein ;F2E6F5 HORVV Predicted protein ;A0A446KCR1 TRITD AP2/ERF domain-containing protein ;A0A3B5Z5R0 WHEAT AP2/ERF domain-containing protein ;A0A3B5Y731 WHEAT AP2/ERF domain-containing protein ;M4Q8L6 TRITD AP2/ERF domain-containing transcription factor ;A0A3B6A338 WHEAT AP2/ERF domain-containing protein ;A0A452ZYX1 AEGTS AP2/ERF domain-containing pro…
#inter	2.42964	3.37051	2.58112	TRINITY_DN66928_c1_g3_i1	Ethylene AP2 TF	I1I6Y1 BRADI AP2/ERF domain-containing protein ;A0A0A9FEZ5 ARUDO AP2/ERF domain-containing protein ;A0A142DDU1 AGRST Ethylene-responsive transcription factor RAP2 (Fragment) ;A0A0D9X7Q7 9ORYZ AP2/ERF domain-containing protein ;A0A5J9T434 9POAL Uncharacterized protein (Fragment) ;A0A0E0AV78 9ORYZ AP2/ERF domain-containing protein ;A0A0D3H051 9ORYZ AP2/ERF domain-containing protein ;I1QIJ8 ORYGL AP…
#inter	2.3529	2.60743	1.97852	TRINITY_DN67121_c2_g3_i2	Ethylene AP2 TF	A0A1E5W7V5 9POAL AP2-like Ethylene-responsive transcription factor ;
#inter	5.50722	3.06624	2.49765	TRINITY_DN70545_c0_g2_i4	Ethylene AP2 TF	B4FZ51 MAIZE AP2-EREBP transcription factor ;A0A3L6DHM2 MAIZE Ethylene-responsive transcription factor RAP2-4 ;A0A0E0K9X4 ORYPU AP2/ERF domain-containing protein ;A0A2T7CGF5 9POAL AP2/ERF domain-containing protein ;A0A2S3ITE4 9POAL AP2/ERF domain-containing protein ;C5WUS4 SORBI AP2/ERF domain-containing protein ;A0A0D9Z3A1 9ORYZ AP2/ERF domain-containing protein ;I1P8F0 ORYGL AP2/ERF domain-cont…
#inter	1.87368	6.96062	5.25073	TRINITY_DN70821_c0_g2_i3	Ethylene AP2 TF	A0A1B1R4M4 9POAL ERF1 ;A5JTT0 9POAL Ethylene-responsive factor ;A0A453CQ81 AEGTS AP2/ERF domain-containing protein ;A0A1D5UHU9 WHEAT AP2/ERF domain-containing protein ;A0A446LD77 TRITD AP2/ERF domain-containing protein ;A0A446LD79 TRITD AP2/ERF domain-containing protein ;A0A3B6B3U6 WHEAT AP2/ERF domain-containing protein ;A0A3L6GB08 MAIZE Ethylene-responsive transcription factor 1 ;A5JTT1 WHEAT P…
#inter	1.70931	3.18039	2.61437	TRINITY_DN77592_c0_g1_i26	Ethylene AP2 TF	I1E476 LEYCH Dehydration-responsive element binding protein 2A ;H9LJ15 LEYCH Dehydration-responsive element binding protein 2C ;B5TMG0 LEYCH Dehydration responsive element binding protein ;J7FAK2 LEYCH Dehydration responsive element binding protein isoform c ;A0A075D3S8 TRIUA Dreb2 ;M7YEC4 TRIUA Dehydration-responsive element-binding protein 2B ;L7P6B4 TRITD AP2 transcriptional activator DRF 1.3 …
#inter	4.34076	4.67966	5.11562	TRINITY_DN79521_c4_g1_i1	Ethylene AP2 TF	Q0DFT2 ORYSJ Os05g0572000 protein ;A3BG46 ORYSJ Uncharacterized protein ;J3M9Y1 ORYBR AP2/ERF domain-containing protein ;C5YW01 SORBI AP2/ERF domain-containing protein ;A0A0D3GB25 9ORYZ Uncharacterized protein ;A0A1E5UM23 9POAL Ethylene-responsive transcription factor ERF060 ;A0A0E0PRI1 ORYRU AP2/ERF domain-containing protein ;A0A0D9WJZ6 9ORYZ AP2/ERF domain-containing protein ;B4FPF0 MAIZE AP2-E…
#Uniq1	5.98765			TRINITY_DN63732_c0_g3_i1	Ethylene AP2 TF	A0A317YLH7 MAIZE Floral homeotic protein APETALA 2 ;A0A060D7J5 MAIZE AP2-EREBP transcription factor (Fragment) ;O65008 MAIZE Indeterminate spikelet 1 (Fragment) ;A0A1D6L9I9 MAIZE Tasselseed6 ;A0A0D9YBM0 9ORYZ Uncharacterized protein ;A0A0D9V2U0 9ORYZ Uncharacterized protein ;I1NPL0 ORYGL Uncharacterized protein ;A0A1B6Q833 SORBI Uncharacterized protein ;A0A0A9N6D0 ARUDO Si687064e06 ;J3L1U0 ORYBR …
#Uniq1	5.3846			TRINITY_DN64424_c6_g12_i1	Ethylene AP2 TF	A0A3L6PN53 PANMI Ethylene-responsive transcription factor 11-like ;A0A2T7D4R8 9POAL AP2/ERF domain-containing protein ;A0A2S3I117 9POAL AP2/ERF domain-containing protein ;A0A1E5V4S8 9POAL AP2/ERF domain-containing protein ;A0A0D9W9A1 9ORYZ AP2/ERF domain-containing protein ;A0A3L6RK85 PANMI Ethylene-responsive transcription factor 11-like ;A0A0E0KV08 ORYPU AP2/ERF domain-containing protein ;C5YIV…
#Uniq12	6.18003	5.89621		TRINITY_DN57383_c0_g2_i4	Ethylene AP2 TF	A0A0E0GCD8 ORYNI AP2/ERF domain-containing protein ;A0A0D9YYM9 9ORYZ AP2/ERF domain-containing protein ;A0A287UVM8 HORVV AP2/ERF domain-containing protein ;A0A1E5VFX6 9POAL Prolyl-tRNA synthetase associated domain-containing protein 1 (Fragment) ;M8AU68 AEGTA Ethylene-responsive transcription factor ERF012 ;A0A0P0VPW0 ORYSJ Os02g0767800 protein ;A0A1D6JX27 MAIZE Ethylene-responsive transcription …
#Uniq12	4.68425	4.27584		TRINITY_DN65267_c0_g2_i4	Ethylene AP2 TF	A0A3B6NT27 WHEAT AP2/ERF domain-containing protein ;A0A446VQ53 TRITD AP2/ERF domain-containing protein ;A0A453PQG1 AEGTS Uncharacterized protein ;A0A446WMT4 TRITD AP2/ERF domain-containing protein ;A0A3B6QIW8 WHEAT AP2/ERF domain-containing protein ;A0A0P0VPW0 ORYSJ Os02g0767800 protein ;A0A0E0NLE3 ORYRU AP2/ERF domain-containing protein ;Q6Z301 ORYSJ AP2 domain-containing transcription factor-li…
#Uniq12	3.77618	3.11663		TRINITY_DN75686_c0_g9_i9	Ethylene AP2 TF	Q949D4 ORYSA Putative AP2-related transcription factor ;A0A446WG55 TRITD AP2/ERF domain-containing protein ;A0A3B6PLW9 WHEAT AP2/ERF domain-containing protein ;A0A0E0K338 ORYPU AP2/ERF domain-containing protein ;A0A0D9VJ17 9ORYZ AP2/ERF domain-containing protein ;I1P2Q9 ORYGL AP2/ERF domain-containing protein ;A0A0E0NIM4 ORYRU AP2/ERF domain-containing protein ;Q5MFV1 ORYSI BTH-induced ERF transc…
#Uniq13	3.6898	2.74246		TRINITY_DN68006_c0_g1_i2	Ethylene AP2 TF	A0A287IZE9 HORVV AP2/ERF domain-containing protein ;A0A446LBH2 TRITD AP2/ERF domain-containing protein ;A0A3B6B3Y8 WHEAT AP2/ERF domain-containing protein ;M8B3L3 AEGTA Ethylene-responsive transcription factor 1B ;A0A453MJJ8 AEGTS AP2/ERF domain-containing protein ;A0A3B6N2P4 WHEAT AP2/ERF domain-containing protein ;A0A3B6LYZ8 WHEAT AP2/ERF domain-containing protein ;A0A446UYX8 TRITD AP2/ERF doma…
#Uniq23	6.24631	6.38882		TRINITY_DN19078_c0_g1_i1	Ethylene AP2 TF	A0A1E5UM23 9POAL Ethylene-responsive transcription factor ERF060 ;A0A3L6RBR9 PANMI AP2/ERF domain-containing protein ;A0A2T7EA69 9POAL AP2/ERF domain-containing protein ;A0A4U6V906 SETVI AP2/ERF domain-containing protein ;A0A368QEQ5 SETIT AP2/ERF domain-containing protein ;A0A2S3H9F5 9POAL AP2/ERF domain-containing protein ;K3ZE42 SETIT AP2/ERF domain-containing protein ;A0A3L6SY44 PANMI AP2/ERF …
#Uniq23	3.60244	5.1172		TRINITY_DN56972_c1_g1_i3	Ethylene AP2 TF	A0A3L6RUF7 PANMI AP2/ERF domain-containing protein ;A0A4U6WJE0 SETVI AP2/ERF domain-containing protein ;A0A0A8ZRU2 ARUDO Uncharacterized protein ;A0A3L6QIA1 PANMI AP2/ERF domain-containing protein ;K3YWA4 SETIT AP2/ERF domain-containing protein ;A0A2T7FDA0 9POAL AP2/ERF domain-containing protein ;A0A2S3GUB9 9POAL AP2/ERF domain-containing protein ;A0A1E5WM40 9POAL Ethylene-responsive transcriptio…
#Uniq23	6.20449	5.16611		TRINITY_DN68151_c0_g5_i2	Ethylene AP2 TF	A0A446MLT6 TRITD AP2/ERF domain-containing protein ;A0A3B6CBG0 WHEAT AP2/ERF domain-containing protein ;A0A453CQ81 AEGTS AP2/ERF domain-containing protein ;A0A1D5UHU9 WHEAT AP2/ERF domain-containing protein ;A0A287J3D3 HORVV Uncharacterized protein ;A0A287J3D5 HORVV Uncharacterized protein ;A0A446LD79 TRITD AP2/ERF domain-containing protein ;A0A3B6B3U6 WHEAT AP2/ERF domain-containing protein ;I1J…
#Uniq23	2.07121	1.56928		TRINITY_DN69270_c0_g3_i4	Ethylene AP2 TF	A0A3B6HLY8 WHEAT Ethylene response factor ;A0A3L6SDZ0 PANMI AP2/ERF domain-containing protein ;A0A2T7CGR1 9POAL AP2/ERF domain-containing protein ;A0A2T8I649 9POAL AP2/ERF domain-containing protein ;A0A3L6S6I4 PANMI AP2/ERF domain-containing protein ;A0A317Y0Z7 MAIZE Ethylene-responsive transcription factor 1 ;C0PJT2 MAIZE AP2-EREBP transcription factor ;B6SSK0 MAIZE Ethylene-responsive element b…
#Uniq23	3.54236	2.11205		TRINITY_DN71772_c1_g3_i8	Ethylene AP2 TF	A0A0A9VSD5 ARUDO AP2/ERF domain-containing protein ;A0A446MMP3 TRITD AP2/ERF domain-containing protein ;A0A3B6CE66 WHEAT AP2/ERF domain-containing protein ;F2CSR0 HORVV Predicted protein ;A0A446LDZ8 TRITD AP2/ERF domain-containing protein ;A0A3B6B4J5 WHEAT AP2/ERF domain-containing protein ;A0A453CS40 AEGTS AP2/ERF domain-containing protein ;A0A1D5UM53 WHEAT AP2/ERF domain-containing protein ;A0A…
#Uniq3	2.58682			TRINITY_DN64424_c3_g1_i1	Ethylene AP2 TF	A0A0A9U7H8 ARUDO AP2/ERF domain-containing protein ;A7XA05 WHEAT Ethylene-responsive factor-like transcription factor ERFL2c ;A7XA03 WHEAT Ethylene-responsive factor-like transcription factor ERFL2b ;A7XA01 WHEAT Ethylene-responsive factor-like transcription factor ERFL2a ;A0A446K5P4 TRITD AP2/ERF domain-containing protein ;A0A2S1BJF4 9POAL ERF2 ;A0A0A8XT59 ARUDO AP2/ERF domain-containing protein…
#Uniq3	4.31298			TRINITY_DN74214_c0_g2_i3	Ethylene AP2 TF	F2DWI6 HORVV Predicted protein ;A0A453BW54 AEGTS AP2/ERF domain-containing protein ;A0A453BW43 AEGTS AP2/ERF domain-containing protein ;A0A453BW41 AEGTS AP2/ERF domain-containing protein ;A0A1D5UPM8 WHEAT AP2/ERF domain-containing protein ;A0A2S1BJH7 9POAL Ethylene-responsive transcription factor 1 ;A0A446L331 TRITD AP2/ERF domain-containing protein ;A0A3B6AZ90 WHEAT AP2/ERF domain-containing pro…
#Uniq1	-2.6515			TRINITY_DN51520_c0_g2_i1	Ethylene AP2 TF	I1I8G1 BRADI Uncharacterized protein ;C5X3X3 SORBI Uncharacterized protein ;A0A3L6DZH7 MAIZE Ethylene INSENSITIVE 3-like 3 protein ;C0P2W7 MAIZE EIL transcription factor ;A0A4U6W0B3 SETVI Uncharacterized protein ;A0A0E0ETI8 9ORYZ Uncharacterized protein ;A2Z2L0 ORYSI Uncharacterized protein ;A0A0E0ETI9 9ORYZ Uncharacterized protein ;Q0J0P1 ORYSJ Os09g0490200 protein ;A0A0E0QT33 ORYRU Uncharacteri…
#Uniq1	-7.0091			TRINITY_DN77855_c1_g1_i4	Ethylene AP2 TF	A0A446L0M9 TRITD Uncharacterized protein ;T1N0T0 TRIUA Uncharacterized protein ;A0A453BNV8 AEGTS Uncharacterized protein ;R7W9B9 AEGTA AP2-like Ethylene-responsive transcription factor ANT ;A0A1B3Q5X7 WHEAT PARG-2D ;A0A446M9B6 TRITD Uncharacterized protein ;A0A3B6C593 WHEAT Uncharacterized protein ;A0A3B6DCN2 WHEAT PARG-2D ;A0A446M9G4 TRITD Uncharacterized protein ;A0A3B6C556 WHEAT Uncharacterize…
#Uniq2	-3.18072			TRINITY_DN78573_c2_g6_i1	Ethylene AP2 TF	A0JBZ6 LOLPR CRT-binding factor ;A0A4D6C7Z8 FESAR Dehydration responsive element binding protein 1B-like protein 1 ;A0JBZ5 LOLPR CRT-binding factor ;A0A3B6LP77 WHEAT Uncharacterized protein ;A0A023IN98 HORVV CBF14 ;A0A446UGS0 TRITD AP2/ERF domain-containing protein ;Q5W969 WHEAT AP2/EREBP type transcription factor ;Q8W236 WHEAT C-repeat binding factor 1 ;Q3SAT4 HORVV CBF14 ;C0J0Y5 HORVU CRT/DRE b…
#Uniq23	-6.06329	-5.67073		TRINITY_DN56972_c0_g1_i1	Ethylene AP2 TF	A0A453QXV7 AEGTS Uncharacterized protein ;A0A287VW03 HORVV Uncharacterized protein ;A0A2S3HL98 9POAL AP2/ERF domain-containing protein ;A0A2T7E242 9POAL AP2/ERF domain-containing protein ;A0A3L6PCM2 PANMI AP2/ERF domain-containing protein ;A0A3L6S0G9 PANMI AP2/ERF domain-containing protein ;I1H0E3 BRADI AP2/ERF domain-containing protein ;A0A453QXV6 AEGTS AP2/ERF domain-containing protein ;A0A453Q…
#Uniq3	-3.02722			TRINITY_DN44234_c0_g2_i2	Ethylene AP2 TF	A0A446YN26 TRITD AP2/ERF domain-containing protein ;A0A3B6SJL0 WHEAT AP2/ERF domain-containing protein ;A0A060D6D0 MAIZE AP2-EREBP transcription factor (Fragment) ;K3YV92 SETIT AP2/ERF domain-containing protein ;A0A4U6W3Q8 SETVI AP2/ERF domain-containing protein ;A0A0Q3L4E5 BRADI AP2/ERF domain-containing protein ;A0A3L6EL12 MAIZE Dehydration-responsive element-binding protein 3 ;A0A2T8KUM9 9POAL…
#Uniq3	-2.75641			TRINITY_DN69211_c0_g2_i4	Ethylene AP2 TF	A0A446JYL6 TRITD AP2/ERF domain-containing protein ;A0A3B5YXQ9 WHEAT AP2/ERF domain-containing protein ;A0A3B5Y0J9 WHEAT AP2/ERF domain-containing protein ;A0A446IZW5 TRITD AP2/ERF domain-containing protein ;F2ECJ9 HORVV Predicted protein ;A0A452YVZ7 AEGTS AP2/ERF domain-containing protein ;A0A3B5ZV73 WHEAT AP2/ERF domain-containing protein ;A0A0E0EGR1 9ORYZ AP2/ERF domain-containing protein ;M8B…
#Uniq12	-2.38629	-2.32325		TRINITY_DN63845_c2_g4_i8	GATA Domain	A0A446MK04 TRITD GATA-type domain-containing protein ;A0A287IZ34 HORVV GATA-type domain-containing protein ;F2DFB4 HORVV Predicted protein ;A0A3B6CAH8 WHEAT GATA-type domain-containing protein ;M7YJM1 TRIUA Uncharacterized protein ;A0A453CK97 AEGTS Uncharacterized protein ;A0A446LBD2 TRITD GATA-type domain-containing protein ;A0A3B6B3W9 WHEAT GATA-type domain-containing protein ;A0A453CKA4 AEGTS …
#Uniq12	-2.90273	-2.83813		TRINITY_DN68962_c2_g3_i5	GATA Domain	A0A287IZ95 HORVV GATA-type domain-containing protein ;A0A2T8ICY3 9POAL GATA-type domain-containing protein ;A0A2S3I7V3 9POAL GATA-type domain-containing protein ;A0A2T7CWQ2 9POAL GATA-type domain-containing protein ;A0A2S3I815 9POAL GATA-type domain-containing protein ;A0A4U6TRB1 SETVI GATA-type domain-containing protein ;K3Y9H1 SETIT GATA-type domain-containing protein ;A0A453CKD2 AEGTS GATA-typ…
#inter	-3.31801	-2.39443	-4.05468	TRINITY_DN67329_c1_g2_i3	GATA TF	I1HYT1 BRADI GATA-type domain-containing protein ;M8BQ58 AEGTA Uncharacterized protein ;A0A446WAJ2 TRITD GATA-type domain-containing protein ;A0A446WAG2 TRITD GATA-type domain-containing protein ;A0A453NSE2 AEGTS GATA-type domain-containing protein ;A0A3B6QFZ1 WHEAT GATA-type domain-containing protein ;A0A446WAH2 TRITD GATA-type domain-containing protein ;M7YMJ5 TRIUA Putative GATA transcription …
#Uniq23	-3.5949	-3.9632		TRINITY_DN67253_c0_g7_i1	GATA TF	A0A446PY37 TRITD GATA transcription factor ;A0A3B6FST3 WHEAT GATA transcription factor ;A0A453FES7 AEGTS GATA-type domain-containing protein ;A0A287LK90 HORVV GATA-type domain-containing protein ;A0A287LK79 HORVV GATA-type domain-containing protein ;F2EKS3 HORVV GATA transcription factor ;A0A453FEY0 AEGTS GATA-type domain-containing protein ;A0A453FEV0 AEGTS GATA transcription factor ;A0A3B6GYS1 …
#Uniq23	-3.20769	-5.10386		TRINITY_DN68892_c1_g1_i7	GATA TF	F2D2C7 HORVV GATA transcription factor ;A0A287Q1Q2 HORVV GATA transcription factor ;A0A287Q2B3 HORVV GATA transcription factor ;A0A446SJS9 TRITD GATA transcription factor ;A0A3B6IWG6 WHEAT GATA transcription factor ;A0A446SJV3 TRITD GATA-type domain-containing protein ;A0A287Q1Q7 HORVV GATA transcription factor ;A0A453JAD1 AEGTS GATA transcription factor ;A0A3B6JS49 WHEAT GATA transcription facto…
#Uniq23	-1.36023	-2.25603		TRINITY_DN72952_c2_g3_i4	GATA TF	M0X4G0 HORVV GATA-type domain-containing protein ;F2CPU7 HORVV Predicted protein ;A0A453PZI7 AEGTS GATA-type domain-containing protein ;A0A287V391 HORVV GATA-type domain-containing protein ;M8BS93 AEGTA GATA transcription factor 11 ;A0A287V3P3 HORVV GATA-type domain-containing protein ;A0A287V399 HORVV GATA-type domain-containing protein ;A0A446WRC7 TRITD GATA-type domain-containing protein ;A0A4…
#Uniq23	-3.66313	-5.60424		TRINITY_DN74396_c2_g5_i1	GATA TF	A0A287Q1I0 HORVV GATA transcription factor ;A0A453JA66 AEGTS GATA-type domain-containing protein ;A0A287Q1F7 HORVV GATA transcription factor ;A0A453JA87 AEGTS GATA transcription factor ;A0A446TQN8 TRITD GATA-type domain-containing protein ;F2D2C7 HORVV GATA transcription factor ;A0A453JAD1 AEGTS GATA transcription factor ;A0A3B6JS49 WHEAT GATA transcription factor ;A0A287Q1Q2 HORVV GATA transcrip…
#inter	-2.60996	-2.38048	-1.88665	TRINITY_DN73578_c1_g1_i2	GRAS	A0A446RLY8 TRITD GRAS domain-containing protein ;A0A446RLY5 TRITD GRAS domain-containing protein ;A0A446RM03 TRITD GRAS domain-containing protein ;A0A3B6I6D1 WHEAT GRAS domain-containing protein ;A0A3B6RAH1 WHEAT GRAS domain-containing protein ;A0A3B6TB98 WHEAT GRAS domain-containing protein ;A0A453QB44 AEGTS GRAS domain-containing protein ;A0A453QBA1 AEGTS GRAS domain-containing protein ;A0A023H…
#inter	-6.013	-5.97661	-7.20793	TRINITY_DN80126_c1_g2_i1	GRAS	A0A3B6TCL4 WHEAT GRAS domain-containing protein ;A0A287VHW3 HORVV GRAS domain-containing protein ;A0A446WZ63 TRITD GRAS domain-containing protein ;A0A3B6I5W4 WHEAT GRAS domain-containing protein ;A0A446RJI5 TRITD GRAS domain-containing protein ;K3Y201 SETIT GRAS domain-containing protein ;A0A3B6R8D6 WHEAT GRAS domain-containing protein ;A0A0A9GGP8 ARUDO GRAS domain-containing protein ;A0A0A9MYG6 …
#Uniq12	-5.73672	-5.6413		TRINITY_DN63589_c0_g3_i5	GRAS	A0A0D9WLA2 9ORYZ GRAS domain-containing protein ;J3MAW7 ORYBR GRAS domain-containing protein ;A0A3B6TCL4 WHEAT GRAS domain-containing protein ;A0A453QHM2 AEGTS GRAS domain-containing protein ;A0A3B6R8D6 WHEAT GRAS domain-containing protein ;A0A446WZ63 TRITD GRAS domain-containing protein ;A0A3B6I5W4 WHEAT GRAS domain-containing protein ;A0A446RJI5 TRITD GRAS domain-containing protein ;A0A1E5WNH3 …
#Uniq2	-2.14796			TRINITY_DN45872_c0_g2_i1	GRAS	A0A287HU18 HORVV Uncharacterized protein ;K3Z2R3 SETIT Uncharacterized protein ;A0A287U4L0 HORVV Uncharacterized protein ;T2ASC0 WHEAT Protein kinase ;A0A287U1Z2 HORVV Uncharacterized protein ;A0A0E0DE19 9ORYZ Uncharacterized protein ;A0A1B6PU86 SORBI GRAS domain-containing protein ;
#Uniq2	-3.25321			TRINITY_DN47742_c0_g3_i2	GRAS	A0A446NIV9 TRITD GRAS domain-containing protein ;A0A446NIX9 TRITD GRAS domain-containing protein ;A0A3B6EKH2 WHEAT GRAS domain-containing protein ;A0A446PU97 TRITD GRAS domain-containing protein ;A0A3B6GRM5 WHEAT GRAS domain-containing protein ;I1HPW5 BRADI GRAS domain-containing protein ;A0A287L6R5 HORVV GRAS domain-containing protein ;A0A0D9V3H9 9ORYZ GRAS domain-containing protein ;F2DE25 HORV…
#Uniq2	-3.11112			TRINITY_DN62374_c0_g4_i1	GRAS	A0A453HR48 AEGTS GRAS domain-containing protein ;A0A453HRJ7 AEGTS GRAS domain-containing protein ;A0A446RZG8 TRITD GRAS domain-containing protein ;A0A446RZV3 TRITD GRAS domain-containing protein ;
#Uniq2	-3.99726			TRINITY_DN77981_c0_g7_i2	GRAS	A0A0E0IY62 ORYNI Uncharacterized protein ;A0A0E0IY64 ORYNI GRAS domain-containing protein ;A0A0E0BNR5 9ORYZ Uncharacterized protein ;A0A0E0RDI9 ORYRU Uncharacterized protein ;A0A0D3HR77 9ORYZ Uncharacterized protein ;A0A2K2CGR6 BRADI Uncharacterized protein ;A0A5J9U6E4 9POAL Uncharacterized protein (Fragment) ;A0A453FUQ8 REGION domain-containing protein ;A0A3B6GY83 REGION domain-containing protei…
#Uniq23	-2.82386	-2.10346		TRINITY_DN63383_c1_g1_i2	GRAS	A0A3B6RAH1 WHEAT GRAS domain-containing protein ;A0A3B6I6D1 WHEAT GRAS domain-containing protein ;A0A0A9RW83 ARUDO GRAS domain-containing protein ;A0A3B6TB98 WHEAT GRAS domain-containing protein ;A0A446RM03 TRITD GRAS domain-containing protein ;A0A446RLY5 TRITD GRAS domain-containing protein ;A0A023HHE3 9POAL Scarecrow-like 6 protein ;A0A3B6UAV5 WHEAT DUF4005 domain-containing protein ;B4FQS8 MAI…
#Uniq23	-1.50512	-2.07853		TRINITY_DN64559_c0_g3_i3	GRAS	F2DR28 HORVV Predicted protein ;F2DME1 HORVV Predicted protein (Fragment) ;A0A446RYP1 TRITD GRAS domain-containing protein ;A0A446RYB8 TRITD GRAS domain-containing protein ;A0A3B6IRK1 WHEAT GRAS domain-containing protein ;A0A446RYB2 TRITD GRAS domain-containing protein ;A0A453HPF7 AEGTS GRAS domain-containing protein ;A0A446R2Q8 TRITD GRAS domain-containing protein ;A0A453HQ03 AEGTS GRAS domain-c…
#Uniq23	-4.4886	-5.86459		TRINITY_DN66993_c0_g7_i1	GRAS	A0A287T675 HORVV Uncharacterized protein ;A0A287IC39 HORVV Uncharacterized protein ;A0A287KSF2 HORVV Uncharacterized protein ;A0A287GF55 HORVV Uncharacterized protein ;A0A287G0V3 HORVV GRAS domain-containing protein ;A0A452ZGH9 AEGTS GRAS domain-containing protein ;A0A3B5ZY26 WHEAT GRAS domain-containing protein ;A0A3B5Z1G3 WHEAT GRAS domain-containing protein ;A0A1E5VKI6 9POAL Scarecrow-like pro…
#Uniq23	-3.56352	-6.42934		TRINITY_DN71140_c2_g3_i14	GRAS	A0A446S0J0 TRITD GRAS domain-containing protein ;M7ZQI4 TRIUA GRAS domain-containing protein ;A0A446R0B8 TRITD GRAS domain-containing protein ;A0A3B6HSZ4 WHEAT GRAS domain-containing protein ;A0A446R0C4 TRITD GRAS domain-containing protein ;A0A287NNI9 HORVV GRAS domain-containing protein ;M8AML1 TRIUA Uncharacterized protein ;A0A453HSQ5 AEGTS GRAS domain-containing protein ;A0A3B6JJ22 WHEAT GRAS …
#Uniq3	-2.23685			TRINITY_DN58298_c0_g2_i5	GRAS	A0A3B6D9Z1 WHEAT GRAS domain-containing protein ;A0A287HPK2 HORVV GRAS domain-containing protein ;A0A0E0KFD5 ORYPU GRAS domain-containing protein ;A0A3L6TJ52 PANMI Protein SHORT-ROOT 2-like ;A0A2S3IPI4 9POAL GRAS domain-containing protein ;A0A2T7CB09 9POAL GRAS domain-containing protein ;A0A446KTC9 TRITD GRAS domain-containing protein ;A0A3B6AW45 WHEAT GRAS domain-containing protein ;A0A2X0S339 W…
#Uniq3	-2.81508			TRINITY_DN71415_c0_g4_i1	GRAS	A0A3L6G8B5 MAIZE Uncharacterized protein ;A0A446R0C4 TRITD GRAS domain-containing protein ;A0A446R0B8 TRITD GRAS domain-containing protein ;A0A3B6HSZ4 WHEAT GRAS domain-containing protein ;M7ZQI4 TRIUA GRAS domain-containing protein ;
#Uniq3	-2.76104			TRINITY_DN72824_c0_g2_i8	GRAS	I1ICC3 BRADI GRAS domain-containing protein ;A0A3B6PPW9 WHEAT GRAS domain-containing protein ;A0A453P896 AEGTS GRAS domain-containing protein ;A0A3B6QFY2 WHEAT GRAS domain-containing protein ;A0A446WGE1 TRITD GRAS domain-containing protein ;A0A287UEX8 HORVV GRAS domain-containing protein ;F2E722 HORVV Predicted protein ;A0A446VIR5 TRITD GRAS domain-containing protein ;A0A3B6NSU8 WHEAT GRAS domain…
#inter	1.35497	2.30677	1.10859	TRINITY_DN64931_c0_g2_i3	GRAS	I1HTA2 BRADI GRAS domain-containing protein ;A0A0A9DR93 ARUDO GRAS domain-containing protein ;A0A3L6SH50 PANMI Scarecrow-like protein 9 ;A0A0D9V7N8 9ORYZ GRAS domain-containing protein ;A0A287M2R3 HORVV GRAS domain-containing protein ;A0A0D9V7N7 9ORYZ GRAS domain-containing protein ;M0YI62 HORVV GRAS domain-containing protein ;A0A4U6V1S1 SETVI GRAS domain-containing protein ;A0A368RD42 SETIT GRAS…
#Uniq1	6.1934			TRINITY_DN45712_c0_g1_i4	GRAS	F2DE25 HORVV Predicted protein ;A0A287L6Q8 HORVV GRAS domain-containing protein ;I1HPW5 BRADI GRAS domain-containing protein ;A0A446PUD1 TRITD GRAS domain-containing protein ;A0A446PU97 TRITD GRAS domain-containing protein ;A0A446PUC8 TRITD GRAS domain-containing protein ;A0A077RTF9 WHEAT GRAS domain-containing protein ;A0A446PUF3 TRITD GRAS domain-containing protein ;A0A3B6FM90 WHEAT GRAS domain…
#Uniq1	4.75752			TRINITY_DN47742_c0_g3_i2	GRAS	A0A446NIV9 TRITD GRAS domain-containing protein ;A0A446NIX9 TRITD GRAS domain-containing protein ;A0A3B6EKH2 WHEAT GRAS domain-containing protein ;A0A446PU97 TRITD GRAS domain-containing protein ;A0A3B6GRM5 WHEAT GRAS domain-containing protein ;I1HPW5 BRADI GRAS domain-containing protein ;A0A287L6R5 HORVV GRAS domain-containing protein ;A0A0D9V3H9 9ORYZ GRAS domain-containing protein ;F2DE25 HORV…
#Uniq1	2.85658			TRINITY_DN80150_c1_g4_i37	GRAS	F2DM65 HORVV Predicted protein ;A0A287NNR7 HORVV GRAS domain-containing protein ;A0A287NNJ9 HORVV GRAS domain-containing protein ;A0A287NNY1 HORVV GRAS domain-containing protein ;A0A287NNJ3 HORVV GRAS domain-containing protein ;A0A3B6IPS3 WHEAT GRAS domain-containing protein ;A0A446S0F9 TRITD GRAS domain-containing protein ;A0A287NNK4 HORVV GRAS domain-containing protein ;A0A453HTF1 AEGTS GRAS do…
#Uniq12	3.76163	4.97754		TRINITY_DN69434_c0_g7_i1	GRAS	A0A3L6T348 PANMI Scarecrow-like protein 33 ;A0A368S001 SETIT GRAS domain-containing protein ;A0A4U6TZ94 SETVI GRAS domain-containing protein ;K3YCU6 SETIT GRAS domain-containing protein ;
#Uniq12	5.19753	5.05251		TRINITY_DN72051_c0_g5_i3	GRAS	A0A287Q0U1 HORVV GRAS domain-containing protein ;A0A287Q1L9 HORVV GRAS domain-containing protein ;A0A287Q0V5 HORVV GRAS domain-containing protein ;A0A287Q108 HORVV GRAS domain-containing protein ;F2DVY0 HORVV Predicted protein (Fragment) ;A0A287Q0R4 HORVV GRAS domain-containing protein ;A0A287Q0U6 HORVV GRAS domain-containing protein ;
#Uniq13	5.40594	6.83284		TRINITY_DN33057_c0_g1_i1	GRAS	I1IJ23 BRADI GRAS domain-containing protein ;A0A3B6C977 WHEAT PORR domain-containing protein ;A0A3L6Q4T2 PANMI Scarecrow-like protein 33 ;
#Uniq2	2.56095			TRINITY_DN60809_c0_g2_i13	GRAS	A0A453FWQ5 AEGTS Uncharacterized protein ;A0A3B6H1P3 WHEAT GRAS domain-containing protein ;A0A453FWW5 AEGTS Uncharacterized protein ;A0A446Q4X8 TRITD GRAS domain-containing protein ;A0A3B6FT64 WHEAT GRAS domain-containing protein ;I1HTA2 BRADI GRAS domain-containing protein ;A0A077RW70 WHEAT GRAS domain-containing protein ;A0A446Q503 TRITD GRAS domain-containing protein ;A0A446NVY5 TRITD GRAS dom…
#Uniq2	4.12296			TRINITY_DN68226_c0_g7_i1	GRAS	A0A287QKS0 HORVV GRAS domain-containing protein ;A0A287QLE9 HORVV GRAS domain-containing protein ;F2D289 HORVV Predicted protein ;A0A446SS03 TRITD GRAS domain-containing protein ;A0A446TXW3 TRITD GRAS domain-containing protein ;A0A446TXX4 TRITD GRAS domain-containing protein ;A0A446SRT6 TRITD GRAS domain-containing protein ;A0A446TXV4 TRITD GRAS domain-containing protein ;A0A3B6KEG2 WHEAT GRAS do…
#Uniq2	2.4174			TRINITY_DN68502_c3_g1_i9	GRAS	A0A287QKS0 HORVV GRAS domain-containing protein ;A0A453JWU4 AEGTS GRAS domain-containing protein ;A0A3B6KDQ0 WHEAT GRAS domain-containing protein ;A0A3B6KEG2 WHEAT GRAS domain-containing protein ;A0A287QL73 HORVV GRAS domain-containing protein ;F2D289 HORVV Predicted protein ;A0A453JWX9 AEGTS GRAS domain-containing protein ;A0A287QLE9 HORVV GRAS domain-containing protein ;A0A0Q3EEW9 BRADI GRAS do…
#Uniq2	2.23711			TRINITY_DN75860_c0_g4_i2	GRAS	A0A0E0JVG2 ORYPU Uncharacterized protein ;A0A0E0JVG1 ORYPU Uncharacterized protein ;A3AU02 ORYSJ GRAS domain-containing protein ;M8CFS0 AEGTA Uncharacterized protein ;Q01LC9 ORYSA B0308C03.2 protein ;Q7XQP2 ORYSJ ;
#Uniq23	3.72928	1.96321		TRINITY_DN68226_c0_g7_i11	GRAS	A0A446SRT6 TRITD GRAS domain-containing protein ;A0A287QKS0 HORVV GRAS domain-containing protein ;A0A287QLE9 HORVV GRAS domain-containing protein ;F2D289 HORVV Predicted protein ;A0A3B6MKT3 WHEAT GRAS domain-containing protein ;A0A446TXX4 TRITD GRAS domain-containing protein ;M8BJI9 AEGTA GRAS domain-containing protein ;A0A453JWX9 AEGTS GRAS domain-containing protein ;A0A446TXV4 TRITD GRAS domain…
#Uniq23	3.58833	2.73289		TRINITY_DN74396_c2_g2_i5	GRAS	A0A3B6KDQ0 WHEAT GRAS domain-containing protein ;A0A446SRT6 TRITD GRAS domain-containing protein ;A0A446TXV4 TRITD GRAS domain-containing protein ;M8BJI9 AEGTA GRAS domain-containing protein ;A0A453JWU4 AEGTS GRAS domain-containing protein ;F2D289 HORVV Predicted protein ;A0A287QKS0 HORVV GRAS domain-containing protein ;A0A287QLE9 HORVV GRAS domain-containing protein ;A0A287QKT2 HORVV GRAS domain…
#Uniq23	4.41947	2.35802		TRINITY_DN75860_c0_g4_i6	GRAS	A0A0E0JVG2 ORYPU Uncharacterized protein ;A0A0E0JVG1 ORYPU Uncharacterized protein ;A3AU02 ORYSJ GRAS domain-containing protein ;I1PLD6 ORYGL GRAS domain-containing protein ;A0A0E0P9C0 ORYRU GRAS domain-containing protein ;Q01LC9 ORYSA B0308C03.2 protein ;Q7XQP2 ORYSJ ;A0A0D9ZKX8 9ORYZ GRAS domain-containing protein ;Q0JD45 ORYSJ Os04g0432100 protein ;A0A0E0H103 ORYNI GRAS domain-containing prote…
#Uniq23	4.53332	5.14287		TRINITY_DN76718_c1_g3_i4	GRAS	A0A446QFQ5 TRITD Uncharacterized protein ;A0A446P4M5 TRITD Uncharacterized protein ;A0A3B6ERQ7 WHEAT Uncharacterized protein ;A0A1Z5RK52 SORBI GRAS domain-containing protein ;
#inter	5.85176	6.51507	8.75888	TRINITY_DN52988_c0_g1_i1	Heat Stress	F2DDQ1 HORVV Predicted protein (Fragment) ;A0A453LSI4 AEGTS Uncharacterized protein ;F4ZC56 HORVV heat shock factor A2a (Fragment) ;M8AYV3 TRIUA heat stress transcription factor A-2a ;A0A287SBJ1 DOMAIN domain-containing protein ;I1GKP1 DOMAIN domain-containing protein ;A0A287SBC8 DOMAIN domain-containing protein ;A0A2K2DIQ0 DOMAIN domain-containing protein ;A0A287SBD8 DOMAIN domain-containing pro…
#inter	3.1423	3.75196	3.03224	TRINITY_DN53952_c0_g2_i1	Heat Stress	A0A3L6DQC0 MAIZE heat stress transcription factor A-4d ;A0A2T7EB59 DOMAIN domain-containing protein ;A0A2S3HA79 DOMAIN domain-containing protein ;A0A4U6VE98 DOMAIN domain-containing protein ;K3Z657 DOMAIN domain-containing protein ;A0A1D6FU61 MAIZE heat stress transcription factor A-4a ;C5Z1H3 DOMAIN domain-containing protein ;J3M949 DOMAIN domain-containing protein ;A0A3B5Y5R5 DOMAIN domain-cont…
#inter	2.62176	3.43624	2.88088	TRINITY_DN58201_c0_g1_i8	Heat Stress	A0A1E5VPP7 9POAL heat stress transcription factor A-4d ;A0A452ZMM2 AEGTS Uncharacterized protein ;A0A4U6VE98 DOMAIN domain-containing protein ;K3Z657 DOMAIN domain-containing protein ;M8CQB9 AEGTA heat stress transcription factor A-4d ;A0A3L6RBB4 PANMI heat stress transcription factor A-4d-like ;A0A452ZML1 DOMAIN domain-containing protein ;A0A2S3HA79 DOMAIN domain-containing protein ;A0A024DAJ6 W…
#inter	2.63556	2.16628	1.78587	TRINITY_DN67967_c0_g4_i11	Heat Stress	I1IS20 DOMAIN domain-containing protein ;A0A3B6LQQ2 DOMAIN domain-containing protein ;A0A446T9R5 DOMAIN domain-containing protein ;A0A3B6KKD8 DOMAIN domain-containing protein ;A0A446UGX1 DOMAIN domain-containing protein ;A0A3B6LR00 DOMAIN domain-containing protein ;F2CR81 HORVV Predicted protein ;A0A287RZF7 DOMAIN domain-containing protein ;A0A3B6MVJ6 DOMAIN domain-containing protein ;A0A3L6QNI8 …
#inter	5.96805	8.58385	8.24607	TRINITY_DN70373_c0_g4_i10	Heat Stress	A0A3Q8AID4 FESAR heat shock transcription factor class C ;I1HR89 DOMAIN domain-containing protein ;A0A0E0JNN0 DOMAIN domain-containing protein ;A0A0A9TTA2 ARUDO Uncharacterized protein ;A0A0D3ETP5 DOMAIN domain-containing protein ;I1NRG2 DOMAIN domain-containing protein ;A2WUS9 DOMAIN domain-containing protein ;A0A0E0N234 DOMAIN domain-containing protein ;F4ZC72 HORVV heat shock factor C1b (Fragm…
#inter	6.32823	6.87871	8.05398	TRINITY_DN71539_c1_g4_i7	Heat Stress	A0A287SBD3 DOMAIN domain-containing protein ;A0A287SBJ1 DOMAIN domain-containing protein ;A0A446ULT4 DOMAIN domain-containing protein ;A0A287SBC8 DOMAIN domain-containing protein ;F4ZC56 HORVV heat shock factor A2a (Fragment) ;A0A287SBD8 DOMAIN domain-containing protein ;A0A446ULV5 DOMAIN domain-containing protein ;A0A446ULX7 DOMAIN domain-containing protein ;A0A3S7GU51 Wheat HSFA2i ;A0A3B6MZ40 W…
#inter	2.74896	5.37929	4.94055	TRINITY_DN72510_c1_g4_i1	Heat Stress	A0A287RMN8 HORVV Uncharacterized protein ;M0X7S7 DOMAIN domain-containing protein ;F2DQR3 HORVV Predicted protein (Fragment) ;A0A0E0ESY9 DOMAIN domain-containing protein ;A0A453KZ34 AEGTS Uncharacterized protein ;A0A446UBS3 TRITD Uncharacterized protein ;M8CUB1 AEGTA heat stress transcription factor B-1 ;A0A453KZ98 DOMAIN domain-containing protein ;A0A3B6MT14 DOMAIN domain-containing protein ;A0A…
#inter	4.31469	2.7156	1.78015	TRINITY_DN72688_c0_g1_i2	Heat Stress	A0A446TRG4 DOMAIN domain-containing protein ;A0A3B6KUI2 DOMAIN domain-containing protein ;A0A446TRG1 DOMAIN domain-containing protein ;A0A446SK95 DOMAIN domain-containing protein ;A0A3B6KUX1 DOMAIN domain-containing protein ;A0A453JC71 DOMAIN domain-containing protein ;A0A3B6UB85 DOMAIN domain-containing protein ;A0A446QGN3 DOMAIN domain-containing protein ;A0A125RTZ4 Wheat heat-responsive transc…
#inter	2.92634	3.11896	1.87085	TRINITY_DN72688_c1_g8_i1	Heat Stress	A0A453M2A7 AEGTS Uncharacterized protein ;A0A453M286 AEGTS Uncharacterized protein ;A0A453M217 AEGTS Uncharacterized protein ;A0A3B6MY46 Wheat Uncharacterized protein ;A0A446UQU9 TRITD Uncharacterized protein ;A0A3B6LUW2 Wheat Uncharacterized protein ;A0A446UQU4 TRITD Uncharacterized protein ;A0A3B6LUT1 Wheat Uncharacterized protein ;R7W0Z1 AEGTA heat stress transcription factor A-2e ;A0A3B6MZ47 …
#inter	1.64407	2.67708	3.13284	TRINITY_DN75411_c0_g1_i30	Heat Stress	H6BDQ9 LOLPR HSF-type DNA-binding domain containing protein (Fragment) ;A0A1I9ZJT4 FESAR heat stress transcription factor A2c ;A0A0Q3LWN4 BRADI Uncharacterized protein ;I1I425 BRADI Uncharacterized protein ;I1I427 BRADI Uncharacterized protein ;I1I424 DOMAIN domain-containing protein ;M0WDP8 HORVV heat shock factor A2c ;A0A287GIQ2 HORVV heat shock factor A2c ;A0A452ZST9 AEGTS Uncharacterized prot…
#inter	2.97452	2.98101	5.66312	TRINITY_DN78455_c1_g4_i2	Heat Stress	M7Z7D6 TRIUA Uncharacterized protein ;A0A446KUT4 TRITD Uncharacterized protein ;A0A446KUE6 DOMAIN domain-containing protein ;A0A3B6AW26 Wheat Uncharacterized protein ;A0A3B6AWY6 DOMAIN domain-containing protein ;A0A453BB00 AEGTS Uncharacterized protein ;A0A3B6DA60 Wheat Uncharacterized protein ;A0A453BAS8 DOMAIN domain-containing protein ;A0A1D5UWJ0 DOMAIN domain-containing protein ;R7WDY7 AEGTA …
#Uniq1	3.0502			TRINITY_DN53123_c0_g1_i1	Heat Stress	A0A1I9ZJT4 FESAR heat stress transcription factor A2c ;A0A4U6SYY0 DOMAIN domain-containing protein ;K4ABP7 DOMAIN domain-containing protein ;A0A4U6SXM6 DOMAIN domain-containing protein ;A0A368SK94 DOMAIN domain-containing protein ;A0A317YB41 MAIZE heat stress transcription factor A-2c ;A0A060D206 MAIZE HSF transcription factor (Fragment) ;B6SL44 Wheat RING-type domain-containing protein ;A0A2T7C6…
#Uniq13	3.78892	7.16235		TRINITY_DN6342_c0_g2_i2	Heat Stress	A0A2K2D392 BRADI Uncharacterized protein ;A0A5J9V3G7 9POAL Uncharacterized protein ;A0A3L6TQB2 PANMI heat stress transcription factor A-2e-like ;M7Z7D6 TRIUA Uncharacterized protein ;A0A3B6AW26 Wheat Uncharacterized protein ;F4ZC61 HORVV heat shock factor A3 (Fragment) ;A0A446KUT4 TRITD Uncharacterized protein ;A0A453BB00 AEGTS Uncharacterized protein ;A0A3B6DA60 Wheat Uncharacterized protein ;A0…
#Uniq2	6.55305			TRINITY_DN72804_c1_g6_i1	Heat Stress	I1P7U4 DOMAIN domain-containing protein ;A2XCT9 DOMAIN domain-containing protein ;A0A0D9Z2E8 DOMAIN domain-containing protein ;A0A0E0NQ10 DOMAIN domain-containing protein ;A0A0E0GH51 DOMAIN domain-containing protein ;A0A0D3FE47 DOMAIN domain-containing protein ;J3LK94 ORYBR 1,2-dihydroxy-3-keto-5-methylthiopentene dioxygenase ;A0A0E0CVJ7 DOMAIN domain-containing protein ;A0A1E5WLF6 9POAL heat str…
#Uniq23	1.83096	2.11294		TRINITY_DN75411_c0_g1_i2	Heat Stress	H6BDQ9 LOLPR HSF-type DNA-binding domain containing protein (Fragment) ;A0A1I9ZJT4 FESAR heat stress transcription factor A2c ;I1I427 BRADI Uncharacterized protein ;I1I425 BRADI Uncharacterized protein ;I1I424 DOMAIN domain-containing protein ;A0A3L6TQV5 PANMI heat stress transcription factor A-2c-like isoform X1 ;A0A1E5VCF3 9POAL heat stress transcription factor A-2c ;A0A3L6S5L3 PANMI heat stres…
#Uniq3	4.14118			TRINITY_DN53123_c0_g3_i3	Heat Stress	A0A1I9ZJT4 FESAR heat stress transcription factor A2c ;A0A4U6SXM6 DOMAIN domain-containing protein ;A0A368SK94 DOMAIN domain-containing protein ;A0A4U6SYY0 DOMAIN domain-containing protein ;K4ABP7 DOMAIN domain-containing protein ;A0A2S3IM31 DOMAIN domain-containing protein ;A0A2T7C6M0 DOMAIN domain-containing protein ;A0A317YB41 MAIZE heat stress transcription factor A-2c ;A0A060D206 MAIZE HSF t…
#Uniq3	4.05984			TRINITY_DN72688_c0_g2_i2	Heat Stress	A0A287X908 HORVV heat shock factor C2b ;A0A446YN17 DOMAIN domain-containing protein ;A0A024DAP6 Wheat heat shock factor C2a ;F2CS33 HORVV heat shock factor C2b ;M7YS71 TRIUA heat stress transcription factor C-2b ;A0A446XM22 DOMAIN domain-containing protein ;A0A3B6RLS9 DOMAIN domain-containing protein ;A0A3B6TN26 DOMAIN domain-containing protein ;A0A0E0JXQ3 DOMAIN domain-containing protein ;B6UHF4…
#inter	3.10431	2.48985	2.22811	TRINITY_DN59150_c0_g1_i8	MADS Box Domain	A0A453GD15 AEGTS MADS-box domain-containing protein ;A0A453GDA2 AEGTS MADS-box domain-containing protein ;
#inter	3.71017	3.99591	2.91827	TRINITY_DN74172_c2_g1_i2	MADS Box Domain	A0A287QFT3 HORVV Uncharacterized protein ;A0A287QFT8 HORVV Uncharacterized protein ;A0A287QFX4 HORVV Uncharacterized protein ;A0A5J9V8X6 9POAL Uncharacterized protein (Fragment) ;A0A0D9V0I0 9ORYZ MADS-box domain-containing protein ;
#Uniq3	2.03815			TRINITY_DN80476_c2_g1_i22	MADS Box Domain	A0A0A9IZP9 ARUDO MADS-box domain-containing protein ;A0A0A9IZP9 ARUDO MADS-box domain-containing protein ;
#inter	-5.81275	-5.70375	-9.50214	TRINITY_DN75504_c0_g1_i3	MADS Box Domain	A0A3B6NV43 WHEAT MADS-box domain-containing protein ;A0A446VQR0 TRITD MADS-box domain-containing protein ;A0A3B6PT29 WHEAT MADS-box domain-containing protein ;A0A453PSD6 AEGTS MADS-box domain-containing protein ;A0A3B6QIX9 WHEAT MADS-box domain-containing protein ;
#inter	-3.18725	-2.78435	-2.03967	TRINITY_DN79009_c1_g1_i1	MADS Box Domain	A0A287FK50 HORVV MADS-box domain-containing protein ;A0A452YRT1 AEGTS MADS-box domain-containing protein ;A0A287FK40 HORVV MADS-box domain-containing protein ;A0A452YRS8 AEGTS Uncharacterized protein ;A0A452YRV1 AEGTS Uncharacterized protein ;A0A446IYB4 TRITD MADS-box domain-containing protein ;A0A452YRT4 AEGTS MADS-box domain-containing protein ;A0A452YRX8 AEGTS MADS-box domain-containing protei…
#Uniq2	-5.83093			TRINITY_DN64040_c2_g4_i1	MADS Box Domain	A0A1D6HRI1 MAIZE MADS3 ;
#Uniq2	-6.07225			TRINITY_DN79944_c17_g9_i1	MADS Box Domain	A0A1E5VA59 9POAL MADS-box domain-containing protein (Fragment) ;A0A0Q3KR71 BRADI Uncharacterized protein ;A0A0E0F1G4 9ORYZ Clathrin-link domain-containing protein ;
#Uniq23	-3.54481	-2.95573		TRINITY_DN76688_c1_g4_i3	MADS Box Domain	A0A0Q3H2S2 BRADI Uncharacterized protein ;A0A0A9K3P4 ARUDO Uncharacterized protein ;A0A0A9E6Y6 ARUDO Uncharacterized protein ;A0A0A9DZZ5 ARUDO Uncharacterized protein ;A0A1D6K156 MAIZE MADS box interactor-like ;B6TRF0 WHEAT AAI domain-containing protein ;F2EAA9 HORVV Predicted protein ;
#inter	1.33217	3.56797	2.33721	TRINITY_DN74751_c0_g2_i8	MADS Box TF	A0A1D6HJ98 MAIZE Agamous-like MADS-box protein AGL16 ;A0A287UNG5 HORVV Uncharacterized protein ;A0A1E5VPA0 9POAL MADS-box transcription factor 57 ;H2CTY3 ORYNI MADS-box family protein with MIKCc type-box (Fragment) ;H2CTY0 9ORYZ MADS-box family protein with MIKCc type-box (Fragment) ;H2CTX9 ORYSI MADS-box family protein with MIKCc type-box (Fragment) ;H2CTZ1 ORYSJ MADS-box family protein with MIK…
#Uniq2	4.64541			TRINITY_DN67310_c2_g10_i1	MADS Box TF	A0A453PHK1 AEGTS Uncharacterized protein ;A0A453PHI5 AEGTS K-box domain-containing protein ;A0A3B6PPY1 WHEAT Uncharacterized protein ;A0A446WK37 TRITD Uncharacterized protein ;A0A446WK47 TRITD Uncharacterized protein ;A0A453PHG2 AEGTS Uncharacterized protein ;A0A446WK51 TRITD K-box domain-containing protein ;A0A446VMG1 TRITD Uncharacterized protein ;A0A3B6NTJ6 WHEAT Uncharacterized protein ;A9J23…
#Uniq23	7.21508	2.92931		TRINITY_DN67310_c2_g2_i2	MADS Box TF	A0A194YSL3 SORBI Uncharacterized protein ;A0A453PHH4 AEGTS Uncharacterized protein ;F2DH76 HORVV Predicted protein ;A0A453PHJ7 AEGTS K-box domain-containing protein ;A0A287UNG0 HORVV K-box domain-containing protein ;A0A453PHH7 AEGTS Uncharacterized protein ;A0A453PHH2 AEGTS K-box domain-containing protein ;I1IEJ2 BRADI Uncharacterized protein ;I1IEJ0 BRADI MADS-box transcription factor 29 ;A0A446…
#Uniq23	3.82322	2.49515		TRINITY_DN74751_c0_g2_i10	MADS Box TF	A0A1D6HJ98 MAIZE Agamous-like MADS-box protein AGL16 ;A0A287UNG5 HORVV Uncharacterized protein ;A0A1E5VPA0 9POAL MADS-box transcription factor 57 ;H2CTY3 ORYNI MADS-box family protein with MIKCc type-box (Fragment) ;H2CTY0 9ORYZ MADS-box family protein with MIKCc type-box (Fragment) ;H2CTX9 ORYSI MADS-box family protein with MIKCc type-box (Fragment) ;H2CTZ1 ORYSJ MADS-box family protein with MIK…
#Uniq3	2.98441			TRINITY_DN67867_c3_g6_i1	MADS Box TF	C0P3C9 MAIZE Agamous-like6 ;A0A0E0K838 ORYPU Uncharacterized protein ;A0A0E0K836 ORYPU Uncharacterized protein ;A0A0E0K837 ORYPU Uncharacterized protein ;J3LJE8 ORYBR K-box domain-containing protein ;A0A0E0K835 ORYPU Uncharacterized protein ;A0A446SI08 TRITD Uncharacterized protein ;A0A0E0K834 ORYPU Uncharacterized protein ;B2CY78 UMS2 (Fragment) ;Q1G187 WHEAT MADS-box transcription factor TaAGL2…
#Uniq3	2.80192			TRINITY_DN69622_c0_g2_i2	MADS Box TF	A0A0E0G8T4 ORYNI K-box domain-containing protein ;A0A0E0NGW3 ORYRU K-box domain-containing protein ;A0A2S3GQQ6 9POAL Uncharacterized protein ;A0A2T7F888 9POAL Uncharacterized protein ;A0A2S3GQL9 9POAL Uncharacterized protein ;A0A1D6Q3S4 MAIZE Agamous-like MADS-box protein AGL16 ;A0A3L6F8T6 MAIZE MADS-box transcription factor 27 ;A0A5J9TS05 9POAL Uncharacterized protein ;A0A4U6TTI8 SETVI Uncharact…
#Uniq23	-5.45807	-7.43193		TRINITY_DN72470_c0_g6_i7	MADS Box TF	A0A3L6E372 MAIZE MADS-box transcription factor 31 ;
#Uniq3	-2.46498			TRINITY_DN29582_c0_g1_i1	MADS Box TF	A0A1D6NS15 MAIZE MADS-box protein SVP ;A0A453R466 AEGTS MADS-box domain-containing protein ;G9BIL2 BRADI MADS-box ;M7Z552 TRIUA MADS-box transcription factor 55 ;K3Y0D0 SETIT MADS-box domain-containing protein ;A0A446X767 TRITD Uncharacterized protein ;A0A3L6S0B8 PANMI MADS-box transcription factor 55-like ;A0A287W286 HORVV MADS-box domain-containing protein ;A0A453PM11 AEGTS MADS-box domain-cont…
#Uniq3	-3.60663			TRINITY_DN79568_c0_g1_i3	MADS Box TF	R9Q929 FESPR MADS-box transcription factor MADS16 ;A0A453R480 AEGTS MADS-box domain-containing protein ;A0A446Y6S2 TRITD MADS-box domain-containing protein ;E2I6H1 FESAR VRT2 ;Q45V71 LOLPR MADS16 ;A0A446X6W5 TRITD Uncharacterized protein ;A0A453R473 AEGTS Uncharacterized protein ;A0A194YTJ1 SORBI Uncharacterized protein ;A0A446Y6V1 TRITD Uncharacterized protein ;A0A446WLP4 TRITD Uncharacterized p…
#inter	9.1269	5.42286	5.44303	TRINITY_DN22263_c0_g1_i1	MYB Domain	A0A0E0MFG4 ORYPU Uncharacterized protein ;A0A0D9VGC0 9ORYZ Uncharacterized protein ;A0A0D9VGB9 9ORYZ MYB-like domain-containing protein ;A0A0P0XZ43 ORYSJ Os11g0160700 protein (Fragment) ;A0A0E0R4J7 ORYRU Uncharacterized protein ;A0A0E0IYL6 ORYNI Uncharacterized protein ;Q53PL8 ORYSJ Uncharacterized protein ;A0A0E0BFM7 9ORYZ Uncharacterized protein ;A0A0E0R4J8 ORYRU Uncharacterized protein ;A0A0E0…
#inter	3.69256	4.96116	6.80472	TRINITY_DN36324_c0_g1_i2	MYB Domain	K3Z2K1 SETIT Uncharacterized protein ;A0A5J9SVG0 9POAL Uncharacterized protein ;A0A5J9UGS9 9POAL Uncharacterized protein ;C5XW63 SORBI HTH MYB-type domain-containing protein ;
#inter	2.54799	2.39256	2.77346	TRINITY_DN57346_c0_g1_i2	MYB Domain	A0A287KCD8 HORVV CCHC-type domain-containing protein ;A0A077RQJ2 WHEAT Uncharacterized protein ;A0A287KCD9 HORVV Uncharacterized protein ;A0A3B6EBQ4 WHEAT Uncharacterized protein ;A0A2K8GMD7 LEYCH MYB2 ;A0A453E6K3 AEGTS Uncharacterized protein ;A0A453E6L4 AEGTS Uncharacterized protein ;A0A3B6GMG9 WHEAT Uncharacterized protein ;A0A446N6P1 TRITD Uncharacterized protein ;F2E699 HORVV Predicted prote…
#inter	1.95256	2.51814	2.8847	TRINITY_DN62612_c0_g2_i4	MYB Domain	A0A453PAM1 AEGTS Uncharacterized protein ;A0A287UHA7 HORVV Uncharacterized protein ;A0A453PAH6 AEGTS Uncharacterized protein ;A0A453PAH4 AEGTS Uncharacterized protein ;A0A287UHB1 HORVV Uncharacterized protein ;A0A287UHK0 HORVV Uncharacterized protein ;A0A453PAH1 AEGTS HTH MYB-type domain-containing protein ;A0A3B6QGM3 WHEAT HTH MYB-type domain-containing protein ;A0A287UHJ4 HORVV Uncharacterized …
#inter	1.12358	2.80265	2.14902	TRINITY_DN63121_c1_g3_i1	MYB Domain	A0A0Q3NHY1 BRADI HTH MYB-type domain-containing protein ;A0A0Q3H2D3 BRADI HTH MYB-type domain-containing protein ;A0A453SYU3 AEGTS Uncharacterized protein ;A0A446YUK1 TRITD HTH MYB-type domain-containing protein ;A0A3B6SMG9 WHEAT HTH MYB-type domain-containing protein ;A0A287XQ76 HORVV Uncharacterized protein ;A0A453SYS0 AEGTS HTH MYB-type domain-containing protein ;A0A446XVB3 TRITD HTH MYB-type …
#inter	3.01102	10.4846	4.62377	TRINITY_DN67093_c1_g3_i3	MYB Domain	A0A446NKY2 TRITD Uncharacterized protein ;A0A3B6EH23 WHEAT Uncharacterized protein ;A0A3B6GSU6 WHEAT Uncharacterized protein ;A0A453F9C9 AEGTS Uncharacterized protein ;A0A446PVX3 TRITD Uncharacterized protein ;A0A3B6EH18 WHEAT Uncharacterized protein ;A0A453F996 AEGTS HTH MYB-type domain-containing protein ;A0A3B6GXF3 WHEAT HTH MYB-type domain-containing protein ;A0A446NKQ8 TRITD Uncharacterized …
#inter	5.30259	9.45761	6.45926	TRINITY_DN68344_c0_g2_i1	MYB Domain	A0A453FZK8 AEGTS Uncharacterized protein ;A0A446Q695 TRITD Uncharacterized protein ;A0A3B6FT68 WHEAT Uncharacterized protein ;A0A077S5T5 WHEAT Uncharacterized protein ;A0A3B6ENW7 WHEAT Uncharacterized protein ;R7W8K0 AEGTA MYB-like protein J ;A0A3B6H1T2 WHEAT Uncharacterized protein ;A0A0Q3IYG4 BRADI Uncharacterized protein ;A0A453FZG5 AEGTS Uncharacterized protein ;M0WMN4 HORVV HTH MYB-type doma…
#inter	5.49027	4.58391	7.77602	TRINITY_DN68715_c0_g11_i1	MYB Domain	A0A0E0GLT0 ORYNI HTH MYB-type domain-containing protein ;A0A0E0NUF9 ORYRU HTH MYB-type domain-containing protein ;Q10M30 ORYSJ Os03g0325500 protein ;A2XG76 ORYSI HTH MYB-type domain-containing protein ;J3LND0 ORYBR HTH MYB-type domain-containing protein ;
#inter	1.82524	2.9436	2.64062	TRINITY_DN70899_c2_g1_i1	MYB Domain	A0A446XEQ6 TRITD Uncharacterized protein ;M7ZPI1 TRIUA MYB-related protein Zm38 ;A0A446XEQ3 TRITD Uncharacterized protein ;A0A3B6RIQ9 WHEAT Uncharacterized protein ;A0A446YE81 TRITD Uncharacterized protein ;A0A446YEA9 TRITD Uncharacterized protein ;A0A3B6SE07 WHEAT Uncharacterized protein ;A0A453RQJ7 AEGTS Uncharacterized protein ;G3FNP8 WHEAT R2R3 MYB transcriptional factor ;F2D3E7 HORVV Predict…
#inter	1.31682	2.88542	2.17301	TRINITY_DN70991_c1_g3_i1	MYB Domain	K3XY16 SETIT HTH MYB-type domain-containing protein ;A0A4U6V4H5 SETVI HTH MYB-type domain-containing protein ;A0A0E0LEH8 ORYPU HTH MYB-type domain-containing protein ;A0A0Q3NHY1 BRADI HTH MYB-type domain-containing protein ;A0A3L6PB73 PANMI Protein REVEILLE 6-like ;A0A2T7DVG3 9POAL HTH MYB-type domain-containing protein ;A0A2S3HHA1 9POAL HTH MYB-type domain-containing protein ;A0A287XQC3 HORVV HT…
#inter	2.33939	4.57254	2.85532	TRINITY_DN74709_c2_g3_i3	MYB Domain	A0A453CY50 AEGTS Uncharacterized protein ;A0A446MPT1 TRITD Uncharacterized protein ;A0A446LG36 TRITD Uncharacterized protein ;A0A446LG05 TRITD HTH MYB-type domain-containing protein ;A0A3B6B4T6 WHEAT HTH MYB-type domain-containing protein ;A0A453CXZ2 AEGTS HTH MYB-type domain-containing protein ;W5BST9 WHEAT HTH MYB-type domain-containing protein ;N1QYY2 AEGTA MYB-like protein G ;A0A453CY75 AEGTS…
#inter	2.43876	4.48644	3.80964	TRINITY_DN80497_c7_g4_i5	MYB Domain	A0A446WNZ8 TRITD HTH MYB-type domain-containing protein ;A0A287LRZ1 HORVV DRMBL domain-containing protein ;A0A446WP04 TRITD HTH MYB-type domain-containing protein ;A0A446WP01 TRITD HTH MYB-type domain-containing protein ;A0A446WP76 TRITD HTH MYB-type domain-containing protein ;A0A287LS22 HORVV DRMBL domain-containing protein ;A0A446WP51 TRITD HTH MYB-type domain-containing protein ;A0A446WP68 TRI…
#inter	3.47234	5.49476	3.82016	TRINITY_DN84206_c0_g1_i1	MYB Domain	A0A1D6K9J7 MAIZE 65-kDa microtubule-associated protein 3 ;A0A0E0L7L1 ORYPU Uncharacterized protein ;B4FWB0 MAIZE Leucine-rich repeat family protein ;A0A1D6E6Q0 MAIZE Leucine-rich repeat family protein ;A0A1E5WF29 9POAL Single MYB histone 6 (Fragment) ;
#Uniq1	5.86963			TRINITY_DN110449_c0_g1_i1	MYB Domain	K4A0I3 SETIT Uncharacterized protein ;Q2QQ86 ORYSJ Uncharacterized protein ;A0A368PEZ0 SETIT Uncharacterized protein ;Q5W7C9 ORYSJ Unknow protein ;A0A1D6KN75 MAIZE MYB domain protein 85 ;A0A2T7DYK3 9POAL Uncharacterized protein ;A0A2T8I3Q3 9POAL Uncharacterized protein ;A0A2T8KW34 9POAL Uncharacterized protein ;A0A2T8KKD4 9POAL Uncharacterized protein ;A0A1E5VNG0 9POAL Uncharacterized protein (Fr…
#Uniq1	3.77122			TRINITY_DN55784_c0_g1_i1	MYB Domain	A0A0Q3NKC1 3 domain-containing protein ;A0A2K2DDI3 3 domain-containing protein (Fragment) ;T1NVV7 3 domain-containing protein ;T1MQR2 3 domain-containing protein ;T1LYF2 3 domain-containing protein ;A0A0Q3EFG0 3 domain-containing protein (Fragment) ;A0A0Q3EA51 3 domain-containing protein ;A0A0Q3H798 3 domain-containing protein ;A0A0Q3L3V4 3 domain-containing protein ;A0A3L6E7N5 MAIZE L10-interact…
#Uniq1	2.25533			TRINITY_DN56576_c0_g1_i5	MYB Domain	I1IRA6 BRADI Uncharacterized protein ;C7J715 ORYSJ Os09g0491644 protein ;B9G4A8 ORYSJ MYB-like domain-containing protein ;A0A0P0XPR9 ORYSJ Os09g0491644 protein (Fragment) ;A0A0E0ILL1 ORYNI MYB-like domain-containing protein ;A0A0E0ETJ7 9ORYZ Uncharacterized protein ;A0A0E0QT43 ORYRU MYB-like domain-containing protein ;A0A0E0B4P5 9ORYZ MYB-like domain-containing protein ;A0A0E0ETK2 9ORYZ Uncharact…
#Uniq1	2.03747			TRINITY_DN57088_c0_g1_i1	MYB Domain	A0A3B6C0M5 WHEAT HTH MYB-type domain-containing protein ;A0A446LY41 TRITD HTH MYB-type domain-containing protein ;A0A446LXY5 TRITD HTH MYB-type domain-containing protein ;A0A287HA14 HORVV HTH MYB-type domain-containing protein ;A0A0A9ITU0 ARUDO HTH MYB-type domain-containing protein ;A0A453AR32 AEGTS Uncharacterized protein ;A0A287H9W2 HORVV HTH MYB-type domain-containing protein ;A0A287HA13 HORV…
#Uniq1	2.42419			TRINITY_DN62078_c0_g1_i6	MYB Domain	A0A287E8N2 HORVV Uncharacterized protein ;A0A287E8K9 HORVV Uncharacterized protein ;A0A287E8M1 HORVV Uncharacterized protein ;A0A287E9X1 HORVV Uncharacterized protein ;A0A1D6EB50 MAIZE Protein MOR1 ;I1I1N2 BRADI HTH MYB-type domain-containing protein ;A0A0Q3F7N8 BRADI HTH MYB-type domain-containing protein ;A0A287EZM1 HORVV Uncharacterized protein ;
#Uniq1	5.11938			TRINITY_DN64154_c0_g4_i1	MYB Domain	K4A0I3 SETIT Uncharacterized protein ;Q2QQ86 ORYSJ Uncharacterized protein ;A0A1D6KN75 MAIZE MYB domain protein 85 ;A0A368PEZ0 SETIT Uncharacterized protein ;A0A2T7DYK3 9POAL Uncharacterized protein ;Q5W7C9 ORYSJ Unknow protein ;A0A2T8I3Q3 9POAL Uncharacterized protein ;A0A2T8KW34 9POAL Uncharacterized protein ;A0A2T8KKD4 9POAL Uncharacterized protein ;A0A1E5VNG0 9POAL Uncharacterized protein (Fr…
#Uniq1	3.18078			TRINITY_DN65218_c0_g4_i10	MYB Domain	A0A368PEZ0 SETIT Uncharacterized protein ;Q5W7C9 ORYSJ Unknow protein ;A0A2T7DYK3 9POAL Uncharacterized protein ;A0A2T8I3Q3 9POAL Uncharacterized protein ;A0A2T8KW34 9POAL Uncharacterized protein ;K4A0I3 SETIT Uncharacterized protein ;A0A2T8KKD4 9POAL Uncharacterized protein ;A0A1E5VNG0 9POAL Uncharacterized protein (Fragment) ;Q2QQ86 ORYSJ Uncharacterized protein ;A0A1D6KN75 MAIZE MYB domain pro…
#Uniq1	4.55725			TRINITY_DN65727_c1_g3_i1	MYB Domain	A0A368PEZ0 SETIT Uncharacterized protein ;A0A2T7DYK3 9POAL Uncharacterized protein ;A0A2T8I3Q3 9POAL Uncharacterized protein ;Q5W7C9 ORYSJ Unknow protein ;A0A2T8KW34 9POAL Uncharacterized protein ;K4A0I3 SETIT Uncharacterized protein ;A0A2T8KKD4 9POAL Uncharacterized protein ;Q2QQ86 ORYSJ Uncharacterized protein ;A0A1E5VNG0 9POAL Uncharacterized protein (Fragment) ;A0A1D6KN75 MAIZE MYB domain pro…
#Uniq1	4.4787			TRINITY_DN65727_c1_g7_i5	MYB Domain	A0A368PEZ0 SETIT Uncharacterized protein ;A0A2T7DYK3 9POAL Uncharacterized protein ;A0A2T8I3Q3 9POAL Uncharacterized protein ;Q5W7C9 ORYSJ Unknow protein ;A0A2T8KW34 9POAL Uncharacterized protein ;A0A2T8KKD4 9POAL Uncharacterized protein ;K4A0I3 SETIT Uncharacterized protein ;Q2QQ86 ORYSJ Uncharacterized protein ;A0A1E5VNG0 9POAL Uncharacterized protein (Fragment) ;A0A1D6KN75 MAIZE MYB domain pro…
#Uniq1	4.23009			TRINITY_DN67079_c0_g2_i8	MYB Domain	A0A453JUH4 AEGTS HTH MYB-type domain-containing protein ;A0A453JUE6 AEGTS HTH MYB-type domain-containing protein ;A0A446SR20 TRITD Uncharacterized protein ;A0A446SR91 TRITD Uncharacterized protein ;A0A3B6MLQ6 WHEAT HTH MYB-type domain-containing protein ;A0A446SRA6 TRITD HTH MYB-type domain-containing protein ;A0A3B6KC44 WHEAT HTH MYB-type domain-containing protein ;A0A287QIW1 HORVV Uncharacteriz…
#Uniq1	2.22891			TRINITY_DN70051_c0_g2_i3	MYB Domain	A0A446S567 TRITD Uncharacterized protein ;A0A3B6IRB1 WHEAT Uncharacterized protein ;A0A453I7H4 AEGTS HTH MYB-type domain-containing protein ;A0A3B6JHQ8 WHEAT Uncharacterized protein ;R7VZL0 AEGTA MYB-related protein 305 ;A0A446QU54 TRITD Uncharacterized protein ;G9DR72 WHEAT R2R3-MYB protein ;A0A3B6HT11 WHEAT Uncharacterized protein ;A0A287P1Z4 HORVV Uncharacterized protein ;A0A287P258 HORVV Unch…
#Uniq1	7.03681			TRINITY_DN70392_c2_g6_i1	MYB Domain	A0A446SKX1 TRITD MYB-like domain-containing protein ;A0A287Q356 HORVV Uncharacterized protein ;A0A3B6J071 WHEAT Uncharacterized protein ;A0A3B6KV49 WHEAT Uncharacterized protein ;A0A446SKZ7 TRITD Uncharacterized protein ;A0A446SL36 TRITD Uncharacterized protein ;A0A453JDB3 AEGTS Uncharacterized protein ;A0A287Q350 HORVV Uncharacterized protein ;A0A453JDM6 AEGTS Uncharacterized protein ;A0A453JDU6…
#Uniq1	3.04128			TRINITY_DN71568_c2_g2_i3	MYB Domain	A0A0Q3H6I6 BRADI HTH MYB-type domain-containing protein ;A0A0D3H5I7 9ORYZ Uncharacterized protein ;
#Uniq1	2.92672			TRINITY_DN72120_c1_g5_i5	MYB Domain	A0A0E0J9B8 ORYNI Uncharacterized protein ;B8AIN0 ORYSI Uncharacterized protein ;A0A287SME6 HORVV MYB-like domain-containing protein ;A0A453M3D8 AEGTS MYB-like domain-containing protein ;A0A287SM63 HORVV MYB-like domain-containing protein ;A0A0P0VJP6 ORYSJ Os02g0516800 protein ;A0A287SMC2 HORVV MYB-like domain-containing protein ;A0A453M387 AEGTS Uncharacterized protein ;A0A5J9SLK8 9POAL Uncharact…
#Uniq1	4.56912			TRINITY_DN76190_c0_g1_i1	MYB Domain	K4A0I3 SETIT Uncharacterized protein ;A0A368PEZ0 SETIT Uncharacterized protein ;A0A2T7DYK3 9POAL Uncharacterized protein ;A0A2T8I3Q3 9POAL Uncharacterized protein ;Q2QQ86 ORYSJ Uncharacterized protein ;Q5W7C9 ORYSJ Unknow protein ;A0A2T8KW34 9POAL Uncharacterized protein ;A0A2T8KKD4 9POAL Uncharacterized protein ;A0A1D6KN75 MAIZE MYB domain protein 85 ;A0A1E5VNG0 9POAL Uncharacterized protein (Fr…
#Uniq1	4.40266			TRINITY_DN76862_c1_g5_i3	MYB Domain	A0A287G2W4 HORVV HTH MYB-type domain-containing protein ;A0A287G2W1 HORVV HTH MYB-type domain-containing protein ;A0A287G2Y2 HORVV Uncharacterized protein ;I1HI96 BRADI HTH MYB-type domain-containing protein ;A0A287G2V9 HORVV HTH MYB-type domain-containing protein ;A0A287G2X7 HORVV HTH MYB-type domain-containing protein ;A0A452ZDP2 AEGTS HTH MYB-type domain-containing protein ;A0A287G2V6 LHEQLE d…
#Uniq1	6.3756			TRINITY_DN77404_c0_g3_i1	MYB Domain	A0A0E0KRM6 ORYPU AAA domain-containing protein ;A0A5J9SH29 9POAL Uncharacterized protein (Fragment) ;C5YZN9 SORBI HTH MYB-type domain-containing protein ;
#Uniq12	3.13772	3.02856		TRINITY_DN75503_c0_g7_i1	MYB Domain	A0A446IZU1 TRITD HTH MYB-type domain-containing protein ;W4ZMU5 WHEAT MYBS3 ;A0A287FQ96 HORVV HTH MYB-type domain-containing protein ;F2DRJ7 HORVV Predicted protein ;Q14SM5 HORVU MYBst1 protein ;A0A0E0IWI7 ORYNI HTH MYB-type domain-containing protein ;A0A0D9XMG8 9ORYZ HTH MYB-type domain-containing protein ;I1QVY5 ORYGL HTH MYB-type domain-containing protein ;A0A4U6T3A8 SETVI HTH MYB-type domain-…
#Uniq2	6.96324			TRINITY_DN38652_c0_g1_i1	MYB Domain	B4F948 MAIZE Uncharacterized protein ;B4FGJ1 MAIZE Uncharacterized protein ;A0A1B6PHL6 SORBI Uncharacterized protein ;A0A3L6RJU5 PANMI Uncharacterized protein ;A0A2S3GZD4 9POAL Uncharacterized protein ;A0A3L6QKU0 PANMI Protein ODORANT1-like ;Q8S3Z5 MAIZE Typical P-type R2R3 MYB protein (Fragment) ;A0A3L6T6Z0 PANMI Protein ODORANT1-like ;A0A1E5VSP8 9POAL Protein ODORANT1 ;R7WGC7 AEGTA Protein ODOR…
#Uniq2	2.08988			TRINITY_DN52668_c0_g1_i2	MYB Domain	I1I777 BRADI Uncharacterized protein ;A0A5J9T366 9POAL Uncharacterized protein ;A0A0E0LUS9 ORYPU Uncharacterized protein ;A0A3L6PKU9 PANMI Uncharacterized protein ;B4F948 MAIZE Uncharacterized protein ;B4FGJ1 MAIZE Uncharacterized protein ;A0A317YBP0 MAIZE Protein ODORANT1 ;A0A2T7D7G0 9POAL Uncharacterized protein ;A0A2S3I3C3 9POAL Uncharacterized protein ;A0A1D6KPG1 MAIZE MYB domain protein 85 ;
#Uniq2	2.9405			TRINITY_DN56637_c1_g1_i2	MYB Domain	A0A446LP78 TRITD Uncharacterized protein ;A0A446NXS8 TRITD Uncharacterized protein ;A0A2X0SK42 WHEAT CCHC-type domain-containing protein ;M8A748 TRIUA Uncharacterized protein ;A0A0A9HD86 gag domain-containing protein ;A0A446TGA6 TRITD HTH MYB-type domain-containing protein ;A0A446TZZ9 gag domain-containing protein ;A0A446WCD3 gag domain-containing protein ;A0A2X0SP10 WHEAT Uncharacterized protein…
#Uniq2	2.70001			TRINITY_DN71580_c0_g8_i4	MYB Domain	A0A4U6V0H4 SETVI Uncharacterized protein ;A0A446NXJ5 TRITD MYB-like domain-containing protein ;A0A3B6ERI8 WHEAT MYB-like domain-containing protein ;A0A5J9U082 9POAL Uncharacterized protein (Fragment) ;
#Uniq2	5.52951			TRINITY_DN74808_c0_g6_i5	MYB Domain	A0A2T7C6D8 9POAL NAM-associated domain-containing protein ;A0A270R4R3 9POAL MYB-like domain-containing protein ;A0A2T7CAM6 9POAL NAM-associated domain-containing protein ;A0A2T8KYD3 9POAL NAM-associated domain-containing protein ;A0A270R8Y8 9POAL NAM-associated domain-containing protein (Fragment) ;A0A2S3IRC9 9POAL MYB-like domain-containing protein ;A0A2T8KJB4 9POAL MYB-like domain-containing pr…
#Uniq23	2.3756	6.02092		TRINITY_DN66922_c1_g1_i1	MYB Domain	L0P1M2 9POAL PH01B001I13.25 protein ;A3AWS7 ORYSJ HTH MYB-type domain-containing protein ;Q7XUC8 ORYSJ ;A2XWU1 ORYSI HTH MYB-type domain-containing protein ;A0A0E0PD81 ORYRU HTH MYB-type domain-containing protein ;A0A0D3FZE6 9ORYZ HTH MYB-type domain-containing protein ;A0A0E0H553 ORYNI HTH MYB-type domain-containing protein ;A0A0E0DHN3 9ORYZ HTH MYB-type domain-containing protein ;A0A0E0DHN2 9OR…
#Uniq23	8.09584	5.65331		TRINITY_DN68344_c0_g1_i1	MYB Domain	A0A0Q3IYG4 BRADI Uncharacterized protein ;A0A453FZK8 AEGTS Uncharacterized protein ;R7W8K0 AEGTA MYB-like protein J ;A0A3B6H1T2 WHEAT Uncharacterized protein ;A0A077S5T5 WHEAT Uncharacterized protein ;A0A3B6ENW7 WHEAT Uncharacterized protein ;A0A446Q695 TRITD Uncharacterized protein ;A0A3B6FT68 WHEAT Uncharacterized protein ;M0WMN4 HORVV HTH MYB-type domain-containing protein ;A0A453FZG5 AEGTS Un…
#Uniq23	2.10381	1.42587		TRINITY_DN74557_c0_g1_i6	MYB Domain	A0A1D6IRH3 MAIZE Protein REVEILLE 8 ;A0A140JWN4 LOLMU Glycosyltransferases ;I1GWD9 BRADI Glycosyltransferases ;J3MH13 ORYBR Glycosyltransferases ;A0A287KGW2 HORVV HTH MYB-type domain-containing protein ;A0A287KGQ9 HORVV HTH MYB-type domain-containing protein ;A0A287KGQ3 HORVV HTH MYB-type domain-containing protein ;A0A287KGQ1 HORVV HTH MYB-type domain-containing protein ;A0A287KGP8 HORVV HTH MYB-…
#Uniq23	3.09981	5.30432		TRINITY_DN74709_c2_g2_i11	MYB Domain	A0A0Q3IDM3 BRADI HTH MYB-type domain-containing protein ;A0A446MPS9 TRITD HTH MYB-type domain-containing protein ;A0A3B6CCV0 WHEAT HTH MYB-type domain-containing protein ;A0A446LG05 TRITD HTH MYB-type domain-containing protein ;A0A3B6B4T6 WHEAT HTH MYB-type domain-containing protein ;A0A453CY75 AEGTS HTH MYB-type domain-containing protein ;N1QYY2 AEGTA MYB-like protein G ;A0A453CXZ2 AEGTS HTH MYB…
#Uniq23	2.80973	2.28846		TRINITY_DN76066_c2_g4_i2	MYB Domain	A0A0D3EKH7 9ORYZ Uncharacterized protein ;I1NKZ5 ORYGL Uncharacterized protein ;A0A0D9Y4C9 9ORYZ Uncharacterized protein ;A0A0E0MSF2 ORYRU Uncharacterized protein ;A0A0E0FHD2 ORYNI Uncharacterized protein ;A2WLJ1 ORYSI Uncharacterized protein ;Q5SND9 ORYSJ Os01g0187900 protein ;A0A287KCD2 HORVV HTH MYB-type domain-containing protein ;M8AMX2 AEGTA Uncharacterized protein ;N1QRK2 AEGTA MYB-like pro…
#Uniq23	2.02973	2.15512		TRINITY_DN79384_c1_g3_i2	MYB Domain	A0A0E0P6Q6 ORYRU Uncharacterized protein ;A0A0E0MS97 ORYRU Uncharacterized protein ;A0A0E0FH75 ORYNI Uncharacterized protein ;A0A0E0BY87 9ORYZ Uncharacterized protein ;A0A0D3EKD4 9ORYZ Uncharacterized protein ;Q5VR75 ORYSJ MYB/SANT domain protein-like ;B9ETH7 ORYSJ Uncharacterized protein ;A0A0D9Y469 9ORYZ Uncharacterized protein ;A0A0P0UYW5 ORYSJ Os01g0182400 protein (Fragment) ;
#Uniq23	3.07182	3.5663		TRINITY_DN79529_c1_g3_i1	MYB Domain	A0A453TAU0 AEGTS Uncharacterized protein ;M0Z2Y4 HORVV Uncharacterized protein ;A0A341SGU5 WHEAT Uncharacterized protein ;A0A446PK60 TRITD Uncharacterized protein ;A0A3B6SA23 WHEAT Uncharacterized protein ;A0A3B6JJ48 WHEAT Uncharacterized protein ;A0A3B5XW44 WHEAT HTH MYB-type domain-containing protein ;A0A3B6PLX7 WHEAT Uncharacterized protein ;A0A446WAV9 TRITD Uncharacterized protein ;A0A341QPY7…
#Uniq23	2.46681	2.45133		TRINITY_DN80492_c1_g5_i6	MYB Domain	A0A1D6IRH3 MAIZE Protein REVEILLE 8 ;A0A287KGQ3 HORVV HTH MYB-type domain-containing protein ;A0A287KGQ1 HORVV HTH MYB-type domain-containing protein ;A0A287KGW2 HORVV HTH MYB-type domain-containing protein ;A0A0Q3H4R9 BRADI HTH MYB-type domain-containing protein ;A0A0Q3I8Y1 BRADI HTH MYB-type domain-containing protein ;A0A287KGQ9 HORVV HTH MYB-type domain-containing protein ;A0A453EC22 AEGTS HTH…
#Uniq3	8.48345			TRINITY_DN27301_c0_g1_i2	MYB Domain	A0A1D5UHZ8 WHEAT Jacalin-type lectin domain-containing protein ;M8AK71 TRIUA Putative methionyl-tRNA synthetase ;C6JS68 SORBI NAM-associated domain-containing protein (Fragment) ;C6JRW6 SORBI NAM-associated domain-containing protein (Fragment) ;Q9XEP3 SORBI NAM-associated domain-containing protein ;R7W2R8 AEGTA NAM-associated domain-containing protein ;A0A3B6QL38 WHEAT Uncharacterized protein ;A0…
#Uniq3	6.35492			TRINITY_DN47933_c0_g1_i2	MYB Domain	A0A2T7EXV9 9POAL Uncharacterized protein ;A0A3L6EIR9 MAIZE Glutathione S-transferase T3 ;A0A2T7DFR2 9POAL MYB-like domain-containing protein ;K7UAL2 MAIZE Putative MYB DNA-binding domain superfamily protein ;A0A2S3IRC9 9POAL MYB-like domain-containing protein ;A0A1D6G138 MAIZE MYB-like domain-containing protein ;A0A270R7G8 9POAL MYB-like domain-containing protein ;A0A2T8KYD3 9POAL NAM-associated …
#Uniq3	2.15847			TRINITY_DN59417_c0_g2_i2	MYB Domain	G8GWG6 WHEAT MYB13-1 ;A0A453GXX7 AEGTS MYB-like domain-containing protein ;A0A453GY08 AEGTS Uncharacterized protein ;M8CU74 AEGTA MYB-related protein MYBAS2 ;G9DRA2 WHEAT MYB-related protein ;G8GWG5 WHEAT MYB13-3 ;A0A453GXR0 AEGTS Uncharacterized protein ;A0A446P875 TRITD Uncharacterized protein ;A0A446QIW9 TRITD Uncharacterized protein ;A0A446P805 TRITD Uncharacterized protein ;
#Uniq3	6.025			TRINITY_DN62472_c0_g2_i2	MYB Domain	F2E488 HORVV Predicted protein (Fragment) ;M0WK26 HORVV HTH MYB-type domain-containing protein ;F2DKB4 HORVV Predicted protein ;A0A287JE20 HORVV HTH MYB-type domain-containing protein ;A0A453D3P5 AEGTS HTH MYB-type domain-containing protein ;A0A3B6DNW0 WHEAT HTH MYB-type domain-containing protein ;A0A3B6DKW6 WHEAT HTH MYB-type domain-containing protein ;A0A453D3K1 AEGTS HTH MYB-type domain-contai…
#Uniq3	6.59262			TRINITY_DN63458_c0_g1_i1	MYB Domain	J3NE80 ORYBR Uncharacterized protein ;Q710P4 ORYSA Putative Cpm10 protein (Fragment) ;I1IHH6 BRADI Uncharacterized protein ;A2ZLP8 ORYSI Uncharacterized protein ;A0A0E0RC24 ORYRU Uncharacterized protein ;A0A0E0RIT4 ORYRU Uncharacterized protein ;Q2QNI6 ORYSJ MYB-like DNA-binding domain containing protein, expressed ;A0A5J9WNM8 9POAL Uncharacterized protein ;I1R796 ORYGL Uncharacterized protein ;J…
#Uniq3	5.55256			TRINITY_DN66446_c0_g4_i4	MYB Domain	A0A3B6RMC3 2 domain-containing protein ;A0A3L6D9C5 MAIZE TORTIFOLIA1-like protein 2 ;A0A0E0EHU1 9ORYZ Uncharacterized protein ;A0A446LXY5 TRITD HTH MYB-type domain-containing protein ;A0A446KMV4 TRITD HTH MYB-type domain-containing protein ;A0A3B6ATX5 WHEAT HTH MYB-type domain-containing protein ;A0A446KMT7 TRITD HTH MYB-type domain-containing protein ;M8ACD6 TRIUA Two-component response regulato…
#Uniq3	5.76615			TRINITY_DN68146_c3_g1_i1	MYB Domain	A0A0Q3IDM3 BRADI HTH MYB-type domain-containing protein ;A0A453CY80 AEGTS HTH MYB-type domain-containing protein ;A0A453CY66 AEGTS HTH MYB-type domain-containing protein ;A0A453CY71 AEGTS HTH MYB-type domain-containing protein ;A0A446MPS9 TRITD HTH MYB-type domain-containing protein ;A0A3B6CCV0 WHEAT HTH MYB-type domain-containing protein ;L0P1M2 9POAL PH01B001I13.25 protein ;A0A0D9W8M4 9ORYZ HTH…
#Uniq3	2.69373			TRINITY_DN69770_c1_g6_i23	MYB Domain	A0A287SFN0 HORVV Uncharacterized protein ;A0A287SFM3 HORVV HTH MYB-type domain-containing protein ;F2D5P4 HORVV Predicted protein ;A0A446UNC7 TRITD HTH MYB-type domain-containing protein ;A0A446TG97 TRITD HTH MYB-type domain-containing protein ;A0A446TGA4 TRITD HTH MYB-type domain-containing protein ;A0A3B6LSE5 WHEAT HTH MYB-type domain-containing protein ;A0A446TFX6 TRITD HTH MYB-type domain-con…
#Uniq3	4.07607			TRINITY_DN73405_c0_g1_i1	MYB Domain	A0A0D9WP56 9ORYZ Potassium transporter ;F2D8R2 HORVV Predicted protein ;J3MP89 ORYBR HTH MYB-type domain-containing protein ;A0A287SNX0 HORVV Uncharacterized protein ;
#Uniq3	3.96703			TRINITY_DN75195_c0_g2_i15	MYB Domain	A0A1D5WHP5 WHEAT PHYTOCLOCK 1 ;A0A287MSH9 HORVV HTH MYB-type domain-containing protein ;A0A1L7MZZ9 WHEAT PHYTOCLOCK 1 ;A0A453GWC2 AEGTS HTH MYB-type domain-containing protein ;A0A453GWI3 AEGTS HTH MYB-type domain-containing protein ;S5UFU6 HORVU LUX ;F2D0U8 HORVV Predicted protein ;S5UH90 HORVU LUX ;S5UFV1 HORVU LUX ;S5UFW2 HORVU LUX ;
#Uniq3	2.38589			TRINITY_DN77735_c0_g4_i29	MYB Domain	A0A3B6KQ18 WHEAT HTH MYB-type domain-containing protein ;G9DRA7 WHEAT MYB-related protein ;A0A446TFX6 TRITD HTH MYB-type domain-containing protein ;A0A446TGA4 TRITD HTH MYB-type domain-containing protein ;A0A446TG97 TRITD HTH MYB-type domain-containing protein ;A0A453LWD3 AEGTS HTH MYB-type domain-containing protein ;A0A453LWE2 AEGTS HTH MYB-type domain-containing protein ;A0A3B6MY36 WHEAT HTH MY…
#inter	-2.8853	-2.37466	-3.20512	TRINITY_DN67282_c2_g6_i1	MYB Domain	A0A453SAK8 AEGTS HTH MYB-type domain-containing protein ;A0A3B6TTK6 WHEAT HTH MYB-type domain-containing protein ;A0A446XKX7 TRITD HTH MYB-type domain-containing protein ;A0A3B6RLB5 WHEAT HTH MYB-type domain-containing protein ;A1E457 WHEAT Golden 2-like protein ;F2DCK6 HORVV Predicted protein ;A3BBJ2 ORYSJ HTH MYB-type domain-containing protein ;A0A446YLC0 TRITD HTH MYB-type domain-containing pr…
#inter	-3.56053	-2.80094	-3.66422	TRINITY_DN67773_c4_g1_i7	MYB Domain	A0A453JDB7 AEGTS Uncharacterized protein ;A0A453JDV1 AEGTS MYB-like domain-containing protein ;A0A453JDE8 AEGTS Uncharacterized protein ;A0A453JDM6 AEGTS Uncharacterized protein ;A0A453JDW3 AEGTS MYB-like domain-containing protein ;A0A446SKX1 TRITD MYB-like domain-containing protein ;F2D1R6 HORVV Predicted protein ;A0A446SKZ7 TRITD Uncharacterized protein ;A0A446SL36 TRITD Uncharacterized protein…
#inter	-4.11693	-2.22275	-3.23296	TRINITY_DN75095_c0_g2_i1	MYB Domain	A0A452Y792 AEGTS Uncharacterized protein ;A0A3B5ZR48 WHEAT Uncharacterized protein ;G9DR83 WHEAT R1R2R3-MYB protein ;A0A287F185 HORVV Uncharacterized protein ;F2CY69 HORVV Predicted protein ;A0A287F152 HORVV Uncharacterized protein ;A0A0Q3IM77 BRADI Uncharacterized protein ;I1HKU0 BRADI Uncharacterized protein ;R7WG84 AEGTA MYB-related protein 3R-1 ;A0A287F154 HORVV Uncharacterized protein ;
#inter	-1.97733	-4.17226	-4.40246	TRINITY_DN76163_c1_g1_i7	MYB Domain	A0A452Z857 AEGTS Uncharacterized protein ;A0A3B5ZWP4 WHEAT Uncharacterized protein ;A0A3B5Y2S4 WHEAT Uncharacterized protein ;A0A446J4B1 TRITD Uncharacterized protein ;G9DR99 WHEAT MYB-related protein ;A0A446K343 TRITD Uncharacterized protein ;I1HIW6 BRADI Uncharacterized protein ;A0A5J9U7P4 9POAL Uncharacterized protein ;J3M7R0 ORYBR Uncharacterized protein ;A0A0D9WH62 9ORYZ Uncharacterized prot…
#inter	-1.70749	-1.68599	-2.81475	TRINITY_DN78287_c0_g1_i21	MYB Domain	A0A446PKK4 TRITD Uncharacterized protein ;A0A077RQZ8 WHEAT Uncharacterized protein ;A0A446NAB2 TRITD Uncharacterized protein ;A0A3B6ED96 WHEAT Uncharacterized protein ;A0A453EHS9 AEGTS Uncharacterized protein ;A0A3B6GP52 WHEAT Uncharacterized protein ;A0A453EHU3 AEGTS Uncharacterized protein ;M7YPQ4 TRIUA MYB-related protein 3R-1 ;A0A287KMQ2 HORVV Uncharacterized protein ;M0UFS2 HORVV Uncharacter…
#inter	-2.40887	-2.21572	-4.20488	TRINITY_DN78973_c2_g1_i8	MYB Domain	A0A2K2D9W5 BRADI MYB-like domain-containing protein ;A0A2K2CZ71 BRADI NAM-associated domain-containing protein ;A0A3B6MRM3 WHEAT NAM-associated domain-containing protein ;A0A3B6EJ02 WHEAT NAM-associated domain-containing protein ;A0A0Q3QLV6 BRADI NAM-associated domain-containing protein ;I1IHW3 BRADI Plus3 domain-containing protein ;A0A2X0SDN4 WHEAT NAM-associated domain-containing protein ;A0A0Q…
#Uniq1	-2.80365			TRINITY_DN67079_c0_g5_i1	MYB Domain	A0A453JUA8 AEGTS HTH MYB-type domain-containing protein ;A0A3B6MLQ6 WHEAT HTH MYB-type domain-containing protein ;A0A453JUF0 AEGTS HTH MYB-type domain-containing protein ;G9DRB4 WHEAT MYB-related protein ;A0A453JUC9 AEGTS HTH MYB-type domain-containing protein ;A0A446TX08 TRITD HTH MYB-type domain-containing protein ;A0A3B6LH40 WHEAT HTH MYB-type domain-containing protein ;A0A446SRA6 TRITD HTH MY…
#Uniq13	-2.04129	-1.56346		TRINITY_DN71202_c0_g5_i6	MYB Domain	A0A446P7A6 TRITD Uncharacterized protein ;A0A446P7D7 TRITD Uncharacterized protein ;A0A453GVY1 AEGTS Uncharacterized protein ;A0A446QIG5 TRITD Uncharacterized protein ;A0A453GWL4 AEGTS Uncharacterized protein ;A0A453GWW0 AEGTS Uncharacterized protein ;A0A453GWU9 AEGTS HTH MYB-type domain-containing protein ;A0A453GWP6 AEGTS Uncharacterized protein ;A0A453GWM3 AEGTS HTH MYB-type domain-containing …
#Uniq13	-2.4903	-4.38207		TRINITY_DN78973_c2_g1_i2	MYB Domain	A0A2K2D9W5 BRADI MYB-like domain-containing protein ;A0A0Q3QLV6 BRADI NAM-associated domain-containing protein ;I1IHW3 BRADI Plus3 domain-containing protein ;A0A0Q3FY45 BRADI NAM-associated domain-containing protein ;A0A0Q3H925 BRADI NAM-associated domain-containing protein ;A0A2K2CZ71 BRADI NAM-associated domain-containing protein ;M8AS31 AEGTA ABC transporter C family member 3 ;A0A0P0VLE0 ORYSJ…
#Uniq2	-2.07192			TRINITY_DN65727_c1_g3_i1	MYB Domain	A0A368PEZ0 SETIT Uncharacterized protein ;A0A2T7DYK3 9POAL Uncharacterized protein ;A0A2T8I3Q3 9POAL Uncharacterized protein ;Q5W7C9 ORYSJ Unknow protein ;A0A2T8KW34 9POAL Uncharacterized protein ;K4A0I3 SETIT Uncharacterized protein ;A0A2T8KKD4 9POAL Uncharacterized protein ;Q2QQ86 ORYSJ Uncharacterized protein ;A0A1E5VNG0 9POAL Uncharacterized protein (Fragment) ;A0A1D6KN75 MAIZE MYB domain pro…
#Uniq2	-5.93997			TRINITY_DN69616_c1_g1_i3	MYB Domain	A0A0Q3J6J9 BRADI Uncharacterized protein ;A0A0E0C3D3 9ORYZ Uncharacterized protein ;A0A0E0MXS0 ORYRU Uncharacterized protein ;A2ZU62 ORYSJ Uncharacterized protein ;A0A0D9YA79 9ORYZ Uncharacterized protein ;I1NNV0 ORYGL Uncharacterized protein ;A0A0D3EPX1 9ORYZ Uncharacterized protein ;B8AA26 ORYSI Uncharacterized protein ;A0A0E0JJV7 ORYPU Uncharacterized protein ;M7ZP31 TRIUA MYB-related protein …
#Uniq2	-2.77615			TRINITY_DN70392_c2_g6_i1	MYB Domain	A0A446SKX1 TRITD MYB-like domain-containing protein ;A0A287Q356 HORVV Uncharacterized protein ;A0A3B6J071 WHEAT Uncharacterized protein ;A0A3B6KV49 WHEAT Uncharacterized protein ;A0A446SKZ7 TRITD Uncharacterized protein ;A0A446SL36 TRITD Uncharacterized protein ;A0A453JDB3 AEGTS Uncharacterized protein ;A0A287Q350 HORVV Uncharacterized protein ;A0A453JDM6 AEGTS Uncharacterized protein ;A0A453JDU6…
#Uniq2	-2.68593			TRINITY_DN70814_c1_g4_i6	MYB Domain	M8AXC1 TRIUA Uncharacterized protein ;M8C7A2 AEGTA Uncharacterized protein ;A0A446L2Y6 TRITD Uncharacterized protein ;A0A453BW35 AEGTS MYB-like domain-containing protein ;A0A453BW05 AEGTS MYB-like domain-containing protein ;A0A453BVX6 AEGTS MYB-like domain-containing protein ;A0A3B6DDE7 WHEAT MYB-like domain-containing protein ;A0A446L322 TRITD Uncharacterized protein ;A0A3B6AZ75 WHEAT MYB-like d…
#Uniq2	-2.6718			TRINITY_DN72120_c1_g5_i5	MYB Domain	A0A0E0J9B8 ORYNI Uncharacterized protein ;B8AIN0 ORYSI Uncharacterized protein ;A0A287SME6 HORVV MYB-like domain-containing protein ;A0A453M3D8 AEGTS MYB-like domain-containing protein ;A0A287SM63 HORVV MYB-like domain-containing protein ;A0A0P0VJP6 ORYSJ Os02g0516800 protein ;A0A287SMC2 HORVV MYB-like domain-containing protein ;A0A453M387 AEGTS Uncharacterized protein ;A0A5J9SLK8 9POAL Uncharact…
#Uniq2	-6.99158			TRINITY_DN73154_c0_g4_i13	MYB Domain	A0A3B6NMU1 WHEAT HTH MYB-type domain-containing protein ;A0A446V6I2 TRITD HTH MYB-type domain-containing protein ;A0A446W4P3 TRITD HTH MYB-type domain-containing protein ;A0A3B6PI70 WHEAT HTH MYB-type domain-containing protein ;A0A3B6PIB0 WHEAT HTH MYB-type domain-containing protein ;A0A453N9I3 AEGTS HTH MYB-type domain-containing protein ;A0A3B6QD92 WHEAT HTH MYB-type domain-containing protein ;…
#Uniq2	-2.31371			TRINITY_DN76190_c0_g1_i1	MYB Domain	K4A0I3 SETIT Uncharacterized protein ;A0A368PEZ0 SETIT Uncharacterized protein ;A0A2T7DYK3 9POAL Uncharacterized protein ;A0A2T8I3Q3 9POAL Uncharacterized protein ;Q2QQ86 ORYSJ Uncharacterized protein ;Q5W7C9 ORYSJ Unknow protein ;A0A2T8KW34 9POAL Uncharacterized protein ;A0A2T8KKD4 9POAL Uncharacterized protein ;A0A1D6KN75 MAIZE MYB domain protein 85 ;A0A1E5VNG0 9POAL Uncharacterized protein (Fr…
#Uniq2	-2.89862			TRINITY_DN80225_c0_g1_i1	MYB Domain	A0A1D6MPB3 MAIZE Ypt/Rab-GAP domain of gyp1p supERFamily protein ;A0A1D6MPB8 MAIZE Ypt/Rab-GAP domain of gyp1p supERFamily protein ;B8A0G2 MAIZE Uncharacterized protein ;A0A3L6FDX7 MAIZE Dolichyl-diphosphooligosaccharide--protein glycosyltransferase subunit STT3A ;A0A1D6NBZ9 MAIZE Dolichyl-diphosphooligosaccharide--protein glycosyltransferase subunit STT3A ;J3MI65 ORYBR NB-ARC domain-containing p…
#Uniq2	-3.76925			TRINITY_DN86153_c0_g1_i1	MYB Domain	A0A446RBV9 TRITD MADF domain-containing protein ;A0A3B6I1E7 WHEAT MADF domain-containing protein ;A0A0E0AWT3 9ORYZ MADF domain-containing protein ;N1QYR0 AEGTA Uncharacterized protein ;A0A453MK41 AEGTS MYB-like domain-containing protein ;A0A3B6N2Z3 WHEAT MYB-like domain-containing protein ;M7ZUP6 TRIUA OTU domain-containing protein ;A0A0E0LW47 ORYPU Uncharacterized protein ;A0A446UYQ9 TRITD MADF …
#Uniq23	-2.17696	-2.76958		TRINITY_DN50015_c1_g1_i1	MYB Domain	I1HEV8 BRADI Uncharacterized protein ;A0A0A9JQV1 ARUDO Uncharacterized protein ;A0A0A9IUA4 ARUDO MYB-IF35 ;A0A5J9UC07 9POAL Uncharacterized protein ;Q9FP39 ORYSJ Os01g0305900 protein ;A0A0D9Y7C7 9ORYZ Uncharacterized protein ;A0A0E0FKR9 ORYNI Uncharacterized protein ;B8A6S0 ORYSI Uncharacterized protein ;A0A0E0MV95 ORYRU Uncharacterized protein ;Q0JNC2 ORYSJ Os01g0305900 protein ;
#Uniq23	-4.45575	-3.06984		TRINITY_DN65692_c0_g5_i1	MYB Domain	A0A453LH08 AEGTS Uncharacterized protein ;A0A287S1Z5 HORVV Uncharacterized protein ;A0A453LGT7 AEGTS Uncharacterized protein ;A0A453LGG9 AEGTS Uncharacterized protein ;A0A453LGV7 AEGTS Uncharacterized protein ;A0A453LGS7 AEGTS Uncharacterized protein ;A0A453LH13 AEGTS Uncharacterized protein ;A0A0C6WCK3 9POAL ScMYB4 protein ;A0A287S206 HORVV Uncharacterized protein ;A0A287S1V8 HORVV Uncharacteriz…
#Uniq23	-1.9709	-2.48866		TRINITY_DN67144_c1_g2_i14	MYB Domain	A0A446WHH7 TRITD HTH MYB-type domain-containing protein ;A0A446VJJ6 TRITD HTH MYB-type domain-containing protein ;A0A3B6NSV2 WHEAT HTH MYB-type domain-containing protein ;J3LFV7 ORYBR HTH MYB-type domain-containing protein ;A0A3B6QIM5 WHEAT HTH MYB-type domain-containing protein ;A0A446VJJ1 TRITD HTH MYB-type domain-containing protein ;A0A3B6NT89 WHEAT HTH MYB-type domain-containing protein ;A0A4…
#Uniq23	-2.33252	-3.62762		TRINITY_DN67282_c2_g4_i10	MYB Domain	A0A446XKX9 TRITD HTH MYB-type domain-containing protein ;A0A446YLC4 TRITD HTH MYB-type domain-containing protein ;A0A446YLC0 TRITD HTH MYB-type domain-containing protein ;A0A3B6SM46 WHEAT HTH MYB-type domain-containing protein ;A0A446XKX7 TRITD HTH MYB-type domain-containing protein ;A0A3B6RLB5 WHEAT HTH MYB-type domain-containing protein ;A1E457 WHEAT Golden 2-like protein ;F2DCK6 HORVV Predicte…
#Uniq23	-3.087	-4.07455		TRINITY_DN68743_c0_g6_i1	MYB Domain	G9DR87 AEGSP MYB-related protein ;A0A453FY82 AEGTS Uncharacterized protein ;A0A3B6GYA3 WHEAT Uncharacterized protein ;M8B3B2 AEGTA MYB-like protein J ;A0A3B6EL12 WHEAT Uncharacterized protein ;A0A446NVL7 TRITD Uncharacterized protein ;A0A446Q5K5 TRITD Uncharacterized protein ;W5CQR3 WHEAT Uncharacterized protein ;F2DC27 HORVV Predicted protein ;M0ZFB4 HORVV Uncharacterized protein ;
#Uniq23	-1.87793	-2.73247		TRINITY_DN69617_c0_g6_i1	MYB Domain	M8AYG8 AEGTA Uncharacterized protein ;A0A2K2CY43 BRADI MYB-like domain-containing protein ;A0A453L306 AEGTS Uncharacterized protein ;N1R0W4 AEGTA NAM-associated domain-containing protein ;A0A452ZBR9 AEGTS Uncharacterized protein ;M8BZ28 AEGTA NAM-associated domain-containing protein ;R7W437 AEGTA Uncharacterized protein ;M8CCG7 AEGTA NAM-associated domain-containing protein ;M8CVE7 AEGTA NAM-asso…
#Uniq23	-3.35829	-5.32175		TRINITY_DN69659_c0_g1_i19	MYB Domain	A0A453PNS9 AEGTS Uncharacterized protein ;A0A3L6QFK9 PANMI Uncharacterized protein ;A0A3L6RQT2 PANMI Uncharacterized protein ;A0A0E0BUM4 9ORYZ HTH MYB-type domain-containing protein ;A0A0E0JBT9 ORYNI HTH MYB-type domain-containing protein ;A2ZM60 ORYSI HTH MYB-type domain-containing protein ;Q2QMY1 ORYSJ MYB-like DNA-binding domain, SHAQKYF class family protein, expressed ;
#Uniq23	-2.43641	-2.9331		TRINITY_DN70745_c0_g6_i5	MYB Domain	A0A453AZK7 AEGTS Uncharacterized protein ;A0A3B6C1Y3 WHEAT Uncharacterized protein ;G9DR64 WHEAT R2R3-MYB protein ;A0A453AZK8 AEGTS Uncharacterized protein ;A0A3B6D9A0 WHEAT Uncharacterized protein ;A0A2X0TSW3 WHEAT Uncharacterized protein ;A0A446M0R6 TRITD Uncharacterized protein ;A0A3B6ATB6 WHEAT Uncharacterized protein ;F2CQ83 HORVV Predicted protein ;A0A446KQP4 TRITD Uncharacterized protein ;
#Uniq23	-1.51485	-2.35152		TRINITY_DN71014_c1_g2_i1	MYB Domain	A0A5J9VDK8 9POAL Uncharacterized protein (Fragment) ;A0A2K2DI90 BRADI NAM-associated domain-containing protein ;A0A2K2CZ53 BRADI NAM-associated domain-containing protein (Fragment) ;A0A0Q3J8H9 BRADI NAM-associated domain-containing protein ;A0A287FBM7 HORVV NAM-associated domain-containing protein ;A0A4U6VYQ0 SETVI MYB-like domain-containing protein ;A0A0Q3PRN6 BRADI NAM-associated domain-contain…
#Uniq23	-4.46811	-4.82197		TRINITY_DN71787_c0_g1_i1	MYB Domain	I1HGA4 BRADI MYB-like domain-containing protein ;A0A2T7EA82 9POAL MYB-like domain-containing protein ;A0A2S3H9I9 9POAL MYB-like domain-containing protein ;A0A1E5W9U0 9POAL MYB-like domain-containing protein ;A0A0E0PRD2 ORYRU MYB-like domain-containing protein ;A0A0E0A2X8 9ORYZ MYB-like domain-containing protein ;A0A0E0DUQ9 9ORYZ MYB-like domain-containing protein ;B9FI64 ORYSJ Os05g0567600 protei…
#Uniq23	-2.80131	-3.41469		TRINITY_DN74807_c0_g5_i24	MYB Domain	I1I7B6 BRADI Uncharacterized protein ;A0A2K2D1J6 BRADI Uncharacterized protein ;A0A1D8F0J9 9POAL MYB protein ;A0A0E0QJE5 ORYRU Uncharacterized protein ;A0A0E0AVQ6 9ORYZ Uncharacterized protein ;A0A0E0IC84 ORYNI Uncharacterized protein ;A0A0D3H0K0 9ORYZ Uncharacterized protein ;I1QIX7 ORYGL Uncharacterized protein ;A2YVI0 ORYSI Uncharacterized protein ;Q8GUA1 ORYSJ MYB27 protein ;
#Uniq23	-2.78065	-1.85388		TRINITY_DN76741_c1_g12_i4	MYB Domain	A0A452YIX3 AEGTS MYB-like domain-containing protein ;A0A287FEX4 HORVV MYB-like domain-containing protein ;A0A446JWB3 TRITD Uncharacterized protein ;A0A452YIW6 AEGTS Uncharacterized protein ;A0A3B5ZU76 WHEAT Uncharacterized protein ;A0A446JWA0 TRITD Uncharacterized protein ;A0A3B5YX13 WHEAT Uncharacterized protein ;A0A287FEY8 HORVV Uncharacterized protein ;A0A287FEX8 HORVV MYB-like domain-containi…
#Uniq23	-2.1327	-3.02566		TRINITY_DN77558_c0_g5_i1	MYB Domain	A0A446PQ22 TRITD Uncharacterized protein ;A0A3B6FKS5 WHEAT Uncharacterized protein ;A0A077S065 WHEAT Uncharacterized protein ;A0A453EVR5 AEGTS Uncharacterized protein ;A0A453EVH7 AEGTS Uncharacterized protein ;M7ZP31 TRIUA MYB-related protein Hv33 ;A0A446PQD4 TRITD Uncharacterized protein ;M0XN83 HORVV Uncharacterized protein ;A0A446NFX7 TRITD Uncharacterized protein ;A0A3B6EF14 WHEAT Uncharacter…
#Uniq3	-6.28493			TRINITY_DN43351_c0_g1_i1	MYB Domain	A0A2D1M114 TRIUA MYB-A1 protein ;A0A0C6G3X1 WHEAT MYB-related protein 1 ;A0A2I6HE08 AEGTA MYB protein ;A0A453R2M8 AEGTS Uncharacterized protein ;A0A3B6SFB0 WHEAT Uncharacterized protein ;A0A0C6FX41 WHEAT TaC1-B1 protein ;A0A453R2Q1 AEGTS Uncharacterized protein ;Q2AAT2 WHEAT MYB-related protein (Fragment) ;A0A2D1M123 TRIUA MYB-A1 protein ;A0A446X669 TRITD Uncharacterized protein ;
#Uniq3	-6.50362			TRINITY_DN53893_c0_g1_i1	MYB Domain	A0A446QBR3 TRITD Uncharacterized protein ;A0A3B6FYR6 WHEAT Uncharacterized protein ;A0A3B6GZS6 WHEAT Uncharacterized protein ;A0A3B6H1G0 WHEAT HTH MYB-type domain-containing protein ;A0A453GDU8 AEGTS Uncharacterized protein ;A0A3B6ENJ8 WHEAT Uncharacterized protein ;M0W076 HORVV Uncharacterized protein ;I1I7C4 BRADI Uncharacterized protein ;A0A287MEB1 HORVV Uncharacterized protein ;A0A3L6RKT7 PAN…
#Uniq3	-2.55954			TRINITY_DN57179_c0_g2_i1	MYB Domain	A0A287GE35 HORVV Uncharacterized protein ;A0A452ZQT5 AEGTS HTH MYB-type domain-containing protein ;A0A0C6WCK5 9POAL ScMYB14 protein ;K3Z860 SETIT Uncharacterized protein ;A0A4U6VFN7 SETVI Uncharacterized protein ;A0A452ZQR3 AEGTS Uncharacterized protein ;A0A287GE25 HORVV Uncharacterized protein ;A0A287GE63 HORVV HTH MYB-type domain-containing protein ;A0A452ZQS2 AEGTS Uncharacterized protein ;A0A…
#Uniq3	-4.05992			TRINITY_DN65818_c1_g15_i3	MYB Domain	I1I9B3 BRADI Uncharacterized protein ;J3MV17 ORYBR Uncharacterized protein ;Q0J3W9 ORYSJ Os08g0548000 protein (Fragment) ;A0A0E0QM23 ORYRU Uncharacterized protein ;A2YXT3 ORYSI Uncharacterized protein ;Q6YSZ5 ORYSJ Putative MYB13 protein ;I1QL77 ORYGL Uncharacterized protein ;A0A0D9XAJ2 9ORYZ Uncharacterized protein ;A0A3L6PP21 PANMI Protein ODORANT1-like ;A0A2T7DAG8 9POAL Uncharacterized protein…
#Uniq3	-2.72717			TRINITY_DN66585_c2_g10_i1	MYB Domain	F2DXW0 HORVV Predicted protein ;A0A287G8K9 HORVV Uncharacterized protein ;Q06944 HORVU MYBHv5 ;A0A3B5Z0R2 WHEAT Uncharacterized protein ;A0A446K2F8 TRITD Uncharacterized protein ;A0A446J3L9 TRITD Uncharacterized protein ;A0A3B5Y205 WHEAT Uncharacterized protein ;A0A287G8L4 HORVV Uncharacterized protein ;A0A287G8K7 HORVV Uncharacterized protein ;G9DR66 WHEAT R2R3-MYB protein ;
#Uniq3	-3.05802			TRINITY_DN66585_c2_g16_i2	MYB Domain	A0A287G8K9 HORVV Uncharacterized protein ;Q06944 HORVU MYBHv5 ;F2DXW0 HORVV Predicted protein ;A0A3B5Z0R2 WHEAT Uncharacterized protein ;A0A446K2F8 TRITD Uncharacterized protein ;A0A446J3L9 TRITD Uncharacterized protein ;A0A3B5Y205 WHEAT Uncharacterized protein ;A0A452Z6J3 AEGTS Uncharacterized protein ;G9DR66 WHEAT R2R3-MYB protein ;A0A287G8M5 HORVV Uncharacterized protein ;
#Uniq3	-3.53457			TRINITY_DN67817_c1_g1_i4	MYB Domain	A0A446YD77 TRITD HTH MYB-type domain-containing protein ;A0A3B6SC82 WHEAT HTH MYB-type domain-containing protein ;
#Uniq3	-3.1109			TRINITY_DN68649_c1_g10_i1	MYB Domain	F2CV84 HORVV Predicted protein ;A0A4U6VZT1 SETVI Uncharacterized protein ;K3ZUL8 SETIT Uncharacterized protein ;C5X305 SORBI Uncharacterized protein ;J3MYB0 ORYBR Uncharacterized protein ;A0A4U6VX16 SETVI Uncharacterized protein ;K3ZZB3 SETIT Uncharacterized protein ;A0A5J9TET3 9POAL Uncharacterized protein ;A0A2S3H0N2 9POAL Uncharacterized protein ;A0A0A9CCZ5 ARUDO Uncharacterized protein ;
#Uniq3	-3.30507			TRINITY_DN69204_c0_g8_i9	MYB Domain	A0A077RTT8 WHEAT Uncharacterized protein ;A0A446PW64 TRITD Uncharacterized protein ;A0A446PW88 TRITD Uncharacterized protein ;A0A453F9Z8 AEGTS HTH MYB-type domain-containing protein ;A0A446NL40 TRITD Uncharacterized protein ;A0A3B6EHF4 WHEAT Uncharacterized protein ;A0A3B6EH68 WHEAT Uncharacterized protein ;A0A453F9Z9 AEGTS Uncharacterized protein ;F2E8R0 HORVV Predicted protein ;A0A453F9Z3 AEGTS…
#Uniq3	-3.62641			TRINITY_DN70392_c2_g1_i4	MYB Domain	A0A287Q3C6 HORVV MYB-like domain-containing protein ;A0A287Q356 HORVV Uncharacterized protein ;F2D1R6 HORVV Predicted protein ;A0A287Q3W0 HORVV Uncharacterized protein ;A0A287Q350 HORVV Uncharacterized protein ;A0A3B6J071 WHEAT Uncharacterized protein ;A0A453JDB3 AEGTS Uncharacterized protein ;A0A453JDV1 AEGTS MYB-like domain-containing protein ;A0A453JDM6 AEGTS Uncharacterized protein ;A0A3B6U3K…
#Uniq3	-2.89143			TRINITY_DN73041_c0_g1_i4	MYB Domain	A0A453KRZ3 AEGTS Uncharacterized protein ;A0A446U9D8 TRITD HTH MYB-type domain-containing protein ;M7ZHJ7 TRIUA Transcription repressor KAN1 ;A0A453KS93 AEGTS Uncharacterized protein ;A0A287RF76 HORVV Uncharacterized protein ;A0A453KS57 AEGTS Uncharacterized protein ;A0A287REY8 HORVV Uncharacterized protein ;A0A287RF71 HORVV Uncharacterized protein ;A0A287REQ9 HORVV Uncharacterized protein ;A0A44…
#Uniq3	-2.3746			TRINITY_DN74825_c0_g5_i3	MYB Domain	A0A446JAE2 TRITD Uncharacterized protein ;A0A3B5Y568 WHEAT Uncharacterized protein ;A0A446K8S9 TRITD Uncharacterized protein ;A0A446K8V5 TRITD Uncharacterized protein ;A0A452ZQU0 AEGTS Uncharacterized protein ;A0A3B5ZZT2 WHEAT Uncharacterized protein ;A0A446K8R6 TRITD Uncharacterized protein ;A0A3B5Z480 WHEAT Uncharacterized protein ;M7ZL77 TRIUA MYB-related protein Hv33 ;F2DKG0 HORVV Predicted p…
#Uniq3	-7.3619			TRINITY_DN76201_c0_g6_i2	MYB Domain	A0A3B6SSL6 WHEAT HTH MYB-type domain-containing protein ;
#Uniq3	-2.146			TRINITY_DN76770_c2_g2_i3	MYB Domain	A0A446TAB2 TRITD HTH MYB-type domain-containing protein ;A0A446UHA7 TRITD Uncharacterized protein ;A0A3B6LR78 WHEAT Uncharacterized protein ;R7W7V4 AEGTA Protein ODORANT1 ;A0A453LET9 AEGTS Uncharacterized protein ;A0A3B6MVR9 WHEAT Uncharacterized protein ;A0A446TA97 TRITD Uncharacterized protein ;A0A3B6KMA6 WHEAT Uncharacterized protein ;A0A446UHA5 TRITD Uncharacterized protein ;A0A287S0M9 HORVV …
#Uniq3	-2.64672			TRINITY_DN77039_c0_g4_i4	MYB Domain	M8A5P9 TRIUA MYB-like domain-containing protein ;A0A3B6SH98 WHEAT MYB-like domain-containing protein ;A0A446YL64 TRITD MYB-like domain-containing protein ;A0A3B6RL93 WHEAT MYB-like domain-containing protein ;A0A3B6TM90 WHEAT MYB-like domain-containing protein ;A0A453S8S5 AEGTS MYB-like domain-containing protein ;A0A446XL37 TRITD MYB-like domain-containing protein ;A0A446XKQ6 TRITD MYB-like domain…
#Uniq3	-4.98479			TRINITY_DN78973_c2_g1_i3	MYB Domain	A0A2K2D9W5 BRADI MYB-like domain-containing protein ;A0A0P0VLE0 ORYSJ Os02g0603500 protein ;A0A3B6CDR4 WHEAT Uncharacterized protein ;M8AS31 AEGTA ABC transporter C family member 3 ;A0A0Q3GKI9 BRADI NAM-associated domain-containing protein (Fragment) ;A0A453MV59 AEGTS Uncharacterized protein ;B8AZF4 ORYSI NAM-associated domain-containing protein ;A0A3B6EJ02 WHEAT NAM-associated domain-containing …
#Uniq3	-2.14093			TRINITY_DN79160_c3_g3_i2	MYB Domain	A0A0E0NLM7 ORYRU HTH MYB-type domain-containing protein ;A0A0D9YZ50 9ORYZ HTH MYB-type domain-containing protein ;A0A0D3FB51 9ORYZ HTH MYB-type domain-containing protein ;A0A0E0GDJ3 ORYNI HTH MYB-type domain-containing protein ;A0A2K2DQQ7 BRADI Uncharacterized protein ;A0A453QFN8 AEGTS Uncharacterized protein ;
#inter	7.06307	5.96056	6.91538	TRINITY_DN25198_c0_g1_i1	MYB TF	A0A453BB22 AEGTS Uncharacterized protein ;A0A446M501 TRITD Uncharacterized protein ;M8BI57 AEGTA transcription factor MYB39 ;A0A1B2FQW9 WHEAT MYB transcription factor 74 ;A0A453BAR0 AEGTS Uncharacterized protein ;A0A2X0SML3 WHEAT Uncharacterized protein ;A0A446M503 TRITD HTH MYB-type domain-containing protein ;A0A446KUZ4 TRITD Uncharacterized protein ;W5B5Z3 WHEAT MYB transcription factor 80 ;A0A…
#inter	4.65183	3.07336	8.95454	TRINITY_DN65828_c1_g2_i1	MYB TF	A0A0E0G313 ORYNI Uncharacterized protein ;A0A287LY77 HORVV HTH MYB-type domain-containing protein ;A0A0E0L1I4 ORYPU Uncharacterized protein ;A0A126CZG4 WHEAT R2R3-MYB transcription factor ;A0A3L6DKS4 MAIZE MYB-related protein 308 ;A0A3B6MM83 WHEAT Uncharacterized protein ;A0A3B6KDG1 WHEAT Uncharacterized protein ;I1PKT0 ORYGL Uncharacterized protein ;A0A3B6MNF1 WHEAT Uncharacterized protein ;A0A4…
#inter	6.3323	4.64407	8.6678	TRINITY_DN66095_c0_g2_i2	MYB TF	A0A0E0ED21 9ORYZ Uncharacterized protein ;A0A0E0LM58 ORYPU Uncharacterized protein ;A0A287HT22 HORVV Uncharacterized protein ;M0XRT9 HORVV Uncharacterized protein ;A0A0D9X0A5 9ORYZ Uncharacterized protein ;J3MLZ2 ORYBR Uncharacterized protein ;A0A287HT09 HORVV SANT domain-containing protein ;A0A446M501 TRITD Uncharacterized protein ;A0A446KUZ4 TRITD Uncharacterized protein ;W5B5Z3 WHEAT MYB trans…
#inter	2.27902	2.06004	2.23501	TRINITY_DN69390_c1_g1_i6	MYB TF	A0A446IZT7 TRITD HTH MYB-type domain-containing protein ;A0A446JYJ8 TRITD HTH MYB-type domain-containing protein ;W4ZMU5 WHEAT MYBS3 ;A0A446IZT8 TRITD HTH MYB-type domain-containing protein ;M7YW99 TRIUA transcription factor MYB1R1 ;F2DRJ7 HORVV Predicted protein ;Q14SM5 HORVU MYBst1 protein ;A0A287FQ96 HORVV HTH MYB-type domain-containing protein ;A0A446JYK2 TRITD Uncharacterized protein ;A0A0Q3…
#Uniq1	3.33944			TRINITY_DN67052_c0_g2_i10	MYB TF	I1HFM9 BRADI Uncharacterized protein ;A0A0D9V1M4 9ORYZ Uncharacterized protein ;A0A5J9VD35 9POAL Uncharacterized protein (Fragment) ;C5XHB0 SORBI Uncharacterized protein ;A0A0E0JJM7 ORYPU Uncharacterized protein ;A0A060D635 MAIZE Duplicated homeodomain-like superfamily protein (Fragment) ;A0A3L6F9R2 MAIZE transcription factor MYBS1 ;A0A3B6RB16 WHEAT Uncharacterized protein ;A0A446WXS6 TRITD Uncha…
#Uniq1	2.28867			TRINITY_DN67648_c1_g1_i4	MYB TF	A0A446N6D0 TRITD HTH MYB-type domain-containing protein ;A0A3B6EDS4 WHEAT HTH MYB-type domain-containing protein ;M7Z095 TRIUA transcription factor MYB1R1 ;A0A0P0CKN3 WHEAT MYB transcription factor SM151 ;F2DVC5 HORVV Predicted protein ;M0YMD6 HORVV Uncharacterized protein ;A0A287KBZ2 HORVV Uncharacterized protein ;A0A5J9UCJ2 9POAL Uncharacterized protein ;A0A453E6B8 AEGTS Uncharacterized protein…
#Uniq1	2.58815			TRINITY_DN73050_c0_g6_i1	MYB TF	A0A446LAH0 TRITD Uncharacterized protein ;A0A3B6B2Y0 WHEAT Uncharacterized protein ;G9DRA6 WHEAT MYB-related protein ;A0A446LAH4 TRITD Uncharacterized protein ;A0A3B6B1M2 WHEAT Uncharacterized protein ;A0A2H4R1B6 WHEAT MYB transcription factor 81 ;Q6IX77 WHEAT transcription factor MYB2 ;A0A446MJ65 TRITD Uncharacterized protein ;A0A446MJ63 TRITD Uncharacterized protein ;A0A3B6CA33 WHEAT Uncharacte…
#Uniq1	2.36222			TRINITY_DN78499_c1_g1_i3	MYB TF	F2DVC5 HORVV Predicted protein ;M0YMD6 HORVV Uncharacterized protein ;A0A0P0CKN3 WHEAT MYB transcription factor SM151 ;A0A287KBZ2 HORVV Uncharacterized protein ;A0A3B6GSB8 WHEAT Uncharacterized protein ;A0A077RX78 WHEAT Uncharacterized protein ;A0A453E634 AEGTS Uncharacterized protein ;A0A0A9JSI1 ARUDO Uncharacterized protein ;A0A0A9ESZ5 ARUDO Uncharacterized protein ;A0A5J9UCJ2 9POAL Uncharacter…
#Uniq1	2.3351			TRINITY_DN78499_c1_g4_i2	MYB TF	A0A0P0CKN3 WHEAT MYB transcription factor SM151 ;F2DVC5 HORVV Predicted protein ;A0A287KBZ2 HORVV Uncharacterized protein ;M0YMD6 HORVV Uncharacterized protein ;A0A077RX78 WHEAT Uncharacterized protein ;A0A3B6GSB8 WHEAT Uncharacterized protein ;A0A453E634 AEGTS Uncharacterized protein ;A0A453E6B8 AEGTS Uncharacterized protein ;A0A287KBY0 HORVV Uncharacterized protein ;M8B1G5 AEGTA Importin subuni…
#Uniq12	3.28002	3.96891		TRINITY_DN54403_c0_g1_i3	MYB TF	A0A0A8ZYY5 ARUDO Uncharacterized protein ;I1IDB2 BRADI Protein kinase domain-containing protein ;A0A1E5VV74 9POAL transcription factor MYB36 ;A0A5J9V084 9POAL Uncharacterized protein ;A0A453JG63 AEGTS Uncharacterized protein ;A0A453JEY8 AEGTS Uncharacterized protein ;M8BQQ7 AEGTA Uncharacterized protein ;A0A0E0GS39 ORYNI NB-ARC domain-containing protein ;B8AQ09 ORYSI NB-ARC domain-containing prot…
#Uniq13	5.40144	2.73025		TRINITY_DN60714_c0_g1_i2	MYB TF	A0A446VHX4 TRITD Uncharacterized protein ;A0A3B6NSF9 WHEAT Uncharacterized protein ;A0A3B6PN21 WHEAT Uncharacterized protein ;A0A453P5W3 AEGTS HTH MYB-type domain-containing protein ;M8BNP8 AEGTA transcription factor LAF1 ;A0A453P5X6 AEGTS Uncharacterized protein ;A0A3B6QHT4 WHEAT Uncharacterized protein ;A0A5J9UZ71 9POAL Uncharacterized protein ;A0A5J9V0L4 9POAL Uncharacterized protein ;I1IC03 B…
#Uniq13	2.9401	2.04341		TRINITY_DN61577_c1_g3_i2	MYB TF	A0A1D6EY33 MAIZE R2R3MYB-domain protein ;Q8S413 MAIZE P-type R2R3 MYB protein (Fragment) ;A0A3L6G342 MAIZE transcription factor MYB102 ;K3ZUJ2 SETIT Uncharacterized protein ;A0A4U6W3U3 SETVI Uncharacterized protein ;A0A1E5WDE7 9POAL HTH MYB-type domain-containing protein ;A0A0D9X0A5 9ORYZ Uncharacterized protein ;A0A2T7EXA4 9POAL Uncharacterized protein ;A0A2S3H3C9 9POAL Uncharacterized protein ;…
#Uniq2	2.01619			TRINITY_DN66388_c0_g5_i13	MYB TF	A0A446XVX3 TRITD HTH MYB-type domain-containing protein ;A0A446YVE4 TRITD HTH MYB-type domain-containing protein ;A0A3B6SRK1 WHEAT HTH MYB-type domain-containing protein ;A0A3B6RQZ0 WHEAT HTH MYB-type domain-containing protein ;M8A6P8 TRIUA MYB family transcription factor APL ;A0A3B6TXU6 WHEAT HTH MYB-type domain-containing protein ;A0A3B6TXB3 WHEAT HTH MYB-type domain-containing protein ;F2DMM4 …
#Uniq23	1.84248	2.39568		TRINITY_DN70235_c0_g1_i11	MYB TF	R7W1U5 AEGTA Putative MYB family transcription factor ;A0A453SY83 AEGTS HTH MYB-type domain-containing protein ;A0A446XVA3 TRITD HTH MYB-type domain-containing protein ;A0A3B6TQA3 WHEAT HTH MYB-type domain-containing protein ;T1NTL2 TRIUA HTH MYB-type domain-containing protein ;A0A446XUZ2 TRITD HTH MYB-type domain-containing protein ;A0A3B6RLP5 WHEAT HTH MYB-type domain-containing protein ;A0A453…
#Uniq23	3.16932	4.07716		TRINITY_DN73995_c0_g8_i7	MYB TF	A0A446R0B6 TRITD HTH MYB-type domain-containing protein ;A0A446R0A5 TRITD Uncharacterized protein ;W5EEJ8 WHEAT MYB transcription factor 82 ;A0A446S0L8 TRITD Uncharacterized protein ;A0A446R019 TRITD Uncharacterized protein ;A0A3B6HXD5 WHEAT Uncharacterized protein ;A0A3B6JJA5 WHEAT Uncharacterized protein ;M8BCJ5 AEGTA transcription factor MYB21 ;A0A287NP30 HORVV MYB-like domain-containing prote…
#Uniq23	6.44124	7.29495		TRINITY_DN81199_c0_g1_i1	MYB TF	A0A0A9G7A4 ARUDO Uncharacterized protein ;A0A446YKS9 TRITD Uncharacterized protein ;A0A446XKB0 TRITD Uncharacterized protein ;A0A3B6RH26 WHEAT Uncharacterized protein ;M7ZT92 TRIUA transcription factor MYB86 ;A0A453S8P2 AEGTS Uncharacterized protein ;A0A0D9WNR7 9ORYZ Uncharacterized protein ;M0VW32 HORVV Uncharacterized protein ;A0A453S834 AEGTS HTH MYB-type domain-containing protein ;A0A3B6RHR9 …
#Uniq3	4.76034			TRINITY_DN67549_c0_g1_i1	MYB TF	I1Q7E6 ORYGL NB-ARC domain-containing protein ;A0A0D3GLB5 9ORYZ NB-ARC domain-containing protein ;A0A0E0MST3 ORYRU Uncharacterized protein ;A0A0D9ZQI7 9ORYZ Uncharacterized protein ;A0A0D9ZQI8 9ORYZ Uncharacterized protein ;A0A0D9ZQI9 9ORYZ Uncharacterized protein ;A0A060D8P1 MAIZE MYB transcription factor (Fragment) ;A0A3L6EB06 MAIZE transcription factor MYB44 ;B4FFC1 MAIZE Uncharacterized prote…
#Uniq3	4.77551			TRINITY_DN83731_c0_g1_i1	MYB TF	F2DXS2 HORVV Predicted protein ;A0A446LWH2 TRITD Uncharacterized protein ;A0A3B6C2G0 WHEAT Uncharacterized protein ;A0A453AM36 AEGTS Uncharacterized protein ;A0A3B6D778 WHEAT Uncharacterized protein ;A0A446KLF1 TRITD Uncharacterized protein ;A0A3B6ARG6 WHEAT Uncharacterized protein ;A0A287H6G0 HORVV Uncharacterized protein ;A0A1E5VNG4 9POAL transcription factor MYB108 ;A0A287H6G3 HORVV Uncharacte…
#inter	-1.29996	-1.9491	-3.27978	TRINITY_DN66176_c0_g3_i5	MYB TF	I1HEN8 BRADI Uncharacterized protein ;E5G3F8 9POAL MYB protein ;L0CS91 9POAL MYB transcription factor (Fragment) ;C5XHY7 SORBI Uncharacterized protein ;I6V8P2 9POAL Putative R2R3-MYB transcription factor protein ;A0A2S3HWP0 9POAL Uncharacterized protein ;A0A2T7DNK4 9POAL Uncharacterized protein ;A0A3L6SJH8 PANMI transcription factor MYB86 ;A0A0D9Y6Z1 9ORYZ Uncharacterized protein ;J3KYW6 ORYBR Un…
#inter	-1.3282	-2.19107	-3.14517	TRINITY_DN67282_c2_g1_i8	MYB TF	A0A0A9JLB5 ARUDO Glk1 ;A0A446XL07 TRITD HTH MYB-type domain-containing protein ;A0A453S9F0 AEGTS Uncharacterized protein ;A0A446YLG1 TRITD HTH MYB-type domain-containing protein ;R7VZU4 AEGTA Two-component response regulator-like APRR2 ;M8AMJ9 TRIUA Putative transcription factor GLK1 ;A0A5J9TH63 9POAL Uncharacterized protein ;A0A453SAK8 AEGTS HTH MYB-type domain-containing protein ;A0A446YLC0 TRI…
#inter	-1.29921	-2.30875	-3.19914	TRINITY_DN67282_c2_g4_i15	MYB TF	A0A446YLC0 TRITD HTH MYB-type domain-containing protein ;A0A3B6SM46 WHEAT HTH MYB-type domain-containing protein ;A0A446XKX7 TRITD HTH MYB-type domain-containing protein ;A0A3B6RLB5 WHEAT HTH MYB-type domain-containing protein ;A1E457 WHEAT Golden 2-like protein ;F2DCK6 HORVV Predicted protein ;A0A453SAK8 AEGTS HTH MYB-type domain-containing protein ;A0A453SAF5 AEGTS HTH MYB-type domain-containin…
#inter	-1.80012	-1.87083	-3.84991	TRINITY_DN70745_c0_g3_i13	MYB TF	A0A446IMN1 TRITD Uncharacterized protein ;M8B2R9 AEGTA transcription factor MYB86 ;A0A452XXP8 AEGTS Uncharacterized protein ;A0A3B5ZPQ6 WHEAT Uncharacterized protein ;R9QAQ4 WHEAT MYB75 ;M0XFV8 HORVV Uncharacterized protein ;A0A3B5XVE2 WHEAT Uncharacterized protein ;A0A446IME3 TRITD Uncharacterized protein ;A0A3B5XVD0 WHEAT Uncharacterized protein ;A0A446JM86 TRITD Uncharacterized protein ;
#inter	-1.81029	-1.7363	-3.18927	TRINITY_DN73277_c0_g2_i1	MYB TF	A0A453JXB0 AEGTS Uncharacterized protein ;B7XBB5 WHEAT MYB transcription factor ;A0A453JX17 AEGTS Uncharacterized protein ;A0A287QLK3 HORVV Uncharacterized protein ;A0A446SS31 TRITD Uncharacterized protein ;A0A287QLR6 HORVV Uncharacterized protein ;F2E9L4 HORVV Predicted protein ;A0A446TY02 TRITD Uncharacterized protein ;A0A3B6LHD0 WHEAT Uncharacterized protein ;A0A453JX53 AEGTS Uncharacterized p…
#Uniq1	-3.42788			TRINITY_DN80541_c3_g3_i14	MYB TF	A0A446XRN4 TRITD HTH MYB-type domain-containing protein ;A0A446XRK6 TRITD HTH MYB-type domain-containing protein ;A0A3B6RNU3 WHEAT HTH MYB-type domain-containing protein ;A0A446YRF1 TRITD HTH MYB-type domain-containing protein ;A0A3B6SHG6 WHEAT HTH MYB-type domain-containing protein ;G9DRA9 WHEAT MYB-related protein ;A0A453SMW9 AEGTS HTH MYB-type domain-containing protein ;A0A3B6TJ29 WHEAT HTH MY…
#Uniq13	-6.28203	-4.8609		TRINITY_DN62857_c0_g3_i1	MYB TF	A0A1D6K055 MAIZE transcription factor MYB12 ;A0A317YAQ0 MAIZE MYB-related protein P ;A0A1D6K056 MAIZE transcription factor MYB12 ;A0A317Y5W3 MAIZE MYB-related protein P ;M0X5L3 HORVV Uncharacterized protein ;A0A446QU14 TRITD Uncharacterized protein ;A0A446S5V9 TRITD Uncharacterized protein ;I1H6A7 BRADI Uncharacterized protein ;F2CXI1 HORVV Predicted protein ;W5DWU4 WHEAT MYB transcription factor…
#Uniq2	-5.39232			TRINITY_DN68625_c0_g3_i8	MYB TF	I1IF26 BRADI Uncharacterized protein ;A0A287UT77 HORVV HTH MYB-type domain-containing protein ;M0WJK3 HORVV Uncharacterized protein ;A0A446WM34 TRITD Uncharacterized protein ;A0A3B6PQ85 WHEAT Uncharacterized protein ;A0A446VPB0 TRITD Uncharacterized protein ;A0A3B6NUY2 WHEAT Uncharacterized protein ;M7ZVU9 TRIUA transcription factor MYB39 ;A0A3B6QI99 WHEAT Uncharacterized protein ;A0A453PN20 AEGT…
#Uniq2	-2.0527			TRINITY_DN70509_c1_g3_i7	MYB TF	Q9XEP0 LOLTE transcription factor ;Q9XFN2 AVESA transcription factor ;A0A287LUQ0 HORVV Uncharacterized protein ;A0A287LUM1 HORVV Uncharacterized protein ;Q96464 HORVU transcription factor ;A0A287LUP4 HORVV transcription factor ;Q9ARM1 HORVU transcription factor ;M7ZHD6 TRIUA transcription factor GAMYB ;A0A3B6GXQ2 WHEAT Uncharacterized protein ;A0A453FRN8 AEGTS Uncharacterized protein ;
#Uniq23	-6.23151	-6.09193		TRINITY_DN51521_c0_g1_i2	MYB TF	A0A3B6IRJ9 WHEAT Uncharacterized protein ;A0A446S9Z8 TRITD Uncharacterized protein ;T1MR24 TRIUA Uncharacterized protein ;A0A446QPG8 TRITD Uncharacterized protein ;A0A3B6HPR5 WHEAT Uncharacterized protein ;A0A446TVH8 TRITD Uncharacterized protein ;A0A3B6LGS7 WHEAT Uncharacterized protein ;M8BCX6 AEGTA transcription factor MYB44 ;A0A453IJY8 AEGTS Uncharacterized protein ;A0A3B6JJN3 WHEAT Uncharact…
#Uniq23	-3.20378	-4.80033		TRINITY_DN57589_c0_g1_i3	MYB TF	A0A453I9B5 AEGTS HTH MYB-type domain-containing protein ;A0A3B6JL58 WHEAT Uncharacterized protein ;R7WCH7 AEGTA MYB-related protein P ;A0A453I9B3 AEGTS Uncharacterized protein ;A0A446S636 TRITD Uncharacterized protein ;A0A3B6ITA3 WHEAT Uncharacterized protein ;M8A861 TRIUA MYB-related protein P ;W5DWU4 WHEAT MYB transcription factor 78 ;A0A446QU01 TRITD Uncharacterized protein ;I1H6A7 BRADI Uncha…
#Uniq23	-4.0977	-2.75713		TRINITY_DN61622_c0_g1_i12	MYB TF	M0X5L4 C domain-containing protein ;A0A446S636 TRITD Uncharacterized protein ;A0A3B6ITA3 WHEAT Uncharacterized protein ;A0A453I9B5 AEGTS HTH MYB-type domain-containing protein ;A0A3B6JL58 WHEAT Uncharacterized protein ;R7WCH7 AEGTA MYB-related protein P ;A0A453I9B3 AEGTS Uncharacterized protein ;F2CXI1 HORVV Predicted protein ;I1H6A7 BRADI Uncharacterized protein ;W5DWU4 WHEAT MYB transcription f…
#Uniq23	-4.28571	-4.93725		TRINITY_DN62948_c0_g1_i5	MYB TF	A0A2K2D4K7 BRADI SANT domain-containing protein ;A0A3B6QG59 WHEAT SANT domain-containing protein ;R7WEH3 AEGTA Putative MYB family transcription factor ;A0A3B6PML7 WHEAT SANT domain-containing protein ;A0A3B6NS02 WHEAT SANT domain-containing protein ;A0A446WH09 TRITD SANT domain-containing protein ;A0A2K2D4K8 BRADI Uncharacterized protein ;A0A0E0NJ28 ORYRU HTH MYB-type domain-containing protein ;…
#Uniq23	-4.48957	-4.65289		TRINITY_DN64511_c1_g2_i1	MYB TF	Q8S432 MAIZE A-type R2R3 MYB protein (Fragment) ;I1HEV8 BRADI Uncharacterized protein ;M8BL24 AEGTA MYB-related protein P ;N1QWF8 AEGTA MYB-related protein P ;A0A3B5ZMN5 WHEAT Uncharacterized protein ;A0A3L6DE73 MAIZE MYB-related protein P ;A0A452XI77 AEGTS Uncharacterized protein ;Q8S431 MAIZE A-type R2R3 MYB protein (Fragment) ;Q9FR07 ZEAMP p-like protein ;B4FQU7 MAIZE MYB transcription factor ;
#Uniq23	-4.06073	-4.38857		TRINITY_DN67194_c3_g2_i8	MYB TF	A0A453JDB3 AEGTS Uncharacterized protein ;A0A453JDU6 AEGTS MYB-like domain-containing protein ;A0A453JDM6 AEGTS Uncharacterized protein ;A0A3B6U3K7 WHEAT Uncharacterized protein ;A0A453JDE8 AEGTS Uncharacterized protein ;A0A453JDB7 AEGTS Uncharacterized protein ;A0A453JDN3 AEGTS Uncharacterized protein ;A0A3L6SB50 PANMI Trihelix transcription factor GTL1-like isoform X1 ;A0A3B6KV49 WHEAT Uncharac…
#Uniq23	-2.11028	-3.2001		TRINITY_DN67282_c2_g1_i2	MYB TF	A0A0A9JLB5 ARUDO Glk1 ;A0A453S9F0 AEGTS Uncharacterized protein ;A0A446XL07 TRITD HTH MYB-type domain-containing protein ;A0A446YLG1 TRITD HTH MYB-type domain-containing protein ;R7VZU4 AEGTA Two-component response regulator-like APRR2 ;M8AMJ9 TRIUA Putative transcription factor GLK1 ;A0A5J9TH63 9POAL Uncharacterized protein ;A0A446XKX7 TRITD HTH MYB-type domain-containing protein ;A0A3B6RLB5 WHE…
#Uniq23	-2.18385	-4.97261		TRINITY_DN69835_c0_g3_i16	MYB TF	A0A3B6RHR9 WHEAT Uncharacterized protein ;A0A3B6TLR6 WHEAT Uncharacterized protein ;A0A453S7V8 AEGTS Uncharacterized protein ;A0A287X3B8 HORVV Uncharacterized protein ;F2CS37 HORVV Predicted protein ;A0A446YKT1 TRITD Uncharacterized protein ;A0A3B6SIS1 WHEAT Uncharacterized protein ;I1H542 BRADI Uncharacterized protein ;A0A0A9ASW4 ARUDO Uncharacterized protein ;A0A1E5VGQ8 9POAL transcription fact…
#Uniq23	-2.02532	-3.34256		TRINITY_DN70204_c1_g5_i2	MYB TF	A0A446XI42 TRITD Uncharacterized protein ;A0A3B6TKD3 WHEAT Uncharacterized protein ;A0A446XI98 TRITD Uncharacterized protein ;A0A3B6RJZ9 WHEAT Uncharacterized protein ;A0A453RYS0 AEGTS Uncharacterized protein ;A0A3B6TFI2 WHEAT Uncharacterized protein ;M8C475 AEGTA transcription factor MYB86 ;A0A446YHQ4 TRITD Uncharacterized protein ;A0A3B6SHM3 WHEAT Uncharacterized protein ;A0A453RYU4 AEGTS HTH M…
#Uniq23	-2.09953	-3.80679		TRINITY_DN70293_c0_g5_i2	MYB TF	A0A2D1M123 TRIUA MYB-A1 protein ;A0A446X669 TRITD Uncharacterized protein ;A0A0C6G149 WHEAT TaC1-A1 protein ;A0A1Q1NKT6 TRIUA MYB-A1 ;A0A140EDL4 WHEAT MYB-A1 ;A0A0C6FX41 WHEAT TaC1-B1 protein ;A0A3B6SFB0 WHEAT Uncharacterized protein ;A0A3B6KSX4 WHEAT R2R3 MYB transcription factor ;A0A446TMQ7 TRITD Uncharacterized protein ;M7ZR44 TRIUA Anthocyanin regulatory C1 protein ;
#Uniq23	-2.223	-3.80941		TRINITY_DN73050_c0_g3_i3	MYB TF	Q84U76 MAIZE MYB transcription factor ;A0A3L6FA18 MAIZE MYB-related protein P ;J3KZ58 ORYBR Uncharacterized protein ;A0A0A9JQV1 ARUDO Uncharacterized protein ;K3XJN4 SETIT Uncharacterized protein ;A0A3L6R4H5 PANMI MYB-related protein P-like ;A0A4U6UNF3 SETVI Uncharacterized protein ;A0A0A9FD64 ARUDO MYB-IF35 ;A0A2T7DNC5 9POAL Uncharacterized protein ;A0A2S3HWG0 9POAL Uncharacterized protein ;
#Uniq23	-2.7545	-3.05085		TRINITY_DN74684_c1_g3_i16	MYB TF	A0A1E5VC72 9POAL MYB-related protein Hv1 ;W5FQS8 WHEAT R2R3-MYB transcription factor TaMYB1D ;A0A0A9D531 ARUDO MYB31 ;G9DR75 WHEAT R2R3-MYB protein ;A0A2T7EV86 9POAL Uncharacterized protein ;A0A446UHV1 TRITD Uncharacterized protein ;A0A2S3H1Q9 9POAL Uncharacterized protein ;A0A3B6LQ03 WHEAT Uncharacterized protein ;Q6IX78 WHEAT transcription factor MYB1 ;A0A3L6T8G2 PANMI MYB-related protein Hv1 ;
#Uniq23	-2.38272	-4.18486		TRINITY_DN76596_c2_g6_i1	MYB TF	A0A287HLN6 HORVV Uncharacterized protein ;A0A453C542 AEGTS Uncharacterized protein ;G9DR81 WHEAT MYB transcription factor 16 ;A0A453C533 AEGTS Uncharacterized protein ;A0A446MFC9 TRITD Uncharacterized protein ;A0A3B6C869 WHEAT Uncharacterized protein ;A0A0A9ULX3 ARUDO Uncharacterized protein ;A0A453C503 AEGTS Uncharacterized protein ;A0A0A9V0H7 ARUDO Uncharacterized protein ;A0A446MF76 TRITD Unch…
#Uniq23	-1.65551	-3.06483		TRINITY_DN76722_c0_g1_i4	MYB TF	A0A453QDH9 AEGTS Uncharacterized protein ;A0A446RKV7 TRITD Uncharacterized protein ;A0A453QDG7 AEGTS HTH MYB-type domain-containing protein ;A0A3B6I4F1 WHEAT Uncharacterized protein ;A0A453JC41 AEGTS Uncharacterized protein ;A0A446WXI9 TRITD HTH MYB-type domain-containing protein ;M8B4F1 TRIUA transcription factor MYB39 ;A0A446WXH4 TRITD Uncharacterized protein ;A0A3B6RAV8 WHEAT Uncharacterized p…
#Uniq3	-7.45707			TRINITY_DN54015_c0_g2_i2	MYB TF	A0A453P5Y4 AEGTS HTH MYB-type domain-containing protein ;A0A453P5Z6 AEGTS Uncharacterized protein ;A0A446WFJ5 TRITD Uncharacterized protein ;A0A3B6PPJ1 WHEAT Uncharacterized protein ;M8CVE2 AEGTA transcription factor MYB39 ;A0A453P5Y3 AEGTS Uncharacterized protein ;A0A3B6QFJ2 WHEAT Uncharacterized protein ;M0W0P3 HORVV HTH MYB-type domain-containing protein ;A0A3B6NS27 WHEAT Uncharacterized prote…
#Uniq3	-6.10187			TRINITY_DN66176_c0_g2_i2	MYB TF	A0A453RYT4 AEGTS Uncharacterized protein ;A0A453RYS2 AEGTS Uncharacterized protein ;M0V1S7 HORVV Uncharacterized protein ;C3SAD7 BRADI MYB-like DNA-binding domain containing protein ;A0A446YI13 TRITD Uncharacterized protein ;M8C475 AEGTA transcription factor MYB86 ;A0A446YHQ4 TRITD Uncharacterized protein ;A0A3B6SHM3 WHEAT Uncharacterized protein ;A0A446XI98 TRITD Uncharacterized protein ;A0A453R…
#Uniq3	-6.45137			TRINITY_DN67390_c0_g5_i7	MYB TF	A0A446R182 TRITD HTH MYB-type domain-containing protein ;A0A3B6HWT2 WHEAT HTH MYB-type domain-containing protein ;T1M0E8 TRIUA HTH MYB-type domain-containing protein ;A0A3B6JIE4 WHEAT HTH MYB-type domain-containing protein ;A0A453HS15 AEGTS HTH MYB-type domain-containing protein ;M8B5V0 AEGTA Putative MYB family transcription factor ;A0A446RZK8 TRITD Uncharacterized protein ;A0A3B6IPK9 WHEAT Unch…
#Uniq3	-2.53507			TRINITY_DN68544_c4_g1_i2	MYB TF	A0A453JXM8 AEGTS Uncharacterized protein ;A0A3B6KEE6 WHEAT Uncharacterized protein ;A0A453JX17 AEGTS Uncharacterized protein ;A0A453JXB0 AEGTS Uncharacterized protein ;B7XBB5 WHEAT MYB transcription factor ;A0A446SS31 TRITD Uncharacterized protein ;A0A446TY02 TRITD Uncharacterized protein ;A0A3B6LHD0 WHEAT Uncharacterized protein ;A0A287QL56 HORVV HTH MYB-type domain-containing protein ;F2EA46 HO…
#Uniq3	-5.20587			TRINITY_DN70745_c0_g15_i7	MYB TF	A0A287UTA7 HORVV Uncharacterized protein ;A0A3B6PQX6 WHEAT Uncharacterized protein ;M7ZE64 TRIUA transcription factor MYB39 ;A0A446VPA8 TRITD Uncharacterized protein ;A0A3B6NUF4 WHEAT Uncharacterized protein ;A0A453PN20 AEGTS Uncharacterized protein ;R7W622 AEGTA transcription factor MYB39 ;A0A453PMR9 AEGTS Uncharacterized protein ;A0A3B6QKN2 WHEAT Uncharacterized protein ;A0A3B6QI99 WHEAT Unchar…
#Uniq3	-6.59271			TRINITY_DN70745_c0_g4_i2	MYB TF	F2CTS2 HORVV Predicted protein ;A0A287X3B8 HORVV Uncharacterized protein ;A0A317YFF2 MAIZE transcription factor MYB86 ;I1PBN8 ORYGL Uncharacterized protein ;A0A446YKR8 TRITD Uncharacterized protein ;A3AID9 ORYSJ Uncharacterized protein ;Q84TS3 ORYSJ Putative MYB-like DNA-binding protein ;A0A446XKB0 TRITD Uncharacterized protein ;A0A3B6RH26 WHEAT Uncharacterized protein ;M7ZT92 TRIUA transcription…
#Uniq3	-3.38727			TRINITY_DN73154_c0_g5_i3	MYB TF	I1HZ56 BRADI HTH MYB-type domain-containing protein ;A0A3B6PIB0 WHEAT HTH MYB-type domain-containing protein ;T1MDN8 TRIUA HTH MYB-type domain-containing protein ;A0A446V6I2 TRITD HTH MYB-type domain-containing protein ;A0A3B6NMU1 WHEAT HTH MYB-type domain-containing protein ;A0A5J9VB96 9POAL Uncharacterized protein ;A0A4U6W3U0 SETVI HTH MYB-type domain-containing protein ;A0A368PFY9 SETIT HTH MY…
#Uniq3	-4.15662			TRINITY_DN74439_c0_g1_i5	MYB TF	A0A446R6B8 TRITD Uncharacterized protein ;A0A446RU43 TRITD Uncharacterized protein ;M8BSW9 AEGTA Putative MYB family transcription factor ;A0A3B6JGR2 WHEAT SANT domain-containing protein ;M0UDU1 HORVV Uncharacterized protein ;A0A446R6F5 TRITD Uncharacterized protein ;A0A287N8K1 HORVV Uncharacterized protein ;A0A3B6HVS9 WHEAT SANT domain-containing protein ;A0A446R6N5 TRITD Uncharacterized protein…
#Uniq3	-5.04091			TRINITY_DN77017_c1_g1_i1	MYB TF	A0A453BFU9 AEGTS Uncharacterized protein ;M8CXH4 AEGTA transcription factor MYB86 ;A0A1D5V3Q8 WHEAT Uncharacterized protein ;A0A446M6U9 TRITD Uncharacterized protein ;A0A3B6C4M8 WHEAT Uncharacterized protein ;M7ZVF8 TRIUA transcription factor MYB86 ;A0A446KWT6 TRITD Uncharacterized protein ;A0A3B6AW25 WHEAT Uncharacterized protein ;M0X3N3 HORVV Uncharacterized protein ;A0A287HZY0 HORVV Uncharacte…
#inter	3.88781	4.72102	5.70123	TRINITY_DN49015_c0_g1_i2	NAC Domain	A0A452Z5K3 AEGTS Uncharacterized protein ;A0A452Z5M8 AEGTS NAC domain-containing protein ;A0A452Z5J8 AEGTS NAC domain-containing protein ;A0A3B5ZWM2 WHEAT NAC domain-containing protein ;A0A3B5Z0J1 WHEAT NAC domain-containing protein ;A0A446K217 TRITD NAC domain-containing protein ;A0A2K2DAC6 BRADI NAC domain-containing protein ;I1HJA3 BRADI NAC domain-containing protein ;A0A287FYL8 HORVV NAC doma…
#inter	4.20769	6.17443	7.58583	TRINITY_DN53066_c0_g2_i1	NAC Domain	A0A0Q3V940 SETIT NAC domain-containing protein ;A0A3L6SWA3 PANMI NAC domain-containing protein ;A0A3L6RCT6 PANMI NAC domain-containing protein 48-like ;A0A2T7EDM5 9POAL NAC domain-containing protein ;A0A2S3HBY9 9POAL NAC domain-containing protein ;A0A368QIB4 SETIT NAC domain-containing protein ;A0A287FYJ0 HORVV NAC domain-containing protein ;A0A287FYM3 HORVV NAC domain-containing protein ;A0A452Z…
#inter	3.75381	3.30775	4.51704	TRINITY_DN58248_c0_g2_i1	NAC Domain	N1R2V3 AEGTA NAC domain-containing protein 72 ;A0A2K2DE77 BRADI Uncharacterized protein ;A0A453FDK8 AEGTS Uncharacterized protein ;A0A3B6GVG7 WHEAT Uncharacterized protein ;A0A3B6FT87 WHEAT Uncharacterized protein ;A0A287M5N9 HORVV Uncharacterized protein ;A0A287LAH4 HORVV NAC domain-containing protein ;A0A3B6EHS7 WHEAT Uncharacterized protein ;F2E7K7 HORVV Predicted protein ;F2DDB2 HORVV Predict…
#inter	1.19995	4.58303	5.35554	TRINITY_DN59812_c0_g2_i4	NAC Domain	A0A2P0YPF6 WHEAT NAC domain-containing protein 34 ;A0A453I6E7 AEGTS NAC domain-containing protein ;A0A453I6F0 AEGTS Uncharacterized protein ;A0A446QVB9 TRITD Uncharacterized protein ;A0A453I6P2 AEGTS NAC domain-containing protein ;A0A3B6JJ56 WHEAT NAC domain-containing protein ;A0A287P0W7 HORVV Uncharacterized protein ;M0Y2D7 HORVV Uncharacterized protein ;A0A446QVC0 TRITD NAC domain-containing p…
#inter	2.90623	6.11819	4.06648	TRINITY_DN65405_c0_g1_i4	NAC Domain	A0A2K2DE77 BRADI Uncharacterized protein ;N1R2V3 AEGTA NAC domain-containing protein 72 ;F2DDB2 HORVV Predicted protein ;F2E7K7 HORVV Predicted protein ;A0A287LAH4 HORVV NAC domain-containing protein ;A0A453FDK8 AEGTS Uncharacterized protein ;A0A3B6GVG7 WHEAT Uncharacterized protein ;A0A3B6FT87 WHEAT Uncharacterized protein ;A0A3B6EHS7 WHEAT Uncharacterized protein ;A0A287M5Q0 HORVV Uncharacteriz…
#inter	1.9388	2.71575	1.74215	TRINITY_DN65696_c3_g2_i19	NAC Domain	A0A0D9VS20 9ORYZ Uncharacterized protein ;M7YSE5 TRIUA NAC domain-containing protein 78 ;A0A0E0QRL8 ORYRU Uncharacterized protein ;A0A287RIL0 HORVV Uncharacterized protein ;A0A287RIN3 HORVV Uncharacterized protein ;F2CRG2 HORVV Predicted protein ;A0A0E0M1E5 ORYPU Uncharacterized protein ;A2Z1E5 ORYSI Uncharacterized protein ;J3MXL9 ORYBR Uncharacterized protein ;A0A0D3H714 9ORYZ Uncharacterized p…
#inter	2.79835	7.9859	5.93546	TRINITY_DN67733_c1_g5_i2	NAC Domain	A0A453I695 AEGTS NAC domain-containing protein ;A0A287P0S1 HORVV NAC domain-containing protein ;A0A446QVA8 TRITD NAC domain-containing protein ;A0A446QVC0 TRITD NAC domain-containing protein ;A0A3B6HTB2 WHEAT NAC domain-containing protein ;A0A453I6P2 AEGTS NAC domain-containing protein ;A0A3B6JJ56 WHEAT NAC domain-containing protein ;A0A446QVA9 TRITD NAC domain-containing protein ;A0A446S4N4 TRIT…
#inter	2.21485	4.55284	3.36412	TRINITY_DN67733_c1_g6_i2	NAC Domain	A0A446NYM6 TRITD NAC domain-containing protein ;A0A453G776 AEGTS NAC domain-containing protein ;A0A446Q8R4 TRITD NAC domain-containing protein ;M7Z561 TRIUA NAC domain-containing protein 48 ;A0A446NYH4 TRITD NAC domain-containing protein ;A0A453G6Z9 AEGTS NAC domain-containing protein ;M8CPM5 AEGTA NAC domain-containing protein 48 ;A0A446NYH9 TRITD NAC domain-containing protein ;A0A0Q3V940 SETIT …
#inter	2.68314	5.72178	5.65391	TRINITY_DN69895_c0_g3_i5	NAC Domain	A0A0D9WH20 9ORYZ NAC domain-containing protein ;A0A453FC66 AEGTS Reverse transcriptase domain-containing protein ;
#inter	3.59942	2.74338	4.27878	TRINITY_DN70440_c2_g2_i20	NAC Domain	I1IAW8 BRADI NAC domain-containing protein ;A0A2K2D3N9 BRADI NAC domain-containing protein ;C5XVR3 SORBI NAC domain-containing protein ;A0A1E5UMR6 9POAL NAC domain-containing protein 100 ;K3YUI5 SETIT NAC domain-containing protein ;A0A4U6WDE5 SETVI NAC domain-containing protein ;A0A4U6WDU5 SETVI NAC domain-containing protein ;K3YTH5 SETIT NAC domain-containing protein ;A0A5J9V0L5 9POAL Uncharacte…
#inter	2.50025	3.32925	3.01033	TRINITY_DN71492_c0_g5_i11	NAC Domain	A0A5J9WLY1 9POAL Uncharacterized protein (Fragment) ;A0A453ILY3 AEGTS NAC domain-containing protein ;A0A453ILX7 AEGTS NAC domain-containing protein ;A0A446QNL1 TRITD NAC domain-containing protein ;A0A453ILG5 AEGTS NAC domain-containing protein ;A0A453ILV3 AEGTS NAC domain-containing protein ;A0A3B6JKZ2 WHEAT NAC domain-containing protein ;A0A446SAX2 TRITD NAC domain-containing protein ;A0A452ZMH1…
#inter	1.44231	2.16747	4.40226	TRINITY_DN75863_c1_g3_i3	NAC Domain	A0A446QB69 TRITD NAC domain-containing protein ;A0A077S6J8 WHEAT NAC domain-containing protein ;R7VZL4 AEGTA Uncharacterized protein ;A0A453GDY5 AEGTS NAC domain-containing protein ;F2DLB5 HORVV Predicted protein ;A0A446P196 TRITD NAC domain-containing protein ;A0A3B6ER28 WHEAT NAC domain-containing protein ;A0A2P0YPC3 WHEAT NAC domain-containing protein 15 ;A0A453GDY4 AEGTS NAC domain-containing…
#inter	4.5194	2.16466	2.59019	TRINITY_DN76287_c1_g1_i12	NAC Domain	I1IIG7 BRADI NAC domain-containing protein ;A0A0E0BSN1 9ORYZ NAC domain-containing protein ;A2ZKF5 ORYSI NAC domain-containing protein ;A0A0E0QXV4 ORYRU NAC domain-containing protein ;A0A0E0JA85 ORYNI NAC domain-containing protein ;Q2QQZ6 ORYSJ No apical meristem protein, expressed ;A0A0E0FC47 9ORYZ NAC domain-containing protein ;A0A0E0MMB1 ORYPU NAC domain-containing protein ;A0A0A9G9Y6 ARUDO NA…
#inter	5.41597	8.08366	5.48641	TRINITY_DN84059_c0_g1_i1	NAC Domain	A0A1E5UXG8 9POAL NAC domain-containing protein ;A0A3B6I5X3 WHEAT F-box domain-containing protein ;
#Uniq1	2.55393			TRINITY_DN69614_c1_g6_i1	NAC Domain	A0A0E0KZF8 ORYPU NAC domain-containing protein ;A0A5J9VQU0 9POAL Uncharacterized protein (Fragment) ;
#Uniq1	2.63787			TRINITY_DN78982_c0_g3_i1	NAC Domain	A0A0D9W129 9ORYZ NAC domain-containing protein ;B8AVX2 ORYSI Uncharacterized protein ;B8B1I4 ORYSI Uncharacterized protein ;Q25AC2 ORYSA H0425E08.13 protein ;Q7EZL7 ORYSJ Uncharacterized protein P0479C08.126 ;A0A0D3GBV8 9ORYZ Uncharacterized protein ;A0A0E0DYI2 9ORYZ Uncharacterized protein ;A0A0E0DVK5 9ORYZ Uncharacterized protein ;A0A0E0DVK4 9ORYZ Uncharacterized protein ;A0A0E0DVK3 9ORYZ Uncha…
#Uniq12	5.14358	3.19631		TRINITY_DN70050_c1_g5_i1	NAC Domain	A0A5J9UJ98 9POAL Uncharacterized protein (Fragment) ;Q75IK3 ORYSJ Putative polyprotein ;A0A5J9TBB1 9POAL Uncharacterized protein (Fragment) ;A0A0D9WFW1 9ORYZ NB-ARC domain-containing protein ;A0A5J9UI53 9POAL Uncharacterized protein (Fragment) ;A0A453P3C1 AEGTS Uncharacterized protein ;Q2QYR7 ORYSJ Retrotransposon protein, putative, Ty1-copia subclass ;J3N5N7 ORYBR NAC domain-containing protein ;…
#Uniq13	2.08068	2.30656		TRINITY_DN71819_c0_g1_i6	NAC Domain	A0A287ING6 HORVV NAC domain-containing protein ;
#Uniq13	7.16502	6.29277		TRINITY_DN73568_c3_g1_i1	NAC Domain	A0A5J9VL49 9POAL Uncharacterized protein ;A0A3L6FHD6 MAIZE Abhydrolase domain-containing protein C22H12.03 ;C0HFY2 MAIZE Alpha/beta-Hydrolases superfamily protein ;A0A5J9VMK4 9POAL Uncharacterized protein (Fragment) ;J3L6J1 ORYBR AB hydrolase-1 domain-containing protein ;K3XI64 SETIT AB hydrolase-1 domain-containing protein ;A0A1D6MHR9 MAIZE NAC domain containing protein 75 ;K3XIN0 SETIT AB hydro…
#Uniq13	4.42847	2.19613		TRINITY_DN75730_c1_g1_i17	NAC Domain	A0A446P196 TRITD NAC domain-containing protein ;A0A2P0YPC3 WHEAT NAC domain-containing protein 15 ;A0A3B6ER28 WHEAT NAC domain-containing protein ;A0A446QB69 TRITD NAC domain-containing protein ;A0A077S6J8 WHEAT NAC domain-containing protein ;A0A453GDY4 AEGTS NAC domain-containing protein ;A0A3B6H0V1 WHEAT NAC domain-containing protein ;F2DLB5 HORVV Predicted protein ;A0A287ME48 HORVV NAC domain-…
#Uniq13	7.62107	6.15599		TRINITY_DN79273_c2_g2_i7	NAC Domain	A0A452Z5M8 AEGTS NAC domain-containing protein ;A0A3B5Z0J1 WHEAT NAC domain-containing protein ;A0A446K217 TRITD NAC domain-containing protein ;A0A452Z5J8 AEGTS NAC domain-containing protein ;A0A3B5ZWM2 WHEAT NAC domain-containing protein ;A0A287FYL8 HORVV NAC domain-containing protein ;M0XWR0 HORVV NAC domain-containing protein ;F2ELA3 HORVV Predicted protein ;A0A3B5Y2X2 WHEAT NAC domain-contain…
#Uniq2	5.99735			TRINITY_DN52254_c0_g2_i1	NAC Domain	T1LPT1 TRIUA RNase H domain-containing protein ;A0A446Y951 TRITD RNase H domain-containing protein ;T1NJ47 TRIUA RNase H domain-containing protein ;T1N448 TRIUA RNase H domain-containing protein ;M7YJC8 TRIUA RNase H domain-containing protein ;A0A446LDZ1 TRITD RNase H domain-containing protein ;M8C9Q0 AEGTA RNase H domain-containing protein ;T1MSG0 TRIUA RNase H domain-containing protein ;M8CEW0 …
#Uniq2	5.49682			TRINITY_DN78365_c0_g2_i2	NAC Domain	A0A3B6B0S9 WHEAT Uncharacterized protein ;A0A453C6X0 AEGTS Uncharacterized protein ;A0A3B6DFB0 WHEAT Uncharacterized protein ;A0A453C778 AEGTS Uncharacterized protein ;A0A446MG60 TRITD NAC domain-containing protein ;A0A3B6C8F4 WHEAT NAC domain-containing protein ;A0A3B5ZS65 WHEAT Starch synthase, chloroplastic/amyloplastic ;A0A3B5ZTA1 WHEAT Starch synthase, chloroplastic/amyloplastic ;A0A3B5ZRM9 …
#Uniq23	4.83194	3.15574		TRINITY_DN15793_c0_g1_i1	NAC Domain	A0A0E0E8I2 9ORYZ NAC domain-containing protein ;A0A0E0ILR2 ORYNI NAC domain-containing protein ;A0A0E0B4U8 9ORYZ NAC domain-containing protein ;A2Z2Q6 ORYSI NAC domain-containing protein ;A0A0E0QTA0 ORYRU NAC domain-containing protein ;K3XQB5 SETIT Uncharacterized protein ;Q0J0J0 ORYSJ Os09g0497900 protein ;A0A0D9XF88 9ORYZ NAC domain-containing protein ;I1QQ45 ORYGL NAC domain-containing protein…
#Uniq23	6.66449	4.36035		TRINITY_DN28520_c0_g1_i1	NAC Domain	A0A0A9BNE9 ARUDO RING-type domain-containing protein ;Q2QRY8 ORYSJ Retrotransposon protein, putative, Ty1-copia subclass, expressed ;A0A3B6ESE4 WHEAT NAC domain-containing protein ;A0A446KXR7 TRITD Zeta-carotene desaturase ;A0A0A9PDY6 ARUDO Uncharacterized protein ;
#Uniq23	5.94918	6.23228		TRINITY_DN35271_c0_g1_i1	NAC Domain	A0A446QVB9 TRITD Uncharacterized protein ;A0A453I6F0 AEGTS Uncharacterized protein ;M0Y2D7 HORVV Uncharacterized protein ;A0A453I6E7 AEGTS NAC domain-containing protein ;A0A2P0YPF6 WHEAT NAC domain-containing protein 34 ;M0Y2D6 HORVV NAC domain-containing protein ;A0A446S4N4 TRITD NAC domain-containing protein ;A0A3B6ITI4 WHEAT NAC domain-containing protein ;A0A446S4R0 TRITD NAC domain-containing…
#Uniq23	5.06024	4.67795		TRINITY_DN58248_c1_g1_i1	NAC Domain	A0A3B6EHS7 WHEAT Uncharacterized protein ;A0A453FDK8 AEGTS Uncharacterized protein ;A0A3B6GVG7 WHEAT Uncharacterized protein ;A0A3B6FT87 WHEAT Uncharacterized protein ;A0A287M5N9 HORVV Uncharacterized protein ;F2DDB2 HORVV Predicted protein ;F2E7K7 HORVV Predicted protein ;A0A287LAH4 HORVV NAC domain-containing protein ;A0A2K2DE77 BRADI Uncharacterized protein ;A0A0D9V433 9ORYZ NAC domain-contain…
#Uniq23	6.14918	7.38457		TRINITY_DN58248_c1_g2_i1	NAC Domain	A0A287M5N9 HORVV Uncharacterized protein ;F2E7K7 HORVV Predicted protein ;F2DDB2 HORVV Predicted protein ;A0A3B6FT87 WHEAT Uncharacterized protein ;A0A3B6EHS7 WHEAT Uncharacterized protein ;A0A453FDK8 AEGTS Uncharacterized protein ;A0A3B6GVG7 WHEAT Uncharacterized protein ;A0A2K2DE77 BRADI Uncharacterized protein ;J3L2U3 ORYBR NAC domain-containing protein ;A0A5J9VJ62 9POAL Uncharacterized protei…
#Uniq23	2.45351	1.74828		TRINITY_DN60272_c1_g1_i1	NAC Domain	A0A453CIS4 AEGTS Uncharacterized protein ;A0A2P0YPB8 WHEAT NAC domain-containing protein 10a ;A0A2P0YPB4 WHEAT NAC domain-containing protein 10 ;W5BSY1 WHEAT NAC domain-containing protein ;A0A453CJ56 AEGTS NAC domain-containing protein ;
#Uniq23	1.63839	2.89025		TRINITY_DN68323_c0_g4_i7	NAC Domain	Q9ZRZ2 9POAL GRAB2 protein ;A0A3B6C087 WHEAT NAC domain-containing protein ;A0A446LWT5 TRITD NAC domain-containing protein ;A0A287H7G6 HORVV NAC domain-containing protein ;A0A287H793 HORVV NAC domain-containing protein ;A0A287H7I3 HORVV NAC domain-containing protein ;F2DRK7 HORVV Predicted protein ;A0A287H7G2 HORVV NAC domain-containing protein ;A0A287H7F9 HORVV NAC domain-containing protein ;A0A…
#Uniq23	4.12444	4.49787		TRINITY_DN72785_c1_g4_i1	NAC Domain	A0A287IXF1 HORVV NAC domain-containing protein ;A0A453FDK8 AEGTS Uncharacterized protein ;A0A3B6GVG7 WHEAT Uncharacterized protein ;A0A3B6FT87 WHEAT Uncharacterized protein ;A0A3B6EHS7 WHEAT Uncharacterized protein ;A0A2K2DE77 BRADI Uncharacterized protein ;A0A287M5N9 HORVV Uncharacterized protein ;F2E7K7 HORVV Predicted protein ;F2DDB2 HORVV Predicted protein ;K3XIX7 SETIT NAC domain-containing …
#Uniq23	2.43361	1.66396		TRINITY_DN78991_c0_g2_i4	NAC Domain	I1J1J6 BRADI NAC domain-containing protein ;A2XZC1 ORYSI NAC domain-containing protein ;A0A0E0KXC1 ORYPU NAC domain-containing protein ;A0A0E0KXC0 ORYPU NAC domain-containing protein ;A0A0D9W996 9ORYZ NAC domain-containing protein ;A0A0E0KXB7 ORYPU NAC domain-containing protein ;A0A0D9ZSW9 9ORYZ NAC domain-containing protein ;A0A0E0H0S6 ORYNI NAC domain-containing protein ;A0A3L6PX50 PANMI NAC do…
#Uniq3	4.53721			TRINITY_DN11947_c1_g1_i1	NAC Domain	M8BFJ3 AEGTA NAC domain-containing protein 68 ;A0A453JR46 AEGTS DUF4005 domain-containing protein ;J3NES7 ORYBR Uncharacterized protein ;A0A446TVS9 TRITD DUF4005 domain-containing protein ;A0A3B6UAV5 WHEAT DUF4005 domain-containing protein ;A0A1E5VNK2 9POAL DUF4005 domain-containing protein ;A0A3B6KDK6 WHEAT DUF4005 domain-containing protein ;A0A446SQ07 TRITD DUF4005 domain-containing protein ;A0…
#Uniq3	2.98461			TRINITY_DN38611_c0_g1_i5	NAC Domain	A0A3B6TFK5 WHEAT NAC domain-containing protein ;A0A3L6EVH1 MAIZE Elongation factor Tu ;A0A3B6TPG0 WHEAT DNA repair protein REV1 ;C5XWJ8 SORBI Elongation factor Tu ;C0P7R5 MAIZE Elongation factor Tu ;A0A3L6F3E6 MAIZE Elongation factor Tu ;C0P699 MAIZE Elongation factor Tu ;A0A3L6RU94 PANMI Elongation factor Tu ;A0A3L6QIB3 PANMI Elongation factor Tu ;A0A2S3GQJ8 9POAL Elongation factor Tu ;
#Uniq3	3.86235			TRINITY_DN52966_c0_g1_i1	NAC Domain	A0A446UFD4 TRITD NAC domain-containing protein ;A0A3B6LNF9 WHEAT NAC domain-containing protein ;A0A446UFE7 TRITD NAC domain-containing protein ;A0A2P0YPH6 WHEAT NAC domain-containing protein 71 ;A0A446T863 TRITD NAC domain-containing protein ;A0A3B6KL92 WHEAT NAC domain-containing protein ;A0A453L950 AEGTS NAC domain-containing protein ;A0A2P0YPH1 WHEAT NAC domain-containing protein 41 ;A0A453L90…
#Uniq3	2.35783			TRINITY_DN54807_c0_g1_i1	NAC Domain	A0A0A9G5N2 ARUDO Uncharacterized protein ;A0A3B6LX64 WHEAT NAC domain-containing protein ;A0A1E5VQ71 9POAL CSC1-like protein ;Q1KSB7 SORBI Uncharacterized protein ;A0A446TNG6 TRITD Uncharacterized protein ;A0A3B6KT82 WHEAT Uncharacterized protein ;F2E799 HORVV Predicted protein ;F2E925 HORVV Predicted protein ;A0A3B6JR76 WHEAT Uncharacterized protein ;A0A287PTX4 HORVV Uncharacterized protein ;
#Uniq3	3.91679			TRINITY_DN56225_c0_g2_i3	NAC Domain	A0A0A9GST6 ARUDO NAC domain-containing protein ;A0A287RVC4 HORVV NAC domain-containing protein ;A0A446UFE7 TRITD NAC domain-containing protein ;F2CZ43 HORVV Predicted protein ;A0A287RVE6 HORVV NAC domain-containing protein ;A0A453L900 AEGTS NAC domain-containing protein ;A0A3B6MVZ9 WHEAT NAC domain-containing protein ;A0A287RV37 HORVV NAC domain-containing protein ;A0A287RVF3 HORVV NAC domain-con…
#Uniq3	3.5994			TRINITY_DN68323_c0_g5_i1	NAC Domain	M0Y4W2 HORVV NAC domain-containing protein ;A0A453AN38 AEGTS NAC domain-containing protein ;M8BBK4 AEGTA Protein CUP-SHAPED COTYLEDON 3 ;A0A0A9F2S5 ARUDO NAC domain-containing protein ;A0A0A9IAM4 ARUDO NAC domain-containing protein ;A0A446LWZ4 TRITD NAC domain-containing protein ;A0A446LWT5 TRITD NAC domain-containing protein ;A0A3B6C087 WHEAT NAC domain-containing protein ;Q9ZRZ2 9POAL GRAB2 pro…
#Uniq3	5.24512			TRINITY_DN69480_c1_g1_i11	NAC Domain	A0A0D9Z458 9ORYZ NAC domain-containing protein ;
#Uniq3	2.43385			TRINITY_DN75553_c0_g1_i2	NAC Domain	A0A453SXH7 AEGTS NAC domain-containing protein ;A0A3B6TWS6 WHEAT NAC domain-containing protein ;R7VZP2 AEGTA NAC domain-containing protein 21/22 ;A0A2P0YPC8 WHEAT NAC domain-containing protein 23 ;A0A3B6SIM5 WHEAT NAC domain-containing protein ;F2CX70 HORVV Predicted protein ;A0A446YU00 TRITD NAC domain-containing protein ;A0A446YU87 TRITD NAC domain-containing protein ;A0A3B6SR06 WHEAT NAC domai…
#Uniq12	-2.71154	-4.17969		TRINITY_DN66463_c3_g2_i1	NAC Domain	A0A446YHN7 TRITD NAC domain-containing protein ;A0A3B6SFN1 WHEAT NAC domain-containing protein ;A0A446YHV8 TRITD NAC domain-containing protein ;A0A287WUZ0 HORVV NAC domain-containing protein ;A0A287WV60 HORVV NAC domain-containing protein ;A0A453RZ38 AEGTS NAC domain-containing protein ;A0A453RZ11 AEGTS NAC domain-containing protein ;A0A287WUX0 HORVV NAC domain-containing protein ;A0A3B6TFK5 WHEA…
#Uniq13	-2.31338	-3.27205		TRINITY_DN108612_c0_g1_i1	NAC Domain	A0A3L6DV68 MAIZE NAC domain-containing protein 79 ;C5X5P9 SORBI NAC domain-containing protein ;A0A097C0P6 9POAL NAC11 ;A0A3L6T526 PANMI NAC domain-containing protein 92-like ;A0A2T7F072 9POAL NAC domain-containing protein ;A0A2S3H4Z9 9POAL NAC domain-containing protein ;M8CIT6 AEGTA Protein CUP-SHAPED COTYLEDON 2 ;T1MQW1 TRIUA NAC domain-containing protein ;A0A446LWR4 TRITD NAC domain-containing …
#Uniq23	-2.74123	-2.07456		TRINITY_DN67733_c1_g11_i3	NAC Domain	I1GQ88 BRADI NAC domain-containing protein ;A0A446RU87 TRITD NAC domain-containing protein ;A0A3B6IMA5 WHEAT NAC domain-containing protein ;A0A453HCV2 AEGTS NAC domain-containing protein ;A0A3B6JGA9 WHEAT NAC domain-containing protein ;F2DH04 HORVV Predicted protein ;A0A2K2DJG2 BRADI NAC domain-containing protein ;A0A446R694 TRITD NAC domain-containing protein ;A0A3B6HXG0 WHEAT NAC domain-contain…
#Uniq23	-2.58322	-5.55783		TRINITY_DN68177_c0_g1_i1	NAC Domain	A0A287HN28 HORVV X8 domain-containing protein ;A0A287HN37 HORVV X8 domain-containing protein ;A0A287HMT8 HORVV X8 domain-containing protein ;A0A2S3HFN1 9POAL NAC domain-containing protein ;A0A2T7EJK2 9POAL NAC domain-containing protein ;
#Uniq23	-2.862	-3.89855		TRINITY_DN75495_c0_g6_i11	NAC Domain	A0A1D5ZU65 WHEAT NAC domain-containing protein 42 ;A0A3B6MYL5 WHEAT NAC domain-containing protein ;A0A453LXU4 AEGTS NAC domain-containing protein ;N1R4A6 AEGTA NAC domain-containing protein 42 ;A0A453LXS1 AEGTS NAC domain-containing protein ;A0A446UNX2 TRITD NAC domain-containing protein ;A0A3B6LU05 WHEAT NAC domain-containing protein ;A0A287SHA5 HORVV NAC domain-containing protein ;A0A287SHC5 HO…
#Uniq3	-6.00713			TRINITY_DN52514_c0_g1_i1	NAC Domain	R7VZ44 AEGTA NAC domain-containing protein 77 ;I1IDQ3 BRADI NAC domain-containing protein ;C5XV73 SORBI NAC domain-containing protein ;A0A453PZQ1 AEGTS NAC domain-containing protein ;A0A3L6QEE8 PANMI NAC domain-containing protein 92-like ;A0A2S3GUT5 9POAL NAC domain-containing protein ;A0A2T7FDK0 9POAL NAC domain-containing protein ;J3LI71 ORYBR NAC domain-containing protein ;A0A0E0NML9 ORYRU NAC…
#Uniq3	-6.05013			TRINITY_DN58515_c0_g2_i1	NAC Domain	M0YAR4 HORVV Uncharacterized protein ;I1J3W1 BRADI Uncharacterized protein ;A0A2T7D286 9POAL Uncharacterized protein ;A0A0A9FZ29 ARUDO Uncharacterized protein ;A0A0E0DKF2 9ORYZ NAC domain-containing protein ;A0A3B6EN06 WHEAT Uncharacterized protein ;C4JBJ7 MAIZE Uncharacterized protein ;A0A1D6JJ48 MAIZE ABC transporter G family member 5 ;A0A3L6Q6Z9 PANMI Ras-related protein RABC1 ;B6TCF9 WHEAT F-…
#Uniq3	-2.98322			TRINITY_DN61706_c0_g2_i1	NAC Domain	A0A453QJW1 AEGTS NAC domain-containing protein ;A0A446WZM9 TRITD NAC domain-containing protein ;A0A446RIQ5 TRITD NAC domain-containing protein ;A0A446WZN3 TRITD NAC domain-containing protein ;A0A287VJ51 HORVV NAC domain-containing protein ;A0A287VJ64 HORVV NAC domain-containing protein ;A0A287VJ53 HORVV NAC domain-containing protein ;A0A446RIP5 TRITD NAC domain-containing protein ;M8B1A5 TRIUA NA…
#Uniq3	-3.23359			TRINITY_DN63265_c1_g7_i6	NAC Domain	A0A287KC71 HORVV NAC domain-containing protein ;A0A287KC66 HORVV NAC domain-containing protein ;A0A287KBZ4 HORVV NAC domain-containing protein ;A0A287KC76 HORVV NAC domain-containing protein ;A0A287KBZ3 HORVV NAC domain-containing protein ;A0A287KC50 HORVV NAC domain-containing protein ;A0A287KC05 HORVV NAC domain-containing protein ;A0A446PGG4 TRITD NAC domain-containing protein ;A0A3B6FKX2 WHEA…
#Uniq3	-5.63328			TRINITY_DN66900_c0_g6_i1	NAC Domain	A0A3B6RP71 WHEAT NAC domain-containing protein ;A0A446YZG8 TRITD NAC domain-containing protein ;A0A3B6SV79 WHEAT NAC domain-containing protein ;A0A3B6SQD1 WHEAT NAC domain-containing protein ;A0A453TB03 AEGTS NAC domain-containing protein ;A0A3B6TTD8 WHEAT NAC domain-containing protein ;A0A0D9WUB0 9ORYZ NAC domain-containing protein ;A0A446XZV6 TRITD NAC domain-containing protein ;A0A0D3GL12 9ORY…
#Uniq3	-3.32576			TRINITY_DN67733_c0_g1_i5	NAC Domain	A0A3L6PAG2 PANMI Secondary wall NAC master switch ;A0A287VJ21 HORVV NAC domain-containing protein ;A0A2T7E3F5 9POAL NAC domain-containing protein ;A3B827 ORYSJ NAC domain-containing protein ;A0A453QJ08 AEGTS NAC domain-containing protein ;A0A0E0DW67 9ORYZ NAC domain-containing protein ;A0A453QIU6 AEGTS NAC domain-containing protein ;A0A287VJ26 HORVV NAC domain-containing protein ;A0A0K1TPW4 PANVG…
#Uniq3	-2.29074			TRINITY_DN69963_c0_g2_i4	NAC Domain	A0A2P0YPC4 WHEAT NAC domain-containing protein 13 ;A0A3B6GTX6 WHEAT NAC domain-containing protein ;A0A2S3HT27 9POAL NAC domain-containing protein ;A0A2T7DIP1 9POAL NAC domain-containing protein ;A0A453F7M0 AEGTS NAC domain-containing protein ;A0A3B6GUJ3 WHEAT NAC domain-containing protein ;A0A446NK64 TRITD NAC domain-containing protein ;A0A3B6EGS6 WHEAT NAC domain-containing protein ;K3XK78 SETIT…
#Uniq3	-3.43136			TRINITY_DN70427_c13_g4_i6	NAC Domain	A0A3B6TI30 WHEAT NAC domain-containing protein ;A0A287VJ30 HORVV NAC domain-containing protein ;M8CYJ6 AEGTA NAC domain-containing protein 43 ;A0A453QJG2 AEGTS NAC domain-containing protein ;A0A453QIV1 AEGTS NAC domain-containing protein ;A0A446RJ58 TRITD NAC domain-containing protein ;A0A287VJ43 HORVV NAC domain-containing protein ;A0A287VJ31 HORVV NAC domain-containing protein ;A0A287VJG1 HORVV…
#Uniq3	-4.47906			TRINITY_DN72252_c1_g1_i10	NAC Domain	A0A287WY78 HORVV Uncharacterized protein ;A0A453S1C1 AEGTS NAC domain-containing protein ;M0Y998 HORVV NAC domain-containing protein ;A0A446XJI7 TRITD NAC domain-containing protein ;M7Z1L1 TRIUA NAC domain-containing protein 43 ;A0A446XJ84 TRITD NAC domain-containing protein ;A0A3B6RKJ3 WHEAT NAC domain-containing protein ;A0A446XJ68 TRITD NAC domain-containing protein ;A0A3B6RGI3 WHEAT NAC domai…
#Uniq3	-4.23573			TRINITY_DN72843_c0_g2_i1	NAC Domain	A0A287UD63 HORVV NAC domain-containing protein ;M0X0R1 HORVV NAC domain-containing protein ;I1IC13 BRADI SWN3 ;A0A453P662 AEGTS NAC domain-containing protein ;A0A3B6NSH4 WHEAT NAC domain-containing protein ;A0A3B6QFV2 WHEAT NAC domain-containing protein ;A0A446VHV9 TRITD NAC domain-containing protein ;A0A446WFU6 TRITD NAC domain-containing protein ;A0A3B6PN40 WHEAT NAC domain-containing protein ;…
#Uniq3	-2.35444			TRINITY_DN72938_c1_g5_i21	NAC Domain	A0A453QIT8 AEGTS Uncharacterized protein ;A0A3B6TCU9 WHEAT NAC domain-containing protein ;A0A453QJ95 AEGTS Uncharacterized protein ;A0A453QJ13 AEGTS Uncharacterized protein ;A0A3B6R8M3 WHEAT NAC domain-containing protein ;A0A3B6TI30 WHEAT NAC domain-containing protein ;A0A453QJG2 AEGTS NAC domain-containing protein ;M8CYJ6 AEGTA NAC domain-containing protein 43 ;A0A453QIV1 AEGTS NAC domain-contai…
#Uniq3	-2.16674			TRINITY_DN74606_c0_g1_i5	NAC Domain	I1IRF7 BRADI NAC domain-containing protein ;Q0J0J0 ORYSJ Os09g0497900 protein ;A2Z2Q6 ORYSI NAC domain-containing protein ;A0A0E0E8I2 9ORYZ NAC domain-containing protein ;A0A0E0M2Y3 ORYPU NAC domain-containing protein ;I1QQ45 ORYGL NAC domain-containing protein ;A0A0E0QTA0 ORYRU NAC domain-containing protein ;A0A3B6LPK9 WHEAT NAC domain-containing protein ;A0A0D3H8I1 9ORYZ NAC domain-containing p…
#Uniq3	-2.01036			TRINITY_DN75563_c1_g1_i13	NAC Domain	A0A287U6V7 HORVV NAC domain-containing protein ;A0A287U6V2 HORVV NAC domain-containing protein ;A0A287U724 HORVV NAC domain-containing protein ;I1IB62 BRADI NAC domain-containing protein ;A0A0E0K1W4 ORYPU NAC domain-containing protein ;A0A0E0NH84 ORYRU NAC domain-containing protein ;I1P1S7 ORYGL NAC domain-containing protein ;A0A0D3F743 9ORYZ NAC domain-containing protein ;Q6ZI65 ORYSJ No apical …
#inter	3.61035	6.83114	7.13375	TRINITY_DN21994_c0_g1_i1	NAC TF	A0A453KCL3 AEGTS NAC domain-containing protein ;A0A287R181 HORVV NAC domain-containing protein ;A0A287R176 HORVV NAC domain-containing protein ;Q4U0D5 WHEAT NAC domain transcription factor ;A0A446SXV2 TRITD NAC domain-containing protein ;Q4U0D4 WHEAT NAC domain transcription factor ;A0A0P0Y6B4 ORYSJ Os12g0123700 protein ;A0A182BVF6 ORYSA transcription factor ;Q0IQG2 ORYSJ Os12g0123700 protein ;Q0…
#inter	3.90029	5.78029	3.88928	TRINITY_DN56691_c0_g1_i4	NAC TF	A0A453M804 AEGTS NAC domain-containing protein ;A0A446UT86 TRITD NAC domain-containing protein ;A0A446UT96 TRITD NAC domain-containing protein ;A0A1C7A8B0 AVESA NAC transcription factor ;S5CKU9 9ORYZ NAC19 (Fragment) ;S5CSK3 ORYPU NAC19 (Fragment) ;S5CG53 ORYLO NAC19 (Fragment) ;S5CHH3 ORYRU NAC19 (Fragment) ;S5CKT6 9ORYZ NAC19 (Fragment) ;S5CKM5 ORYNI NAC19 (Fragment) ;
#inter	4.73848	5.16402	5.20073	TRINITY_DN58644_c0_g2_i2	NAC TF	M7ZU28 TRIUA NAC domain-containing protein 29 ;A0A446SXV2 TRITD NAC domain-containing protein ;Q4U0D4 WHEAT NAC domain transcription factor ;A0A446U3G7 TRITD NAC domain-containing protein ;Q5DM36 WHEAT NAC domain transcription factor ;A0A453KBX2 AEGTS NAC domain-containing protein ;A0A453KCJ0 AEGTS Uncharacterized protein ;A0A3B6MMY5 WHEAT NAC transcription factor 29 ;N1QYV5 AEGTA NAC domain-cont…
#inter	2.74746	4.91072	4.5502	TRINITY_DN65130_c0_g1_i3	NAC TF	A0A453G6X6 AEGTS Uncharacterized protein ;F2DG75 HORVV Predicted protein ;F6GSE5 WHEAT NAC transcription factor ;A0A446NYP1 TRITD NAC domain-containing protein ;D7R600 WHEAT NAC transcription factor ;F6L6H4 ELYRE Stress-related NAM transcription factor (Fragment) ;F5B4I8 ELYRE Stress-related NAC transcription factor (Fragment) ;A0A2P0YPA4 WHEAT NAC domain-containing protein 6-like protein ;A0A453…
#inter	1.3023	2.05784	1.49434	TRINITY_DN69435_c0_g1_i3	NAC TF	A0A453ENF0 AEGTS NAC domain-containing protein ;A0A3B6GPX4 WHEAT NAC domain-containing protein ;A0A2P0YPB3 WHEAT NAC domain-containing protein 8-like protein ;A0A446NCP8 TRITD NAC domain-containing protein ;A0A446NCP2 TRITD NAC domain-containing protein ;A0A3B6EEE3 WHEAT NAC domain-containing protein ;D3WFN5 WHEAT NAC-domain transcription factor ;A0A446PNA0 TRITD NAC domain-containing protein ;W5…
#inter	2.38934	3.31784	4.13788	TRINITY_DN73718_c0_g4_i5	NAC TF	I1H5X6 BRADI NAC domain-containing protein ;A0A446QV88 TRITD NAC domain-containing protein ;A0A3B6HRS8 WHEAT NAC domain-containing protein ;A0A3B6JIE6 WHEAT NAC domain-containing protein ;A0A453I6G2 AEGTS NAC domain-containing protein ;F2EJH0 HORVV Predicted protein ;A0A446S4P1 TRITD NAC domain-containing protein ;A0A3B6IR16 WHEAT NAC domain-containing protein ;F6IAY2 HORVV NAC transcription fact…
#inter	1.73839	3.66107	3.52373	TRINITY_DN73718_c0_g6_i2	NAC TF	A0A453I6R0 AEGTS Uncharacterized protein ;A0A287P1X8 HORVV NAC transcription factor ;A0A453I6A7 AEGTS NAC domain-containing protein ;A0A446S4P1 TRITD NAC domain-containing protein ;A0A3B6IR16 WHEAT NAC domain-containing protein ;T1NW97 TRIUA NAC domain-containing protein ;A0A446QV88 TRITD NAC domain-containing protein ;A0A3B6HRS8 WHEAT NAC domain-containing protein ;M8BSZ7 AEGTA Protein CUP-SHAPE…
#inter	4.60603	4.80412	4.34185	TRINITY_DN74778_c1_g2_i3	NAC TF	A0A1C7A8B0 AVESA NAC transcription factor ;F6MEL2 HORVV Stress-induced transcription factor SNAC1 ;K9S1M5 HORVU NAC transcription factor ;A0A446UTB0 TRITD NAC domain-containing protein ;A0A3B6KSQ3 WHEAT NAC domain-containing protein ;A0A446TKS2 TRITD NAC domain-containing protein ;Q5DM35 WHEAT NAC domain transcription factor ;A0A446UT73 TRITD NAC domain-containing protein ;A0A446UTA8 TRITD NAC do…
#inter	5.18364	4.14887	5.7471	TRINITY_DN74778_c1_g3_i1	NAC TF	A0A3B6MMY5 WHEAT NAC transcription factor 29 ;N1QYV5 AEGTA NAC domain-containing protein 29 ;Q4U0D5 WHEAT NAC domain transcription factor ;A0A446U3G7 TRITD NAC domain-containing protein ;Q5DM36 WHEAT NAC domain transcription factor ;A0A453KCW3 AEGTS NAC domain-containing protein ;M7ZU28 TRIUA NAC domain-containing protein 29 ;F6IAY4 HORVV NAC transcription factor ;A0A446SXV2 TRITD NAC domain-cont…
#inter	3.53818	4.0718	4.87785	TRINITY_DN77738_c0_g6_i5	NAC TF	F2DG75 HORVV Predicted protein ;A4HRC1 HORVV NAC transcription factor ;D7R600 WHEAT NAC transcription factor ;A0A446Q968 TRITD NAC domain-containing protein ;D9HQD6 WHEAT NAC transcription factor 6 ;F6L6H4 ELYRE Stress-related NAM transcription factor (Fragment) ;F5B4I8 ELYRE Stress-related NAC transcription factor (Fragment) ;I1HU19 BRADI NAC domain-containing protein ;A0A0E0JRV9 ORYPU NAC domai…
#Uniq1	2.74478			TRINITY_DN74778_c0_g1_i1	NAC TF	A0A446V384 TRITD NAC domain-containing protein ;A0A446V331 TRITD NAC domain-containing protein ;A0A3B6NKA3 WHEAT NAC domain-containing protein ;A0A142EHG3 WHEAT NAC protein ;A0A3B6PG61 WHEAT NAC domain-containing protein ;A0A0P0IJ25 WHEAT NAC transcription factor ;Q9ZRZ3 9POAL GRAB1 protein ;A0A3B6QA88 WHEAT NAC domain-containing protein ;A0A453MYG5 AEGTS NAC domain-containing protein ;V5RC77 WHE…
#Uniq12	6.64208	4.46071		TRINITY_DN73718_c0_g11_i2	NAC TF	A0A3G1VCF2 9POAL NAC domain transcription factor ;A0A3L6RW05 PANMI NAC domain-containing protein 92-like ;B6SUW6 MAIZE NAC domain protein NAC5 ;A0A3L6FBH6 MAIZE NAC domain-containing protein 100 ;C0PC79 MAIZE NAC domain-containing protein 79 ;A0A1E5UMR6 9POAL NAC domain-containing protein 100 ;A0A2T7F859 9POAL NAC domain-containing protein ;A0A2S3GQ97 9POAL NAC domain-containing protein ;C5XVR3 S…
#Uniq12	3.1401	3.22401		TRINITY_DN77495_c3_g1_i4	NAC TF	A0A142DDU2 AGRST NAC domain-containing protein (Fragment) ;A0A446NT78 TRITD NAC domain-containing protein ;A0A446NT79 TRITD NAC domain-containing protein ;A0A446NT56 TRITD NAC domain-containing protein ;M7ZWY1 TRIUA NAC domain-containing protein 68 ;D9HQE0 WHEAT NAC transcription factor 4 ;A0A446NT84 TRITD NAC domain-containing protein ;A4HRC0 HORVV Putative NAC transcription factor ;F2DM40 HORVV…
#Uniq12	2.31902	2.49426		TRINITY_DN77495_c3_g3_i2	NAC TF	A0A453FSV0 AEGTS Uncharacterized protein ;A0A446NT78 TRITD NAC domain-containing protein ;A0A446NT79 TRITD NAC domain-containing protein ;A0A446NT56 TRITD NAC domain-containing protein ;A0A446NTA2 TRITD NAC domain-containing protein ;D9HQE0 WHEAT NAC transcription factor 4 ;A0A446NT84 TRITD NAC domain-containing protein ;F2DM40 HORVV Predicted protein ;A0A3B6GXU7 WHEAT NAC transcription factor 4 …
#Uniq13	1.93738	2.02244		TRINITY_DN59710_c0_g1_i1	NAC TF	M8CEW0 AEGTA NAC domain-containing protein 78 ;B8AYJ9 ORYSI zf-RVT domain-containing protein ;I1PVX7 ORYGL Uncharacterized protein ;A0A3L6T4R7 PANMI Uncharacterized protein ;A0A0P0WMP7 ORYSJ Os05g0434000 protein ;M7Z068 TRIUA zf-RVT domain-containing protein ;A0A2T8JEF2 9POAL RNase H domain-containing protein ;A0A453K553 AEGTS Uncharacterized protein ;A0A3L6TR41 PANMI Uncharacterized protein ;A0A…
#Uniq2	3.23769			TRINITY_DN18146_c0_g2_i1	NAC TF	A0A287H7A7 HORVV NAC domain-containing protein ;T1MQW1 TRIUA NAC domain-containing protein ;A0A446LWR4 TRITD NAC domain-containing protein ;A0A287H788 HORVV NAC domain-containing protein ;A0A287H7A1 HORVV NAC domain-containing protein ;A0A287H7H1 HORVV NAC domain-containing protein ;F2DKT0 HORVV Predicted protein ;G2ZH08 HORVV NAC transcription factor ;A0A287H7J6 HORVV NAC domain-containing prote…
#Uniq2	2.62846			TRINITY_DN73529_c0_g3_i1	NAC TF	A0A1D6PGT2 MAIZE NAC domain-containing protein 8 ;A0A3L6DEJ8 MAIZE NAC domain-containing protein ;A0A1D6PGS8 MAIZE NAC domain-containing protein 8 ;A0A1D6PGT3 MAIZE NAC domain-containing protein 8 ;A0A1D6PGS5 MAIZE NAC domain-containing protein 8 ;K7VP21 MAIZE NAC transcription factor (Fragment) ;A0A1D6PGR9 MAIZE NAC domain-containing protein 8 ;A0A1D6PGR8 MAIZE NAC domain-containing protein 8 ;A…
#Uniq23	6.58982	4.00488		TRINITY_DN81948_c0_g1_i1	NAC TF	A0A1E5UVJ2 9POAL Protein Phosphatase ;A0A1D6E5L9 MAIZE Ras-related protein18A1 ;A0A1Z5RFV8 SORBI NAC domain-containing protein ;C5YB64 SORBI NAC domain-containing protein ;A0A1Z5RGM0 SORBI NAC domain-containing protein ;C0PJA2 MAIZE NAC transcription factor ;A0A3L6FRF8 MAIZE NAC domain-containing protein 82 ;A0A3L6DD63 MAIZE Protein ARABIDILLO 1 ;
#Uniq3	5.60899			TRINITY_DN76111_c1_g4_i2	NAC TF	A0A2K2DCQ3 BRADI Replication protein A subunit (Fragment) ;A0A1E5UWU9 9POAL NAC transcription factor NAM-B2 ;A0A3L6SQM7 PANMI NAC domain-containing protein 18-like ;Q10B39 ORYSJ Expressed protein ;
#Uniq3	5.57981			TRINITY_DN98219_c0_g1_i1	NAC TF	A0A453DZS8 AEGTS Uncharacterized protein ;M8B7W8 AEGTA NAC domain-containing protein ;A0A453DZZ7 AEGTS NAC domain-containing protein ;D7R5Z9 WHEAT NAC transcription factor ;A0A287K690 HORVV NAC domain-containing protein ;M7Z7E9 TRIUA NAC domain-containing protein 29 ;A0A446N4H7 TRITD NAC domain-containing protein ;A0A3B6EBU1 WHEAT NAC domain-containing protein ;A0A446PDW1 TRITD NAC domain-contain…
#Uniq23	-1.71728	-2.58118		TRINITY_DN66620_c1_g3_i5	NAC TF	B2NIC5 HORVV transcription factor ;A0A287G027 HORVV NAC domain-containing protein ;A0A452Z640 AEGTS NAC domain-containing protein ;M8CG86 AEGTA NAC domain-containing protein 78 ;A0A446J3H9 TRITD NAC domain-containing protein ;A0A3B5Y2D0 WHEAT NAC domain-containing protein ;A0A3B5YZ97 WHEAT NAC domain-containing protein ;A0A2P0YPE7 WHEAT NAC domain-containing protein 78b ;F2CVP3 HORVV Predicted pr…
#Uniq3	-3.98441			TRINITY_DN61706_c1_g1_i2	NAC TF	B8BA72 ORYSI NAC domain-containing protein ;A0A0D3GVR7 9ORYZ NAC domain-containing protein ;A0A5J9W6N5 9POAL Uncharacterized protein ;B8BA74 ORYSI NAC domain-containing protein ;Q6YXS5 ORYSJ Os08g0115800 protein ;A0A453S1C6 AEGTS NAC domain-containing protein ;A0A0E0I6L0 ORYNI NAC domain-containing protein ;M8C1B9 AEGTA NAC domain-containing protein 43 ;G3M8D2 ORYSJ Secondary wall NAC transcripti…
#inter	4.97769	6.53429	7.60606	TRINITY_DN21757_c0_g1_i1	WRKY Domain	A0A0D3ESA1 9ORYZ Uncharacterized protein ;A0A3B6B3J4 WHEAT WRKY domain-containing protein ;A0A446LEL1 TRITD WRKY domain-containing protein ;A0A446LEK9 TRITD WRKY domain-containing protein ;A0A0E0AJW7 9ORYZ Uncharacterized protein ;
#inter	3.5558	3.35497	4.60936	TRINITY_DN64063_c2_g1_i1	WRKY Domain	K3ZVG5 SETIT Hexosyltransferase ;A0A4U6VYX2 SETVI Hexosyltransferase ;A0A0E0AT58 9ORYZ Uncharacterized protein ;A0A0E0LT59 ORYPU Uncharacterized protein ;Q6ZG02 ORYSJ Putative DNA-binding protein WRKY2 ;A0A0E0I9K3 ORYNI Uncharacterized protein ;A0A0D9X674 9ORYZ Uncharacterized protein ;A0A0A9DUC9 ARUDO Hexosyltransferase ;A0A0E0B3B9 9ORYZ Hexosyltransferase ;A2Z1J5 ORYSI Hexosyltransferase ;
#inter	2.63921	1.42899	1.79875	TRINITY_DN65919_c0_g1_i1	WRKY Domain	A0A3B6QLK4 WHEAT Uncharacterized protein ;A0A3B6QKP6 WHEAT Uncharacterized protein ;A0A453PMW1 AEGTS Uncharacterized protein ;A0A1D6H9A5 MAIZE RNA-binding protein 8A ;A0A0E0JQD4 ORYPU WRKY domain-containing protein ;A0A1D6H9B1 MAIZE RNA-binding protein 8A ;A0A453R9D5 AEGTS Uncharacterized protein ;
#inter	1.41361	1.94703	2.15801	TRINITY_DN74131_c0_g16_i1	WRKY Domain	A0A2K2DFZ4 BRADI AAI domain-containing protein ;C5XPT4 SORBI AAI domain-containing protein ;A0A0P0VAH1 ORYSJ Os01g0849000 protein (Fragment) ;A0A0D9V7T2 9ORYZ AAI domain-containing protein ;A0A4U6UN64 SETVI AAI domain-containing protein ;K3XN98 SETIT AAI domain-containing protein ;A0A2S3HQ07 9POAL AAI domain-containing protein ;A0A3L6RK63 PANMI AAI domain-containing protein ;B6TLU5 WHEAT WRKY dom…
#inter	1.98493	2.68829	3.20517	TRINITY_DN74739_c2_g2_i1	WRKY Domain	A0A446PMC8 TRITD WRKY domain-containing protein ;A0A453EL94 AEGTS WRKY domain-containing protein ;A0A0E0BZX3 9ORYZ WRKY domain-containing protein ;A0A453EL82 AEGTS WRKY domain-containing protein ;A0A3B6GU38 WHEAT WRKY domain-containing protein ;A0A287KQ23 HORVV Uncharacterized protein ;A0A287KQ12 HORVV Uncharacterized protein ;A0A287KQ18 HORVV WRKY domain-containing protein ;A0A446NC19 TRITD WRKY…
#inter	4.03078	4.60268	6.54087	TRINITY_DN78045_c0_g1_i4	WRKY Domain	Q6ZCD3 ORYSJ Uncharacterized protein P0498H04.13 ;Q6ZCD7 ORYSJ WRKY17-like ;A0A4U6VWL4 SETVI ENT domain-containing protein ;K3ZU47 SETIT ENT domain-containing protein ;
#Uniq1	5.42392			TRINITY_DN66706_c0_g1_i1	WRKY Domain	A0A0A9IUF2 ARUDO Uncharacterized protein ;Q69P60 ORYSJ Os09g0421500 protein ;A0A453ANX2 AEGTS WRKY domain-containing protein ;A0A453ANV5 AEGTS Uncharacterized protein ;A0A0E0ESC1 9ORYZ Uncharacterized protein ;
#Uniq1	6.71577			TRINITY_DN76003_c1_g5_i1	WRKY Domain	A0A0E0JQD4 ORYPU WRKY domain-containing protein ;
#Uniq13	5.89889	6.97024		TRINITY_DN11936_c0_g1_i1	WRKY Domain	A0A0D3GCZ3 9ORYZ Uncharacterized protein ;A0A453JU41 AEGTS Uncharacterized protein ;A0A3L6S2M4 PANMI WRKY domain-containing protein ;
#Uniq2	4.84871			TRINITY_DN49516_c0_g1_i6	WRKY Domain	J3MSS6 ORYBR Uncharacterized protein ;A0A3B5YY10 WHEAT WRKY domain-containing protein ;A0A446JZC4 TRITD WRKY domain-containing protein ;A0A0A9IST9 ARUDO Uncharacterized protein ;
#Uniq2	2.81418			TRINITY_DN68621_c1_g4_i4	WRKY Domain	A0A3B6NS97 WHEAT WRKY domain-containing protein ;A0A446VIC9 TRITD WRKY domain-containing protein ;A0A453P730 AEGTS Uncharacterized protein ;A0A453P735 AEGTS Uncharacterized protein ;A0A453P707 AEGTS WRKY domain-containing protein ;A0A3B6QFZ0 WHEAT WRKY domain-containing protein ;A0A446WG16 TRITD WRKY domain-containing protein ;A0A3B6PQ37 WHEAT WRKY domain-containing protein ;A0A453P712 AEGTS WRKY…
#Uniq23	6.87385	6.07422		TRINITY_DN52068_c0_g4_i1	WRKY Domain	A0A1E5VSG8 9POAL Protein NRT1/ PTR FAMILY 4.3 (Fragment) ;A0A1D6HTX2 MAIZE DNA methyl transferase8 ;A0A1D6HU85 MAIZE DNA methyl transferase1 ;A0A1E5VM45 9POAL DNA-binding protein RHL1 ;A0A446IYT3 TRITD Uncharacterized protein ;A0A3B6PL18 WHEAT WRKY domain-containing protein ;A0A1D6HTY9 MAIZE DNA (cytosine-5)-methyltransferase ;A0A1D6HU59 MAIZE DNA (cytosine-5)-methyltransferase ;A0A3L6DYY8 MAIZE …
#Uniq23	6.31669	6.08757		TRINITY_DN8654_c0_g1_i1	WRKY Domain	A0A1W6GX68 9POAL Cytochrome c biogenesis protein CcsA ;A0A4U6SRP4 SETVI WRKY domain-containing protein ;A0A4V6Y7N0 SETVI Uncharacterized protein ;A0A3L6SBJ4 PANMI WRKY domain-containing protein ;A0A2T7BZR7 9POAL WRKY domain-containing protein ;A0A2S3IH68 9POAL WRKY domain-containing protein ;A0A0Q3JW23 BRADI Uncharacterized protein ;
#Uniq3	6.51148			TRINITY_DN43857_c0_g1_i1	WRKY Domain	A0A1B6PEB4 SORBI WRKY domain-containing protein ;
#Uniq3	5.43438			TRINITY_DN61581_c0_g1_i3	WRKY Domain	I1IR53 BRADI Uncharacterized protein ;Q2L3E1 BRASY Putative WRKY DNA-binding protein ;A0A3B6KK64 WHEAT Uncharacterized protein ;A0A446UD32 TRITD Uncharacterized protein ;A0A3B6LNR9 WHEAT Uncharacterized protein ;A0A446UD35 TRITD Uncharacterized protein ;A0A3B6LM90 WHEAT Uncharacterized protein ;M0X915 HORVV Uncharacterized protein ;F2DE41 HORVV Predicted protein ;A0A453L2H7 AEGTS Uncharacterized …
#Uniq3	-2.71169			TRINITY_DN74987_c0_g10_i5	WRKY Domain	A0A2T8ILB7 9POAL WRKY domain-containing protein ;A0A2T7D503 9POAL Uncharacterized protein ;A0A2T7DKF0 9POAL WRKY domain-containing protein ;
#inter	1.64795	2.92332	2.22838	TRINITY_DN64626_c0_g6_i1	WRKY TF	F2DSP0 HORVV Predicted protein ;M8A6Q4 TRIUA Uncharacterized protein ;A0A446V985 TRITD Uncharacterized protein ;A0A453NHF8 AEGTS WRKY domain-containing protein ;A0A446V976 TRITD WRKY domain-containing protein ;M8B9C3 AEGTA Uncharacterized protein ;A0A446V978 TRITD WRKY domain-containing protein ;A0A287TQB0 HORVV WRKY domain-containing protein ;A0A3B6QCK4 WHEAT WRKY transcription factor 33-3 ;A0A4…
#inter	2.13325	2.82204	2.04564	TRINITY_DN65741_c0_g11_i5	WRKY TF	A0A411EWP5 AVESA WRKY protein (Fragment) ;A0A452XUZ3 AEGTS Uncharacterized protein ;B3GAU3 WHEAT WRKY2 transcription factor ;M8C718 AEGTA Putative WRKY transcription factor 33 ;A0A3B5ZPB7 WHEAT Uncharacterized protein ;A0A3B5ZQV1 WHEAT Uncharacterized protein ;A0A452XUY9 AEGTS Uncharacterized protein ;B3GAW1 WHEAT WRKY18 transcription factor (Fragment) ;A3FBF7 WHEAT WRKY transcription factor ;A0A…
#inter	2.66145	4.66796	3.48677	TRINITY_DN67222_c0_g7_i1	WRKY TF	A0A453EL75 AEGTS Uncharacterized protein ;A0A453EL76 AEGTS WRKY domain-containing protein ;M8C348 AEGTA WRKY transcription factor 6 ;A0A446NC15 TRITD WRKY domain-containing protein ;A0A453ELM2 AEGTS WRKY domain-containing protein ;A0A446NC20 TRITD WRKY domain-containing protein ;A0A3B6EHU2 WHEAT WRKY domain-containing protein ;A0A446NC13 TRITD WRKY domain-containing protein ;A0A446NC12 TRITD WRKY…
#inter	6.53638	5.91913	3.63289	TRINITY_DN79263_c1_g7_i3	WRKY TF	A0A286LLU3 9POAL Drought resistance protein ;M7Z5D4 TRIUA WRKY transcription factor 6 ;M8C348 AEGTA WRKY transcription factor 6 ;A0A3B6GPJ2 WHEAT WRKY domain-containing protein ;A0A140F585 9POAL WAKY 1 protein ;A0A453EL82 AEGTS WRKY domain-containing protein ;A0A453EL94 AEGTS WRKY domain-containing protein ;A0A191XX52 WHEAT WRKY transcription factor (Fragment) ;A0A3B6GU38 WHEAT WRKY domain-contai…
#Uniq1	6.47688			TRINITY_DN37909_c0_g2_i1	WRKY TF	A0A368R696 SETIT MPN domain-containing protein ;A0A368R5Y2 SETIT Uncharacterized protein ;A0A453GPQ4 AEGTS Uncharacterized protein ;R7W7I7 AEGTA Receptor protein kinase CLAVATA1 ;A0A446X810 TRITD Laccase ;A0A1D6JDG4 MAIZE Putative WRKY DNA-binding domain superfamily protein ;A0A3L6G741 MAIZE Putative WRKY transcription factor 35 ;A0A2K2DNU5 BRADI Uncharacterized protein ;F2WRV1 ELYEL 30S ribosoma…
#Uniq1	7.14282			TRINITY_DN43863_c0_g1_i1	WRKY TF	A0A452ZX79 AEGTS WRKY domain-containing protein ;A0A3B5Y6R7 WHEAT WRKY domain-containing protein ;A0A5J9U9R6 9POAL Uncharacterized protein (Fragment) ;A0A287F707 HORVV Uncharacterized protein ;A0A3L6T199 PANMI Putative WRKY transcription factor 28 ;A0A3L6RB28 PANMI Putative WRKY transcription factor 28 ;A0A2T7EA94 9POAL WRKY domain-containing protein ;A0A2S3H9K9 9POAL WRKY domain-containing prote…
#Uniq1	2.36741			TRINITY_DN64670_c0_g7_i7	WRKY TF	A0A453F6W2 AEGTS Uncharacterized protein ;A0A287L986 HORVV WRKY domain-containing protein ;A0A287L984 HORVV WRKY domain-containing protein ;M8BKB6 AEGTA WRKY domain-containing protein ;A0A453F6T3 AEGTS WRKY domain-containing protein ;A0A191XX44 WHEAT WRKY transcription factor (Fragment) ;A0A287L9A9 HORVV WRKY domain-containing protein ;A0A287L9A2 HORVV WRKY domain-containing protein ;F2D2E5 HORVV…
#Uniq12	2.37805	2.27397		TRINITY_DN77648_c2_g5_i14	WRKY TF	Q1G732 LOLPR WRKY1 ;A0A191XX76 WHEAT WRKY transcription factor (Fragment) ;M7YJE0 TRIUA Putative WRKY transcription factor 50 ;A0A3B5XXX8 WHEAT WRKY domain-containing protein ;A0A452Y5F3 AEGTS WRKY domain-containing protein ;R7W3P8 AEGTA Putative WRKY transcription factor 50 ;A0A3B5ZQZ9 WHEAT WRKY domain-containing protein ;A0A452Y5F1 AEGTS WRKY domain-containing protein ;F2CZY9 HORVV Predicted p…
#Uniq13	3.53144	2.80631		TRINITY_DN67416_c1_g5_i10	WRKY TF	A0A446M2S0 TRITD Uncharacterized protein ;A0A1S5S7K0 TRITU WRKY-like protein ;A0A3B6C3A2 WHEAT Uncharacterized protein ;B3GAU8 WHEAT WRKY19 transcription factor ;A0A446M325 TRITD Uncharacterized protein ;A0A446M2T7 TRITD Uncharacterized protein ;A0A446KSK7 TRITD Uncharacterized protein ;A0A446KSN4 TRITD Uncharacterized protein ;F2DNK1 HORVV Predicted protein ;A0A5J9WJI3 9POAL Uncharacterized prot…
#Uniq2	4.63162			TRINITY_DN67018_c2_g1_i1	WRKY TF	A0A3B6A029 WHEAT WRKY domain-containing protein ;A0A452ZP19 AEGTS WRKY domain-containing protein ;A0A3B5Z2J4 WHEAT WRKY domain-containing protein ;A0A446J9T5 TRITD WRKY domain-containing protein ;A0A3B5Y5Z4 WHEAT WRKY domain-containing protein ;F2CRY4 HORVV Predicted protein ;B2KJ63 HORVU WRKY transcription factor 20 (Fragment) ;A0A446J9T1 TRITD WRKY domain-containing protein ;A0A3B5Y5E9 WHEAT WR…
#Uniq2	2.81184			TRINITY_DN68645_c0_g4_i8	WRKY TF	A0A446U3P0 TRITD WRKY domain-containing protein ;A0A3B6LK44 WHEAT WRKY domain-containing protein ;N1R193 AEGTA WRKY transcription factor 55 ;A0A446SXZ7 TRITD WRKY domain-containing protein ;A0A3B6KG50 WHEAT WRKY domain-containing protein ;A0A3B6MP23 WHEAT WRKY domain-containing protein ;A0A453KD68 AEGTS WRKY domain-containing protein ;A0A287R1T5 HORVV WRKY domain-containing protein ;A0A446U3Q0 TR…
#Uniq2	6.39769			TRINITY_DN68645_c0_g5_i4	WRKY TF	A0A446SXZ7 TRITD WRKY domain-containing protein ;A0A3B6KG50 WHEAT WRKY domain-containing protein ;A0A446U3P0 TRITD WRKY domain-containing protein ;A0A3B6LK44 WHEAT WRKY domain-containing protein ;N1R193 AEGTA WRKY transcription factor 55 ;A0A3B6MP23 WHEAT WRKY domain-containing protein ;A0A453KD68 AEGTS WRKY domain-containing protein ;A0A287R1T5 HORVV WRKY domain-containing protein ;A0A446U3Q0 TR…
#Uniq2	2.28349			TRINITY_DN73943_c0_g5_i11	WRKY TF	M8C718 AEGTA Putative WRKY transcription factor 33 ;A0A3B5ZPB7 WHEAT Uncharacterized protein ;B3GAU3 WHEAT WRKY2 transcription factor ;A0A3B5ZQV1 WHEAT Uncharacterized protein ;A0A1I9RYF4 9POAL transcription factor WRKY53 ;A0A191XX43 WHEAT WRKY transcription factor (Fragment) ;A0A191XX60 WHEAT WRKY transcription factor (Fragment) ;A0A191XX70 WHEAT WRKY transcription factor (Fragment) ;B3GAU5 WHEA…
#Uniq2	5.76338			TRINITY_DN77571_c0_g10_i12	WRKY TF	I1R6H3 ORYGL Uncharacterized protein ;B9GD78 ORYSJ Os12g0490000 protein ;K3YRG6 SETIT MFS domain-containing protein ;A0A5J9W1Z7 9POAL Uncharacterized protein (Fragment) ;A0A5J9SKL9 9POAL Uncharacterized protein (Fragment) ;M8A095 TRIUA Xylosyltransferase 2 ;A0A3L6TWP9 PANMI Putative WRKY transcription factor 14 ;
#Uniq23	4.34171	4.3926		TRINITY_DN54295_c0_g2_i3	WRKY TF	A0A0A8ZL00 ARUDO Uncharacterized protein ;Q5JJX2 ORYSJ HGWP repeat containing protein-like ;A0A3L6RCN8 PANMI WRKY transcription factor 22-like ;A0A287ENE9 HORVV Uncharacterized protein ;F2D6Q2 HORVV Predicted protein ;M0Y6Q6 HORVV Uncharacterized protein ;F2DEA9 HORVV Predicted protein ;A0A1E5VPM3 9POAL Obtusifoliol 14-alpha demethylase ;A0A0A9L7Y5 ARUDO Uncharacterized protein ;A0A1E5UT28 9POAL …
#Uniq3	4.62408			TRINITY_DN73951_c1_g11_i9	WRKY TF	A0A446KT40 TRITD Uncharacterized protein ;I1GSY9 BRADI Uncharacterized protein ;F2E0Q9 HORVV Predicted protein (Fragment) ;I1GSZ0 BRADI Uncharacterized protein ;A0A446M3E7 TRITD Uncharacterized protein ;A0A287HPY4 HORVV Uncharacterized protein ;A0A446KTD7 TRITD Uncharacterized protein ;M7YDB3 TRIUA Putative WRKY transcription factor 20 ;M8CFC0 AEGTA Putative WRKY transcription factor 20 ;A0A3B6AW…
#Uniq1	-6.81301			TRINITY_DN72720_c0_g2_i7	WRKY TF	A0A446UAY1 TRITD WRKY domain-containing protein ;A0A446UAX2 TRITD WRKY domain-containing protein ;A0A3B6LMP0 WHEAT WRKY domain-containing protein ;A0A453KX94 AEGTS WRKY domain-containing protein ;A0A446UAW8 TRITD WRKY domain-containing protein ;A0A287RK19 HORVV WRKY domain-containing protein ;N1QZ98 AEGTA Putative WRKY transcription factor 40 ;A0A3B6MQY1 WHEAT WRKY domain-containing protein ;A0A2…
#Uniq23	-2.67296	-2.15758		TRINITY_DN67416_c1_g5_i2	WRKY TF	A0A446KST6 TRITD Uncharacterized protein ;A0A3B6AVB9 WHEAT Uncharacterized protein ;A0A446KSI8 TRITD Uncharacterized protein ;A0A3B6AVS3 WHEAT Uncharacterized protein ;A0A3B6AW77 WHEAT Uncharacterized protein ;A0A446KSK7 TRITD Uncharacterized protein ;I1GSR7 BRADI Uncharacterized protein ;M7ZD48 TRIUA Putative WRKY transcription factor 3 ;A0A453B6A7 AEGTS Uncharacterized protein ;A0A453B6C8 AEGTS…
#Uniq23	-1.93056	-2.21333		TRINITY_DN73416_c0_g2_i10	WRKY TF	B2KJ51 HORVV WRKY transcription factor 8 (Fragment) ;A0A453JRV4 AEGTS WRKY domain-containing protein ;A0A0D3HWE8 9ORYZ WRKY domain-containing protein ;I1IGS8 BRADI WRKY domain-containing protein ;A0A286LLT9 9POAL Drought resistance protein ;F2EF21 HORVV Predicted protein ;A0A453JS07 AEGTS WRKY domain-containing protein ;A0A3B6MML2 WHEAT WRKY domain-containing protein ;A0A446SQF4 TRITD WRKY domain…
#Uniq3	-2.80958			TRINITY_DN61453_c0_g2_i4	WRKY TF	A0A3B6MX22 WHEAT WRKY domain-containing protein ;A0A453LPM9 AEGTS WRKY domain-containing protein ;A0A446TDE9 TRITD WRKY domain-containing protein ;A0A3B6KP29 WHEAT WRKY domain-containing protein ;M7Z962 TRIUA Putative WRKY transcription factor 11 ;A0A3B6KAL8 WHEAT WRKY domain-containing protein ;A0A446TWD1 TRITD WRKY domain-containing protein ;A0A3B6LF41 WHEAT WRKY domain-containing protein ;A0A2…
#inter	6.92291	8.61477	9.08759	TRINITY_DN106524_c0_g1_i1	Zinc finger	A0A453M963 AEGTS Uncharacterized protein ;M8CC84 AEGTA Uncharacterized protein ;A0A3B6N283 WHEAT Uncharacterized protein ;M8AZJ6 TRIUA C2H2-type domain-containing protein ;B0ZYZ0 WHEAT C2H2 zinc finger protein ;A0A446TLH3 TRITD Uncharacterized protein ;M7ZTS5 TRIUA Uncharacterized protein ;F2CVH9 HORVV Predicted protein ;T1L9C1 TRIUA C2H2-type domain-containing protein ;A0A446TLA5 TRITD Uncharact…
#inter	3.01108	3.96602	3.38689	TRINITY_DN28906_c0_g2_i1	Zinc finger	A0A3L6SS86 PANMI zinc finger CCCH domain-containing protein 2-like ;A0A3L6R3H3 PANMI Uncharacterized protein ;A0A0E0MSJ1 ORYRU Uncharacterized protein ;B7EQW0 ORYSJ C3H transcription factor ;A2WLL6 ORYSI Uncharacterized protein ;A0A0D9Y4F8 9ORYZ Uncharacterized protein ;A0A0E0FHH1 ORYNI Uncharacterized protein ;I1NL16 ORYGL Uncharacterized protein ;A0A0D3EKK2 9ORYZ Uncharacterized protein ;A0A0E0…
#inter	4.57288	3.89114	3.9348	TRINITY_DN56137_c0_g1_i1	Zinc finger	A0A453N3R6 AEGTS TTF-type domain-containing protein ;A0A453N4M7 AEGTS TTF-type domain-containing protein ;A0A453T7V0 AEGTS TTF-type domain-containing protein ;A0A453N3T3 AEGTS TTF-type domain-containing protein ;A2WWQ0 ORYSI TTF-type domain-containing protein ;A0A1D6L684 MAIZE General transcription factor 2-related zinc finger protein ;A0A3L6F457 MAIZE zinc finger MYM-type protein 1 ;A2ZKQ2 ORYSI…
#inter	1.26911	1.95307	2.32113	TRINITY_DN65221_c2_g1_i2	Zinc finger	M8B4E4 TRIUA zinc finger A20 and AN1 domain-containing stress-associated protein 8 ;A0A5J9T9S5 9POAL Uncharacterized protein (Fragment) ;K7VBD0 MAIZE zinc finger protein1 ;A0A1D6P4W8 MAIZE zinc finger protein1 ;A0A3L6DAQ5 MAIZE zinc finger A20 and AN1 domain-containing stress-associated protein 8 ;Q6R3I8 MAIZE Putative zinc finger protein ZmZf ;H6V560 FESAR zinc finger protein ;A0A0D9WS37 9ORYZ U…
#inter	2.64107	1.81427	1.82202	TRINITY_DN6534_c1_g4_i1	Zinc finger	H6V560 FESAR zinc finger protein ;M8B4E4 TRIUA zinc finger A20 and AN1 domain-containing stress-associated protein 8 ;A0A453SIR0 AEGTS Uncharacterized protein ;W5I3V3 WHEAT A20/AN1 zinc-finger protein ;A0A446YQJ8 TRITD Uncharacterized protein ;H6WRE2 WHEAT Stress response protein ;A0A3B6SJP9 WHEAT Uncharacterized protein ;F2E866 HORVV Predicted protein ;A0A446XQV4 TRITD Uncharacterized protein ;B…
#inter	2.67238	2.71189	1.09638	TRINITY_DN66021_c1_g1_i23	Zinc finger	A0A446UDZ0 TRITD Uncharacterized protein ;A0A3B6LP59 WHEAT Uncharacterized protein ;M8AQ80 AEGTA zinc finger A20 and AN1 domain-containing stress-associated protein 1 ;A0A453L3L8 AEGTS Uncharacterized protein ;A0A3B6MTM2 WHEAT Uncharacterized protein ;F2DZ17 HORVV Predicted protein ;A0A287RRZ3 HORVV Uncharacterized protein ;D6PT66 9POAL zinc finger protein ;B8Y3Y8 9POAL zinc finger protein ;F2D0X…
#inter	2.42413	3.61983	3.44228	TRINITY_DN67169_c0_g1_i11	Zinc finger	A0A446NP91 TRITD Uncharacterized protein ;A0A3B6EJI5 WHEAT Uncharacterized protein ;A0A3B6GW57 WHEAT Uncharacterized protein ;A0A453FI22 AEGTS Uncharacterized protein ;A0A446NPC0 TRITD Uncharacterized protein ;A0A3B6EML1 WHEAT Uncharacterized protein ;M7ZKQ5 TRIUA Ring finger and CHY zinc finger domain-containing protein 1 ;A0A446NP52 TRITD Uncharacterized protein ;A0A3B6EIL3 WHEAT Uncharacterize…
#inter	1.08623	2.60947	2.30605	TRINITY_DN67628_c0_g2_i3	Zinc finger	A0A453LHB6 AEGTS Uncharacterized protein ;I1ISA9 BRADI Zf-primase domain-containing protein ;A0A453LH17 AEGTS Zf-primase domain-containing protein ;R7W898 AEGTA Zf-primase domain-containing protein ;A0A453LH34 AEGTS Zf-primase domain-containing protein ;A0A287S247 HORVV Uncharacterized protein ;A0A453LGP8 AEGTS Uncharacterized protein ;I1ISA8 BRADI Zf-primase domain-containing protein ;A0A3B6MUJ3…
#inter	1.31419	2.71113	2.5222	TRINITY_DN70371_c0_g1_i2	Zinc finger	A0A0E0PR77 ORYRU Zf-Di19 domain-containing protein ;A0A0E0HIE6 ORYNI Zf-Di19 domain-containing protein ;A0A3L6QAT9 PANMI Zf-Di19 domain-containing protein ;A0A2T7EAD8 9POAL Uncharacterized protein ;A0A2T8KIP3 9POAL Uncharacterized protein ;A0A1E5UK15 9POAL Protein DEHYDRATION-INDUCED 19 ;A0A3L6SWP7 PANMI Uncharacterized protein ;A0A4U6VF43 SETVI Uncharacterized protein ;A0A368QEY7 SETIT Uncharact…
#inter	1.22628	2.06928	2.72431	TRINITY_DN72005_c2_g5_i2	Zinc finger	A0A1D6LKS0 MAIZE General transcription factor 2-related zinc finger protein ;A0A1D6KSA8 MAIZE General transcription factor 2-related zinc finger protein ;A0A317YFN1 MAIZE zinc finger MYM-type protein 5 ;A0A1D6ED44 MAIZE General transcription factor 2-related zinc finger protein ;A0A1D6IYB7 MAIZE General transcription factor 2-related zinc finger protein ;A0A3L6ENX7 MAIZE zinc finger MYM-type prot…
#inter	3.87227	5.19041	6.1516	TRINITY_DN73299_c2_g1_i1	Zinc finger	A0A3L6F457 MAIZE zinc finger mym-type protein 1 ;B8BB77 ORYSI TTF-type domain-containing protein ;A0A0Q3HH48 BRADI TTF-type domain-containing protein ;A2ZKQ2 ORYSI TTF-type domain-containing protein ;A2WWQ0 ORYSI TTF-type domain-containing protein ;A0A3L6FTS0 MAIZE zinc finger mym-type protein 1 ;C6JS42 SORBI DUF4371 domain-containing protein ;A0A1W0VQW8 SORBI Uncharacterized protein (Fragment) ;…
#inter	1.16923	1.37855	2.9886	TRINITY_DN73305_c0_g4_i1	Zinc finger	A0A0Q3J3Q5 BRADI Uncharacterized protein ;A0A2K2DQ29 BRADI Uncharacterized protein ;A0A2K2DVP0 BRADI Uncharacterized protein ;A0A2K2D911 BRADI zf-RVT domain-containing protein ;A0A1E5VM50 9POAL Uncharacterized protein ;Q01N39 ORYSA H0215A08.3 protein ;A0A0D9Z4D4 9ORYZ Uncharacterized protein ;A0A2X0TVW9 WHEAT zf-RVT domain-containing protein ;A0A2K2D7I0 BRADI zf-RVT domain-containing protein ;A0A…
#inter	3.17818	2.83228	3.1314	TRINITY_DN74339_c0_g9_i13	Zinc finger	A0A0D3G717 binding domain-containing protein ;A0A3L6QAT9 PANMI Zf-Di19 domain-containing protein ;I1HD60 BRADI WH2 domain-containing protein ;A0A3B6B2E0 WHEAT Uncharacterized protein ;A0A0D9W2X6 9ORYZ Rhodanese domain-containing protein ;
#inter	3.45885	4.84251	4.00976	TRINITY_DN77866_c0_g5_i6	Zinc finger	A0A446RHN9 TRITD BED-type domain-containing protein ;Q5UDR1 MAIZE Transposase ;A0A446LW32 TRITD BED-type domain-containing protein ;A0A446NE55 TRITD BED-type domain-containing protein ;A0A2X0SBC0 WHEAT BED-type domain-containing protein ;A0A446PUW0 TRITD BED-type domain-containing protein ;A0A3L6TIE8 PANMI zinc finger BED domain-containing protein RICESLEEPER 2-like ;Q0JQC4 ORYSJ Os01g0170400 pro…
#inter	5.51111	6.61733	6.16945	TRINITY_DN79228_c2_g5_i1	Zinc finger	A0A446TSI7 TRITD TTF-type domain-containing protein ;A0A3L6DJM8 MAIZE zinc finger mym-type protein 1 ;A0A3B6GM50 WHEAT TTF-type domain-containing protein ;A0A453HXG3 AEGTS TTF-type domain-containing protein ;A0A453LUD5 AEGTS TTF-type domain-containing protein ;A0A5J9WA78 9POAL Uncharacterized protein (Fragment) ;A0A2K2D7F0 BRADI DUF4371 domain-containing protein ;A0A3B6HSV7 WHEAT TTF-type domain-…
#inter	2.93069	4.33103	3.45664	TRINITY_DN79453_c3_g11_i3	Zinc finger	B9FMX3 ORYSJ Uncharacterized protein ;A0A3L6G0J2 MAIZE zinc finger protein GIS2 ;A0A1D6E4V9 MAIZE Uncharacterized protein ;B4FC88 MAIZE Uncharacterized protein ;Q64MA5 ORYSJ Os09g0521700 protein ;I1NTY1 ORYGL Uncharacterized protein ;A0A5J9UFX5 9POAL Uncharacterized protein (Fragment) ;A0A453S0Z8 AEGTS Uncharacterized protein ;A0A3L6EZA5 MAIZE CCHC-type domain-containing protein ;B8BDK9 ORYSI CCH…
#Uniq1	4.45635			TRINITY_DN19250_c0_g1_i1	Zinc finger	I1GWJ4 BRADI Uncharacterized protein ;A0A0E0E5T6 9ORYZ Ring-type domain-containing protein ;A0A0P0X0S9 ORYSJ Os06g0695900 protein (Fragment) ;A0A0E0ADS5 9ORYZ Ring-type domain-containing protein ;Q0D9V5 ORYSJ Os06g0695900 protein ;Q5Z6H8 ORYSJ Ring zinc finger protein-like ;A0A0E0LF35 ORYPU Ring-type domain-containing protein ;A0A0D3GKB2 9ORYZ Ring-type domain-containing protein ;A0A0E0Q235 ORYRU…
#Uniq1	2.5005			TRINITY_DN62371_c3_g2_i6	Zinc finger	A0A446Y430 TRITD Uncharacterized protein ;A0A3B6S9L3 WHEAT Uncharacterized protein ;A0A3B6TED8 WHEAT Uncharacterized protein ;A0A3B6RE37 WHEAT Uncharacterized protein ;A0A453QUV1 AEGTS Uncharacterized protein ;F2DPT0 HORVV Predicted protein ;M0WGG7 HORVV Uncharacterized protein ;Q8LGM0 HORVV CONSTANS-like protein CO8 ;R7W170 AEGTA zinc finger protein CONSTANS-LIKE 3 ;A0A1E5VTS4 9POAL Uncharacteri…
#Uniq1	2.37457			TRINITY_DN63871_c1_g19_i1	Zinc finger	F2DT90 HORVV Predicted protein ;A0A453CA59 AEGTS Uncharacterized protein ;A0A3B6DJ75 WHEAT Uncharacterized protein ;A0A446L7Y1 TRITD Uncharacterized protein ;D7R604 WHEAT Putative zinc finger protein ;A0A453CAF4 AEGTS Uncharacterized protein ;A0A3B6DFZ8 WHEAT Uncharacterized protein ;A0A446MGL9 TRITD B box-type domain-containing protein ;A0A446L952 TRITD Uncharacterized protein ;A0A3B6B129 WHEAT …
#Uniq1	2.24908			TRINITY_DN63871_c1_g4_i3	Zinc finger	A0A3B6QHQ2 WHEAT Uncharacterized protein ;A0A453P1M4 AEGTS Uncharacterized protein ;A0A453P1M6 AEGTS Uncharacterized protein ;A0A3B6NQU0 WHEAT Uncharacterized protein ;F2D5A8 HORVV Predicted protein ;A0A3B6PKM0 WHEAT Uncharacterized protein ;A0A446WE09 TRITD Uncharacterized protein ;A0A446WE49 TRITD Uncharacterized protein ;I1IBD6 BRADI Uncharacterized protein ;A0A3L6QCW5 PANMI B-box zinc finger …
#Uniq1	4.88261			TRINITY_DN66021_c1_g1_i30	Zinc finger	F2DZ17 HORVV Predicted protein ;F2D0X4 HORVV Predicted protein ;A0A446UDZ0 TRITD Uncharacterized protein ;A0A3B6LP59 WHEAT Uncharacterized protein ;M8AQ80 AEGTA zinc finger A20 and AN1 domain-containing stress-associated protein 1 ;A0A453L3L8 AEGTS Uncharacterized protein ;A0A3B6MTM2 WHEAT Uncharacterized protein ;A0A3L6QS55 PANMI Uncharacterized protein ;A0A2S3H0S7 9POAL Uncharacterized protein …
#Uniq1	6.03725			TRINITY_DN67214_c0_g4_i12	Zinc finger	A0A3B6RT65 WHEAT Uncharacterized protein ;A0A3B6A3Z8 WHEAT Uncharacterized protein ;T1MYR4 TRIUA Uncharacterized protein ;A0A3B5XTL5 WHEAT Zf-GRF domain-containing protein ;A0A3B6IYL4 WHEAT Uncharacterized protein ;A0A3B6EQU3 WHEAT Uncharacterized protein ;A0A3B6IYB4 WHEAT Uncharacterized protein ;A0A3B6HXY0 WHEAT Uncharacterized protein ;A0A446LG50 TRITD Uncharacterized protein ;A0A446MVI6 TRITD…
#Uniq1	2.39993			TRINITY_DN78401_c0_g13_i3	Zinc finger	A0A0Q3LIQ0 BRADI Uncharacterized protein ;A0A3B6QE18 WHEAT Uncharacterized protein ;A0A287P9P0 HORVV Uncharacterized protein ;A0A3B6Q9A2 WHEAT Zf-GRF domain-containing protein ;M8BVC5 AEGTA Uncharacterized protein ;A0A3B6LR55 WHEAT Uncharacterized protein ;A0A3B6FJ46 WHEAT Uncharacterized protein ;A0A3B6MZP1 WHEAT Uncharacterized protein ;A0A3B6FFU9 WHEAT Uncharacterized protein ;A0A446UKE5 TRITD…
#Uniq12	5.79142	5.61401		TRINITY_DN61312_c0_g3_i1	Zinc finger	A0A1D6IWT6 MAIZE Ring/FYVE/PHD-type zinc finger family protein ;A0A1D6IWU0 MAIZE Ring/FYVE/PHD-type zinc finger family protein ;K7TYG7 MAIZE Ring/FYVE/PHD-type zinc finger family protein ;
#Uniq12	2.80654	3.1113		TRINITY_DN62756_c0_g3_i4	Zinc finger	A0A446V4G5 TRITD Zf-UDP domain-containing protein ;A0A446W2D6 TRITD Uncharacterized protein ;A0A446W2H8 TRITD Uncharacterized protein ;A0A446W2I6 TRITD Uncharacterized protein ;A0A452Y4J2 AEGTS Uncharacterized protein ;A0A453N2H3 AEGTS Uncharacterized protein ;A0A446V4H7 TRITD Uncharacterized protein ;A0A446V4D9 TRITD Uncharacterized protein ;A0A453N390 AEGTS Uncharacterized protein ;A0A453N2G7 A…
#Uniq12	3.49832	5.00265		TRINITY_DN63529_c0_g1_i3	Zinc finger	F2DAQ1 HORVV Predicted protein ;A0A446VJQ3 TRITD Ring-type domain-containing protein ;A0A3B6NS60 WHEAT Ring-type domain-containing protein ;G8HXZ8 WHEAT Ring finger protein ;A0A446WHL6 TRITD Ring-type domain-containing protein ;A0A3B6QGB0 WHEAT Ring-type domain-containing protein ;A0A453PAJ4 AEGTS Ring-type domain-containing protein ;A0A3B6PN43 WHEAT Ring-type domain-containing protein ;A0A2S3GSF…
#Uniq12	2.7188	1.04723		TRINITY_DN73699_c7_g3_i1	Zinc finger	A0A0A9IKD5 ARUDO Ring-type domain-containing protein ;A0A2S3HYW6 9POAL Ring-type domain-containing protein ;A0A0E0DZH1 9ORYZ Ring-type domain-containing protein ;A0A2S3HKM5 9POAL Ring-type domain-containing protein ;A0A2T7DST9 9POAL Ring-type domain-containing protein ;A0A3L6S0T5 PANMI Ring-H2 finger protein ATL2L ;A0A2T7E0V5 9POAL Ring-type domain-containing protein ;A0A3L6RY84 PANMI Ring-type d…
#Uniq12	3.30549	2.59356		TRINITY_DN76753_c0_g2_i5	Zinc finger	J3LPD8 ORYBR Uncharacterized protein ;A0A287G510 HORVV Uncharacterized protein ;I1H4W4 BRADI Uncharacterized protein ;A0A453A377 AEGTS Uncharacterized protein ;F2EH48 HORVV Predicted protein ;N1QXA3 AEGTA Metacaspase-1 ;A0A0E0KEI9 ORYPU Uncharacterized protein ;A0A453E7X9 AEGTS Uncharacterized protein ;A0A0D3FJB4 9ORYZ Uncharacterized protein ;A0A453A3E6 AEGTS Zf-LSD1 domain-containing protein ;
#Uniq13	4.41634	4.32384		TRINITY_DN45980_c0_g1_i3	Zinc finger	A0A453C2F8 AEGTS zf-RVT domain-containing protein ;A0A2K2CKG1 BRADI zf-RVT domain-containing protein ;A0A2K2CF67 BRADI zf-RVT domain-containing protein ;R7WCF9 AEGTA F-box domain-containing protein ;A0A2K2DE78 BRADI zf-RVT domain-containing protein ;A0A2K2DTZ1 BRADI zf-RVT domain-containing protein (Fragment) ;A0A0Q3E6G7 BRADI zf-RVT domain-containing protein ;A0A1D6PNE1 MAIZE Protein kinase doma…
#Uniq13	2.03814	2.61964		TRINITY_DN61393_c0_g1_i9	Zinc finger	A0A0P0VZA9 ORYSJ Os03g0563400 protein ;Q0DQT0 ORYSJ Os03g0563400 protein (Fragment) ;Q53RM1 ORYSJ HAT family dimerisation domain containing protein ;A0A1D6E7B9 MAIZE zinc finger BED domain-containing protein DAYSLEEPER ;A0A1D6E6X7 MAIZE zinc finger BED domain-containing protein DAYSLEEPER ;A0A3L6EJY8 MAIZE BED-type domain-containing protein ;A0A317YEQ6 MAIZE zinc finger BED domain-containing prot…
#Uniq13	2.30049	3.19757		TRINITY_DN62615_c2_g2_i2	Zinc finger	A0A453T724 AEGTS Uncharacterized protein ;N1QU58 AEGTA Uncharacterized protein ;J3MCZ1 ORYBR Uncharacterized protein ;A0A446XXK5 TRITD Uncharacterized protein ;M8AD21 TRIUA NF-X1-type zinc finger protein NFXL1 ;A0A453T6C6 AEGTS Uncharacterized protein ;A0A446XXL2 TRITD Uncharacterized protein ;M8AS56 TRIUA NF-X1-type zinc finger protein NFXL1 ;A0A0A9P7A1 ARUDO Uncharacterized protein ;A0A3B6TSL5 …
#Uniq2	5.33408			TRINITY_DN65703_c0_g1_i1	Zinc finger	A0A3L6EQ60 MAIZE B-box zinc finger protein 21 ;A0A060D895 MAIZE B-box zinc finger protein 20 (Fragment) ;Q6H630 ORYSJ ORPHANS transcription factor ;A0A3L6G8G4 MAIZE B-box zinc finger protein 21 ;B6U450 MAIZE Salt tolerance-like protein ;K7TR53 MAIZE Salt tolerance-like protein ;A0A453CJN5 AEGTS Uncharacterized protein ;A0A453P6F8 AEGTS B box-type domain-containing protein ;A0A1E5V1M9 9POAL B-box …
#Uniq2	2.64157			TRINITY_DN66081_c0_g8_i6	Zinc finger	M0W0T5 HORVV Uncharacterized protein ;M8AN34 TRIUA zinc finger A20 and AN1 domain-containing stress-associated protein 2 ;A0A453F7N2 AEGTS Uncharacterized protein ;A0A446PV73 TRITD Uncharacterized protein ;A0A077RTN5 WHEAT Uncharacterized protein ;A0A3B6GUK8 WHEAT Uncharacterized protein ;N1R4N1 AEGTA zinc finger A20 and AN1 domain-containing stress-associated protein 2 ;A0A0D9V4Z6 9ORYZ Uncharac…
#Uniq2	3.33292			TRINITY_DN69104_c1_g5_i2	Zinc finger	A0A446RHN9 TRITD BED-type domain-containing protein ;A0A3L6TIE8 PANMI zinc finger BED domain-containing protein RICESLEEPER 2-like ;A0A270R5Y8 9POAL BED-type domain-containing protein ;A0A270R5Q5 9POAL BED-type domain-containing protein ;A0A446NE55 TRITD BED-type domain-containing protein ;A0A446PUW0 TRITD BED-type domain-containing protein ;A0A446LW32 TRITD BED-type domain-containing protein ;A0…
#Uniq2	3.55566			TRINITY_DN71890_c0_g1_i9	Zinc finger	A0A446PTW4 TRITD Zf-HD dimerization-type domain-containing protein ;A0A077RTB8 WHEAT Zf-HD dimerization-type domain-containing protein ;A0A077RY20 WHEAT Zf-HD dimerization-type domain-containing protein ;A0A453F3S6 AEGTS Zf-HD dimerization-type domain-containing protein ;A0A3B6GWU3 WHEAT Zf-HD dimerization-type domain-containing protein ;A0A0D3ERM2 9ORYZ Zf-HD dimerization-type domain-containing …
#Uniq2	6.55047			TRINITY_DN72235_c1_g5_i10	Zinc finger	R7WAA9 AEGTA F-box domain-containing protein ;K3XU07 SETIT Uncharacterized protein ;A0A1D6HW92 MAIZE Cadmium/zinc-transporting ATPase HMA2 ;A0A1D6HW91 MAIZE Cadmium/zinc-transporting ATPase HMA2 ;A0A452YWU0 AEGTS Uncharacterized protein ;Q7XL47 ORYSJ ;A0A2T8KK37 9POAL Uncharacterized protein ;N1QRZ4 AEGTA zinc finger protein CONSTANS-LIKE 10 ;A0A3B6SLC8 WHEAT Zf-GRF domain-containing protein ;A0A…
#Uniq2	6.06445			TRINITY_DN72235_c1_g8_i1	Zinc finger	A0A446R426 TRITD Uncharacterized protein ;A0A3B6HUI7 WHEAT Uncharacterized protein ;A0A3B6PQF0 WHEAT Zf-GRF domain-containing protein ;A0A3B6SSS8 WHEAT Uncharacterized protein ;A0A3B6U3Q0 WHEAT Zf-GRF domain-containing protein ;A0A3B6GQA3 WHEAT Zf-GRF domain-containing protein ;A0A446LLK3 TRITD Zf-GRF domain-containing protein ;A0A3B5ZY36 WHEAT Uncharacterized protein ;A0A3B6EBB9 WHEAT Zf-GRF dom…
#Uniq2	2.28483			TRINITY_DN72886_c1_g3_i2	Zinc finger	J7FWA3 SORHL Salt tolerance zinc finger protein (Fragment) ;C5YQF1 SORBI Salt tolerance zinc finger protein (Fragment) ;
#Uniq2	2.43946			TRINITY_DN74595_c1_g6_i1	Zinc finger	F2DHV5 HORVV Predicted protein ;Q8RVK0 HORVU Dof zinc finger protein ;Q8RW51 HORVU Dof zinc finger protein ;A0A0D9W8B7 9ORYZ Dof-type domain-containing protein ;A0A0D9W8B6 9ORYZ Dof-type domain-containing protein ;A0A446VJI5 TRITD Dof-type domain-containing protein ;A0A3B6NS12 WHEAT Dof-type domain-containing protein ;A0A446WGT9 TRITD Dof-type domain-containing protein ;A0A3B6PPP0 WHEAT Dof-type …
#Uniq23	6.81602	3.79738		TRINITY_DN23080_c0_g2_i1	Zinc finger	A0A1D6FRW0 MAIZE zf-RVT domain-containing protein ;A0A453C9R9 AEGTS zf-RVT domain-containing protein ;B9G9M9 ORYSJ Uncharacterized protein ;Q53PG2 ORYSJ Retrotransposon protein, putative, LINE subclass ;C6JS49 SORBI Uncharacterized protein (Fragment) ;A0A1D6M2X8 MAIZE zf-RVT domain-containing protein ;A0A453I2T6 AEGTS Reverse transcriptase domain-containing protein ;A0A1D6ITW7 MAIZE TUB-Transcrip…
#Uniq23	4.20546	7.41185		TRINITY_DN39755_c0_g1_i1	Zinc finger	A0A1D6N107 MAIZE Regulator of chromosome condensation (RCC1) family with FYVE zinc finger domain ;A0A1E5WJZ1 9POAL Ultraviolet-B Receptor UVR8 ;A0A2T7DBL9 9POAL Uncharacterized protein ;A0A2S3HN07 9POAL Uncharacterized protein ;A0A1D6N112 MAIZE Regulator of chromosome condensation (RCC1) family with FYVE zinc finger domain ;A0A4U6UX87 SETVI Uncharacterized protein ;A0A368RGA0 SETIT Uncharacterize…
#Uniq23	5.66928	6.543		TRINITY_DN604_c0_g1_i1	Zinc finger	A3BGR5 ORYSJ Ring-type domain-containing protein ;A0A0E0AFY5 9ORYZ Ring-type domain-containing protein ;A0A0E0LHC7 ORYPU Ring-type domain-containing protein ;A0A0D9WVP1 9ORYZ Ring-type domain-containing protein ;A0A0E0HWV0 ORYNI Ring-type domain-containing protein ;A0A0E0E7L7 9ORYZ Ring-type domain-containing protein ;I1Q871 ORYGL Ring-type domain-containing protein ;A0A0E0Q498 ORYRU Ring-type do…
#Uniq23	2.1375	5.60913		TRINITY_DN66207_c1_g4_i8	Zinc finger	A0A0A8XXN7 ARUDO Uncharacterized protein ;A0A287MSQ8 HORVV Uncharacterized protein ;A0A0A9UHK6 ARUDO Uncharacterized protein ;A0A1D6JDY3 MAIZE Ring/FYVE/PHD zinc finger superfamily protein ;A0A1D6JDY9 MAIZE Ring/FYVE/PHD zinc finger superfamily protein ;A0A1D6JDY4 MAIZE Ring/FYVE/PHD zinc finger superfamily protein ;A0A1D6JDZ7 MAIZE Ring/FYVE/PHD zinc finger superfamily protein ;A0A1D6JDZ6 MAIZE …
#Uniq23	2.84319	3.29791		TRINITY_DN68769_c1_g1_i4	Zinc finger	M8A185 TRIUA zinc finger protein ZPR1 ;A0A446LPA6 TRITD Uncharacterized protein ;
#Uniq23	2.5627	3.68328		TRINITY_DN69104_c0_g1_i1	Zinc finger	A0A3L6TIE8 PANMI zinc finger BED domain-containing protein RICESLEEPER 2-like ;A0A2T8KHA7 9POAL BED-type domain-containing protein ;A0A270R6B4 9POAL BED-type domain-containing protein ;Q5UDR1 MAIZE Transposase ;A0A0A9HBG7 ARUDO Uncharacterized protein ;A0A446RHN9 TRITD BED-type domain-containing protein ;A0A2T8I6I3 9POAL Uncharacterized protein ;A0A270R5Y8 9POAL BED-type domain-containing protein…
#Uniq23	2.24283	2.37576		TRINITY_DN71119_c0_g2_i3	Zinc finger	A0A0A9M441 ARUDO TTF-type domain-containing protein ;A0A0A9GHJ6 ARUDO TTF-type domain-containing protein ;A0A453RH63 AEGTS TTF-type domain-containing protein ;A0A3L6FTS0 MAIZE zinc finger mym-type protein 1 ;A0A1W0VQW8 SORBI Uncharacterized protein (Fragment) ;A0A3L6F457 MAIZE zinc finger mym-type protein 1 ;A0A453N4M7 AEGTS TTF-type domain-containing protein ;A0A453HGP3 AEGTS DUF4371 domain-cont…
#Uniq23	2.70248	1.59086		TRINITY_DN72235_c1_g4_i3	Zinc finger	A0A3B6TAA0 WHEAT F-box domain-containing protein ;M8CF52 AEGTA Uncharacterized protein ;A0A3B6NMF8 WHEAT Zf-GRF domain-containing protein ;A0A446QMS6 TRITD Uncharacterized protein ;A0A446LU69 TRITD Uncharacterized protein ;A0A446LU68 TRITD Uncharacterized protein ;A0A3B6BYI6 WHEAT Uncharacterized protein ;A0A446QMQ0 TRITD Uncharacterized protein ;A0A3B6HRE5 WHEAT Uncharacterized protein ;A0A3B6LK…
#Uniq23	6.65224	8.72727		TRINITY_DN77014_c0_g2_i1	Zinc finger	A0A3B6GM50 WHEAT TTF-type domain-containing protein ;A0A446TSI7 TRITD TTF-type domain-containing protein ;A0A3L6G206 MAIZE TTF-type domain-containing protein ;A0A3L6DJM8 MAIZE zinc finger MYM-type protein 1 ;A0A1D6ITH7 MAIZE Ring-type E3 ubiquitin transferase ;A0A2K2D7F0 BRADI DUF4371 domain-containing protein ;B8ADL0 ORYSI Uncharacterized protein ;C6JS80 SORBI TTF-type domain-containing protein …
#Uniq23	2.08829	2.11213		TRINITY_DN77571_c0_g10_i7	Zinc finger	A0A0E0PR77 ORYRU Zf-Di19 domain-containing protein ;A0A0E0HIE6 ORYNI Zf-Di19 domain-containing protein ;A0A446NK27 TRITD Zf-Di19 domain-containing protein ;C0PIR5 MAIZE Uncharacterized protein ;A0A287GLK1 HORVV Uncharacterized protein ;A0A453F7Q8 AEGTS Zf-Di19 domain-containing protein ;A0A453F7M3 AEGTS Zf-Di19 domain-containing protein ;A0A0E0HIE3 ORYNI Uncharacterized protein ;A0A0D3GAS6 9ORYZ …
#Uniq23	2.70094	1.60522		TRINITY_DN80244_c0_g6_i15	Zinc finger	I1I7U6 BRADI Uncharacterized protein ;A0A453DKI1 AEGTS Zpr1 domain-containing protein ;N1QUZ3 AEGTA zinc finger protein ZPR1 ;A0A1D5UJ66 WHEAT Uncharacterized protein ;A0A446LP97 TRITD Uncharacterized protein ;A0A453DKG7 AEGTS Uncharacterized protein ;F2E3M7 HORVV Predicted protein ;A0A3B6B8Y8 WHEAT Uncharacterized protein ;A0A3B6CHS6 WHEAT Uncharacterized protein ;A0A446MYS0 TRITD Uncharacterize…
#Uniq3	6.40585			TRINITY_DN111948_c0_g1_i1	Zinc finger	R7WAN6 AEGTA Uncharacterized protein ;A0A0A9KD08 ARUDO Zf-primase domain-containing protein ;A0A0A9MVY9 ARUDO Zf-primase domain-containing protein ;A0A2T8KRE8 9POAL Zf-primase domain-containing protein ;A0A2S3H1N5 9POAL Zf-primase domain-containing protein ;A0A0A9PI47 ARUDO Zf-primase domain-containing protein ;A0A1E5VU98 9POAL Protein MCM10-like protein ;
#Uniq3	3.64726			TRINITY_DN31888_c1_g1_i1	Zinc finger	A0A453C2F8 AEGTS zf-RVT domain-containing protein ;A0A2K2DTZ1 BRADI zf-RVT domain-containing protein (Fragment) ;A0A2K2CHE8 BRADI zf-RVT domain-containing protein ;A0A0Q3E6G7 BRADI zf-RVT domain-containing protein ;A0A2K2CF67 BRADI zf-RVT domain-containing protein ;A0A1D6H8W9 MAIZE Ubiquitin-activating enzyme E1 domain-containing protein 1 ;A0A5J9VVA4 9POAL Uncharacterized protein (Fragment) ;A0A…
#Uniq3	8.3431			TRINITY_DN38735_c0_g2_i1	Zinc finger	I1GSM0 deacetyl domain-containing protein ;A0A0E0BLG6 9ORYZ Zf-GRF domain-containing protein ;A0A0E0ITR3 ORYNI Uncharacterized protein ;A0A0E0RBA2 ORYRU Zf-GRF domain-containing protein ;Q2R0S0 ORYSJ GRF zinc finger family protein ;A0A0E0AZ57 9ORYZ Zf-GRF domain-containing protein ;A0A0E0QZP4 ORYRU Zf-GRF domain-containing protein ;Q75H65 ORYSJ GRF zinc finger family protein ;A0A0E0LN00 ORYPU His…
#Uniq3	2.84319			TRINITY_DN41638_c0_g1_i1	Zinc finger	A0A0P0WUQ4 ORYSJ Os06g0252300 protein (Fragment) ;A0A446XXK8 TRITD Uncharacterized protein ;A0A3B6RRX0 WHEAT Uncharacterized protein ;M8AS56 TRIUA NF-X1-type zinc finger protein NFXL1 ;M8AYN0 AEGTA Transcriptional repressor NF-X1 ;A0A3B6SKK0 WHEAT Uncharacterized protein ;A0A446YXK0 TRITD Uncharacterized protein ;A0A453T712 AEGTS Uncharacterized protein ;A0A453T707 AEGTS Uncharacterized protein ;…
#Uniq3	9.25322			TRINITY_DN42836_c0_g1_i1	Zinc finger	A0A453FQK4 S5 domain-containing protein ;A0A453FQQ6 S5 domain-containing protein ;A0A453FQQ0 S5 domain-containing protein ;A0A287LTE0 S5 domain-containing protein ;A0A453FQH1 S5 domain-containing protein ;A0A453FQL4 S5 domain-containing protein ;M8BCI2 AEGTA MORC family CW-type zinc finger protein 3 ;A0A453FQR3 S5 domain-containing protein ;A0A287LTA9 S5 domain-containing protein ;A0A287LTB3 S5 d…
#Uniq3	5.88154			TRINITY_DN6566_c0_g1_i1	Zinc finger	A0A453PQJ0 9 domain-containing protein ;K7U5N0 MAIZE Putative Ring zinc finger domain superfamily protein ;A0A1D6NXS3 MAIZE BTB/POZ domain-containing protein ;A0A3L6DBB0 MAIZE BTB/POZ domain-containing protein ;A0A3L6RU61 PANMI E3 ubiquitin-protein ligase Ring1-like ;A0A2T7FCM7 9POAL Ring-type domain-containing protein ;A0A2T7FCK0 9POAL Ring-type domain-containing protein ;A0A3L6QF04 PANMI zinc f…
#Uniq3	3.52111			TRINITY_DN70135_c3_g2_i15	Zinc finger	A0A2T7C298 9POAL Uncharacterized protein ;A0A2S3IIU9 9POAL Uncharacterized protein ;A0A3L6TJY4 PANMI zinc finger protein VAR3, chloroplastic ;N1QYT1 AEGTA Uncharacterized protein ;A0A287P6H0 HORVV CBM20 domain-containing protein ;
#Uniq3	6.99975			TRINITY_DN71778_c1_g2_i1	Zinc finger	A0A142D7X0 ORYMI NADH dehydrogenase subunit 4 ;A0A142D7X4 ORYMI NADH dehydrogenase subunit 4 ;A0A0N7KTY4 ORYSJ Os12g0423313 protein (Fragment) ;A0A1B6Q8F4 SORBI Uncharacterized protein ;A0A1D6F0H9 MAIZE Regulator of chromosome condensation (RCC1) family with FYVE zinc finger domain ;A0A0A9PQL1 ARUDO Uncharacterized protein ;A0A3L6DSZ4 MAIZE E3 ubiquitin-protein ligase HERC2 ;A0A1D6G3Z7 MAIZE Puta…
#Uniq3	6.12108			TRINITY_DN73191_c0_g1_i1	Zinc finger	A0A446MMB9 TRITD Zf-GRF domain-containing protein ;
#Uniq3	2.51928			TRINITY_DN78443_c1_g2_i3	Zinc finger	G8C6L0 9POAL Putative transposase ;A0A5J9UIF1 9POAL Uncharacterized protein ;I1QCC0 ORYGL BED-type domain-containing protein ;A0A5J9SVG9 9POAL Uncharacterized protein (Fragment) ;A0A3L6SGN9 PANMI Uncharacterized protein ;Q0D4I4 ORYSJ Os07g0624100 protein ;A0A0A9HII7 ARUDO Uncharacterized protein ;A0A0A9RS64 ARUDO BED-type domain-containing protein ;Q852A2 ORYSJ Uncharacterized protein ;Q10BD7 ORY…
#inter	-2.26968	-2.61514	-3.50783	TRINITY_DN69682_c0_g1_i1	Zinc finger	A0A3L6GB97 MAIZE RING-type domain-containing protein ;K7UJM2 MAIZE Putative RING zinc finger domain superfamily protein ;A0A3L6FV63 MAIZE Uncharacterized protein ;B4F9S9 30.9 protein ;A0A3B6T816 WHEAT Uncharacterized protein ;
#inter	-1.73713	-2.65974	-2.05663	TRINITY_DN70246_c1_g7_i1	Zinc finger	C5YBH1 SORBI Uncharacterized protein ;A0A4U6TVS7 SETVI Uncharacterized protein ;K3Y8Q0 SETIT Uncharacterized protein ;A0A5J9TVD1 9POAL Uncharacterized protein ;A0A5J9TVI6 9POAL Uncharacterized protein ;A0A3Q8AHR5 9POAL Constans-like protein ;K7UJZ2 MAIZE C2C2-CO-like transcription factor ;A0A0A9DBT6 ARUDO Uncharacterized protein ;A0A3L6G984 MAIZE zinc finger protein CONSTANS-LIKE 3 ;A0A1D6E763 MA…
#inter	-1.88996	-1.95457	-2.18576	TRINITY_DN74244_c1_g8_i2	Zinc finger	A0A446K362 TRITD Uncharacterized protein ;A0A3B5ZWQ5 WHEAT LSD1-type zinc finger protein ;K7TWY2 MAIZE LOL1 ;A0A3L6F6U9 MAIZE Protein LSD1 ;A0A452Z890 AEGTS Uncharacterized protein ;A0A446K360 TRITD Uncharacterized protein ;A0A3B5YZR4 WHEAT LSD1-type zinc finger protein ;M0WR38 HORVV Uncharacterized protein ;A0A446J4N3 TRITD Uncharacterized protein ;A0A446J4H8 TRITD Uncharacterized protein ;
#inter	-8.07987	-7.22956	-6.9765	TRINITY_DN77428_c2_g12_i4	Zinc finger	A0A446MYH2 TRITD ZF-GRF domain-containing protein ;A0A3B6CHA3 WHEAT ZF-GRF domain-containing protein ;A0A3B6KMT9 WHEAT ZF-GRF domain-containing protein ;M8A8M7 TRIUA ZF-GRF domain-containing protein ;A0A3B6IXJ8 WHEAT ZF-GRF domain-containing protein ;A0A453HYA0 AEGTS Uncharacterized protein ;A0A3B6PT98 WHEAT Uncharacterized protein ;A0A3B6LMT7 WHEAT Uncharacterized protein ;A0A0E0N6U4 ORYRU ZF-GR…
#Uniq1	-7.56056			TRINITY_DN42149_c0_g1_i1	Zinc finger	A0A446R718 TRITD BED-type domain-containing protein ;A0A453HBN5 AEGTS BED-type domain-containing protein ;A0A453HBF9 AEGTS BED-type domain-containing protein ;A0A446RTJ2 TRITD BED-type domain-containing protein ;A0A446RTK0 TRITD BED-type domain-containing protein ;A0A446RTF9 TRITD BED-type domain-containing protein ;A0A446RTF3 TRITD BED-type domain-containing protein ;A0A453HBH8 AEGTS BED-type do…
#Uniq1	-6.31343			TRINITY_DN57350_c0_g1_i1	Zinc finger	A0A453JZV4 AEGTS ZF-LSD1 domain-containing protein ;A0A446SSV5 TRITD ZF-LSD1 domain-containing protein ;A0A453JZT0 AEGTS ZF-LSD1 domain-containing protein ;A0A3B6MNT5 WHEAT ZF-LSD1 domain-containing protein ;A0A446ST47 TRITD ZF-LSD1 domain-containing protein ;A0A3B6KEU7 WHEAT ZF-LSD1 domain-containing protein ;M7ZG79 TRIUA Metacaspase-1 ;A0A446TYS6 TRITD Uncharacterized protein ;F2DSN7 HORVV Pred…
#Uniq1	-4.17518			TRINITY_DN65703_c0_g1_i1	Zinc finger	A0A3L6EQ60 MAIZE B-box zinc finger protein 21 ;A0A060D895 MAIZE B-box zinc finger protein 20 (Fragment) ;Q6H630 ORYSJ ORPHANS transcription factor ;A0A3L6G8G4 MAIZE B-box zinc finger protein 21 ;B6U450 MAIZE Salt tolerance-like protein ;K7TR53 MAIZE Salt tolerance-like protein ;A0A453CJN5 AEGTS Uncharacterized protein ;A0A453P6F8 AEGTS B box-type domain-containing protein ;A0A1E5V1M9 9POAL B-box …
#Uniq1	-2.71488			TRINITY_DN70309_c1_g2_i2	Zinc finger	A0A453JZU3 AEGTS Uncharacterized protein ;A0A287QNX9 HORVV Uncharacterized protein ;A0A453JZT0 AEGTS ZF-LSD1 domain-containing protein ;A0A3B6MNT5 WHEAT ZF-LSD1 domain-containing protein ;R7W9F8 AEGTA Metacaspase-1 ;F2DSN7 HORVV Predicted protein ;A0A287QP80 HORVV ZF-LSD1 domain-containing protein ;A0A446ST47 TRITD ZF-LSD1 domain-containing protein ;A0A3B6KEU7 WHEAT ZF-LSD1 domain-containing prot…
#Uniq12	-3.37987	-3.37618		TRINITY_DN66463_c3_g1_i5	Zinc finger	A0A0P0XCU2 ORYSJ Os08g0198000 protein ;A0A0A9TDJ9 ARUDO Uncharacterized protein ;A0A1D6IYH6 MAIZE zinc finger BED domain-containing protein DAYSLEEPER ;A3BQI0 ORYSJ Os08g0198100 protein ;Q0J7F4 ORYSJ Os08g0198100 protein ;Q0J7F5 ORYSJ Os08g0198000 protein ;A0A1D6IYI4 MAIZE zinc finger BED domain-containing protein DAYSLEEPER ;A0A1D6IYI2 MAIZE zinc finger BED domain-containing protein DAYSLEEPER ;…
#Uniq13	-2.00992	-1.90286		TRINITY_DN64967_c0_g9_i2	Zinc finger	A0A446P4L3 TRITD Uncharacterized protein ;A0A446P4M0 TRITD Uncharacterized protein ;A0A446QF88 TRITD Uncharacterized protein ;A0A3B6FY23 WHEAT Uncharacterized protein ;A0A3B6H2R1 WHEAT Uncharacterized protein ;A0A1D6N109 MAIZE Regulator of chromosome condensation (RCC1) family with FYVE zinc finger domain ;A0A1D6N110 MAIZE Regulator of chromosome condensation (RCC1) family with FYVE zinc finger d…
#Uniq13	-4.14704	-6.199		TRINITY_DN67710_c0_g3_i1	Zinc finger	A0A446LQ44 TRITD Uncharacterized protein ;A0A3B6BX14 WHEAT Uncharacterized protein ;A0A2T7CS62 9POAL Uncharacterized protein ;A0A2X0RZ03 WHEAT Uncharacterized protein ;A0A2S3I501 9POAL Uncharacterized protein ;A0A453A6B6 AEGTS Uncharacterized protein ;A0A453A6C8 AEGTS Uncharacterized protein ;A0A3L6PT03 PANMI zinc finger protein ZAT5-like ;A0A0E0AXF2 9ORYZ Uncharacterized protein ;A0A446KFT7 TRIT…
#Uniq13	-4.11693	-5.38984		TRINITY_DN74838_c0_g3_i3	Zinc finger	A0A446RU91 TRITD ZF-LSD1 domain-containing protein ;A0A3B6IM95 WHEAT ZF-LSD1 domain-containing protein ;A0A453HCR8 AEGTS ZF-LSD1 domain-containing protein ;M8B5L6 AEGTA Metacaspase-1 ;A0A3B6JF60 WHEAT ZF-LSD1 domain-containing protein ;F2DF43 HORVV Predicted protein ;A0A287N8M2 HORVV ZF-LSD1 domain-containing protein ;A0A287N8J8 HORVV ZF-LSD1 domain-containing protein ;A0A446R6J2 TRITD ZF-LSD1 do…
#Uniq13	-3.07039	-2.67473		TRINITY_DN76930_c2_g1_i30	Zinc finger	I1HVL5 BRADI Uncharacterized protein ;A0A453GW64 AEGTS Uncharacterized protein ;A0A3B6H4K0 WHEAT Uncharacterized protein ;I1HVL4 BRADI Uncharacterized protein ;A0A446P728 TRITD Zf-Di19 domain-containing protein ;A0A3B6ETK7 WHEAT Zf-Di19 domain-containing protein ;A0A446QI34 TRITD Uncharacterized protein ;A0A3B6FYR4 WHEAT Uncharacterized protein ;A0A453GWB7 AEGTS Uncharacterized protein ;A0A3B6H42…
#Uniq2	-4.48105			TRINITY_DN61959_c0_g1_i1	Zinc finger	B8BHJ4 ORYSI Nascent polypeptide-associated complex subunit beta ;A0A5J9WSU1 9POAL Uncharacterized protein (Fragment) ;A0A5J9SHB4 9POAL Uncharacterized protein (Fragment) ;R7WCA9 AEGTA Hexose carrier protein HEX6 ;A0A3B5YY39 WHEAT Non-lysosomal glucosylceramidase ;A0A5J9VZ65 9POAL Uncharacterized protein ;I3NM62 WHEAT Zf-MYND domain-containing protein ;A0A5J9WTG1 9POAL Uncharacterized protein (Fr…
#Uniq2	-4.27151			TRINITY_DN61959_c0_g2_i1	Zinc finger	B8BHJ4 ORYSI Nascent polypeptide-associated complex subunit beta ;A0A0A8YL47 ARUDO Uncharacterized protein ;A0A5J9WSU1 9POAL Uncharacterized protein (Fragment) ;A0A5J9UNZ3 9POAL Uncharacterized protein (Fragment) ;R7WCA9 AEGTA Hexose carrier protein HEX6 ;A0A5J9SHB4 9POAL Uncharacterized protein (Fragment) ;A0A3B5YY39 WHEAT Non-lysosomal glucosylceramidase ;Q8S615 ORYSJ Putative polyprotein ;I3NM…
#Uniq2	-3.98262			TRINITY_DN79349_c1_g10_i3	Zinc finger	T1N8V5 TRIUA Dof-type domain-containing protein ;Q8L5F0 HORVU Dof zinc finger protein ;A0A3B6EVL1 WHEAT Dof-type domain-containing protein ;A0A453GXC8 AEGTS Dof-type domain-containing protein ;A5HWG3 HORVV Dof zinc finger protein 14 ;A0A287MTK0 HORVV Dof-type domain-containing protein ;A0A3B6H4A7 WHEAT Dof-type domain-containing protein ;A0A446P7G1 TRITD Dof-type domain-containing protein ;A0A3B6…
#Uniq23	-2.04496	-2.62369		TRINITY_DN63220_c0_g1_i1	Zinc finger	A0A0A9EQ53 ARUDO Uncharacterized protein ;A0A0A9NQF4 ARUDO Uncharacterized protein ;A0A0A9RAA8 ARUDO Uncharacterized protein ;A0A0E0Q818 ORYRU ZF-LSD1 domain-containing protein ;A0A0E0Q816 ORYRU ZF-LSD1 domain-containing protein ;A0A0E0Q815 ORYRU ZF-LSD1 domain-containing protein ;A0A0E0HJH0 ORYNI Uncharacterized protein ;A0A0E0QML2 ORYRU Uncharacterized protein ;A0A0E0QML3 ORYRU Uncharacterized …
#Uniq23	-2.28351	-4.53586		TRINITY_DN64237_c0_g8_i1	Zinc finger	A0A3B6FHB5 WHEAT Uncharacterized protein ;A0A0E0JRF1 PROTEASE domain-containing protein ;A0A1D6IP68 MAIZE Acyl-CoA N-acyltransferase with RING/FYVE/PHD-type zinc finger domain ;
#Uniq23	-3.48394	-3.72711		TRINITY_DN64351_c0_g4_i1	Zinc finger	Q0MXD3 WHEAT Dof1 (Fragment) ;A0A446WJS0 TRITD Dof-type domain-containing protein ;A0A3B6PR86 WHEAT Dof-type domain-containing protein ;A0A446VM46 TRITD Dof-type domain-containing protein ;A0A3B6NTD8 WHEAT Dof-type domain-containing protein ;A0A3B6QJM6 WHEAT Dof-type domain-containing protein ;A0A453PGG1 AEGTS Dof-type domain-containing protein ;A5HWF7 HORVV Dof zinc finger protein 8 ;F2DC56 HORV…
#Uniq23	-4.42516	-4.84325		TRINITY_DN66457_c0_g2_i5	Zinc finger	A0A287NCE9 HORVV Uncharacterized protein ;A0A453HGH9 AEGTS ZF-HD dimerization-type domain-containing protein ;A0A3B6JHA7 WHEAT ZF-HD dimerization-type domain-containing protein ;A0A453HGZ7 AEGTS ZF-HD dimerization-type domain-containing protein ;A0A446RVH9 TRITD ZF-HD dimerization-type domain-containing protein ;A0A3B6ILF9 WHEAT ZF-HD dimerization-type domain-containing protein ;A0A446RVN5 TRITD …
#Uniq23	-2.09307	-1.70894		TRINITY_DN66917_c0_g1_i1	Zinc finger	A0A446U3C7 TRITD ZF-HD dimerization-type domain-containing protein ;W5FC48 WHEAT ZF-HD dimerization-type domain-containing protein ;A0A453KBU4 AEGTS ZF-HD dimerization-type domain-containing protein ;F2D959 HORVV Predicted protein ;A0A446SXU2 TRITD ZF-HD dimerization-type domain-containing protein ;A0A3B6KEH8 WHEAT ZF-HD dimerization-type domain-containing protein ;A0A4U6TN87 SETVI ZF-HD dimeriza…
#Uniq23	-3.76151	-4.07714		TRINITY_DN67337_c0_g1_i2	Zinc finger	A0A287KUM0 HORVV Uncharacterized protein ;A0A287VP55 HORVV Uncharacterized protein ;M7ZT68 TRIUA Uncharacterized protein ;A0A287KBF0 HORVV Uncharacterized protein ;A0A287U857 HORVV Uncharacterized protein ;Q10RC4 ORYSJ GRF zinc finger family protein, expressed ;A0A0E0CXK7 9ORYZ ZF-GRF domain-containing protein ;A0A0E0NQ32 ORYRU ZF-GRF domain-containing protein ;Q6K7B3 ORYSJ Os02g0467300 protein ;…
#Uniq23	-3.5271	-1.73184		TRINITY_DN67401_c0_g1_i8	Zinc finger	A0A287HLF2 HORVV PHD-type domain-containing protein ;A0A3B6AVU4 WHEAT PHD-type domain-containing protein ;A0A446KRW0 TRITD PHD-type domain-containing protein ;A0A0Q3KVR6 BRADI PHD-type domain-containing protein ;A7L5U6 WHEAT PHD zinc finger protein ;A0A453B4F0 AEGTS PHD-type domain-containing protein ;A0A446M254 TRITD PHD-type domain-containing protein ;A0A446KS30 TRITD PHD-type domain-containing…
#Uniq23	-2.00485	-2.68857		TRINITY_DN67860_c1_g3_i35	Zinc finger	I1HKZ1 BRADI Uncharacterized protein ;A0A2T7E6W1 9POAL Uncharacterized protein ;A0A0E0KZM6 ORYPU Uncharacterized protein ;A0A2S3H788 9POAL Uncharacterized protein ;A0A0E0HAY0 ORYNI Uncharacterized protein ;A0A0E0DN65 9ORYZ Uncharacterized protein ;A0A1E5WAR4 9POAL B-box zinc finger protein 22 ;A0A0E0PIT3 ORYRU Uncharacterized protein ;Q6ATK0 ORYSJ Os05g0204600 protein ;A0A0E0DN66 9ORYZ Uncharacte…
#Uniq23	-1.76108	-2.3113		TRINITY_DN69930_c3_g1_i3	Zinc finger	I1I7G0 BRADI Zf-HD dimerization-type domain-containing protein ;A0A0A8ZJE7 ARUDO Zf-HD dimerization-type domain-containing protein ;A0A1E5UJD2 9POAL Zinc-finger homeodomain protein 9 ;A0A0E0M176 ORYPU Zf-HD dimerization-type domain-containing protein ;A0A2T7D7R5 9POAL Zf-HD dimerization-type domain-containing protein ;A0A317YFZ6 MAIZE Zinc-finger homeodomain protein 9 ;A0A3B6TGF5 WHEAT Uncharacte…
#Uniq23	-4.00464	-4.26197		TRINITY_DN72333_c0_g1_i2	Zinc finger	A0A0E0MKN3 ORYPU Zf-HD dimerization-type domain-containing protein ;C5YTM1 SORBI Zf-HD dimerization-type domain-containing protein ;A0A5J9WU04 9POAL Uncharacterized protein (Fragment) ;A0A1D6MY51 MAIZE Zinc-finger homeodomain protein 4 ;K0DFA6 MAIZE ZHD21 Zf-HD type transcription factor (Fragment) ;B4G1M0 MAIZE Zf-HD dimerization-type domain-containing protein ;A0A3B6TQB2 WHEAT Protein kinase dom…
#Uniq23	-1.83881	-2.59543		TRINITY_DN79171_c1_g8_i11	Zinc finger	A0A3B6FEN0 WHEAT RING-CH-type domain-containing protein ;A0A453DQT4 AEGTS RING-CH-type domain-containing protein ;A0A3B6E992 WHEAT RING-CH-type domain-containing protein ;A0A453DQS7 AEGTS RING-CH-type domain-containing protein ;A0A446MZD9 TRITD RING-CH-type domain-containing protein ;A0A0Q3MDP8 BRADI RING-CH-type domain-containing protein ;A0A446MZD8 TRITD RING-CH-type domain-containing protein ;…
#Uniq23	-6.08451	-5.78348		TRINITY_DN79229_c0_g4_i1	Zinc finger	A0A0D9XQR1 9ORYZ Zf-HD dimerization-type domain-containing protein ;A0A1E5UIC2 9POAL Zinc-finger homeodomain protein 4 ;A0A0A9KLX2 ARUDO Uncharacterized protein ;B8BJV4 ORYSI Zf-HD dimerization-type domain-containing protein ;A0A0A9RRC2 ARUDO Uncharacterized protein ;A0A0E0F446 9ORYZ Zf-HD dimerization-type domain-containing protein ;A0A0E0J064 ORYNI Zf-HD dimerization-type domain-containing prot…
#Uniq3	-5.93011			TRINITY_DN30742_c0_g1_i1	Zinc finger	A0A287IHU4 HORVV ZF-HD dimerization-type domain-containing protein ;F2EAH6 HORVV Predicted protein ;A0A287IHT8 HORVV ZF-HD dimerization-type domain-containing protein ;A0A287IHP7 HORVV ZF-HD dimerization-type domain-containing protein ;A0A446L4J2 TRITD ZF-HD dimerization-type domain-containing protein ;A0A446MDR4 TRITD ZF-HD dimerization-type domain-containing protein ;A0A3B6C7A3 WHEAT ZF-HD dime…
#Uniq3	-5.00939			TRINITY_DN57256_c0_g1_i4	Zinc finger	F2EHT8 HORVV Predicted protein (Fragment) ;M8BQD1 AEGTA ZF-HD dimerization-type domain-containing protein ;A0A446UB36 TRITD ZF-HD dimerization-type domain-containing protein ;A0A3B6LL54 WHEAT ZF-HD dimerization-type domain-containing protein ;A0A446T433 TRITD ZF-HD dimerization-type domain-containing protein ;A0A453KXK4 AEGTS ZF-HD dimerization-type domain-containing protein ;W5FWN3 WHEAT ZF-HD d…
#Uniq3	-3.02185			TRINITY_DN63220_c0_g1_i6	Zinc finger	A0A0A9EQ53 ARUDO Uncharacterized protein ;A0A0A9NQF4 ARUDO Uncharacterized protein ;A0A0A9RAA8 ARUDO Uncharacterized protein ;A0A0E0Q818 ORYRU ZF-LSD1 domain-containing protein ;A0A0E0Q815 ORYRU ZF-LSD1 domain-containing protein ;A0A0E0Q816 ORYRU ZF-LSD1 domain-containing protein ;A0A0E0HJH0 ORYNI Uncharacterized protein ;A0A0E0QML3 ORYRU Uncharacterized protein ;A0A0E0QML0 ORYRU Uncharacterized …
#Uniq3	-2.82793			TRINITY_DN65414_c0_g3_i4	Zinc finger	A0A446UB33 TRITD Zf-HD dimerization-type domain-containing protein ;A0A3B6LMR7 WHEAT Zf-HD dimerization-type domain-containing protein ;A0A3B6MSE0 WHEAT Zf-HD dimerization-type domain-containing protein ;A0A453KXJ9 AEGTS Zf-HD dimerization-type domain-containing protein ;F2EDX3 HORVV Predicted protein (Fragment) ;A0A287RKD5 HORVV Zf-HD dimerization-type domain-containing protein ;A0A3B6KGI3 WHEAT…
#Uniq3	-2.11336			TRINITY_DN67600_c4_g2_i21	Zinc finger	A0A1D6RG94 WHEAT AN1-type domain-containing protein ;A0A446IS64 TRITD AN1-type domain-containing protein ;R7WB75 AEGTA zinc finger AN1 domain-containing stress-associated protein 15 ;M8AKV8 TRIUA zinc finger AN1 domain-containing stress-associated protein 15 ;A0A452Y7S7 AEGTS AN1-type domain-containing protein ;M0Y5M9 HORVV AN1-type domain-containing protein ;A0A0D9WEW0 9ORYZ AN1-type domain-cont…
#Uniq3	-2.43082			TRINITY_DN69562_c0_g3_i10	Zinc finger	B8B2S9 ORYSI BED-type domain-containing protein ;Q0D700 ORYSJ Os07g0414900 protein ;Q8S6T7 ORYSJ HAT family dimerisation domain containing protein, expressed ;B9FLW1 ORYSJ BED-type domain-containing protein ;Q7XTI5 ORYSJ ;A2YM11 ORYSI BED-type domain-containing protein ;A0A1D6FSE3 MAIZE zinc finger BED domain-containing protein DAYSLEEPER ;A0A1D6FSE4 MAIZE zinc finger BED domain-containing protei…
#Uniq3	-7.09745			TRINITY_DN72348_c2_g5_i2	Zinc finger	A0A446Q6S2 TRITD Dof-type domain-containing protein ;A0A3B6FTS9 WHEAT Dof-type domain-containing protein ;A0A446NUV9 TRITD Dof-type domain-containing protein ;A0A3B6ELT4 WHEAT Dof-type domain-containing protein ;M7ZKY5 TRIUA Dof zinc finger protein Dof3.5 ;F2EBK2 HORVV Predicted protein ;A0A453FZT8 AEGTS Dof-type domain-containing protein ;A0A3B6H2A8 WHEAT Dof-type domain-containing protein ;A5HW…
#Uniq3	-3.4624			TRINITY_DN72607_c0_g1_i4	Zinc finger	I1IUT7 BRADI Zf-RING-like domain-containing protein ;A0A5J9WTM2 9POAL Uncharacterized protein ;A0A0D9XNN9 9ORYZ Zf-RING-like domain-containing protein ;A0A2T7E4R2 9POAL Zf-RING-like domain-containing protein ;A0A2K2CU26 BRADI Zf-RING-like domain-containing protein ;A0A3B6MN11 WHEAT Zf-RING-like domain-containing protein ;A0A2T8KGR6 9POAL Zf-RING-like domain-containing protein ;A0A446U389 TRITD Zf…
#Uniq3	-2.83074			TRINITY_DN72627_c3_g1_i5	Zinc finger	A0A446XQV8 TRITD Uncharacterized protein ;A0A3B6RKD7 WHEAT Uncharacterized protein ;A0A3B6SQE8 WHEAT Uncharacterized protein ;A0A446YQC2 TRITD Uncharacterized protein ;A0A453SKH7 AEGTS Uncharacterized protein ;A0A3B6TVS5 WHEAT Uncharacterized protein ;F2E153 HORVV Predicted protein ;A0A287XE94 HORVV Uncharacterized protein ;A0A3L6RYB9 PANMI zinc finger protein WIP2-like ;A0A4U6V0G1 SETVI Uncharac…
#Uniq3	-3.71946			TRINITY_DN75787_c0_g5_i1	Zinc finger	A0A3B6NSV5 WHEAT Dof-type domain-containing protein ;A0A446VKY5 TRITD Dof-type domain-containing protein ;A5HWG1 HORVV Dof zinc finger protein 12 ;A0A446WII7 TRITD Dof-type domain-containing protein ;A0A3B6PQQ7 WHEAT Dof-type domain-containing protein ;A0A453PDD7 AEGTS Dof-type domain-containing protein ;A0A453PDB6 AEGTS Dof-type domain-containing protein ;A0A453PCZ0 AEGTS Dof-type domain-contain…
#Uniq3	-4.95405			TRINITY_DN78529_c1_g6_i3	Zinc finger	B4FZE2 MAIZE ORPHAN transcription factor ;A0A1D6MHD6 MAIZE B-box zinc finger protein 22 ;A0A3L6FL97 MAIZE B-box zinc finger protein 22 ;B6TH99 MAIZE B-box zinc finger family protein ;A0A0E0KZM6 ORYPU Uncharacterized protein ;A0A0D9UY09 9ORYZ Uncharacterized protein ;A0A0D3G4C2 9ORYZ Uncharacterized protein ;A0A3L6R6V8 PANMI B-box zinc finger protein 22-like ;A0A2T7E6W1 9POAL Uncharacterized prote…
#Uniq3	-3.45886			TRINITY_DN79043_c0_g4_i13	Zinc finger	A0A3B6NSV5 WHEAT Dof-type domain-containing protein ;A0A446VKY5 TRITD Dof-type domain-containing protein ;A5HWG1 HORVV Dof zinc finger protein 12 ;A0A446WII7 TRITD Dof-type domain-containing protein ;A0A3B6PQQ7 WHEAT Dof-type domain-containing protein ;A0A453PDK3 AEGTS Dof-type domain-containing protein ;A0A3B6QJZ5 WHEAT Dof-type domain-containing protein ;A0A3L6ETH5 MAIZE Dof zinc finger protein…
#inter	5.96911	6.62241	4.50777	TRINITY_DN40071_c0_g2_i1	Zinc finger C2H2	A0A0E0BQP2 9ORYZ C2H2-type domain-containing protein ;A0A0E0BQP0 9ORYZ C2H2-type domain-containing protein ;B8BNR3 ORYSI C2H2-type domain-containing protein ;A0A5J9SLI6 9POAL Uncharacterized protein (Fragment) ;A0A0E0BQP1 9ORYZ C2H2-type domain-containing protein ;
#inter	5.29155	6.09455	7.10486	TRINITY_DN63269_c12_g3_i1	Zinc finger C2H2	M8AC07 TRIUA Uncharacterized protein ;M7Z4M0 TRIUA Uncharacterized protein ;A0A3B6EL44 WHEAT Uncharacterized protein ;A0A3B6H146 WHEAT Uncharacterized protein ;A0A453FW21 AEGTS C2H2-type domain-containing protein ;A0A453FW29 AEGTS Uncharacterized protein ;A0A077S1G7 WHEAT C2H2-type domain-containing protein ;A0A446Q4S2 TRITD Uncharacterized protein ;A0A3B6FWF0 WHEAT Uncharacterized protein ;
#inter	1.23595	1.30755	2.11893	TRINITY_DN74377_c1_g11_i2	Zinc finger C2H2	M8BA36 AEGTA Uncharacterized protein ;F2D6T8 HORVV Predicted protein (Fragment) ;A0A453QTW7 AEGTS C2H2-type domain-containing protein ;A0A3B6TEP6 WHEAT C2H2-type domain-containing protein ;A0A453QU35 AEGTS C2H2-type domain-containing protein ;A0A453QUA9 AEGTS C2H2-type domain-containing protein ;A0A446Y3R1 TRITD C2H2-type domain-containing protein ;A0A3B6S8K2 WHEAT C2H2-type domain-containing pro…
#Uniq1	3.68807			TRINITY_DN33347_c0_g1_i1	Zinc finger C2H2	Q5W7C9 ORYSJ Unknow protein ;B8BBJ3 ORYSI Uncharacterized protein ;A0A0E0ID52 ORYNI C2H2-type domain-containing protein ;I1QJD5 ORYGL C2H2-type domain-containing protein ;I1QRL3 ORYGL C2H2-type domain-containing protein ;A0A0D3H172 9ORYZ C2H2-type domain-containing protein ;Q6YSA1 ORYSJ Os08g0467100 protein ;B9G1C0 ORYSJ C2H2-type domain-containing protein ;A0A0E0QK38 ORYRU C2H2-type domain-conta…
#Uniq1	6.64483			TRINITY_DN41447_c0_g2_i1	Zinc finger C2H2	A0A0Q3JLH5 BRADI Uncharacterized protein ;A0A287WBE1 HORVV Uncharacterized protein ;A0A287WBA9 HORVV Uncharacterized protein ;A0A446YA77 TRITD C2H2-type domain-containing protein ;A0A446YA65 TRITD Uncharacterized protein ;A0A3B6RGV9 WHEAT Uncharacterized protein ;A0A446XAE5 TRITD Uncharacterized protein ;A0A446YA61 TRITD Uncharacterized protein ;A0A3B6SHU5 WHEAT Uncharacterized protein ;A0A453REE…
#Uniq1	5.80629			TRINITY_DN53447_c0_g1_i2	Zinc finger C2H2	A0A446R0Y2 TRITD C2H2-type domain-containing protein ;A0A3B6HT07 WHEAT C2H2-type domain-containing protein ;A0A287NMV5 HORVV C2H2-type domain-containing protein ;A0A3B6JIZ8 WHEAT C2H2-type domain-containing protein ;A0A453HT59 AEGTS C2H2-type domain-containing protein ;A0A3B6IRE1 WHEAT C2H2-type domain-containing protein ;A0A2T7EJX4 9POAL C2H2-type domain-containing protein ;J3MHY9 ORYBR C2H2-typ…
#Uniq1	4.9896			TRINITY_DN56447_c0_g1_i3	Zinc finger C2H2	A0A2T7CZ33 9POAL Uncharacterized protein ;A0A3L6PXK4 PANMI Uncharacterized protein ;A0A2S3I9N3 9POAL Uncharacterized protein ;A0A1D6HZS3 MAIZE C2H2-type domain-containing protein ;A0A3L6E3F4 MAIZE C2H2-type domain-containing protein ;A0A1D6HZS2 MAIZE C2H2-type domain-containing protein ;A0A3L6Q657 PANMI Uncharacterized protein ;A0A0A9ETR3 ARUDO Uncharacterized protein ;A0A1E5W0J5 9POAL (E)-beta-f…
#Uniq1	4.44845			TRINITY_DN69018_c2_g5_i1	Zinc finger C2H2	A0A3B6HSK2 WHEAT C2H2-type domain-containing protein ;A0A453IJ90 AEGTS C2H2-type domain-containing protein ;A0A446QQ85 TRITD C2H2-type domain-containing protein ;A0A446S9W5 TRITD C2H2-type domain-containing protein ;A0A3B6IT43 WHEAT C2H2-type domain-containing protein ;F2EG42 HORVV Predicted protein ;A0A287PDY7 HORVV C2H2-type domain-containing protein ;I1P9B1 ORYGL C2H2-type domain-containing pr…
#Uniq1	2.85054			TRINITY_DN73909_c2_g4_i8	Zinc finger C2H2	F2E153 HORVV Predicted protein ;A0A453SL31 AEGTS Uncharacterized protein ;I1GXB8 BRADI Uncharacterized protein ;A0A446XQV8 TRITD Uncharacterized protein ;A0A3B6RKD7 WHEAT Uncharacterized protein ;A0A453SKH7 AEGTS Uncharacterized protein ;A0A3B6TVS5 WHEAT Uncharacterized protein ;A0A453SL20 AEGTS C2H2-type domain-containing protein ;A0A3B6SQE8 WHEAT Uncharacterized protein ;A0A446YQC2 TRITD Unchar…
#Uniq1	2.05188			TRINITY_DN74377_c1_g11_i3	Zinc finger C2H2	M8BA36 AEGTA Uncharacterized protein ;A0A446X3E3 TRITD Uncharacterized protein ;F2D6T8 HORVV Predicted protein (Fragment) ;A0A453QUA9 AEGTS C2H2-type domain-containing protein ;A0A453QU35 AEGTS C2H2-type domain-containing protein ;A0A453QTW7 AEGTS C2H2-type domain-containing protein ;A0A3B6TEP6 WHEAT C2H2-type domain-containing protein ;A0A446Y3R1 TRITD C2H2-type domain-containing protein ;M8B3G1…
#Uniq1	3.86911			TRINITY_DN74377_c1_g8_i2	Zinc finger C2H2	A0A2K2DQ95 BRADI C2H2-type domain-containing protein ;A0A3B6S8K2 WHEAT C2H2-type domain-containing protein ;A0A453QTW7 AEGTS C2H2-type domain-containing protein ;A0A3B6TEP6 WHEAT C2H2-type domain-containing protein ;A0A453QU35 AEGTS C2H2-type domain-containing protein ;A0A3B6RDZ3 WHEAT C2H2-type domain-containing protein ;A0A446Y3R1 TRITD C2H2-type domain-containing protein ;F2D6T8 HORVV Predicte…
#Uniq1	5.77433			TRINITY_DN79674_c0_g1_i1	Zinc finger C2H2	A0A5J9T181 9POAL Uncharacterized protein ;Q5UDB5 MAIZE INDETERMINATE-related protein 1 ;A0A1D6KMW8 MAIZE Indeterminate domain p1 ;A0A0E0H4G8 ORYNI C2H2-type domain-containing protein ;A0A0D9VJC5 9ORYZ C2H2-type domain-containing protein ;A0A0D9ZPD2 9ORYZ C2H2-type domain-containing protein ;A0A0E0PCS1 ORYRU C2H2-type domain-containing protein ;A0A1D6E319 MAIZE Naked endosperm1 ;B8AT33 ORYSI C2H2-…
#Uniq1	5.80882			TRINITY_DN80387_c1_g1_i10	Zinc finger C2H2	A0A446LTI5 TRITD Uncharacterized protein ;A0A3B6BYF8 WHEAT Uncharacterized protein ;A0A3B6NTP3 WHEAT Uncharacterized protein ;C5WTW1 SORBI C2H2-type domain-containing protein ;A0A446VRJ0 TRITD Uncharacterized protein ;A0A453IR63 AEGTS Uncharacterized protein ;A0A446SC74 TRITD C2H2-type domain-containing protein ;A0A3B6IWR7 WHEAT C2H2-type domain-containing protein ;A0A3B6JNJ5 WHEAT C2H2-type doma…
#Uniq2	3.35332			TRINITY_DN61229_c0_g1_i1	Zinc finger C2H2	A0A446K2X6 TRITD C2H2-type domain-containing protein ;A0A452Z7U9 AEGTS Uncharacterized protein ;A0A452Z7T2 AEGTS C2H2-type domain-containing protein ;A0A3B5ZY92 WHEAT C2H2-type domain-containing protein ;A0A3B5Y3B6 WHEAT C2H2-type domain-containing protein ;A0A446J476 TRITD C2H2-type domain-containing protein ;A0A3B5Z0Q8 WHEAT C2H2-type domain-containing protein ;F2DAZ0 HORVV Predicted protein ;M…
#Uniq2	2.71803			TRINITY_DN76120_c2_g8_i16	Zinc finger C2H2	A0A3B6KJF9 WHEAT C2H2-type domain-containing protein ;A0A3B6MTB8 WHEAT C2H2-type domain-containing protein ;B6SM10 WHEAT PWWP domain-containing protein ;A0A3B6LMC1 WHEAT C2H2-type domain-containing protein ;A0A3B6LMN4 WHEAT C2H2-type domain-containing protein ;A0A446UAD6 TRITD C2H2-type domain-containing protein ;F2EGR3 HORVV Predicted protein ;A0A3B6KR30 WHEAT C2H2-type domain-containing protein…
#Uniq23	2.50029	5.51685		TRINITY_DN27514_c0_g1_i1	Zinc finger C2H2	A0A3B6MLT2 WHEAT Uncharacterized protein ;A0A453JV17 AEGTS Uncharacterized protein ;A0A4Y5SPU6 ELYEL ZFP2 ;B0ZYY8 WHEAT Q-type C2H2 zinc finger protein ;A0A446TX49 TRITD Uncharacterized protein ;A0A3B6LH89 WHEAT Uncharacterized protein ;M8AMX1 TRIUA Uncharacterized protein ;A0A2T7C434 9POAL Uncharacterized protein ;A0A2S3IKR2 9POAL Uncharacterized protein ;K4AEN6 SETIT Uncharacterized protein ;
#Uniq23	2.28871	2.57367		TRINITY_DN69430_c0_g1_i2	Zinc finger C2H2	I1IH40 BRADI C2H2-type domain-containing protein ;M0WL76 HORVV C2H2-type domain-containing protein ;A0A446TX88 TRITD C2H2-type domain-containing protein ;N1QWS8 AEGTA zinc finger protein 7 ;A0A3B6MM19 WHEAT C2H2-type domain-containing protein ;A0A3B6LH70 WHEAT C2H2-type domain-containing protein ;A0A453JVE2 AEGTS C2H2-type domain-containing protein ;A0A446SRD0 TRITD C2H2-type domain-containing pr…
#Uniq23	2.02186	3.44069		TRINITY_DN72824_c0_g1_i2	Zinc finger C2H2	A0A446V7J3 TRITD C2H2-type domain-containing protein ;A0A287TKG0 HORVV C2H2-type domain-containing protein ;A0A453NC22 AEGTS C2H2-type domain-containing protein ;A0A446W5L7 TRITD C2H2-type domain-containing protein ;A0A446W5N0 TRITD C2H2-type domain-containing protein ;M8BQX2 AEGTA C2H2-type domain-containing protein ;A0A446W5P7 TRITD C2H2-type domain-containing protein ;A0A3B6PII5 WHEAT C2H2-typ…
#Uniq3	7.08529			TRINITY_DN103517_c0_g1_i1	Zinc finger C2H2	A0A2T7DZS0 9POAL Uncharacterized protein ;A0A3L6PAK7 PANMI C2H2-type domain-containing protein ;A0A2S3HJM7 9POAL Uncharacterized protein ;K3Y1D1 SETIT C2H2-type domain-containing protein ;
#inter	-2.79692	-4.67097	-6.37477	TRINITY_DN66626_c0_g6_i3	Zinc finger C2H2	A0A453LZ82 AEGTS Uncharacterized protein ;F2DMN8 HORVV Predicted protein ;A0A287SJD8 HORVV C2H2-type domain-containing protein ;A0A453M001 AEGTS C2H2-type domain-containing protein ;A0A446UPX0 TRITD C2H2-type domain-containing protein ;A0A446THK9 TRITD C2H2-type domain-containing protein ;A0A3B6KN78 WHEAT C2H2-type domain-containing protein ;A0A3B6MZ00 WHEAT C2H2-type domain-containing protein ;A…
#inter	-3.03176	-3.19648	-8.91283	TRINITY_DN68386_c1_g1_i2	Zinc finger C2H2	A0A3B6KTE3 WHEAT C2H2-type domain-containing protein ;A0A446TNV9 TRITD C2H2-type domain-containing protein ;A0A453J5A6 AEGTS C2H2-type domain-containing protein ;A0A446SHU1 TRITD C2H2-type domain-containing protein ;A0A3B6IYN1 WHEAT C2H2-type domain-containing protein ;A0A446TNV6 TRITD C2H2-type domain-containing protein ;A0A3B6KU17 WHEAT C2H2-type domain-containing protein ;A0A3B6JPS2 WHEAT C2H2…
#inter	-1.54516	-2.75715	-3.08014	TRINITY_DN68486_c0_g8_i11	Zinc finger C2H2	A0A446XR94 TRITD Uncharacterized protein ;A0A3B6RJU4 WHEAT Uncharacterized protein ;A0A287XF59 HORVV Uncharacterized protein ;C6YY76 WHEAT C2H2 Zn finger protein ;A0A446YQT5 TRITD Uncharacterized protein ;W5I366 WHEAT Uncharacterized protein ;A0A453SLJ1 AEGTS Uncharacterized protein ;I1GWW4 BRADI Uncharacterized protein ;F2EAE6 HORVV Predicted protein ;A0A446XR97 TRITD Uncharacterized protein ;
#inter	-5.5816	-5.29285	-9.12617	TRINITY_DN69678_c0_g2_i1	Zinc finger C2H2	T1M1U1 TRIUA C2H2-type domain-containing protein ;A0A446T3P7 TRITD Uncharacterized protein ;A0A446T3M0 TRITD Uncharacterized protein ;A0A3B6KIZ0 WHEAT Uncharacterized protein ;A0A446T3N5 TRITD Uncharacterized protein ;A0A3B6MS19 WHEAT C2H2-type domain-containing protein ;A0A453KWP4 AEGTS C2H2-type domain-containing protein ;A0A453KWQ8 AEGTS C2H2-type domain-containing protein ;A0A453KWW0 AEGTS C2…
#inter	-4.01743	-8.78561	-4.21193	TRINITY_DN71816_c0_g1_i1	Zinc finger C2H2	T1M1U1 TRIUA C2H2-type domain-containing protein ;A0A446T3N5 TRITD Uncharacterized protein ;A0A3B6KIZ0 WHEAT Uncharacterized protein ;A0A446T3M0 TRITD Uncharacterized protein ;A0A446T3P7 TRITD Uncharacterized protein ;A0A287RIZ5 HORVV Uncharacterized protein ;A0A287RJ48 HORVV Uncharacterized protein ;A0A287RJC7 HORVV Uncharacterized protein ;A0A287RJ69 HORVV Uncharacterized protein ;A0A287RJD2 HO…
#inter	-5.07714	-6.79034	-8.61062	TRINITY_DN71816_c0_g2_i1	Zinc finger C2H2	A0A0Q3ES22 BRADI Uncharacterized protein ;A0A0Q3IW60 BRADI Uncharacterized protein ;A0A446T3M0 TRITD Uncharacterized protein ;A0A446T3P7 TRITD Uncharacterized protein ;T1M1U1 TRIUA C2H2-type domain-containing protein ;A0A3B6KIZ0 WHEAT Uncharacterized protein ;A0A446T3N5 TRITD Uncharacterized protein ;A0A3B6MS19 WHEAT C2H2-type domain-containing protein ;R7WFL5 AEGTA zinc finger protein 385D ;M0VZ…
#inter	-2.50464	-4.29354	-4.96949	TRINITY_DN72275_c0_g4_i1	Zinc finger C2H2	A0A0D9VZW2 9ORYZ C2H2-type domain-containing protein ;A0A0Q3N862 BRADI C2H2-type domain-containing protein ;A0A0E0KJW3 ORYPU C2H2-type domain-containing protein ;A0A0D9ZE35 9ORYZ C2H2-type domain-containing protein ;I1PG66 ORYGL C2H2-type domain-containing protein ;Q10CE2 ORYSJ Drought and salt tolerance protein ;A0A0E0P283 ORYRU C2H2-type domain-containing protein ;A0A0E0GUL5 ORYNI C2H2-type dom…
#inter	-2.026	-2.72878	-1.16824	TRINITY_DN77511_c0_g5_i13	Zinc finger C2H2	A0A453P982 AEGTS C2H2-type domain-containing protein ;A0A446WGQ0 TRITD C2H2-type domain-containing protein ;A0A3B6PPP8 WHEAT C2H2-type domain-containing protein ;A0A453P9E7 AEGTS C2H2-type domain-containing protein ;A0A453P955 AEGTS C2H2-type domain-containing protein ;A0A446WGQ1 TRITD C2H2-type domain-containing protein ;A0A3B6QJ71 WHEAT C2H2-type domain-containing protein ;A0A453P976 AEGTS C2H2…
#inter	-1.85885	-3.3862	-2.60165	TRINITY_DN79349_c1_g8_i3	Zinc finger C2H2	M7ZBX0 TRIUA Uncharacterized protein ;A0A446Q8W7 TRITD Dof-type domain-containing protein ;A0A3B6FZ13 WHEAT Uncharacterized protein ;A0A3B6FZ17 WHEAT C2H2-type domain-containing protein ;A0A080YUN2 WHEAT C2H2-type domain-containing protein ;A0A3B6G2K9 WHEAT C2H2-type domain-containing protein ;A0A3B6EMV0 WHEAT Dof-type domain-containing protein ;A0A3B6G309 WHEAT C2H2-type domain-containing protei…
#inter	-1.25207	-2.5896	-3.78606	TRINITY_DN79402_c1_g5_i6	Zinc finger C2H2	Q0Z9W3 WHEAT Histone deacetylase HDAC2 ;A0A446KFB2 TRITD C2H2-type domain-containing protein ;A0A446KF85 TRITD C2H2-type domain-containing protein ;A0A446KFF8 TRITD C2H2-type domain-containing protein ;A0A453A611 AEGTS C2H2-type domain-containing protein ;A0A453A623 AEGTS C2H2-type domain-containing protein ;A0A3B6A2W3 WHEAT C2H2-type domain-containing protein ;A0A446JFK8 TRITD NPL domain-contain…
#Uniq1	-2.66772			TRINITY_DN73909_c2_g2_i6	Zinc finger C2H2	A0A446T6G6 TRITD Uncharacterized protein ;A0A3B6KKB2 WHEAT Uncharacterized protein ;A0A453L412 AEGTS C2H2-type domain-containing protein ;A0A453L3K0 AEGTS Uncharacterized protein ;M7ZG70 TRIUA Protein TRANSPARENT TESTA 1 ;A0A446UDH7 TRITD Uncharacterized protein ;A0A3B6LP54 WHEAT Uncharacterized protein ;M8BF95 AEGTA Protein TRANSPARENT TESTA 1 ;A0A453L407 AEGTS Uncharacterized protein ;A0A3B6MTL…
#Uniq1	-2.49539			TRINITY_DN80387_c2_g7_i10	Zinc finger C2H2	A0A453CM73 AEGTS C2H2-type domain-containing protein ;A0A453CMF6 AEGTS C2H2-type domain-containing protein ;A0A453CME6 AEGTS C2H2-type domain-containing protein ;A0A453CM74 AEGTS C2H2-type domain-containing protein ;A0A453CM64 AEGTS C2H2-type domain-containing protein ;A0A446MKT1 TRITD C2H2-type domain-containing protein ;A0A446LC55 TRITD C2H2-type domain-containing protein ;A0A453CM70 AEGTS C2H2…
#Uniq13	-4.36558	-6.00167		TRINITY_DN64013_c0_g4_i9	Zinc finger C2H2	A0A287JT60 HORVV Uncharacterized protein ;A0A287JT27 HORVV Uncharacterized protein ;A0A453DK92 AEGTS Uncharacterized protein ;A0A3B6CHM0 WHEAT C2H2-type domain-containing protein ;A0A446MYN7 TRITD C2H2-type domain-containing protein ;A0A1D5UNW5 WHEAT C2H2-type domain-containing protein ;A0A453DK81 AEGTS C2H2-type domain-containing protein ;A0A453DKA2 AEGTS C2H2-type domain-containing protein ;A0A…
#Uniq2	-2.37236			TRINITY_DN69018_c2_g5_i1	Zinc finger C2H2	A0A3B6HSK2 WHEAT C2H2-type domain-containing protein ;A0A453IJ90 AEGTS C2H2-type domain-containing protein ;A0A446QQ85 TRITD C2H2-type domain-containing protein ;A0A446S9W5 TRITD C2H2-type domain-containing protein ;A0A3B6IT43 WHEAT C2H2-type domain-containing protein ;F2EG42 HORVV Predicted protein ;A0A287PDY7 HORVV C2H2-type domain-containing protein ;I1P9B1 ORYGL C2H2-type domain-containing pr…
#Uniq2	-2.9153			TRINITY_DN71879_c1_g1_i1	Zinc finger C2H2	A0A3B6FZ17 WHEAT C2H2-type domain-containing protein ;A0A3B6FZ13 WHEAT Uncharacterized protein ;A0A3B6G2K9 WHEAT C2H2-type domain-containing protein ;A0A3B6G309 WHEAT C2H2-type domain-containing protein ;M7ZBX0 TRIUA Uncharacterized protein ;A0A3B6FZT9 WHEAT C2H2-type domain-containing protein ;A0A080YUN2 WHEAT C2H2-type domain-containing protein ;A0A446Q8W7 TRITD Dof-type domain-containing prote…
#Uniq2	-6.63769			TRINITY_DN77777_c0_g1_i1	Zinc finger C2H2	A0A453RRM4 AEGTS C2H2-type domain-containing protein ;A0A3B6TJF4 WHEAT C2H2-type domain-containing protein ;A0A3B6SIV1 WHEAT C2H2-type domain-containing protein ;A0A3B6REY3 WHEAT C2H2-type domain-containing protein ;
#Uniq2	-3.08371			TRINITY_DN79349_c1_g8_i10	Zinc finger C2H2	A0A3B6EMV0 WHEAT Dof-type domain-containing protein ;M7ZBX0 TRIUA Uncharacterized protein ;A0A446Q8W7 TRITD Dof-type domain-containing protein ;A0A080YUM9 WHEAT Uncharacterized protein ;A0A3B6H493 WHEAT Uncharacterized protein ;A0A080YUN1 WHEAT Uncharacterized protein ;A0A3B6FZ13 WHEAT Uncharacterized protein ;A0A080YUM8 WHEAT C2H2-type domain-containing protein ;A0A080YUN2 WHEAT C2H2-type domain…
#Uniq2	-3.73819			TRINITY_DN80387_c2_g9_i3	Zinc finger C2H2	A0A453P9E7 AEGTS C2H2-type domain-containing protein ;A0A453P955 AEGTS C2H2-type domain-containing protein ;A0A446VJE6 TRITD C2H2-type domain-containing protein ;A0A446VJD1 TRITD C2H2-type domain-containing protein ;A0A453P982 AEGTS C2H2-type domain-containing protein ;A0A446VJA5 TRITD C2H2-type domain-containing protein ;A0A3B6NS61 WHEAT C2H2-type domain-containing protein ;A0A3B6QJ71 WHEAT C2H2…
#Uniq23	-2.76264	-2.59883		TRINITY_DN54205_c0_g1_i3	Zinc finger C2H2	A0A1R3PW20 MAIZE MRP interacting2 (Fragment) ;A0A1X8QE88 MAIZE Uncharacterized protein ;I1HSC8 BRADI C2H2-type domain-containing protein ;A0A3L6FNR8 MAIZE C2H2-type domain-containing protein ;A0A446NS14 TRITD Uncharacterized protein ;B9ETN9 ORYSJ C2H2-type domain-containing protein ;A0A5J9VHJ8 9POAL Uncharacterized protein (Fragment) ;B6U5R9 MAIZE C2H2 zinc finger protein ;C5XLS9 SORBI C2H2-type …
#Uniq23	-4.22912	-3.82127		TRINITY_DN64887_c0_g2_i9	Zinc finger C2H2	A0A446UBD9 TRITD C2H2-type domain-containing protein ;A0A3B6LN30 WHEAT C2H2-type domain-containing protein ;F2CWF7 HORVV Predicted protein ;A0A453KXU4 AEGTS C2H2-type domain-containing protein ;A0A3B6MTP9 WHEAT C2H2-type domain-containing protein ;A0A446T475 TRITD C2H2-type domain-containing protein ;A0A3B6KGM9 WHEAT C2H2-type domain-containing protein ;A0A3L6G456 MAIZE zinc finger protein 8 ;A0A…
#Uniq23	-3.11185	-1.79314		TRINITY_DN64967_c0_g10_i3	Zinc finger C2H2	B9ETN9 ORYSJ C2H2-type domain-containing protein ;A0A0D9V6K9 9ORYZ C2H2-type domain-containing protein ;A0A0D9V6K8 9ORYZ C2H2-type domain-containing protein ;K3XGZ4 SETIT C2H2-type domain-containing protein ;A0A4U6UQ54 SETVI C2H2-type domain-containing protein ;J3L4S2 ORYBR C2H2-type domain-containing protein ;A0A2S3HR01 9POAL C2H2-type domain-containing protein ;A0A5J9VHJ8 9POAL Uncharacterized …
#Uniq23	-2.01718	-4.31479		TRINITY_DN65496_c0_g12_i1	Zinc finger C2H2	Q0Z9W3 WHEAT Histone deacetylase HDAC2 ;A0A446JFH1 TRITD C2H2-type domain-containing protein ;A0A3B5Y850 WHEAT C2H2-type domain-containing protein ;A0A446JFK6 TRITD C2H2-type domain-containing protein ;A0A446JFI5 TRITD C2H2-type domain-containing protein ;A0A446JFM6 TRITD C2H2-type domain-containing protein ;A0A3B5Y877 WHEAT C2H2-type domain-containing protein ;A0A446KFB2 TRITD C2H2-type domain-c…
#Uniq23	-1.65257	-3.22175		TRINITY_DN71349_c0_g4_i13	Zinc finger C2H2	A0A446QR06 TRITD C2H2-type domain-containing protein ;A0A3B6HQ82 WHEAT C2H2-type domain-containing protein ;A0A446S8J9 TRITD C2H2-type domain-containing protein ;A0A3B6IUB2 WHEAT C2H2-type domain-containing protein ;A0A1E5UPY0 9POAL C2H2-type domain-containing protein ;A0A287PB96 HORVV C2H2-type domain-containing protein ;M8AJI0 AEGTA C2H2-type domain-containing protein ;A0A453IFT9 AEGTS C2H2-typ…
#Uniq23	-2.32475	-4.15115		TRINITY_DN78413_c0_g4_i1	Zinc finger C2H2	A0A453A6T2 AEGTS Uncharacterized protein ;C5YBQ3 SORBI C2H2-type domain-containing protein ;K7TIW4 MAIZE C2H2-like zinc finger protein ;A0A1E5V1Z4 9POAL C2H2-type domain-containing protein ;A0A3L6PWI3 PANMI C2H2-type domain-containing protein ;A0A3L6GFL5 MAIZE C2H2-type domain-containing protein ;A0A2S3I522 9POAL C2H2-type domain-containing protein ;A0A2T7CS09 9POAL C2H2-type domain-containing pr…
#Uniq3	-6.05005			TRINITY_DN60028_c0_g2_i3	Zinc finger C2H2	A0A453J1S0 AEGTS C2H2-type domain-containing protein ;A0A5J9THC8 9POAL Uncharacterized protein (Fragment) ;A0A453J1G8 AEGTS C2H2-type domain-containing protein ;
#Uniq3	-5.71043			TRINITY_DN62882_c0_g2_i3	Zinc finger C2H2	A0A2K2CFZ3 BRADI Uncharacterized protein (Fragment) ;A0A453BWJ3 AEGTS Uncharacterized protein ;A0A446MCA5 TRITD Uncharacterized protein ;A0A453BWG9 AEGTS Uncharacterized protein ;A0A3B6C988 WHEAT C2H2-type domain-containing protein ;A0A3B6AZQ0 WHEAT C2H2-type domain-containing protein ;R7WAL2 AEGTA zinc finger protein JACKDAW ;A0A3B6DDW4 WHEAT C2H2-type domain-containing protein ;T1MAB8 TRIUA C2H…
#Uniq3	-3.31761			TRINITY_DN63730_c4_g6_i17	Zinc finger C2H2	A0A0E0CBW9 9ORYZ C2H2-type domain-containing protein ;A0A0D9YIX8 9ORYZ C2H2-type domain-containing protein ;A0A0E0N6J0 ORYRU C2H2-type domain-containing protein ;A0A0E0FXB8 ORYNI C2H2-type domain-containing protein ;A0A0D3EXN3 9ORYZ C2H2-type domain-containing protein ;B8A861 ORYSI C2H2-type domain-containing protein ;A0A0D9YIX7 9ORYZ C2H2-type domain-containing protein ;A0A0E0FXB6 ORYNI C2H2-typ…
#Uniq3	-6.00652			TRINITY_DN63880_c1_g1_i5	Zinc finger C2H2	J3MTP0 ORYBR C2H2-type domain-containing protein ;T1NFN9 TRIUA C2H2-type domain-containing protein ;M8BMB9 AEGTA zinc finger protein JACKDAW ;A0A453KYL8 AEGTS C2H2-type domain-containing protein ;J3MXZ7 ORYBR C2H2-type domain-containing protein ;A0A0D3H7I3 9ORYZ C2H2-type domain-containing protein ;A0A2K2D1U9 BRADI Uncharacterized protein ;A0A453KYE7 AEGTS C2H2-type domain-containing protein ;A0A…
#Uniq3	-2.87789			TRINITY_DN64443_c1_g6_i4	Zinc finger C2H2	A0A0E0LVR1 ORYPU C2H2-type domain-containing protein ;A0A0E0AWE7 9ORYZ C2H2-type domain-containing protein ;B8BBJ3 ORYSI Uncharacterized protein ;I1QJD5 ORYGL C2H2-type domain-containing protein ;I1QRL3 ORYGL C2H2-type domain-containing protein ;A0A0D3H172 9ORYZ C2H2-type domain-containing protein ;A0A0E0QK38 ORYRU C2H2-type domain-containing protein ;A0A0E0ID52 ORYNI C2H2-type domain-containing …
#Uniq3	-5.35321			TRINITY_DN65074_c1_g7_i9	Zinc finger C2H2	A0A287UK81 HORVV C2H2-type domain-containing protein ;A0A287UK72 HORVV C2H2-type domain-containing protein ;A0A3B6PMN1 WHEAT C2H2-type domain-containing protein ;M8B0C5 AEGTA RNA exonuclease 4 ;A0A453PD45 AEGTS C2H2-type domain-containing protein ;A0A3B6QJY0 WHEAT C2H2-type domain-containing protein ;A0A3B6NTT0 WHEAT C2H2-type domain-containing protein ;I1ID31 BRADI C2H2-type domain-containing pr…
#Uniq3	-7.97391			TRINITY_DN66954_c1_g6_i9	Zinc finger C2H2	A0A0E0J9H3 ORYNI C2H2-type domain-containing protein ;A0A3B6AP43 WHEAT C2H2-type domain-containing protein ;A0A446KGD1 TRITD C2H2-type domain-containing protein ;A0A0E0P4K3 ORYRU C2H2-type domain-containing protein ;Q0JFD1 ORYSJ Os04g0115500 protein ;B8AUB2 ORYSI C2H2-type domain-containing protein ;A0A3B6U3A9 WHEAT C2H2-type domain-containing protein ;A0A446LQ67 TRITD C2H2-type domain-containing…
#Uniq3	-6.50299			TRINITY_DN68683_c0_g2_i8	Zinc finger C2H2	M0XYP9 HORVV C2H2-type domain-containing protein ;M8BUZ3 AEGTA C2H2-type domain-containing protein ;A0A3B6JFR3 WHEAT C2H2-type domain-containing protein ;A0A453HLV8 AEGTS C2H2-type domain-containing protein ;M0XYQ0 HORVV C2H2-type domain-containing protein ;A0A446R3K5 TRITD C2H2-type domain-containing protein ;A0A446R3F0 TRITD C2H2-type domain-containing protein ;A0A3B6HWB0 WHEAT C2H2-type domain…
#Uniq3	-2.02102			TRINITY_DN71349_c0_g3_i1	Zinc finger C2H2	T1MEI5 TRIUA Uncharacterized protein ;A0A446QR06 TRITD C2H2-type domain-containing protein ;A0A3B6HQ82 WHEAT C2H2-type domain-containing protein ;M8AJI0 AEGTA C2H2-type domain-containing protein ;A0A453IFT9 AEGTS C2H2-type domain-containing protein ;A0A3B6JLU9 WHEAT C2H2-type domain-containing protein ;A0A446S8J9 TRITD C2H2-type domain-containing protein ;A0A3B6IUB2 WHEAT C2H2-type domain-contain…
#Uniq3	-2.85129			TRINITY_DN73616_c0_g6_i7	Zinc finger C2H2	A0A3B6NUZ5 WHEAT C2H2-type domain-containing protein ;F2D2G2 HORVV Predicted protein ;A0A446WN29 TRITD C2H2-type domain-containing protein ;A0A3B6PQT8 WHEAT C2H2-type domain-containing protein ;A0A453PR96 AEGTS C2H2-type domain-containing protein ;A0A3B6QLA8 WHEAT C2H2-type domain-containing protein ;R7WCR1 AEGTA zinc finger protein 6 ;A0A0A9LI25 ARUDO Uncharacterized protein ;A0A5J9V0B7 9POAL Un…
#Uniq3	-3.12422			TRINITY_DN74634_c2_g1_i3	Zinc finger C2H2	A0A446SCY1 TRITD C2H2-type domain-containing protein ;A0A446QM42 TRITD C2H2-type domain-containing protein ;A0A3B6HNI8 WHEAT C2H2-type domain-containing protein ;A0A446QM95 TRITD C2H2-type domain-containing protein ;A0A3B6U4N3 WHEAT C2H2-type domain-containing protein ;A0A3B6U2V1 WHEAT C2H2-type domain-containing protein ;A0A453ISV8 AEGTS C2H2-type domain-containing protein ;M8CE82 AEGTA zinc fin…
#Uniq3	-3.84801			TRINITY_DN79674_c1_g2_i9	Zinc finger C2H2	A5GXZ8 LOLPR Putative zinc finger protein ID1 ;A5GXZ9 LOLMU Putative zinc finger protein ID1 ;A0A3B6QEK5 WHEAT C2H2-type domain-containing protein ;A0A453ND06 AEGTS C2H2-type domain-containing protein ;N1R3S7 AEGTA zinc finger protein MAGPIE ;O65215 MAIZE zinc finger protein ID1 ;A0A453NCX0 AEGTS Uncharacterized protein ;A0A0Q3HTA8 BRADI C2H2-type domain-containing protein ;A0A453NDJ5 AEGTS C2H2-…
#inter	1.6022	2.61459	1.86162	TRINITY_DN67766_c0_g2_i11	Zinc finger CCCH	M7ZDQ0 TRIUA Uncharacterized protein ;N1R4K5 AEGTA zinc finger CCCH domain-containing protein 65 ;A0A446ISL1 TRITD Uncharacterized protein ;M8CWN0 AEGTA Valyl-tRNA synthetase ;R7WD04 AEGTA Uncharacterized protein ;N1QY93 AEGTA Anaphase-promoting complex subunit 1 ;M7YV57 TRIUA Transposon Ty3-G Gag-Pol polyprotein ;M8AJW5 TRIUA Uncharacterized protein ;N1R1N6 AEGTA Uncharacterized protein ;A0A3B6N…
#inter	3.92846	5.51924	8.51316	TRINITY_DN70816_c2_g7_i1	Zinc finger CCCH	N1R4K5 AEGTA zinc finger CCCH domain-containing protein 65 ;A0A453EYC2 AEGTS Uncharacterized protein ;M8CWN0 AEGTA Valyl-tRNA synthetase ;M8ATX5 AEGTA Uncharacterized protein ;N1QY93 AEGTA Anaphase-promoting complex subunit 1 ;A0A446ISL1 TRITD Uncharacterized protein ;M7ZDQ0 TRIUA Uncharacterized protein ;A0A446M4N4 N domain-containing protein ;A0A5J9VWK2 9POAL Uncharacterized protein (Fragment) …
#inter	2.14406	3.53958	2.62812	TRINITY_DN71156_c1_g1_i4	Zinc finger CCCH	A0A3L6R5M0 PANMI zinc finger CCCH domain-containing protein 35-like ;A0A0A9E0J0 ARUDO Uncharacterized protein ;A0A3L6T1N7 PANMI zinc finger CCCH domain-containing protein 35-like ;A2Y194 ORYSI Uncharacterized protein ;I1PT57 ORYGL Uncharacterized protein ;A0A0E0HAQ7 ORYNI Uncharacterized protein ;A0A4V6D9D5 SETVI Uncharacterized protein ;A0A368QDQ8 SETIT Uncharacterized protein ;B6TW74 MAIZE Unch…
#inter	3.47773	3.35208	3.80716	TRINITY_DN75292_c1_g2_i1	Zinc finger CCCH	A0A0E0M9M7 ORYPU Uncharacterized protein ;A0A0E0M9M6 ORYPU Uncharacterized protein ;Q7XCX5 ORYSJ Plus-3 domain containing protein, expressed ;A0A0E0R1B4 ORYRU Uncharacterized protein ;B9G6L5 ORYSJ Uncharacterized protein ;M8A031 TRIUA zinc finger CCCH domain-containing protein 44 ;A0A0E0H4Z7 ORYNI Uncharacterized protein ;A0A3L6D926 MAIZE zinc finger CCCH domain-containing protein 19 ;A0A446JW41 …
#inter	2.3239	5.64155	4.53295	TRINITY_DN78468_c0_g2_i4	Zinc finger CCCH	N1QY93 AEGTA Anaphase-promoting complex subunit 1 ;M8CWN0 AEGTA Valyl-tRNA synthetase ;N1R4K5 AEGTA zinc finger CCCH domain-containing protein 65 ;A0A446ISL1 TRITD Uncharacterized protein ;M7ZDQ0 TRIUA Uncharacterized protein ;M8ATX5 AEGTA Uncharacterized protein ;A0A446M4N4 N domain-containing protein ;A0A453EYC2 AEGTS Uncharacterized protein ;Q8H897 ORYSJ Putative retroelement ;
#Uniq1	2.43738			TRINITY_DN67178_c0_g7_i1	Zinc finger CCCH	R7W9H9 AEGTA zinc finger CCCH domain-containing protein 15 ;A0A453IHI9 AEGTS Uncharacterized protein ;A0A3B6JMH3 WHEAT Uncharacterized protein ;A0A3B6HSX0 WHEAT Uncharacterized protein ;A0A3B6PQJ0 WHEAT Uncharacterized protein ;F2DBY5 HORVV Predicted protein ;A0A453IHK2 AEGTS Uncharacterized protein ;I1HZA5 BRADI Uncharacterized protein ;A0A446QQX0 TRITD Uncharacterized protein ;M7YKI5 TRIUA zinc…
#Uniq13	6.32542	4.49621		TRINITY_DN55400_c0_g2_i1	Zinc finger CCCH	I1HHE2 BRADI C3H1-type domain-containing protein ;A0A446J8X4 TRITD C3H1-type domain-containing protein ;A0A0E0PQ67 ORYRU C3H1-type domain-containing protein ;I1PXG1 ORYGL C3H1-type domain-containing protein ;A2Y6P7 ORYSI C3H1-type domain-containing protein ;B7F147 ORYSJ zinc finger protein ;A0A0D3G9Z8 9ORYZ Uncharacterized protein ;F2DG87 HORVV Predicted protein ;A0A3B5Y5L9 WHEAT C3H1-type domain…
#Uniq13	7.13202	4.05783		TRINITY_DN58089_c0_g1_i5	Zinc finger CCCH	A0A0E0DN37 9ORYZ Uncharacterized protein ;K3ZE34 SETIT Uncharacterized protein ;A0A4V6D9D5 SETVI Uncharacterized protein ;A0A368QDQ8 SETIT Uncharacterized protein ;A0A5J9U0X2 9POAL Uncharacterized protein (Fragment) ;A0A0A9E0J0 ARUDO Uncharacterized protein ;I1PT57 ORYGL Uncharacterized protein ;A0A3L6R5M0 PANMI zinc finger CCCH domain-containing protein 35-like ;A0A0E0PIL5 ORYRU Uncharacterized …
#Uniq2	5.51832			TRINITY_DN32433_c0_g1_i1	Zinc finger CCCH	M8CWN0 AEGTA Valyl-tRNA synthetase ;N1R4K5 AEGTA zinc finger CCCH domain-containing protein 65 ;N1QY93 AEGTA Anaphase-promoting complex subunit 1 ;A0A446ISL1 TRITD Uncharacterized protein ;M7ZDQ0 TRIUA Uncharacterized protein ;A0A446M4N4 N domain-containing protein ;
#Uniq2	3.26217			TRINITY_DN68808_c0_g2_i2	Zinc finger CCCH	A0A0A9JLF4 ARUDO Uncharacterized protein ;A0A2K2D3J2 BRADI Uncharacterized protein ;A0A446UPQ3 TRITD Uncharacterized protein ;A0A446THH1 TRITD Uncharacterized protein ;A0A446THF8 TRITD Uncharacterized protein ;A0A3B6LUB7 WHEAT Uncharacterized protein ;A0A3L6EMP0 MAIZE zinc finger CCCH domain-containing protein 16 ;A0A1D6HAP6 MAIZE Rough endosperm3 ;A0A3B6KQS6 WHEAT Uncharacterized protein ;A0A446…
#Uniq23	2.57896	1.53925		TRINITY_DN65332_c0_g2_i5	Zinc finger CCCH	A0A453K0E9 AEGTS Uncharacterized protein ;A0A446STX2 TRITD Uncharacterized protein ;A0A3B6KF74 WHEAT Uncharacterized protein ;A0A446TZD4 TRITD Uncharacterized protein ;A0A3B6LI33 WHEAT Uncharacterized protein ;A0A287QRQ0 HORVV Uncharacterized protein ;A0A446STQ4 TRITD Uncharacterized protein ;M7YT77 TRIUA zinc finger CCCH domain-containing protein 67 ;A0A446TZD9 TRITD Uncharacterized protein ;A0A…
#Uniq23	2.57422	2.74441		TRINITY_DN66119_c1_g2_i5	Zinc finger CCCH	A0A453E6N1 REGION domain-containing protein ;A0A453E6W0 REGION domain-containing protein ;A0A453E6M3 REGION domain-containing protein ;A0A453E6K7 REGION domain-containing protein ;A0A3B6EFP1 REGION domain-containing protein ;A0A446N772 REGION domain-containing protein ;A0A453E6M6 REGION domain-containing protein ;A0A287VJZ8 REGION domain-containing protein ;M7ZYX2 TRIUA zinc finger CCCH domain-co…
#Uniq23	5.16068	3.21603		TRINITY_DN67092_c1_g4_i1	Zinc finger CCCH	C7J9P0 ORYSJ Os12g0231100 protein ;A0A0E0MKV8 ORYPU Zf-C3HC3H domain-containing protein ;A0A0D3HSP7 9ORYZ Zf-C3HC3H domain-containing protein ;I1R515 ORYGL Zf-C3HC3H domain-containing protein ;A0A0P0Y8E7 ORYSJ Os12g0231100 protein (Fragment) ;A0A0E0RFA9 ORYRU Zf-C3HC3H domain-containing protein ;A0A0E0J863 ORYNI Zf-C3HC3H domain-containing protein ;Q2QVF9 ORYSJ Expressed protein ;A0A0E0J862 ORYNI…
#Uniq23	2.86612	1.9974		TRINITY_DN78977_c2_g1_i7	Zinc finger CCCH	A0A3L6T5F2 PANMI Zf-C3H1 domain-containing protein ;A0A2S3HF45 9POAL Zf-C3H1 domain-containing protein ;A0A2S3HEL3 9POAL Zf-C3H1 domain-containing protein ;
#Uniq3	2.79207			TRINITY_DN79392_c0_g7_i4	Zinc finger CCCH	M7ZHD3 TRIUA zinc finger CCCH domain-containing protein 44 ;A0A287M8Y6 HORVV GYF domain-containing protein ;A0A453G752 AEGTS Plus3 domain-containing protein ;A0A453G6W6 AEGTS Plus3 domain-containing protein ;A0A453G7Q4 AEGTS Uncharacterized protein ;A0A453G7T0 AEGTS Uncharacterized protein ;A0A453G6U6 AEGTS Uncharacterized protein ;A0A453G747 AEGTS Uncharacterized protein ;A0A3B6GYL1 WHEAT Unchar…
#Uniq3	6.21152			TRINITY_DN89404_c0_g1_i1	Zinc finger CCCH	A0A1D6GN10 MAIZE zinc finger CCCH domain-containing protein 19 ;A0A1D6GN14 MAIZE zinc finger CCCH domain-containing protein 19 ;A0A1D6GN11 MAIZE zinc finger CCCH domain-containing protein 19 ;A0A1D6GN13 MAIZE zinc finger CCCH domain-containing protein 19 ;A0A3L6ETX2 MAIZE zinc finger CCCH domain-containing protein 44 ;A0A317Y364 MAIZE GYF domain-containing protein ;A0A317Y332 MAIZE Uncharacterize…
#Uniq3	4.89234			TRINITY_DN93622_c0_g1_i1	Zinc finger CCCH	A0A2K2CKL5 BRADI zf-RVT domain-containing protein ;A0A453CRJ6 AEGTS Uncharacterized protein ;A0A453D706 AEGTS Uncharacterized protein ;A0A453AZI8 AEGTS Uncharacterized protein ;A0A453GJM5 AEGTS Uncharacterized protein ;A0A446L2X3 TRITD Uncharacterized protein ;A0A453EWL6 AEGTS zf-RVT domain-containing protein ;A0A453EWI8 AEGTS Uncharacterized protein ;M8AHN8 AEGTA zinc finger CCCH domain-containi…
#inter	-3.45731	-3.23392	-2.95669	TRINITY_DN48904_c0_g1_i1	Zinc finger CCCH	A0A0A9S1H0 ARUDO C3H1-type domain-containing protein ;A0A1D6N390 MAIZE zinc finger CCCH domain-containing protein 33 ;A0A1D6G686 MAIZE zinc finger CCCH domain-containing protein 33 ;A0A1D6N388 MAIZE zinc finger CCCH domain-containing protein 33 ;A0A1D6G688 MAIZE zinc finger CCCH domain-containing protein 33 ;A0A1D6G687 MAIZE zinc finger CCCH domain-containing protein 33 ;
#inter	-3.02887	-2.65521	-3.1331	TRINITY_DN54857_c1_g4_i1	Zinc finger CCCH	M8AWC4 AEGTA zinc finger CCCH domain-containing protein 12 ;A0A0A9IMN5 ARUDO C3H1-type domain-containing protein ;A0A0D9V9J3 9ORYZ Uncharacterized protein ;A0A0A9S3X0 ARUDO C3H1-type domain-containing protein ;A0A0A9PAS4 ARUDO Uncharacterized protein ;A0A0A9E0P1 ARUDO Uncharacterized protein ;A0A0A9D1L3 ARUDO Uncharacterized protein ;A0A1E5VXP7 9POAL zinc finger CCCH domain-containing protein 12 …
#Uniq1	-2.16839			TRINITY_DN78503_c0_g1_i5	Zinc finger CCCH	A0A1E5UYI1 9POAL zinc finger CCCH domain-containing protein 45 ;A0A3L6S2K6 PANMI Uncharacterized protein ;A0A2T7DV84 9POAL Uncharacterized protein ;A0A2S3HH22 9POAL Uncharacterized protein ;K3XVT8 SETIT Uncharacterized protein ;A0A4U6VG84 SETVI Uncharacterized protein ;J3MGU6 ORYBR Uncharacterized protein ;A0A453SWI4 AEGTS Uncharacterized protein ;A0A3B6RQD9 WHEAT Uncharacterized protein ;A0A3B6T…
#Uniq12	-6.05301	-5.71841		TRINITY_DN20367_c0_g1_i2	Zinc finger CCCH	A0A0Q3GX05 BRADI C3H1-type domain-containing protein ;A0A0Q3KWF9 BRADI C3H1-type domain-containing protein ;A0A2X0TJZ6 WHEAT Uncharacterized protein ;A0A3B6C5W1 WHEAT C3H1-type domain-containing protein ;A0A2K2DKR3 BRADI RRM domain-containing protein ;M7YN83 TRIUA Putative zinc finger CCCH domain-containing protein 51 ;A0A0D9X0U4 9ORYZ Uncharacterized protein ;A0A3L6T6N7 PANMI Uncharacterized pro…
#Uniq13	-1.39838	-3.47134		TRINITY_DN70608_c0_g2_i4	Zinc finger CCCH	A0A453KBY7 AEGTS Uncharacterized protein ;M8B6X7 AEGTA zinc finger CCCH domain-containing protein 22 ;A0A453KCM5 AEGTS Uncharacterized protein ;A0A3B6MQK7 WHEAT Uncharacterized protein ;A0A3B6MPI4 WHEAT Uncharacterized protein ;A0A453KCC2 AEGTS Uncharacterized protein ;A0A446SXS2 TRITD Uncharacterized protein ;A0A446SXS9 TRITD Uncharacterized protein ;A0A3B6KG27 WHEAT Uncharacterized protein ;A0A…
#Uniq3	-2.10878			TRINITY_DN67893_c0_g1_i2	Zinc finger CCCH	A0A446MZT8 TRITD Uncharacterized protein ;A0A453A677 2 domain-containing protein ;A0A2K2DGD9 BRADI C3H1-type domain-containing protein ;K3ZVL5 REGION domain-containing protein ;A0A4U6W1V1 REGION domain-containing protein ;A0A1Z5RAS8 SORBI BTB domain-containing protein ;
#Uniq3	-2.31749			TRINITY_DN73051_c0_g5_i4	Zinc finger CCCH	A0A453SWX9 AEGTS YTH domain-containing protein ;A0A453NFJ2 AEGTS C3H1-type domain-containing protein ;A0A446V8L1 TRITD C3H1-type domain-containing protein ;A0A3B6NMZ2 WHEAT C3H1-type domain-containing protein ;A0A287XP77 HORVV Uncharacterized protein ;A0A453NFI3 AEGTS C3H1-type domain-containing protein ;A0A446YU16 TRITD Uncharacterized protein ;A0A446YTX4 TRITD Uncharacterized protein ;A0A453SWI…
#Uniq3	-2.46565			TRINITY_DN75062_c1_g8_i2	Zinc finger CCCH	M7YZK9 TRIUA zinc finger CCCH domain-containing protein 22 ;A0A453KCK2 AEGTS Uncharacterized protein ;A0A453KCW7 AEGTS RRM domain-containing protein ;A0A453KCB8 AEGTS RRM domain-containing protein ;A0A453KBZ1 AEGTS RRM domain-containing protein ;A0A446U3E9 TRITD Uncharacterized protein ;A0A446U3H2 TRITD Uncharacterized protein ;A0A446U3H7 TRITD Uncharacterized protein ;A0A3B6LJN0 WHEAT Uncharacte…

## Sheet: HM_Hormones UPDOWN
DATA FOR HORMONE HEAT MAP SHOWN IN FIGURE 6
			Key for Spreadsheet
			#inter shared between all 3 timepoints
			#1 present at the 12-h time point
			#2 present at the 24-h time point
			#3 present at the 48-h time point
Class	Fold changes			Transcript id	Hormone Class	Annotation
#inter	4.30822	7.10207	6.03491	TRINITY_DN39279_c0_g1_i1	ABA	C0HHI8 MAIZE GRAM domain-containing protein ;C7JA48 ORYSJ Os12g0478100 protein (Fragment) ;A0A3B6KTB3 WHEAT GRAM domain-containing protein ;A0A0D3HUF1 9ORYZ GRAM domain-containing protein ;F2DI46 HORVV Predicted protein ;A0A3B6LVK0 WHEAT GRAM domain-containing protein ;A0A446UUL4 TRITD GRAM domain-containing protein ;A0A0E0BSN9 9ORYZ GRAM domain-containing protein ;I1R6C8 ORYGL GRAM domain-contai…
#inter	4.84772	3.85051	4.6525	TRINITY_DN66390_c0_g1_i3	ABA	A0A446T4M5 TRITD Uncharacterized protein ;F2CVS5 HORVV Predicted protein ;T2HNM4 WHEAT ABA 8'-hydroxylase ;Q285R4 HORVV ABA 8'-hydroxylase 2 ;C9K221 TRIMO ABA 8-hydroxylase ;T2HP39 WHEAT ABA 8'-hydroxylase ;C9K222 TRIMO ABA 8-hydroxylase ;A0A453KZG4 AEGTS Uncharacterized protein ;A0A446UBV1 TRITD Uncharacterized protein ;W8EFN4 9POAL ABA 8'-hydroxylase 2 ;
#inter	5.2388	4.42473	3.98089	TRINITY_DN66390_c0_g2_i5	ABA	A0A453KZA2 AEGTS Uncharacterized protein ;A0A287RMA7 HORVV Uncharacterized protein ;A0A287RMA3 HORVV Uncharacterized protein ;Q285R4 HORVV ABA 8'-hydroxylase 2 ;F2CVS5 HORVV Predicted protein ;A0A287RMP3 HORVV Uncharacterized protein ;A0A0A9GFD5 ARUDO ABAH3 ;A0A446T4M5 TRITD Uncharacterized protein ;A0A446UBV1 TRITD Uncharacterized protein ;A0A287RMP8 HORVV Uncharacterized protein ;
#inter	3.73843	4.19086	3.95127	TRINITY_DN66390_c1_g3_i2	ABA	A0A0M4UNX2 WHEAT ABA 8' hydroxylase (Fragment) ;A0A0M5N7P0 WHEAT ABA 8' hydroxylase (Fragment) ;W8EFN4 9POAL ABA 8'-hydroxylase 2 ;T2HNE3 WHEAT ABA 8'-hydroxylase ;A0A446UBV1 TRITD Uncharacterized protein ;E2RVF3 WHEAT Abscisic acid 8'-hydroxylase (Fragment) ;A0A453KZG4 AEGTS Uncharacterized protein ;T2HNM4 WHEAT ABA 8'-hydroxylase ;A0A0E0QSC6 ORYRU Uncharacterized protein ;A0A0E0ESZ0 9ORYZ Uncha…
#inter	8.18832	5.41919	4.21077	TRINITY_DN67529_c2_g1_i3	ABA	A0A287RME6 HORVV Uncharacterized protein ;A0A287RMK0 HORVV Uncharacterized protein ;A0A287RMA7 HORVV Uncharacterized protein ;A0A287RMP3 HORVV Uncharacterized protein ;A0A287RMA3 HORVV Uncharacterized protein ;Q285R4 HORVV ABA 8'-hydroxylase 2 ;F2CVS5 HORVV Predicted protein ;A0A287RMP8 HORVV Uncharacterized protein ;T1N6N7 TRIUA Uncharacterized protein ;W8EFN4 9POAL ABA 8'-hydroxylase 2 ;
#inter	10.1283	11.0468	9.48168	TRINITY_DN68738_c0_g2_i1	ABA	A0A446KZ38 TRITD Uncharacterized protein ;A0A3B6AXF4 WHEAT Uncharacterized protein ;M8BYP9 AEGTA Uncharacterized protein ;A0A446M968 TRITD Uncharacterized protein ;A0A3B6C5G8 WHEAT Uncharacterized protein ;A0A1D6DE12 WHEAT Uncharacterized protein ;A0A453BMN4 AEGTS Uncharacterized protein ;C0HIM3 MAIZE Uncharacterized protein ;I6VXP9 9POAL 9-cis-epoxycarotenoid dioxygenase (Fragment) ;A0A1D6IPX2 M…
#inter	5.77277	5.6175	5.34395	TRINITY_DN70986_c4_g1_i5	ABA	I1GQ09 BRADI Uncharacterized protein ;W8EAT8 9POAL 9-cis-epoxycarotenoid dioxygenase 2 ;A0A1B3B5A6 WHEAT 9-cis-epoxycarotenoid dioxygenase 2B ;J3LR47 ORYBR Uncharacterized protein ;A0A0D9VWV3 9ORYZ Uncharacterized protein ;A0A0M4UGS6 WHEAT 9-cis epoxycarotenoid dioxygenase ;F2D2D3 HORVV Predicted protein ;Q0PD06 HORVU Putative 9-cis-epoxycarotenoid dioxygenase ;Q285R6 HORVV 9-cis-epoxycarotenoid …
#inter	10.4098	4.85187	5.86183	TRINITY_DN70986_c4_g5_i1	ABA	M8C726 AEGTA Uncharacterized protein ;F2CPU2 HORVV Predicted protein ;Q285R6 HORVV 9-cis-epoxycarotenoid dioxygenase 2 ;F2D2D3 HORVV Predicted protein ;Q0PD06 HORVU Putative 9-cis-epoxycarotenoid dioxygenase ;A0A1B3B5A6 WHEAT 9-cis-epoxycarotenoid dioxygenase 2B ;A0A287S9D4 HORVV Uncharacterized protein ;A0A1B3B582 WHEAT 9-cis-epoxycarotenoid dioxygenase 2A ;A0A3B6LSN1 WHEAT Uncharacterized prote…
#inter	4.73929	5.04619	4.47877	TRINITY_DN71039_c0_g1_i3	ABA	A0A287RME6 HORVV Uncharacterized protein ;A0A446UBS8 TRITD Uncharacterized protein ;A0A287RMA7 HORVV Uncharacterized protein ;W8EFN4 9POAL ABA 8'-hydroxylase 2 ;T2HNE3 WHEAT ABA 8'-hydroxylase ;A0A287RMK0 HORVV Uncharacterized protein ;F2CVS5 HORVV Predicted protein ;A0A287RMA3 HORVV Uncharacterized protein ;A0A287RMP3 HORVV Uncharacterized protein ;A0A287RMP8 HORVV Uncharacterized protein ;
#inter	3.40643	8.32153	7.37884	TRINITY_DN71325_c2_g5_i2	ABA	A0A452XNI7 AEGTS Uncharacterized protein ;M8BT06 AEGTA Uncharacterized protein ;A0A3B5ZNN5 WHEAT Uncharacterized protein ;M8CGK6 AEGTA Uncharacterized protein ;A0A453MM92 AEGTS Uncharacterized protein ;P93615 WHEAT ABA induced plasma membrane protein PM 19 ;I1V1N0 WHEAT Plama membrane protein ;A0A446JIF7 TRITD Uncharacterized protein ;A0A3B5YRC2 WHEAT Uncharacterized protein ;A0A287T383 HORVV Unc…
#inter	10.7916	9.90719	8.816	TRINITY_DN74285_c3_g6_i1	ABA	A0A1D6DE12 WHEAT Uncharacterized protein ;A0A3B6C5G8 WHEAT Uncharacterized protein ;A0A446M968 TRITD Uncharacterized protein ;C0HIM3 MAIZE Uncharacterized protein ;B6SV18 MAIZE Nine-cis-epoxycarotenoid dioxygenase5 ;A0A3L6QS39 PANMI Viviparous-14 ;A0A2S3GVM5 9POAL Uncharacterized protein ;A0A3L6E4M1 MAIZE 9-cis-epoxycarotenoid dioxygenase 1, chloroplastic ;A0A2T7EKT0 9POAL Uncharacterized protein…
#inter	5.50307	7.15748	5.71172	TRINITY_DN75242_c1_g3_i1	ABA	M7Y6W4 TRIUA GRAM domain-containing protein ;A0A446UUH4 TRITD GRAM domain-containing protein ;N1R1X2 AEGTA GRAM domain-containing protein ;A0A4U6VJ11 SETVI GRAM domain-containing protein ;K3Z8H0 SETIT GRAM domain-containing protein ;C5YNL9 SORBI GRAM domain-containing protein ;A0A1E5VY55 9POAL GEM-like protein 5 ;I1IIG6 BRADI GRAM domain-containing protein ;K7TFB6 MAIZE ABA-responsive protein ;A0…
#inter	5.70801	7.62499	5.71062	TRINITY_DN75242_c1_g5_i16	ABA	N1R1X2 AEGTA GRAM domain-containing protein ;A0A453MBA8 AEGTS GRAM domain-containing protein ;Q9ZTW0 HORVU ABA-responsive protein ;A0A3B6N1C1 WHEAT GRAM domain-containing protein ;A0A3B6MZZ4 WHEAT GRAM domain-containing protein ;A0A453MBT3 AEGTS GRAM domain-containing protein ;A0A453MBZ8 AEGTS GRAM domain-containing protein ;A0A3B6KTB3 WHEAT GRAM domain-containing protein ;A0A287SU60 HORVV GRAM d…
#inter	7.1876	5.2136	4.14248	TRINITY_DN89625_c0_g1_i1	ABA	A0A1B3B5A6 WHEAT 9-cis-epoxycarotenoid dioxygenase 2B ;A0A0M4UGS6 WHEAT 9-cis epoxycarotenoid dioxygenase ;U3LKE5 WHEAT 9-cis-epoxycarotenoid dioxygenase ;A0A3B6LSN1 WHEAT Uncharacterized protein ;A0A453LQ75 AEGTS Uncharacterized protein ;W8EAT8 9POAL 9-cis-epoxycarotenoid dioxygenase 2 ;U3LKF3 WHEAT 9-cis-epoxycarotenoid dioxygenase ;F2CPU2 HORVV Predicted protein ;A0A1B3B582 WHEAT 9-cis-epoxyca…
#Uniq1	3.4165			TRINITY_DN65807_c1_g12_i2	ABA	M8BXF0 AEGTA Abscisic stress-ripening protein 2 ;A0A2X0TMQ9 WHEAT Uncharacterized protein ;M7Z4X4 TRIUA Abscisic stress-ripening protein 2 ;A0A446L470 TRITD Uncharacterized protein ;A0A446L438 TRITD Uncharacterized protein ;V9HXE7 WHEAT Uncharacterized protein ;A0A453BZ41 AEGTS Uncharacterized protein ;A0A3B6DDG1 WHEAT Uncharacterized protein ;A0A446L458 TRITD Uncharacterized protein ;A0A3B6C9N1 …
#Uniq12	3.15704	3.10588		TRINITY_DN74373_c2_g6_i4	ABA	I1I7T7 BRADI Uncharacterized protein ;A0A3L6QN93 PANMI Abscisic acid 8 ;A0A3L6T6J4 PANMI Abscisic acid 8 ;A0A5J9TES4 9POAL Uncharacterized protein ;A0A0D3H7P4 9ORYZ Uncharacterized protein ;A0A0E0QSC6 ORYRU Uncharacterized protein ;I1QPJ7 ORYGL Uncharacterized protein ;J3MY42 ORYBR Uncharacterized protein ;A0A2T7ET42 9POAL Uncharacterized protein ;A0A287RME6 HORVV Uncharacterized protein ;
#Uniq2	6.75274			TRINITY_DN70986_c4_g3_i1	ABA	A0A4U6VLV1 SETVI Uncharacterized protein ;K3ZDR2 SETIT Uncharacterized protein ;A0A368QNF3 SETIT Uncharacterized protein ;A0A2T8KM61 9POAL Uncharacterized protein ;A0A3L6T1L9 PANMI 9-cis-epoxycarotenoid dioxygenase 1, chloroplastic ;A0A0E0NYU7 ORYRU Uncharacterized protein ;A0A0E0H055 ORYNI Uncharacterized protein ;A0A0D9ZB19 9ORYZ Uncharacterized protein ;I6VEV5 9POAL 9-cis-epoxycarotenoid dioxy…
#Uniq23	3.06195	4.40639		TRINITY_DN27453_c0_g1_i1	ABA	A0A453JKV5 AEGTS Uncharacterized protein ;A0A446TU19 TRITD Uncharacterized protein ;A0A3B6LFZ2 WHEAT Uncharacterized protein ;M1GDS4 WHEAT 9-cis-epoxycarotenoid dioxygenase ;S4VGY0 AEGTA 9-cis-epoxycarotenoid dioxygenase ;A0A3B6MK79 WHEAT Uncharacterized protein ;
#Uniq3	2.3782			TRINITY_DN72298_c0_g1_i22	ABA	M8CI15 AEGTA Abscisic acid 8'-hydroxylase 1 ;A0A453PD26 AEGTS Uncharacterized protein ;R4X4I5 WHEAT ABA 8'-hydroxylase ;A0A446WI88 TRITD Uncharacterized protein ;B8QBY2 WHEAT ABA 8'-hydroxylase ;W8E791 9POAL ABA 8'-hydroxylase 1 ;A0A446VKK8 TRITD Uncharacterized protein ;R4WUP9 WHEAT ABA 8'-hydroxylase ;I1ICZ2 BRADI Uncharacterized protein ;Q0PD05 HORVU ABA 8'-hydroxylase ;
#Uniq3	2.50959			TRINITY_DN75697_c2_g3_i2	ABA	A0A453PCU3 AEGTS Uncharacterized protein ;A0A453PCJ3 AEGTS Uncharacterized protein ;I1ICZ2 BRADI Uncharacterized protein ;A0A446VKK8 TRITD Uncharacterized protein ;R4WUP9 WHEAT ABA 8'-hydroxylase ;A0A453PD26 AEGTS Uncharacterized protein ;R4X4I5 WHEAT ABA 8'-hydroxylase ;A0A446WI88 TRITD Uncharacterized protein ;B8QBY2 WHEAT ABA 8'-hydroxylase ;W8E791 9POAL ABA 8'-hydroxylase 1 ;
#Uniq3	3.83707			TRINITY_DN78040_c3_g7_i1	ABA	A0A446WI89 TRITD Uncharacterized protein ;A0A453PCU3 AEGTS Uncharacterized protein ;A0A453PCJ3 AEGTS Uncharacterized protein ;M8CI15 AEGTA Abscisic acid 8'-hydroxylase 1 ;A0A446WI86 TRITD Uncharacterized protein ;A0A453PD26 AEGTS Uncharacterized protein ;R4X4I5 WHEAT ABA 8'-hydroxylase ;A0A446WI88 TRITD Uncharacterized protein ;B8QBY2 WHEAT ABA 8'-hydroxylase ;W8E791 9POAL ABA 8'-hydroxylase 1 ;
#Uniq3	3.3992			TRINITY_DN78040_c3_g8_i1	ABA	A0A453PCJ3 AEGTS Uncharacterized protein ;A0A446WI88 TRITD Uncharacterized protein ;B8QBY2 WHEAT ABA 8'-hydroxylase ;W8E791 9POAL ABA 8'-hydroxylase 1 ;A0A453PD26 AEGTS Uncharacterized protein ;R4X4I5 WHEAT ABA 8'-hydroxylase ;A0A446WI96 TRITD Uncharacterized protein ;A0A453PCU3 AEGTS Uncharacterized protein ;M8CI15 AEGTA Abscisic acid 8'-hydroxylase 1 ;A0A446WI86 TRITD Uncharacterized protein ;
#Uniq1	-3.42487			TRINITY_DN73756_c1_g1_i11	ABA	A0A2D1UXN9 9POAL PYL3 ;F2DCL4 HORVV Predicted protein (Fragment) ;A0A1E5VWT3 9POAL Abscisic acid Receptor PYL5 ;A0A453IA03 AEGTS Uncharacterized protein ;A0A2T7CDT7 9POAL Uncharacterized protein ;A0A2S3IRH6 9POAL Uncharacterized protein ;A0A368SS24 SETIT Uncharacterized protein ;A0A3G2BAK4 SETVI ABA Receptor PYL4 ;M0YP57 HORVV Uncharacterized protein ;A0A446S655 TRITD Uncharacterized protein ;
#Uniq12	-1.90935	-2.8464		TRINITY_DN79365_c2_g8_i10	ABA	A0A453PCU5 AEGTS Uncharacterized protein ;A0A3B6QGP9 WHEAT Uncharacterized protein ;M0XN17 HORVV Uncharacterized protein ;A0A3B6NR22 WHEAT Uncharacterized protein ;A0A446WIA1 TRITD Uncharacterized protein ;A0A3B6PNI5 WHEAT Uncharacterized protein ;A0A1B1QEH9 WHEAT CCD-B4 ;A0A1B1QEI2 WHEAT CCD-D4 ;A0A0D3RNP1 WHEAT 9-cis epoxycarotenoid dioxygenase ;A0A446VKT4 TRITD Uncharacterized protein ;
#Uniq23	-1.46486	-4.64735		TRINITY_DN75906_c3_g4_i10	ABA	A0A1Z3GD05 HORVU Abcissic acid stress ripening ;M0X291 HORVV Uncharacterized protein ;I1IN83 BRADI Uncharacterized protein ;A0A5J9WSU5 9POAL Uncharacterized protein ;A0A446R3J3 TRITD Uncharacterized protein ;A0A446R3H9 TRITD Uncharacterized protein ;A0A3B6HYQ0 WHEAT Uncharacterized protein ;A0A446R3P1 TRITD Uncharacterized protein ;A0A1Z3GD08 TRITD Abcissic acid stress ripening ;M7ZNI0 TRIUA Absc…
#Uniq3	-3.69972			TRINITY_DN75906_c3_g4_i12	ABA	A0A1Z3GD05 HORVU Abcissic acid stress ripening ;M0X291 HORVV Uncharacterized protein ;A0A446R3H9 TRITD Uncharacterized protein ;A0A3B6HYQ0 WHEAT Uncharacterized protein ;M7ZNI0 TRIUA Abscisic stress-ripening protein 2 ;A0A287NGM5 HORVV Uncharacterized protein ;A0A1Z3GD08 TRITD Abcissic acid stress ripening ;A0A446R3P1 TRITD Uncharacterized protein ;J7EJB7 WHEAT Abscisic stress-ripening protein ;I…
#inter	4.18322	3.84275	5.20329	TRINITY_DN52407_c0_g1_i4	Auxin	A0A1E5WG81 9POAL Receptor-like serine/threonine-protein kinase SD1-7 ;K0DCT2 MAIZE auxin response factor (Fragment) ;A0A3L6FPW5 MAIZE auxin response factor ;C0PGA8 MAIZE auxin response factor ;
#inter	2.6184	2.86788	3.57971	TRINITY_DN55712_c0_g2_i1	Auxin	A0A453R758 AEGTS auxin efflux carrier component ;
#inter	3.05471	5.46111	7.05048	TRINITY_DN63862_c1_g2_i1	Auxin	A0A3L6FXY2 MAIZE Uncharacterized protein ;A0A3L6DKQ4 MAIZE Uncharacterized protein ;J3MCF0 ORYBR RNase H domain-containing protein ;A0A5J9VXQ9 9POAL Uncharacterized protein (Fragment) ;J3N1M8 ORYBR Uncharacterized protein ;A0A1D6N2H6 MAIZE auxin-responsive protein ;A0A3L6DII5 MAIZE Uncharacterized protein ;
#inter	1.26623	3.4226	1.99022	TRINITY_DN67345_c0_g5_i3	Auxin	O64413 AVESA auxin-binding protein ;A0A3B6LI93 WHEAT Uncharacterized protein ;A0A446TZE6 TRITD Uncharacterized protein ;A0A446STH0 TRITD Uncharacterized protein ;A0A3B6KEE7 WHEAT Uncharacterized protein ;A0A127LA90 WHEAT auxin-binding protein ;F2E5I9 HORVV Predicted protein ;A0A287QRA6 HORVV Uncharacterized protein ;A0A287QR56 HORVV Uncharacterized protein ;A0A453K1C5 AEGTS Uncharacterized protei…
#inter	2.34957	2.87296	2.1963	TRINITY_DN68574_c0_g11_i4	Auxin	A0A2T7FCK5 9POAL Uncharacterized protein ;A0A3L6QJP8 PANMI auxin-responsive protein SAUR32-like ;K3YWV3 SETIT Uncharacterized protein ;A0A4U6WIS0 SETVI Uncharacterized protein ;A0A2T8KXY3 9POAL Uncharacterized protein ;A0A3L6RPG8 PANMI auxin-responsive protein SAUR32-like ;C5XSX4 SORBI Uncharacterized protein ;K7U5M1 MAIZE SAUR12-auxin-responsive SAUR family member ;A0A3L6F9H5 MAIZE auxin-respons…
#inter	1.37368	1.51254	2.01182	TRINITY_DN72093_c1_g3_i1	Auxin	A0A0A9GD03 ARUDO auxin-responsive protein ;A0A5J9UIE2 9POAL Uncharacterized protein ;A0A0D9Y5L9 9ORYZ auxin-responsive protein ;A0A287KMW7 HORVV auxin-responsive protein ;A0A0A9CXY9 ARUDO auxin-responsive protein ;A0A446NAF1 TRITD auxin-responsive protein ;M8A5I5 TRIUA auxin-responsive protein ;F2DV61 HORVV auxin-responsive protein ;A0A287KMZ6 HORVV auxin-responsive protein ;A0A287KMW5 HORVV auxi…
#inter	1.55384	3.49486	3.66259	TRINITY_DN76769_c0_g12_i2	Auxin	I1NT72 ORYGL Uncharacterized protein ;Q5N9U3 ORYSJ Putative auxin-independent growth promoter ;J3L5P9 ORYBR Uncharacterized protein ;Q0JHU9 ORYSJ Os01g0841200 protein (Fragment) ;A0A453FWI2 AEGTS Uncharacterized protein ;B9EUC8 ORYSJ Uncharacterized protein ;A0A453FWI1 AEGTS Uncharacterized protein ;B8AC09 ORYSI Uncharacterized protein ;A0A287M301 HORVV Uncharacterized protein ;I1HT95 BRADI Uncha…
#inter	2.55936	2.79687	2.86532	TRINITY_DN78092_c1_g3_i6	Auxin	M7ZZN1 TRIUA Phospholipid-transporting ATPase ;M8C1Y1 AEGTA Phytosulfokine Receptor 2 ;M7YI30 TRIUA auxin response factor 21 ;A0A453I033 AEGTS Uncharacterized protein ;A0A453SWF8 AEGTS Uncharacterized protein ;M7Y7Y4 TRIUA Uncharacterized protein ;M7ZSA1 TRIUA Uncharacterized protein ;M7ZYT9 TRIUA ATP-dependent DNA helicase Q-like SIM ;R7W856 AEGTA Uncharacterized protein ;A0A3L6SN72 PANMI Putati…
#inter	3.28031	8.28698	7.87057	TRINITY_DN91012_c0_g1_i1	Auxin	K3ZUG7 SETIT auxin-responsive protein ;A0A3B6A2H1 WHEAT Protein kinase domain-containing protein ;
#Uniq1	6.81898			TRINITY_DN33223_c0_g1_i1	Auxin	I1HQ90 BRADI auxin response factor ;A0A453F7F2 resp domain-containing protein ;A0A453F7F7 AEGTS auxin response factor ;A0A453F7E8 resp domain-containing protein ;A0A453F7K6 AEGTS auxin response factor ;A0A453F7H9 AEGTS TF-B3 domain-containing protein ;A0A453F7J2 AEGTS auxin response factor ;A0A3B6GX43 WHEAT auxin response factor ;A0A3B6GXM5 WHEAT auxin response factor ;A0A453F7G4 AEGTS auxin resp…
#Uniq1	3.05989			TRINITY_DN67612_c0_g1_i3	Auxin	A0A0A9PPC4 ARUDO auxin-responsive protein ;A0A0A9N8V0 ARUDO auxin-responsive protein ;A0A453LRF5 AEGTS auxin-responsive protein ;A0A3B6MW91 WHEAT auxin-responsive protein ;A0A0A9MVV7 ARUDO auxin-responsive protein ;A0A287SAM8 HORVV auxin-responsive protein ;A0A453LRI3 AEGTS auxin-responsive protein ;I1GQ62 BRADI auxin-responsive protein ;R7WAB2 AEGTA auxin-responsive protein ;A0A287SAG1 HORVV aux…
#Uniq1	4.70784			TRINITY_DN68184_c0_g3_i8	Auxin	A0A0A9LR88 ARUDO auxin-responsive protein ;A0A287KMW9 HORVV auxin-responsive protein ;A0A0P0WWB0 ORYSJ auxin-responsive protein (Fragment) ;A0A0E0BZI1 9ORYZ auxin-responsive protein ;A0A287KMZ0 HORVV auxin-responsive protein ;A0A0A9H6C8 ARUDO auxin-responsive protein ;A0A453S862 AEGTS auxin-responsive protein ;A0A0P0W3D8 ORYSJ auxin-responsive protein (Fragment) ;A0A0D9VYU5 9ORYZ auxin-responsive…
#Uniq1	3.34182			TRINITY_DN69410_c1_g6_i1	Auxin	A0A287XQQ5 HORVV Uncharacterized protein ;A0A516UX75 9POAL Uncharacterized protein ;A0A077S0X0 WHEAT Uncharacterized protein ;A0A3B6TPM7 WHEAT auxin response factor ;F2EH92 HORVV Predicted protein ;A0A287SKD9 HORVV Uncharacterized protein ;A0A453MDL3 AEGTS CCHC-type domain-containing protein ;A0A453M1K2 AEGTS CCHC-type domain-containing protein ;A0A453FL18 AEGTS CCHC-type domain-containing protei…
#Uniq1	4.24583			TRINITY_DN76224_c0_g12_i17	Auxin	A0A446NMP7 TRITD auxin-responsive protein ;A0A446N629 TRITD Uncharacterized protein ;A0A446NMT7 TRITD auxin-responsive protein ;A0A446NMG8 TRITD auxin-responsive protein ;A0A446NMH0 TRITD auxin-responsive protein ;A0A446NMS1 TRITD auxin-responsive protein ;A0A446NMG9 TRITD auxin-responsive protein ;K3XKX5 SETIT auxin-responsive protein ;A0A4V6D6Z9 SETVI auxin-responsive protein ;K3XL33 SETIT auxi…
#Uniq13	2.57016	3.62931		TRINITY_DN77930_c1_g3_i1	Auxin	A0A0E0NEV6 ORYRU Uncharacterized protein ;K7V280 MAIZE auxin efflux carrier component ;A0A3L6F7S9 MAIZE auxin efflux carrier component ;B6U8W0 WHEAT PMEI domain-containing protein ;C4J1S5 MAIZE auxin efflux carrier component ;A0A0D3HHX0 9ORYZ auxin efflux carrier component ;A0A270R636 9POAL auxin efflux carrier component ;A0A453HQ17 AEGTS Uncharacterized protein ;A0A446RZ38 TRITD Uncharacterized …
#Uniq2	3.54233			TRINITY_DN73485_c1_g3_i1	Auxin	A0A3L6E7I7 MAIZE auxin-responsive protein ;A0A287P2H6 HORVV thioredoxin domain-containing protein ;A0A446Y8P0 TRITD Uncharacterized protein ;A0A446Y8U8 TRITD Uncharacterized protein ;A0A3B6SH07 WHEAT Uncharacterized protein ;A0A287J1R4 HORVV Uncharacterized protein ;A0A0D9VYY4 9ORYZ Uncharacterized protein ;A0A287J1S1 HORVV Uncharacterized protein ;A0A3B6PH12 WHEAT Uncharacterized protein ;
#Uniq2	2.17696			TRINITY_DN77109_c3_g8_i1	Auxin	A0A453SP04 resp domain-containing protein ;A0A287XGG8 HORVV auxin-responsive protein ;A0A1D6GVG9 MAIZE auxin response factor ;M7YI30 TRIUA auxin response factor 21 ;A0A287WHR2 HORVV auxin response factor ;A0A1D6GVH1 MAIZE auxin response factor ;A0A446XCX5 TRITD auxin response factor ;A0A1D6GVG1 MAIZE auxin response factor ;K3YFZ0 SETIT auxin response factor ;A0A3B6RI00 WHEAT auxin response factor…
#Uniq23	5.99231	5.01926		TRINITY_DN71624_c1_g9_i1	Auxin	A0A0Q3RMC4 BRADI auxin-responsive protein ;
#Uniq23	1.41247	2.36662		TRINITY_DN72795_c0_g5_i2	Auxin	J3M910 ORYBR auxin-responsive protein ;A0A0E0L4T9 ORYPU auxin-responsive protein ;I1HHF9 BRADI auxin-responsive protein ;I1PXF0 ORYGL auxin-responsive protein ;A0A0E0PQ55 ORYRU auxin-responsive protein ;B8B019 ORYSI auxin-responsive protein ;A0A4U6VP51 SETVI auxin-responsive protein ;A0A0D3G9Y6 9ORYZ auxin-responsive protein ;K3Z7Q2 SETIT auxin-responsive protein ;A0A4U6VAF8 SETVI auxin-responsiv…
#Uniq23	3.94737	4.43531		TRINITY_DN74790_c0_g3_i1	Auxin	A0A0A9G8S7 ARUDO Uncharacterized protein ;A0A3L6FA72 MAIZE auxin efflux carrier component ;
#Uniq3	2.05264			TRINITY_DN65521_c0_g5_i6	Auxin	A0A1E5VHE8 9POAL auxin-responsive protein ;K3Z7Q2 SETIT auxin-responsive protein ;A0A4U6VP51 SETVI auxin-responsive protein ;A0A4U6VAF8 SETVI auxin-responsive protein ;A0A3L6R5Y3 PANMI auxin-responsive protein ;A0A2T7EBC9 9POAL auxin-responsive protein ;A0A2T7EBA5 9POAL auxin-responsive protein ;I1HHF9 BRADI auxin-responsive protein ;A0A0Q3G1M1 BRADI auxin-responsive protein ;A0A2T8KJ06 9POAL aux…
#Uniq3	2.06632			TRINITY_DN72092_c1_g3_i1	Auxin	C7J755 ORYSJ Os09g0409350 protein (Fragment) ;C7J9U2 ORYSJ Os12g0561300 protein (Fragment) ;Q6YZ31 ORYSJ Uncharacterized protein P0436B05.15 ;A0A0D9ZVZ9 9ORYZ auxin-responsive protein ;J3M536 ORYBR auxin-responsive protein ;I1PTI9 ORYGL auxin-responsive protein ;A0A0D9ZW01 9ORYZ auxin-responsive protein ;A2Y226 ORYSI auxin-responsive protein ;A0A0E0MWR6 ORYRU Uncharacterized protein ;A0A0E0KZZ4 O…
#Uniq3	2.33157			TRINITY_DN77109_c3_g1_i3	Auxin	A0A453RKN4 AEGTS auxin-responsive protein ;A0A3B6TPZ4 WHEAT auxin response factor ;A0A453RKW6 AEGTS auxin response factor ;A0A3B6TII0 WHEAT auxin response factor ;A0A453RKX9 AEGTS auxin response factor ;A0A287WHE0 HORVV auxin-responsive protein ;M8CXN6 AEGTA auxin response factor 21 ;M7YI30 TRIUA auxin response factor 21 ;A0A453RL14 AEGTS auxin response factor ;A0A287WHR2 HORVV auxin response fac…
#inter	-2.39801	-3.03744	-5.4819	TRINITY_DN54298_c0_g1_i3	Auxin	A0A3B6MU55 WHEAT Uncharacterized protein ;A0A453L7Z3 AEGTS Uncharacterized protein ;A0A446T7Y4 TRITD auxin efflux carrier component ;A0A3B6KII0 WHEAT auxin efflux carrier component ;A0A446UF32 TRITD Uncharacterized protein ;A0A3B6LPK6 WHEAT Uncharacterized protein ;A0A453L816 AEGTS Uncharacterized protein ;M8BU14 AEGTA Putative auxin efflux carrier component 4 ;A0A287RUW7 HORVV auxin efflux carri…
#inter	-1.73562	-2.15635	-3.46836	TRINITY_DN63235_c2_g5_i4	Auxin	F2CRW5 HORVV auxin-responsive protein ;A0A453JRD5 AEGTS auxin-responsive protein ;A0A341W2P9 WHEAT auxin-responsive protein ;A0A446TVN6 TRITD auxin-responsive protein ;A0A3B6LGU6 WHEAT auxin-responsive protein ;A0A287QFE9 HORVV auxin-responsive protein ;A0A453JRD8 AEGTS auxin-responsive protein ;A0A446SQ82 TRITD auxin-responsive protein ;A0A446TVN3 TRITD auxin-responsive protein ;A0A0D3HWH8 9ORYZ…
#inter	-1.08805	-1.228	-2.52297	TRINITY_DN67664_c0_g3_i5	Auxin	A0A446TVN2 TRITD auxin-responsive protein ;A0A3B6LGN7 WHEAT auxin-responsive protein ;A0A3B6KCT6 WHEAT auxin-responsive protein ;A0A446SQB1 TRITD auxin-responsive protein ;A0A453JRG2 AEGTS auxin-responsive protein ;A0A3B6MLA7 WHEAT auxin-responsive protein ;A0A446TVP9 TRITD auxin-responsive protein ;F2CPU9 HORVV auxin-responsive protein ;F2E1V4 HORVV auxin-responsive protein ;A0A446TVQ9 TRITD aux…
#inter	-2.12955	-4.04707	-5.83177	TRINITY_DN68412_c0_g1_i13	Auxin	A0A446RX50 TRITD auxin-responsive protein ;A0A3B6IR13 WHEAT auxin-responsive protein ;A0A453HLI2 AEGTS auxin-responsive protein ;M0Z119 HORVV auxin-responsive protein ;A0A446R372 TRITD auxin-responsive protein ;A0A3B6HU12 WHEAT auxin-responsive protein ;A0A446R3D3 TRITD auxin-responsive protein ;A0A3B6HW79 WHEAT auxin-responsive protein ;A0A453HL75 AEGTS auxin-responsive protein ;A0A446RX67 TRITD…
#inter	-1.50883	-2.02726	-2.98886	TRINITY_DN68832_c3_g3_i8	Auxin	A0A0E0HIF7 ORYNI auxin response factor ;A0A0E0HIF5 ORYNI auxin response factor ;A0A452ZWH7 AEGTS auxin response factor ;A0A0D3GAT7 9ORYZ auxin response factor ;A0A452ZWJ2 AEGTS auxin response factor ;A0A0E0HIF6 ORYNI auxin response factor ;B8AWQ8 ORYSI auxin response factor ;A0A0D3GAT4 9ORYZ auxin response factor ;A0A452ZWH9 AEGTS auxin response factor ;A0A0E0L5R4 ORYPU auxin response factor ;
#inter	-1.96015	-2.25265	-2.53768	TRINITY_DN69649_c0_g3_i4	Auxin	A0A1D8F0K6 9POAL auxin response factor ;I1HGF4 BRADI auxin response factor ;A0A0Q3K2A8 BRADI auxin response factor ;A0A446JBU8 resp domain-containing protein ;A0A452ZWJ5 AEGTS Uncharacterized protein ;A0A452ZWI2 resp domain-containing protein ;A0A452ZWJ6 AEGTS Uncharacterized protein ;A0A452ZWI9 resp domain-containing protein ;A0A452ZWK1 AEGTS auxin response factor ;A0A452ZWJ0 resp domain-contain…
#inter	-1.99964	-3.28212	-5.17211	TRINITY_DN72577_c2_g3_i25	Auxin	A0A453PKJ8 AEGTS auxin efflux carrier component ;M8AP66 TRIUA auxin efflux carrier component ;A0A446VNH2 TRITD auxin efflux carrier component ;A0A446WL48 TRITD auxin efflux carrier component ;A0A446WL72 TRITD auxin efflux carrier component ;A0A453PKE0 AEGTS auxin efflux carrier component ;A0A453PKI4 AEGTS auxin efflux carrier component ;A0A446VNF5 TRITD auxin efflux carrier component ;A0A453PKH8 …
#inter	-2.19211	-2.71073	-7.26506	TRINITY_DN72577_c2_g4_i4	Auxin	A0A453R7A3 AEGTS auxin efflux carrier component ;A0A446Y7S7 TRITD auxin efflux carrier component ;A0A3B6SAF9 WHEAT auxin efflux carrier component ;A0A453R6R7 AEGTS auxin efflux carrier component ;A0A3B6TGP1 WHEAT auxin efflux carrier component ;A0A446X831 TRITD auxin efflux carrier component ;A0A3B6RFW5 WHEAT auxin efflux carrier component ;I1GZH7 BRADI auxin efflux carrier component ;A0A287W4D7 …
#inter	-2.55992	-3.47947	-3.03721	TRINITY_DN72611_c1_g9_i3	Auxin	A0A446QAI0 TRITD auxin efflux carrier component ;A0A3B6FYD4 WHEAT auxin efflux carrier component ;M0XIU6 HORVV auxin efflux carrier component ;F2D864 HORVV auxin efflux carrier component ;F2DN73 HORVV auxin efflux carrier component ;A0A3B6ESM4 WHEAT auxin efflux carrier component ;A0A446P0B3 TRITD auxin efflux carrier component ;A0A453GBP2 AEGTS auxin efflux carrier component ;A0A3B6H3R9 WHEAT au…
#inter	-1.92126	-2.35192	-4.56416	TRINITY_DN72968_c4_g5_i4	Auxin	F2CRW5 HORVV auxin-responsive protein ;M7ZQ88 TRIUA auxin-responsive protein ;A0A446TVN6 TRITD auxin-responsive protein ;A0A3B6LGU6 WHEAT auxin-responsive protein ;A0A453JRD5 AEGTS auxin-responsive protein ;A0A341W2P9 WHEAT auxin-responsive protein ;A0A4U6VWZ4 SETVI auxin-responsive protein ;K3ZF31 SETIT auxin-responsive protein ;A0A0A9IKU1 ARUDO auxin-responsive protein ;A0A2T7EJ11 9POAL auxin-r…
#inter	-2.58794	-4.49764	-4.48882	TRINITY_DN73295_c0_g4_i4	Auxin	A0A287UR27 HORVV auxin efflux carrier component ;F2DS79 HORVV auxin efflux carrier component ;A0A446WL54 TRITD auxin efflux carrier component ;A0A453PKJ8 AEGTS auxin efflux carrier component ;A0A3B6NU30 WHEAT auxin efflux carrier component ;A0A446WL45 TRITD auxin efflux carrier component ;A0A3B6PNX6 WHEAT auxin efflux carrier component ;A0A453PKH9 AEGTS auxin efflux carrier component ;J3LH02 ORYB…
#inter	-2.85761	-2.96233	-6.53198	TRINITY_DN74560_c2_g6_i27	Auxin	A0A0A9QAZ3 ARUDO Aic1 ;A0A1D6KBV7 MAIZE auxin import carrier1 ;C5WP27 trans domain-containing protein ;K4A863 trans domain-containing protein ;A0A4U6T0J4 trans domain-containing protein ;A0A2T7C8T4 trans domain-containing protein ;A0A2S3IMT6 trans domain-containing protein ;A0A3L6TT57 PANMI auxin transporter-like protein 3 ;A0A1D6KBV6 MAIZE auxin import carrier1 ;B6TFK4 WHEAT DUF1618 domain-conta…
#Uniq1	-2.34768			TRINITY_DN72968_c4_g6_i2	Auxin	R7WAB2 AEGTA auxin-responsive protein ;A0A446TDZ7 TRITD auxin-responsive protein ;A0A446ULC0 TRITD auxin-responsive protein ;A0A3B6MW91 WHEAT auxin-responsive protein ;A0A3B6KMD7 WHEAT auxin-responsive protein ;A0A446TDY5 TRITD auxin-responsive protein ;A0A3B6LSX2 WHEAT auxin-responsive protein ;M8AUY7 TRIUA auxin-responsive protein ;A0A446ULA5 TRITD auxin-responsive protein ;I1GQ62 BRADI auxin-r…
#Uniq1	-2.35898			TRINITY_DN75936_c0_g8_i1	Auxin	A0A0Q3P813 BRADI auxin response factor ;I1J310 BRADI auxin response factor ;A0A446MS28 TRITD Uncharacterized protein ;A0A446LI79 TRITD Uncharacterized protein ;A0A453D403 AEGTS auxin response factor ;A0A287JEB8 HORVV auxin response factor ;A0A287JEA2 HORVV auxin response factor ;A0A287JEA7 HORVV auxin response factor ;A0A2X0TYW2 WHEAT auxin response factor ;A0A3B6DJT8 WHEAT auxin response factor ;
#Uniq13	-2.71037	-2.48178		TRINITY_DN66735_c2_g2_i4	Auxin	A0A446XJV2 TRITD auxin-responsive protein ;A0A3B6RKP6 WHEAT auxin-responsive protein ;A0A446YJ04 TRITD auxin-responsive protein ;A0A453S2E1 AEGTS auxin-responsive protein ;A0A453S3J5 AEGTS auxin-responsive protein ;A0A3B6TG34 WHEAT auxin-responsive protein ;A0A287WZ20 HORVV auxin-responsive protein ;A0A287WZA1 HORVV auxin-responsive protein ;A0A287WZ73 HORVV auxin-responsive protein ;A0A287WZB3 H…
#Uniq13	-2.17441	-1.23546		TRINITY_DN67398_c1_g2_i20	Auxin	A0A287XP67 HORVV auxin response factor ;M0XAA9 HORVV auxin response factor ;A0A3B6TQ35 WHEAT auxin response factor ;A0A453SWZ1 AEGTS auxin response factor ;A0A453SWV5 AEGTS auxin response factor ;A0A453SWG3 AEGTS auxin response factor ;A0A446XUN2 TRITD auxin response factor ;A0A3B6RQB9 WHEAT auxin response factor ;A0A446YTX8 TRITD auxin response factor ;A0A446XUB5 TRITD auxin response factor ;
#Uniq13	-4.12564	-3.61044		TRINITY_DN68832_c3_g6_i1	Auxin	A0A452ZWI8 resp domain-containing protein ;A0A287GLU8 HORVV auxin response factor ;A0A452ZWJ5 AEGTS Uncharacterized protein ;A0A452ZWJ6 AEGTS Uncharacterized protein ;A0A287GLT0 HORVV auxin response factor ;A0A452ZWI9 resp domain-containing protein ;A0A452ZWI2 resp domain-containing protein ;A0A287GLT4 HORVV auxin response factor ;M0V3I6 HORVV auxin response factor ;A0A287GLV8 HORVV auxin respons…
#Uniq2	-2.60091			TRINITY_DN67612_c0_g1_i3	Auxin	A0A0A9PPC4 ARUDO auxin-responsive protein ;A0A0A9N8V0 ARUDO auxin-responsive protein ;A0A453LRF5 AEGTS auxin-responsive protein ;A0A3B6MW91 WHEAT auxin-responsive protein ;A0A0A9MVV7 ARUDO auxin-responsive protein ;A0A287SAM8 HORVV auxin-responsive protein ;A0A453LRI3 AEGTS auxin-responsive protein ;I1GQ62 BRADI auxin-responsive protein ;R7WAB2 AEGTA auxin-responsive protein ;A0A287SAG1 HORVV aux…
#Uniq2	-2.67331			TRINITY_DN78077_c1_g11_i1	Auxin	A0A5J9UTF3 9POAL Uncharacterized protein ;K7U8M3 MAIZE auxin transporter-like protein 3 ;A0A1E5VQM3 9POAL auxin transporter-like protein 3 ;C5Y5L4 trans domain-containing protein ;A0A3L6PGK7 PANMI Putative auxin transporter-like protein 4 ;K3ZI93 trans domain-containing protein ;A0A4U6TBP8 trans domain-containing protein ;A0A2S3ICP2 trans domain-containing protein ;A0A3L6F4R8 MAIZE auxin transpor…
#Uniq23	-7.5067	-6.96428		TRINITY_DN13747_c0_g1_i1	Auxin	A0A446UF59 TRITD Uncharacterized protein ;A0A446UF12 TRITD Uncharacterized protein ;A0A453L816 AEGTS Uncharacterized protein ;A0A446UF65 TRITD Uncharacterized protein ;A0A446UF21 TRITD Uncharacterized protein ;A0A3B6MU55 WHEAT Uncharacterized protein ;A0A446UF32 TRITD Uncharacterized protein ;A0A3B6LPK6 WHEAT Uncharacterized protein ;A0A287RUW7 HORVV auxin efflux carrier component ;A0A3B6KL53 WHE…
#Uniq23	-2.16995	-2.53495		TRINITY_DN58487_c0_g1_i2	Auxin	I1HTI2 trans domain-containing protein ;A0A1D6N6W6 MAIZE auxin transporter-like protein 1 ;A0A1D6N6W7 MAIZE auxin transporter-like protein 1 ;A0A1E5W879 9POAL auxin transporter-like protein 1 ;B6U1Y3 MAIZE auxin transporter-like protein 1 ;A0A3L6FMX4 MAIZE auxin transporter-like protein 1 ;A0A0B4J395 MAIZE auxin transporter-like protein 1 ;C5XQG2 trans domain-containing protein ;K3XSH7 trans doma…
#Uniq23	-3.36971	-4.28906		TRINITY_DN62576_c0_g1_i1	Auxin	C5Y5L4 trans domain-containing protein ;K3ZI93 trans domain-containing protein ;A0A4U6TBP8 trans domain-containing protein ;A0A1E5VQM3 9POAL auxin transporter-like protein 3 ;A0A3L6PGK7 PANMI Putative auxin transporter-like protein 4 ;A0A2T7CKI8 trans domain-containing protein ;A0A2S3ICP2 trans domain-containing protein ;A0A3L6Q0J9 PANMI Putative auxin transporter-like protein 4 ;K7U8M3 MAIZE aux…
#Uniq23	-4.25792	-6.94925		TRINITY_DN63235_c2_g4_i1	Auxin	A0A287QFE9 HORVV auxin-responsive protein ;A0A2K2DP09 BRADI Cellulase domain-containing protein ;A0A0Q3JLF8 BRADI Cellulase domain-containing protein ;A0A2K2DNZ1 BRADI Cellulase domain-containing protein ;A0A3B6TMF9 WHEAT Uncharacterized protein ;A0A1E5UQT8 9POAL protein detoxification ;A0A0A9U175 ARUDO Uncharacterized protein ;
#Uniq23	-1.83517	-3.28163		TRINITY_DN67029_c2_g9_i3	Auxin	A0A452Y4U9 AEGTS auxin-responsive protein ;A0A446IQE6 TRITD auxin-responsive protein ;A0A287EYZ7 HORVV auxin-responsive protein ;A0A446JPZ6 TRITD auxin-responsive protein ;A0A452Y4V7 AEGTS auxin-responsive protein ;A0A446JQ05 TRITD auxin-responsive protein ;A0A446IQE8 TRITD auxin-responsive protein ;A0A3B5XWW7 WHEAT auxin-responsive protein ;M7YQW2 TRIUA auxin-responsive protein ;A0A287EYY0 HORVV…
#Uniq23	-5.74118	-3.95073		TRINITY_DN67117_c3_g1_i4	Auxin	A0A453R717 AEGTS auxin efflux carrier component ;F2E6A0 HORVV auxin efflux carrier component ;A0A5J9TKV3 9POAL Uncharacterized protein (Fragment) ;A0A5J9SIT5 9POAL Uncharacterized protein (Fragment) ;A0A5J9TKI3 9POAL Uncharacterized protein (Fragment) ;A0A446X7X4 TRITD auxin efflux carrier component ;A0A0E0A765 9ORYZ auxin efflux carrier component ;A0A446X7Y2 TRITD auxin efflux carrier component …
#Uniq23	-3.79523	-8.1019		TRINITY_DN68395_c0_g2_i1	Auxin	A0A453R717 AEGTS auxin efflux carrier component ;J3MCQ1 ORYBR auxin efflux carrier component ;A0A453PKC5 AEGTS auxin efflux carrier component ;A0A0E0A765 9ORYZ auxin efflux carrier component ;A0A0E0PVH5 ORYRU auxin efflux carrier component ;A0A0E0HN26 ORYNI auxin efflux carrier component ;A0A0D3GEK0 9ORYZ auxin efflux carrier component ;A0A446Y7Q6 TRITD auxin efflux carrier component ;A0A453R7B3 …
#Uniq23	-2.18112	-7.88367		TRINITY_DN69943_c0_g3_i9	Auxin	A0A453JPX7 AEGTS Uncharacterized protein ;A0A3B6MKW4 WHEAT Uncharacterized protein ;A0A446MR82 TRITD Uncharacterized protein ;A0A446TVG8 TRITD Uncharacterized protein ;A0A3B6LGK1 WHEAT Uncharacterized protein ;A0A287QDD5 HORVV Non-specific serine/threonine protein kinase ;A0A446SPJ0 TRITD Uncharacterized protein ;A0A3B6KCI0 WHEAT Uncharacterized protein ;A0A3L6T254 PANMI auxin-responsive protein …
#Uniq23	-2.00698	-2.14617		TRINITY_DN72122_c0_g3_i9	Auxin	A0A446NPL4 TRITD auxin response factor ;A0A3B6EIG1 WHEAT auxin response factor ;F2CT54 HORVV auxin response factor ;A0A287LLS1 HORVV auxin response factor ;A0A287LLU0 HORVV auxin response factor ;A0A446PZL1 TRITD auxin response factor ;A0A3B6FTJ3 WHEAT auxin response factor ;A0A3B6GWA8 WHEAT auxin response factor ;A0A453FIZ6 AEGTS auxin response factor ;M7ZPU6 TRIUA auxin response factor ;
#Uniq23	-3.12148	-6.63716		TRINITY_DN72577_c2_g4_i7	Auxin	A0A287W4E1 HORVV Uncharacterized protein ;A0A453R758 AEGTS auxin efflux carrier component ;A0A453R7A3 AEGTS auxin efflux carrier component ;A0A446X817 TRITD auxin efflux carrier component ;A0A446X844 TRITD auxin efflux carrier component ;A0A446Y7R7 TRITD auxin efflux carrier component ;A0A453R794 AEGTS auxin efflux carrier component ;A0A446Y7S7 TRITD auxin efflux carrier component ;A0A3B6SAF9 WHE…
#Uniq23	-2.96721	-4.3687		TRINITY_DN72611_c1_g9_i2	Auxin	I1NUQ7 ORYGL Uncharacterized protein ;A0A453GBJ8 AEGTS Uncharacterized protein ;A0A0E0CC97 9ORYZ Uncharacterized protein ;B8A8E6 ORYSI auxin efflux carrier component ;J3L772 ORYBR Uncharacterized protein ;A0A287MCM1 HORVV auxin efflux carrier component ;A0A0E0N6V5 ORYRU auxin efflux carrier component ;B9EVW7 ORYSJ Uncharacterized protein ;A0A0D9YJ94 9ORYZ auxin efflux carrier component ;A0A0E0FXP…
#Uniq23	-3.99244	-4.13657		TRINITY_DN74462_c1_g9_i11	Auxin	A0A287W486 HORVV Uncharacterized protein ;M8BZJ4 AEGTA Uncharacterized protein ;A0A453PKF0 AEGTS Uncharacterized protein ;A0A446WL48 TRITD auxin efflux carrier component ;A0A446WL72 TRITD auxin efflux carrier component ;A0A287W533 HORVV auxin efflux carrier component ;I1GZH7 BRADI auxin efflux carrier component ;M8AP66 TRIUA auxin efflux carrier component ;A0A446VNH2 TRITD auxin efflux carrier co…
#Uniq23	-2.1513	-2.63037		TRINITY_DN74560_c2_g6_i18	Auxin	A0A287M125 trans domain-containing protein ;I1HTI2 trans domain-containing protein ;A0A446Q5Q0 trans domain-containing protein ;A0A3L6SKY5 PANMI auxin transporter-like protein 1 ;A0A0E0JR74 trans domain-containing protein ;A0A446Q5J0 trans domain-containing protein ;A0A0D9V7Y4 trans domain-containing protein ;F2E0B2 HORVV Predicted protein ;A0A446Q5N5 trans domain-containing protein ;A0A0E0FVX2 t…
#Uniq23	-2.96039	-5.52305		TRINITY_DN75220_c1_g6_i15	Auxin	A0A453PKI3 AEGTS auxin efflux carrier component ;A0A446WL37 TRITD auxin efflux carrier component ;A0A453PKH4 AEGTS auxin efflux carrier component ;A0A453PKG8 AEGTS auxin efflux carrier component ;A0A3B6PQG9 WHEAT auxin efflux carrier component ;A0A453PKC0 AEGTS auxin efflux carrier component ;A0A446WL36 TRITD auxin efflux carrier component ;A0A453PKK3 AEGTS auxin efflux carrier component ;A0A446W…
#Uniq3	-4.88453			TRINITY_DN2227_c0_g2_i1	Auxin	F2CRW5 HORVV auxin-responsive protein ;A0A446TVN6 TRITD auxin-responsive protein ;A0A3B6LGU6 WHEAT auxin-responsive protein ;A0A341W2P9 WHEAT auxin-responsive protein ;A0A453JRD5 AEGTS auxin-responsive protein ;M7ZQ88 TRIUA auxin-responsive protein ;A0A4U6VWZ4 SETVI auxin-responsive protein ;K3ZF31 SETIT auxin-responsive protein ;I1IGR6 BRADI auxin-responsive protein ;A0A2T7EJ11 9POAL auxin-respo…
#Uniq3	-3.00883			TRINITY_DN47597_c1_g1_i1	Auxin	A0A446T7W4 TRITD auxin efflux carrier component ;A0A3B6KLQ6 WHEAT auxin efflux carrier component ;A0A446UEY4 TRITD auxin efflux carrier component ;A0A453L7R9 AEGTS auxin efflux carrier component ;A0A3B6LPN5 WHEAT auxin efflux carrier component ;A0A3B6MUM9 WHEAT auxin efflux carrier component ;M0YNG6 HORVV auxin efflux carrier component ;A0A4U6VVK4 SETVI Uncharacterized protein ;A0A2T7EUC8 9POAL a…
#Uniq3	-6.05805			TRINITY_DN61124_c0_g1_i6	Auxin	A0A287KNP8 HORVV auxin response factor ;A0A453EJ75 AEGTS auxin response factor ;A0A0D9Y5S5 9ORYZ auxin response factor ;A0A453EJ78 AEGTS auxin response factor ;A0A0E0BZN5 9ORYZ auxin response factor ;A0A0E0BZN8 9ORYZ auxin response factor ;I1NLN7 ORYGL auxin response factor ;C6F1M3 ORYSJ auxin response factor ;A0A0D9Y5S6 9ORYZ auxin response factor ;A0A0E0BZN6 9ORYZ auxin response factor ;
#Uniq3	-5.7311			TRINITY_DN61316_c1_g1_i2	Auxin	M8B2M3 TRIUA auxin efflux carrier component ;A0A446NJW9 TRITD auxin efflux carrier component ;A0A453F7Z0 AEGTS auxin efflux carrier component ;A0A3B6GU09 WHEAT auxin efflux carrier component ;A0A446PVF1 TRITD auxin efflux carrier component ;W5CPA7 WHEAT auxin efflux carrier component ;A0A3B6EHP0 WHEAT auxin efflux carrier component ;A0A446NJS9 TRITD auxin efflux carrier component ;A0A453F7T5 AEGT…
#Uniq3	-6.80747			TRINITY_DN62576_c1_g1_i4	Auxin	A0A1E5VKF0 9POAL auxin transporter-like protein 2 ;A0A287PD49 trans domain-containing protein ;A0A287PBZ9 trans domain-containing protein ;F2EJD1 HORVV Predicted protein ;A0A287PC19 trans domain-containing protein ;A0A287PCF7 trans domain-containing protein ;A0A287PC12 trans domain-containing protein ;A0A287PCE7 trans domain-containing protein ;A0A287PC35 trans domain-containing protein ;I1H7I8 t…
#Uniq3	-5.16965			TRINITY_DN65783_c0_g3_i2	Auxin	A0A0A9E7L5 ARUDO PB1 domain-containing protein ;A0A287UBB1 HORVV auxin response factor ;A0A287UBM4 HORVV auxin response factor ;A0A0D9YV95 9ORYZ auxin response factor ;A0A2K2D490 BRADI auxin response factor ;A0A287UB27 HORVV auxin response factor ;A0A0D3F7V6 9ORYZ auxin response factor ;A0A453P4L4 AEGTS Uncharacterized protein ;B8AFR0 ORYSI auxin response factor ;I1P2E5 ORYGL auxin response facto…
#Uniq3	-4.04058			TRINITY_DN66733_c2_g1_i8	Auxin	F2CRW5 HORVV auxin-responsive protein ;M7ZQ88 TRIUA auxin-responsive protein ;A0A341W2P9 WHEAT auxin-responsive protein ;A0A453JRD5 AEGTS auxin-responsive protein ;A0A446TVN6 TRITD auxin-responsive protein ;A0A3B6LGU6 WHEAT auxin-responsive protein ;A0A0D9Y168 9ORYZ auxin-responsive protein ;I1IGR6 BRADI auxin-responsive protein ;A0A0A9IKU1 ARUDO auxin-responsive protein ;A0A0D3HWH8 9ORYZ auxin-r…
#Uniq3	-2.70392			TRINITY_DN67612_c0_g1_i1	Auxin	A0A287SAG1 HORVV auxin-responsive protein ;A0A3B6MW91 WHEAT auxin-responsive protein ;A0A453LRI3 AEGTS auxin-responsive protein ;I1GQ62 BRADI auxin-responsive protein ;A0A287SAM8 HORVV auxin-responsive protein ;R7WAB2 AEGTA auxin-responsive protein ;A0A0A9PPC4 ARUDO auxin-responsive protein ;A0A0A9N8V0 ARUDO auxin-responsive protein ;A0A453LRF5 AEGTS auxin-responsive protein ;A0A0A9MVV7 ARUDO aux…
#Uniq3	-4.41587			TRINITY_DN68574_c0_g12_i2	Auxin	A0A2T7FCK5 9POAL Uncharacterized protein ;K3YWV3 SETIT Uncharacterized protein ;A0A4U6WIS0 SETVI Uncharacterized protein ;A0A453PPZ9 AEGTS Uncharacterized protein ;A0A3B6QLW4 WHEAT Uncharacterized protein ;A0A3L6RPG8 PANMI auxin-responsive protein SAUR32-like ;A0A446VPZ0 TRITD Uncharacterized protein ;A0A3B6NUM2 WHEAT Uncharacterized protein ;A0A446WMT7 TRITD Uncharacterized protein ;A0A0E0K5P8 O…
#Uniq3	-6.08221			TRINITY_DN70250_c0_g6_i3	Auxin	A0A3B6TQQ7 WHEAT DOMON domain-containing protein ;A0A453RLZ1 AEGTS DOMON domain-containing protein ;A0A446XDC1 TRITD DOMON domain-containing protein ;A0A446YCR4 TRITD DOMON domain-containing protein ;A0A3B6SHW6 WHEAT DOMON domain-containing protein ;A0A3B6RI83 WHEAT DOMON domain-containing protein ;F2CTB9 HORVV Predicted protein ;A0A1E5VIB6 9POAL auxin-induced in root cultures protein 12 ;A0A0E0L…
#Uniq3	-2.82707			TRINITY_DN71941_c0_g1_i4	Auxin	I1H323 BRADI auxin-responsive protein ;A0A1E5UJS9 9POAL auxin-responsive protein ;A0A4U6VM57 SETVI auxin-responsive protein ;A0A368PVI6 SETIT auxin-responsive protein ;A0A5J9W332 9POAL Uncharacterized protein (Fragment) ;A0A2T7ELH0 9POAL auxin-responsive protein ;A0A2S3GW27 9POAL auxin-responsive protein ;K3ZUG7 SETIT auxin-responsive protein ;A0A0A9RI80 ARUDO auxin-responsive protein ;A0A5J9W1X4…
#Uniq3	-3.05006			TRINITY_DN72657_c0_g4_i1	Auxin	A0A453CHL1 AEGTS PB1 domain-containing protein ;A0A3B6DG15 WHEAT auxin response factor ;A0A453CHE0 AEGTS auxin response factor ;A0A3B6C9Y2 WHEAT auxin response factor ;A0A287IVR1 HORVV auxin response factor ;A0A287IVN1 HORVV auxin response factor ;J3LZM4 ORYBR auxin response factor ;I1IZQ9 BRADI auxin response factor ;A0A446MJ07 TRITD auxin response factor ;A0A0D9W781 9ORYZ auxin response factor ;
#Uniq3	-2.51681			TRINITY_DN72657_c0_g6_i4	Auxin	A0A446LAE4 TRITD PB1 domain-containing protein ;A0A446LAA4 TRITD PB1 domain-containing protein ;A0A3B6B2J8 WHEAT PB1 domain-containing protein ;M7YEI9 TRIUA auxin response factor 8 ;A0A287IVN1 HORVV auxin response factor ;A0A3B6C9Y2 WHEAT auxin response factor ;A0A446MJ07 TRITD auxin response factor ;A0A453CHL1 AEGTS PB1 domain-containing protein ;A0A3B6DG15 WHEAT auxin response factor ;A0A453CHE…
#Uniq3	-2.27046			TRINITY_DN73131_c1_g1_i4	Auxin	A0A446IU62 TRITD TF-B3 domain-containing protein ;A0A1D6GPE3 MAIZE auxin response factor 16 ;C0PDH8 MAIZE auxin response factor ;A0A446IU74 TRITD auxin response factor ;A0A446IU41 TRITD auxin response factor ;A0A446IU70 TRITD auxin response factor ;A0A1D6KSV1 MAIZE auxin response factor 16 ;B4FP29 MAIZE auxin response factor ;D9HNU6 MAIZE auxin response factor ;A0A1D6GTU9 MAIZE auxin response fac…
#Uniq3	-5.04728			TRINITY_DN73739_c0_g1_i1	Auxin	A0A453IIA2 trans domain-containing protein ;A0A453IIH0 trans domain-containing protein ;I1H7I8 trans domain-containing protein ;B9F6R0 ORYSJ Uncharacterized protein ;M8B2Q0 AEGTA Uncharacterized protein ;A0A453IIG3 trans domain-containing protein ;A0A1E5VKF0 9POAL auxin transporter-like protein 2 ;A0A287PC19 trans domain-containing protein ;A0A453IIR1 trans domain-containing protein ;A0A453IIU6 t…
#Uniq3	-2.78061			TRINITY_DN74152_c1_g1_i12	Auxin	A0A2K2D7I1 BRADI auxin response factor ;A0A0Q3JYC1 BRADI auxin response factor ;A0A0Q3FVN5 BRADI auxin response factor ;A0A0Q3FVR7 BRADI auxin response factor ;A0A453EJG1 AEGTS auxin response factor ;M7YXA7 TRIUA auxin response factor ;A0A446NBL2 TRITD auxin response factor ;A0A446NBX7 TRITD auxin response factor ;A0A3B6EER4 WHEAT auxin response factor ;A0A446NAW5 TRITD auxin response factor ;
#Uniq3	-2.11943			TRINITY_DN74547_c1_g13_i15	Auxin	A0A453DDF5 AEGTS Uncharacterized protein ;A0A287JPS8 HORVV auxin response factor ;A0A287JQ30 HORVV auxin response factor ;A0A287JPT7 HORVV auxin response factor ;A0A287JPP8 HORVV auxin response factor ;A0A446LM81 TRITD auxin response factor ;A0A446MW59 TRITD auxin response factor ;A0A287JPT2 HORVV auxin response factor ;A0A1D6DTW1 MAIZE auxin response factor ;A0A1D6DTV7 MAIZE auxin response facto…
#Uniq3	-2.35807			TRINITY_DN75070_c1_g5_i1	Auxin	A0A3B6B626 WHEAT Uncharacterized protein ;A0A1D6DUW7 MAIZE SAUR-like auxin-responsive protein family ;I1J2Y9 BRADI Uncharacterized protein ;A0A1E5W3D6 9POAL Uncharacterized protein (Fragment) ;A0A368QAY4 SETIT Uncharacterized protein ;A0A2S3IB96 9POAL Uncharacterized protein ;A0A2T7D171 9POAL Uncharacterized protein ;A0A3L6Q9C7 PANMI Uncharacterized protein ;A0A4U6VIE5 SETVI Uncharacterized prote…
#Uniq3	-7.54251			TRINITY_DN75936_c0_g6_i1	Auxin	A0A446MS28 TRITD Uncharacterized protein ;A0A287JEA2 HORVV auxin response factor ;A0A287JEA7 HORVV auxin response factor ;A0A287JEG4 HORVV auxin response factor ;A0A287JEG9 HORVV auxin response factor ;A0A446LI79 TRITD Uncharacterized protein ;A0A0Q3P813 BRADI auxin response factor ;A0A287JEB8 HORVV auxin response factor ;I1J310 BRADI auxin response factor ;A0A287JEB3 HORVV auxin response factor ;
#Uniq3	-4.77003			TRINITY_DN77077_c2_g2_i3	Auxin	A0A287IVQ1 HORVV auxin response factor ;A0A287IVK9 HORVV auxin response factor ;F2DJS6 HORVV auxin response factor ;A0A453CHB3 AEGTS auxin response factor ;A0A446LAC7 TRITD auxin response factor ;A0A287IVN1 HORVV auxin response factor ;A0A287IVR1 HORVV auxin response factor ;A0A446MJ07 TRITD auxin response factor ;A0A3B6C9Y2 WHEAT auxin response factor ;A0A3B6DG15 WHEAT auxin response factor ;
#Uniq3	-3.7899			TRINITY_DN78667_c0_g3_i2	Auxin	A0A5J9TYQ3 9POAL Uncharacterized protein ;A0A446LJL5 TRITD auxin-responsive protein ;A0A3B6B5Z0 WHEAT auxin-responsive protein ;A0A3B6CH15 WHEAT auxin-responsive protein ;A0A446MTC6 TRITD auxin-responsive protein ;A0A0E0KW34 ORYPU auxin-responsive protein ;A0A2X0TZ97 WHEAT auxin-responsive protein ;A0A0D9ZRR3 9ORYZ auxin-responsive protein ;A0A0D3G121 9ORYZ auxin-responsive protein ;I1PQD7 ORYGL …
#inter	1.5402	1.92841	2.16249	TRINITY_DN66050_c0_g2_i3	Brassinosteroids	I1IP60 BRADI Protein kinase domain-containing protein ;F2E4D4 HORVV Predicted protein (Fragment) ;M7ZBY7 TRIUA Serine/threonine-protein kinase BRI1-like 1 ;M8CYG4 AEGTA Serine/threonine-protein kinase BRI1-like protein 1 ;M0XKH0 HORVV Protein kinase domain-containing protein ;F2EDY4 HORVV Predicted protein ;F2EKL6 HORVV Predicted protein ;A0A0D3H4T4 9ORYZ Protein kinase domain-containing protein …
#inter	2.18801	2.26266	1.73465	TRINITY_DN69989_c0_g1_i2	Brassinosteroids	A0A287F7W7 HORVV Uncharacterized protein ;F2CWF8 HORVV Predicted protein ;A0A446JSZ0 TRITD Uncharacterized protein ;A0A3B5XY58 WHEAT Uncharacterized protein ;A0A287F801 HORVV Uncharacterized protein ;A0A446ITH9 TRITD Uncharacterized protein ;A0A446JT12 TRITD Uncharacterized protein ;R7W334 AEGTA Protein BRASSIN;A0A452YDC5 AEGTS Uncharacterized protein ;A0A452YDD7 AEGTS Uncharacterized protein ;
#inter	2.0491	2.8509	1.97379	TRINITY_DN69989_c0_g2_i2	Brassinosteroids	A0A446JT12 TRITD Uncharacterized protein ;A0A446JSZ0 TRITD Uncharacterized protein ;A0A287F801 HORVV Uncharacterized protein ;F2CWF8 HORVV Predicted protein ;A0A287F7W7 HORVV Uncharacterized protein ;R7W334 AEGTA Protein BRASSIN;A0A452YDD7 AEGTS Uncharacterized protein ;A0A452YDD3 AEGTS Uncharacterized protein ;A0A446ITJ6 TRITD Uncharacterized protein ;A0A446ITH9 TRITD Uncharacterized protein ;
#inter	1.56804	3.13554	2.48952	TRINITY_DN70256_c0_g3_i2	Brassinosteroids	I1IP60 BRADI Protein kinase domain-containing protein ;A0A0E0HNV8 ORYNI Protein kinase domain-containing protein ;A0A2T7EQP5 9POAL Protein kinase domain-containing protein ;I1QMP5 ORYGL Protein kinase domain-containing protein ;A0A0E0QPA1 ORYRU Protein kinase domain-containing protein ;A2YZH5 ORYSI Protein kinase domain-containing protein ;A0A0E0B0Y3 9ORYZ Protein kinase domain-containing protein…
#Uniq1	2.10726			TRINITY_DN68907_c0_g3_i1	Brassinosteroids	M8C743 AEGTA Wall-associated Receptor kinase 3 ;M8A787 TRIUA brassinosteroid-regulated protein BRU1 ;A0A446XSI1 TRITD GH16 domain-containing protein ;T1LZ63 TRIUA F-box domain-containing protein ;M7YRL3 TRIUA Putative methyltransferase PMT26 ;M7YH73 TRIUA Uncharacterized protein ;A0A446IPF9 TRITD DNA-directed RNA Polymerase subunit ;A0A446NNP3 TRITD Uncharacterized protein ;M7ZUZ1 TRIUA DNA-direc…
#Uniq1	2.07768			TRINITY_DN69989_c0_g1_i7	Brassinosteroids	F2CWF8 HORVV Predicted protein ;A0A287F7W7 HORVV Uncharacterized protein ;I1I4K4 BRADI Uncharacterized protein ;A0A446JSZ0 TRITD Uncharacterized protein ;R7W334 AEGTA Protein BRASSIN;A0A3B5XY58 WHEAT Uncharacterized protein ;A0A287F801 HORVV Uncharacterized protein ;A0A446ITH9 TRITD Uncharacterized protein ;A0A452YDC5 AEGTS Uncharacterized protein ;A0A452YDD7 AEGTS Uncharacterized protein ;
#Uniq13	5.85578	5.15054		TRINITY_DN26352_c0_g1_i1	Brassinosteroids	A0A3B6N264 WHEAT Uncharacterized protein ;T1LF58 2 domain-containing protein ;M8B961 AEGTA leucine-rich repeat Receptor protein kinase EXS ;A0A446UYH6 TRITD Uncharacterized protein ;A0A3B6N4M1 WHEAT Uncharacterized protein ;A0A446UYK5 TRITD Uncharacterized protein ;T1LF59 TRIUA Uncharacterized protein ;M8BHX1 AEGTA Receptor-like protein kinase BRI1-like protein 3 ;A0A3B6LYR2 2 domain-containing p…
#Uniq23	3.07464	2.1978		TRINITY_DN61484_c0_g1_i2	Brassinosteroids	A0A3B6QAY4 WHEAT Uncharacterized protein ;M8BRY7 AEGTA Protein BRASSIN;A0A3B6Q8T1 2 domain-containing protein ;A0A446VX63 2 domain-containing protein ;A0A3B6PFQ4 2 domain-containing protein ;A0A287SSF1 2 domain-containing protein ;M8BNZ8 AEGTA LRR Receptor-like serine/threonine-protein kinase GSO2 ;A0A453MA19 2 domain-containing protein ;A0A1Z5RKH2 SORBI Uncharacterized protein ;A0A3B6KQQ5 2 doma…
#Uniq23	1.42246	2.01717		TRINITY_DN77287_c0_g1_i21	Brassinosteroids	F2E7C1 HORVV Predicted protein (Fragment) ;I1H0P0 BRADI Protein kinase domain-containing protein ;A0A287VSV6 HORVV Protein kinase domain-containing protein ;A0A446Y345 TRITD Protein kinase domain-containing protein ;A0A3B6S9H1 WHEAT Protein kinase domain-containing protein ;A0A3B6RAA1 WHEAT Protein kinase domain-containing protein ;A0A287VT12 HORVV Protein kinase domain-containing protein ;M8B2R8…
#Uniq3	2.79089			TRINITY_DN53291_c0_g1_i1	Brassinosteroids	M8CYG4 AEGTA Serine/threonine-protein kinase BRI1-like protein 1 ;A0A3B6MQD9 WHEAT Protein kinase domain-containing protein ;A0A453KKL5 AEGTS Protein kinase domain-containing protein ;A0A446T1H2 TRITD Protein kinase domain-containing protein ;A0A3B6KER5 WHEAT Protein kinase domain-containing protein ;M0XKH0 HORVV Protein kinase domain-containing protein ;A0A287R9E8 HORVV Protein kinase domain-con…
#Uniq3	2.50312			TRINITY_DN70256_c0_g2_i3	Brassinosteroids	I1IP60 BRADI Protein kinase domain-containing protein ;K3ZQ47 SETIT Protein kinase domain-containing protein ;A0A4U6VU10 SETVI Protein kinase domain-containing protein ;A0A1E5WFW5 9POAL Serine/threonine-protein kinase BRI1-like 1 ;J3MW79 ORYBR Protein kinase domain-containing protein ;F2E4D4 HORVV Predicted protein (Fragment) ;M0XKH0 HORVV Protein kinase domain-containing protein ;A0A287R9E8 HORV…
#inter	-2.1859	-1.4439	-2.89983	TRINITY_DN75291_c1_g3_i1	Brassinosteroids	M9WQC9 WHEAT SHAGGY-like kinase ;A0A452Y6E1 AEGTS Protein kinase domain-containing protein ;A0A446IR90 TRITD Protein kinase domain-containing protein ;M9WK08 WHEAT SHAGGY-like kinase ;A0A446JQE0 TRITD Protein kinase domain-containing protein ;N0A047 WHEAT SHAGGY-like kinase ;A0A452Y6E6 AEGTS Protein kinase domain-containing protein ;A0A446IR27 TRITD Protein kinase domain-containing protein ;A0A44…
#inter	-1.34922	-1.44844	-3.29672	TRINITY_DN79324_c2_g2_i15	Brassinosteroids	A0A453F7M4 AEGTS Protein kinase domain-containing protein ;A0A446NK03 TRITD Protein kinase domain-containing protein ;A0A446NJW6 TRITD Protein kinase domain-containing protein ;A0A3B6GTZ3 WHEAT Protein kinase domain-containing protein ;Q0ZA03 WHEAT brassinosteroid-insensitive 1 ;A0A287LGY1 HORVV Protein kinase domain-containing protein ;A0A3B6EJ13 WHEAT Protein kinase domain-containing protein ;Q…
#inter	-1.19228	-1.58003	-2.47322	TRINITY_DN79760_c0_g3_i33	Brassinosteroids	M8CH09 AEGTA Systemin Receptor SR160 ;T1NRH3 TRIUA Protein kinase domain-containing protein ;Q76CZ4 HORVU Putative brassinosteroid-insensitive 1 ;Q76CZ5 HORVS Putative brassinosteroid-insensitive 1 ;Q76CZ6 HORVU Putative brassinosteroid-insensitive 1 ;A0A446PUS1 TRITD Protein kinase domain-containing protein ;A0A3B6GTZ3 WHEAT Protein kinase domain-containing protein ;A0A287LGY1 HORVV Protein kina…
#Uniq2	-4.31802			TRINITY_DN67227_c0_g4_i8	Brassinosteroids	T1LE98 TRIUA Protein kinase domain-containing protein ;A0A453SRW2 AEGTS Protein kinase domain-containing protein ;A0A446XSN7 TRITD Protein kinase domain-containing protein ;R7W058 AEGTA BRASSIN;A0A287XJ35 HORVV Protein kinase domain-containing protein ;A0A3B6TPE0 WHEAT Protein kinase domain-containing protein ;A0A446XSP6 TRITD Protein kinase domain-containing protein ;A0A3B6SLA8 WHEAT Protein kin…
#Uniq23	-1.68104	-2.87598		TRINITY_DN74921_c1_g2_i15	Brassinosteroids	A0A446M3E3 N domain-containing protein ;F2CRW8 HORVV Predicted protein ;A0A446KT76 N domain-containing protein ;A0A3B6AUH8 N domain-containing protein ;A0A446M3R5 N domain-containing protein ;A0A453B7K8 N domain-containing protein ;A0A3B6C3H6 N domain-containing protein ;A0A3B6DDH5 N domain-containing protein ;H9U3X4 WHEAT BES1 ;N1R2I9 N domain-containing protein ;
#Uniq3	-2.8844			TRINITY_DN74367_c0_g6_i17	Brassinosteroids	I1HUT3 BRADI Protein kinase domain-containing protein ;M7YGA5 TRIUA Inactive Leucine-rich repeat Receptor-like protein kinase CORYNE ;A0A077S3I9 WHEAT Protein kinase domain-containing protein ;A0A446P1G2 TRITD Protein kinase domain-containing protein ;M8CF51 AEGTA Protein BRASSIN;A0A446QBD0 TRITD Protein kinase domain-containing protein ;A0A3B6FVI4 WHEAT Protein kinase domain-containing protein ;…
#inter	2.45823	2.4817	1.37752	TRINITY_DN69931_c0_g1_i2	Cytokinin	A0A1W5YKS1 LOLPR cytokinin oxidase/dehydrogenase 4-like protein (Fragment) ;A0A0Q3N4A1 BRADI FAD-binding PCMH-type domain-containing protein ;A0A3B6EU57 WHEAT FAD-binding PCMH-type domain-containing protein ;A0A453GL67 AEGTS FAD-binding PCMH-type domain-containing protein ;A0A3B6H2U0 WHEAT FAD-binding PCMH-type domain-containing protein ;A0A446P421 TRITD Uncharacterized protein ;A0A287MJE5 HORVV …
#inter	1.58265	3.21294	2.44211	TRINITY_DN75348_c0_g3_i25	Cytokinin	A0A446QDH8 TRITD Uncharacterized protein ;W5D1L0 WHEAT Uncharacterized protein ;I1H2H1 BRADI Uncharacterized protein ;A0A446P2M2 TRITD Uncharacterized protein ;M0VMP1 HORVV Uncharacterized protein ;A0A1D5WH08 WHEAT cytokinin-N-glucosyltransferase 1 ;A0A453GJA7 AEGTS Uncharacterized protein ;A0A3B6EPC1 WHEAT Uncharacterized protein ;A2YJT0 ORYSI Uncharacterized protein ;I1Q9C5 ORYGL Uncharacterize…
#inter	1.12617	2.52042	2.54456	TRINITY_DN75875_c2_g9_i11	Cytokinin	A0A453F917 AEGTS cytokinin riboside 5'-monophosphate phosphoribohydrolase ;A0A3B6GXE2 WHEAT cytokinin riboside 5'-monophosphate phosphoribohydrolase ;A0A446PVE7 TRITD cytokinin riboside 5'-monophosphate phosphoribohydrolase ;W5CRY0 WHEAT cytokinin riboside 5'-monophosphate phosphoribohydrolase ;A0A446NKN5 TRITD cytokinin riboside 5'-monophosphate phosphoribohydrolase ;F2EJ53 HORVV cytokinin ribos…
#Uniq1	3.90529			TRINITY_DN71190_c1_g3_i5	Cytokinin	A0A3S9LYN2 9POAL UGT99D1 ;A0A446UC34 TRITD Uncharacterized protein ;A0A446UC55 TRITD Uncharacterized protein ;C5Z6G3 SORBI Glycosyltransferase ;A0A3B6LNE6 WHEAT Glycosyltransferase ;A0A1E5WA64 9POAL Glycosyltransferase ;A0A3L6DAA6 MAIZE Glycosyltransferase ;R7W5U4 AEGTA cytokinin-O-glucosyltransferase 3 ;A0A453KZP0 AEGTS Glycosyltransferase ;A0A3B6MT51 WHEAT Glycosyltransferase ;
#Uniq1	3.97211			TRINITY_DN78132_c2_g14_i3	Cytokinin	M8C8G9 AEGTA cytokinin-O-glucosyltransferase 1 ;A0A287W477 HORVV Glycosyltransferase ;F2DKU8 HORVV Glycosyltransferase ;F2CQL8 HORVV Glycosyltransferase ;A0A446X7X0 TRITD Glycosyltransferase ;A0A3B6RBU4 WHEAT Glycosyltransferase ;A0A453R729 AEGTS Glycosyltransferase ;A0A3B6TNM5 WHEAT Glycosyltransferase ;A0A3B6SFS0 WHEAT Glycosyltransferase ;J3RTV0 WHEAT Glycosyltransferase (Fragment) ;
#Uniq23	4.24252	3.64666		TRINITY_DN66457_c0_g4_i1	Cytokinin	A0A453EZM0 AEGTS Uncharacterized protein ;A0A287L0W0 HORVV cytokinin riboside 5'-monophosphate phosphoribohydrolase ;A0A5C2D1A5 FESAR cytokinin riboside 5'-monophosphate phosphoribohydrolase ;A0A287L0V1 HORVV cytokinin riboside 5'-monophosphate phosphoribohydrolase ;A0A287L0S9 HORVV cytokinin riboside 5'-monophosphate phosphoribohydrolase ;A0A287L0V2 HORVV cytokinin riboside 5'-monophosphate phos…
#Uniq3	6.00231			TRINITY_DN32616_c0_g1_i1	Cytokinin	A0A446QEJ4 TRITD FAD-binding PCMH-type domain-containing protein ;A0A077S847 WHEAT FAD-binding PCMH-type domain-containing protein ;A0A446P3U9 TRITD FAD-binding PCMH-type domain-containing protein ;A0A287MJE1 HORVV FAD-binding PCMH-type domain-containing protein ;A0A3B6FXJ7 WHEAT FAD-binding PCMH-type domain-containing protein ;A0A3B6EU57 WHEAT FAD-binding PCMH-type domain-containing protein ;A0A…
#Uniq3	5.40586			TRINITY_DN71957_c3_g1_i2	Cytokinin	A0A453MKN6 AEGTS cytokinin riboside 5'-monophosphate phosphoribohydrolase ;A0A446UYI7 TRITD cytokinin riboside 5'-monophosphate phosphoribohydrolase ;A0A3B6LYZ6 WHEAT cytokinin riboside 5'-monophosphate phosphoribohydrolase ;A0A446UYI9 TRITD cytokinin riboside 5'-monophosphate phosphoribohydrolase ;M0X4S5 HORVV cytokinin riboside 5'-monophosphate phosphoribohydrolase ;A0A446RCA3 TRITD cytokinin r…
#Uniq3	2.50726			TRINITY_DN75875_c2_g1_i2	Cytokinin	A0A453F956 AEGTS cytokinin riboside 5'-monophosphate phosphoribohydrolase ;A0A453F961 AEGTS cytokinin riboside 5'-monophosphate phosphoribohydrolase ;A0A446PVD6 TRITD cytokinin riboside 5'-monophosphate phosphoribohydrolase ;A0A453F917 AEGTS cytokinin riboside 5'-monophosphate phosphoribohydrolase ;A0A3B6GXE2 WHEAT cytokinin riboside 5'-monophosphate phosphoribohydrolase ;A0A453F965 AEGTS cytokin…
#inter	-1.76461	-4.7453	-6.67763	TRINITY_DN67429_c1_g8_i7	Cytokinin	A0A1W5YKS8 LOLPR cytokinin oxidase/dehydrogenase 6-like protein (Fragment) ;A0A5C2D1A3 FESAR cytokinin oxidase/dehydrogenase 3 ;A0A287FAI9 HORVV FAD-binding PCMH-type domain-containing protein ;A0A452YGJ8 AEGTS FAD-binding PCMH-type domain-containing protein ;J3N3I0 ORYBR FAD-binding PCMH-type domain-containing protein ;A0A5J9SKL3 9POAL Uncharacterized protein ;A0A5J9V359 9POAL Uncharacterized pr…
#inter	-2.05103	-4.12837	-4.25139	TRINITY_DN68498_c0_g4_i14	Cytokinin	A0A5C2D1A3 FESAR cytokinin oxidase/dehydrogenase 3 ;A0A452YGY2 AEGTS FAD-binding PCMH-type domain-containing protein ;A0A3B5ZSC0 WHEAT FAD-binding PCMH-type domain-containing protein ;A0A446IUG1 TRITD FAD-binding PCMH-type domain-containing protein ;A0A3B5XYH8 WHEAT FAD-binding PCMH-type domain-containing protein ;M8AEK6 TRIUA cytokinin dehydrogenase 3 ;A0A446IUH7 TRITD FAD-binding PCMH-type doma…
#inter	-2.56111	-2.05015	-3.28127	TRINITY_DN79431_c0_g4_i5	Cytokinin	A0A5C2D1E5 FESAR cytokinin oxidase/dehydrogenase 11 ;A0A3B6U194 WHEAT FAD-binding PCMH-type domain-containing protein ;A0A446XZ50 TRITD FAD-binding PCMH-type domain-containing protein ;A0A3B6RNS1 WHEAT FAD-binding PCMH-type domain-containing protein ;A0A446XZ21 TRITD FAD-binding PCMH-type domain-containing protein ;A0A446YYP9 TRITD FAD-binding PCMH-type domain-containing protein ;I1I7N6 BRADI FAD…
#Uniq13	-2.73997	-5.7512		TRINITY_DN72191_c0_g4_i10	Cytokinin	A0A446R985 TRITD cytokinin riboside 5'-monophosphate phosphoribohydrolase ;A0A3B6I035 WHEAT cytokinin riboside 5'-monophosphate phosphoribohydrolase ;A0A0D9VXT1 9ORYZ cytokinin riboside 5'-monophosphate phosphoribohydrolase ;A0A453H4X8 AEGTS cytokinin riboside 5'-monophosphate phosphoribohydrolase ;A0A453H519 AEGTS cytokinin riboside 5'-monophosphate phosphoribohydrolase ;A0A453H511 AEGTS cytokin…
#Uniq13	-2.45019	-2.57585		TRINITY_DN76264_c0_g5_i5	Cytokinin	R7WAA5 AEGTA cytokinin-O-glucosyltransferase 1 ;A0A3B6THA6 WHEAT Glycosyltransferase ;A0A453SBQ2 AEGTS Glycosyltransferase ;A0A446YLX8 TRITD Glycosyltransferase ;A0A3B6SMH0 WHEAT Glycosyltransferase ;F2EGY2 HORVV Glycosyltransferase ;A0A287X5U2 HORVV Glycosyltransferase ;A0A0E0GHT7 ORYNI Glycosyltransferase ;A2YEK4 ORYSI Glycosyltransferase ;Q69X83 ORYSJ Glycosyltransferase ;
#Uniq2	-6.54763			TRINITY_DN61344_c0_g1_i3	Cytokinin	A0A453EDM4 AEGTS Cytokin-bind domain-containing protein ;A0A453EDN4 AEGTS FAD-binding PCMH-type domain-containing protein ;A0A446N8R7 TRITD FAD-binding PCMH-type domain-containing protein ;M7Z5C3 TRIUA cytokinin dehydrogenase 2 ;J3RHG3 WHEAT cytokinin oxidase/dehydrogenase 2 ;I3VIW5 HORVV cytokinin oxidase/dehydrogenase ;A0A446N957 TRITD FAD-binding PCMH-type domain-containing protein ;A0A3B6ENG3…
#Uniq2	-3.01022			TRINITY_DN69238_c1_g7_i3	Cytokinin	A0A287IKU2 HORVV Uncharacterized protein ;A0A287IKQ0 HORVV Uncharacterized protein ;F2D5B8 HORVV Glycosyltransferase ;A0A446MEN1 TRITD Glycosyltransferase ;A0A3B6C7Z0 WHEAT Glycosyltransferase ;A0A1D5UJ13 WHEAT Glycosyltransferase ;M8C636 AEGTA cytokinin-O-glucosyltransferase 2 ;A0A453C3L3 AEGTS Glycosyltransferase ;A0A453C3H7 AEGTS Glycosyltransferase ;A0A446MF09 TRITD Glycosyltransferase ;
#Uniq23	-2.73414	-2.70209		TRINITY_DN64444_c0_g4_i2	Cytokinin	A0A453FNB8 AEGTS Cytokin-bind domain-containing protein ;A0A446Q1G0 TRITD FAD-binding PCMH-type domain-containing protein ;A0A453FN56 AEGTS Cytokin-bind domain-containing protein ;A0A446NRD3 TRITD FAD-binding PCMH-type domain-containing protein ;A0A446Q1H3 TRITD FAD-binding PCMH-type domain-containing protein ;A0A077RVM4 WHEAT FAD-binding PCMH-type domain-containing protein ;A0A453FN86 AEGTS FAD-…
#Uniq23	-2.42893	-4.72372		TRINITY_DN78973_c2_g1_i9	Cytokinin	A0A3B6EJ02 WHEAT NAM-associated domain-containing protein ;A0A3B6MRM3 WHEAT NAM-associated domain-containing protein ;A0A2K2D9W5 BRADI MYB-like domain-containing protein ;A0A2X0SDN4 WHEAT NAM-associated domain-containing protein ;A0A0Q3GKI9 BRADI NAM-associated domain-containing protein (Fragment) ;A0A023INK3 HORVV Putative DBINO protein ;A0A3B6KA04 WHEAT NAM-associated domain-containing protein …
#Uniq23	-7.63274	-6.34106		TRINITY_DN79248_c0_g13_i2	Cytokinin	A0A453EDQ8 AEGTS Cytokin-bind domain-containing protein ;A0A453EDP7 AEGTS Cytokin-bind domain-containing protein ;M8CAD3 AEGTA cytokinin dehydrogenase 1 ;A0A453EDP0 AEGTS Cytokin-bind domain-containing protein ;A0A287KIP1 HORVV Cytokin-bind domain-containing protein ;M8CCM8 AEGTA cytokinin dehydrogenase 3 ;A0A453EDP1 AEGTS FAD-binding PCMH-type domain-containing protein ;H6A2P1 WHEAT cytokinin ox…
#Uniq3	-7.51954			TRINITY_DN71531_c0_g4_i13	Cytokinin	A0A287PTF5 HORVV cytokinin riboside 5'-monophosphate phosphoribohydrolase ;M0UWW6 HORVV cytokinin riboside 5'-monophosphate phosphoribohydrolase ;A0A287PTF4 HORVV cytokinin riboside 5'-monophosphate phosphoribohydrolase ;A0A446RG10 TRITD cytokinin riboside 5'-monophosphate phosphoribohydrolase ;A0A3B6I4H3 WHEAT cytokinin riboside 5'-monophosphate phosphoribohydrolase ;A0A3B6IS76 WHEAT cytokinin r…
#Uniq3	-7.22093			TRINITY_DN78174_c0_g6_i3	Cytokinin	A0A453EDR0 AEGTS FAD-binding PCMH-type domain-containing protein ;A0A446N957 TRITD FAD-binding PCMH-type domain-containing protein ;A0A3B6ENG3 WHEAT FAD-binding PCMH-type domain-containing protein ;M8C4C5 AEGTA FAD-binding PCMH-type domain-containing protein ;A0A453EDM1 AEGTS FAD-binding PCMH-type domain-containing protein ;A0A446PIH6 TRITD FAD-binding PCMH-type domain-containing protein ;A0A3B6F…
#inter	4.64338	4.81482	5.63953	TRINITY_DN41134_c0_g1_i1	Ethylene	A0A446TR89 TRITD Uncharacterized protein ;M7Z4S2 TRIUA Ethylene-insensitive protein 2 ;A0A446J6F5 TRITD Uncharacterized protein ;M7Z039 TRIUA Putative disease resistance protein RGA3 ;A0A3B5Y4E7 WHEAT Uncharacterized protein ;A0A446J6I6 TRITD NB-ARC domain-containing protein ;A0A446SK51 TRITD Uncharacterized protein ;M8BHR5 AEGTA Disease resistance protein RGA2 ;
#inter	3.92587	3.41945	2.65935	TRINITY_DN71590_c1_g3_i1	Ethylene	A0A453GVM0 AEGTS Uncharacterized protein ;R7W373 AEGTA Putative disease resistance protein RGA3 ;A0A453GVJ5 AEGTS Uncharacterized protein ;A0A453GUW2 AEGTS Uncharacterized protein ;A0A0E0IRG4 ORYNI Uncharacterized protein ;B8BGI5 ORYSI Uncharacterized protein ;A0A0E0B9S2 9ORYZ Uncharacterized protein ;I1QTY5 ORYGL Uncharacterized protein ;Q339A6 ORYSJ Anther Ethylene-upregulated protein ER1, puta…
#inter	4.27565	3.57596	2.97537	TRINITY_DN73643_c1_g2_i3	Ethylene	C5XY13 SORBI Ethylene Receptor ;
#Uniq2	2.02075			TRINITY_DN63585_c0_g1_i1	Ethylene	A0A3B6HYK7 WHEAT Uncharacterized protein ;M8AKH3 TRIUA Ethylene-insensitive protein 2 ;A0A446R929 TRITD Uncharacterized protein ;A0A446R920 TRITD Uncharacterized protein ;A0A446R927 TRITD Uncharacterized protein ;A0A446R945 TRITD Uncharacterized protein ;A0A453H5D6 AEGTS Uncharacterized protein ;A0A453H5J9 AEGTS Uncharacterized protein ;A0A446R901 TRITD Uncharacterized protein ;A0A446R958 TRITD U…
#Uniq23	4.85005	3.3876		TRINITY_DN55408_c0_g1_i3	Ethylene	A0A3L6E8J9 MAIZE Putative Ethylene response sensor 2 ;A0A1D6LZB5 MAIZE Ethylene response sensor 1 ;
#Uniq3	3.49477			TRINITY_DN61324_c1_g1_i1	Ethylene	A0A287RSE4 HORVV Uncharacterized protein ;F2DJW9 HORVV Predicted protein ;A0A3B6LNY8 WHEAT Uncharacterized protein ;A0A446UDS5 TRITD Uncharacterized protein ;A0A446UDQ5 TRITD Uncharacterized protein ;M7ZRW0 TRIUA Ethylene INSENSITIVE 3-like 3 protein ;A0A453HPT8 AEGTS Uncharacterized protein ;A0A3B6KIS1 WHEAT Uncharacterized protein ;A0A446T6L2 TRITD Uncharacterized protein ;A0A446T6K2 TRITD Unch…
#Uniq3	-3.89348			TRINITY_DN77220_c0_g6_i15	Ethylene	A0A2K2DRL2 BRADI Uncharacterized protein ;I1H356 BRADI Uncharacterized protein ;I1H357 BRADI Uncharacterized protein ;A0A1E5V4J0 9POAL ETO1-like protein 1 ;A0A1D6HTI9 MAIZE Ethylene-overproduction protein 1 ;B6SVJ8 MAIZE Ethylene-overproduction protein 1 ;A0A3L6E1A4 MAIZE ETO1-like protein 1 ;C5XB02 SORBI Uncharacterized protein ;A0A2S3GVW6 9POAL Uncharacterized protein ;A0A0E0HXC3 ORYNI Uncharac…
#inter	2.24392	5.25122	4.44933	TRINITY_DN54604_c0_g1_i3	Gibberellin	M8BIJ9 AEGTA Putative gibberellin receptor GID1L3 ;A0A446R4G9 TRITD Uncharacterized protein ;A0A3B6HZ93 WHEAT Uncharacterized protein ;A0A446RVP5 TRITD Uncharacterized protein ;A0A287NC58 3 domain-containing protein ;A0A3B6IMZ4 3 domain-containing protein ;A0A446RVN9 3 domain-containing protein ;A0A3B6HY98 3 domain-containing protein ;A0A3B6JGY8 3 domain-containing protein ;A0A453HGL5 3 domain-co…
#Uniq1	5.68896			TRINITY_DN63908_c0_g5_i1	Gibberellin	A0A287H2Z3 HORVV Fe2OG dioxygenase domain-containing protein ;A0A453AF04 AEGTS Uncharacterized protein ;A0A287H2W4 HORVV Fe2OG dioxygenase domain-containing protein ;M0XCL2 HORVV Fe2OG dioxygenase domain-containing protein ;A0A287H2W1 HORVV Fe2OG dioxygenase domain-containing protein ;A0A446KIT9 TRITD Fe2OG dioxygenase domain-containing protein ;A0A3B6ARQ8 WHEAT Fe2OG dioxygenase domain-containin…
#Uniq1	3.06832			TRINITY_DN70576_c0_g6_i1	Gibberellin	B6TF99 MAIZE gibberellin 20 oxidase 2 ;A0A3L6EJT2 MAIZE Putative 2-oxoglutarate-dependent dioxygenase ;B4FV70 MAIZE gibberellin 20-oxidase4 ;A0A1D6GLQ3 MAIZE gibberellin 20-oxidase4 ;A0A1Z5S601 SORBI Fe2OG dioxygenase domain-containing protein ;A0A0D3FLB6 9ORYZ Fe2OG dioxygenase domain-containing protein ;A0A3B6JGL9 WHEAT Fe2OG dioxygenase domain-containing protein ;A0A453HEL7 AEGTS Fe2OG dioxyge…
#Uniq1	6.36527			TRINITY_DN72148_c1_g2_i1	Gibberellin	A0A0Q3GWU4 3 domain-containing protein ;A0A0E0EF53 3 domain-containing protein ;A0A0E0ANF8 3 domain-containing protein ;A2YP79 3 domain-containing protein ;I1QCM8 3 domain-containing protein ;A0A446M0G5 3 domain-containing protein ;A0A0E0F420 3 domain-containing protein ;A3BMQ5 3 domain-containing protein ;A0A3B6C1Z1 3 domain-containing protein ;A0A3L6Q0Z9 PANMI gibberellin receptor GID1L2 ;
#Uniq1	2.55467			TRINITY_DN73052_c3_g1_i2	Gibberellin	B3STR3 LOLPR gibberellin 2-oxidase 5 ;A0A291FBQ1 POAPR GA2-oxidase 5 ;A0A0D3EKZ2 9ORYZ Fe2OG dioxygenase domain-containing protein ;A2ZQJ7 ORYSJ Fe2OG dioxygenase domain-containing protein ;A0A453EF87 AEGTS Fe2OG dioxygenase domain-containing protein ;A0A453EF49 AEGTS Fe2OG dioxygenase domain-containing protein ;A0A0E0JFF7 ORYPU Fe2OG dioxygenase domain-containing protein ;A0A0D9UY61 9ORYZ Fe2OG …
#Uniq1	4.31794			TRINITY_DN80088_c0_g3_i5	Gibberellin	I1QHG7 ORYGL Uncharacterized protein ;A0A446KIT9 TRITD Fe2OG dioxygenase domain-containing protein ;M7ZDY6 TRIUA gibberellin 3-beta-dioxygenase 1 ;A0A3B6ARQ8 WHEAT Fe2OG dioxygenase domain-containing protein ;A3BRS8 ORYSJ Uncharacterized protein ;
#Uniq2	3.70541			TRINITY_DN59202_c0_g4_i1	Gibberellin	A0A5C2D0L6 FESAR gibberellin 2-oxidase 3 ;A0A287LM11 HORVV Fe2OG dioxygenase domain-containing protein ;M7ZVP0 TRIUA gibberellin 2-beta-dioxygenase ;A0A446PZP7 TRITD Fe2OG dioxygenase domain-containing protein ;A0A446PZP9 TRITD Uncharacterized protein ;F2VSI8 WHEAT gibberellin 2-oxidase ;F2VSI7 WHEAT GA2ox3-1 protein ;A0A0D3EU58 9ORYZ Fe2OG dioxygenase domain-containing protein ;A0A287LM19 HORVV …
#Uniq23	3.82924	2.46715		TRINITY_DN21959_c0_g1_i1	Gibberellin	A0A453RQA3 3 domain-containing protein ;A0A3B6TQT3 3 domain-containing protein ;R7W9S9 AEGTA Putative gibberellin receptor GID1L2 ;I1I989 3 domain-containing protein ;F2DTM9 HORVV Predicted protein ;M0YT08 3 domain-containing protein ;A0A287WLS0 3 domain-containing protein ;A0A2S3I4I7 3 domain-containing protein ;A0A3L6PQC7 3 domain-containing protein ;A0A2T7DAH7 3 domain-containing protein ;
[truncated: 27 more rows]
