# Supplementary material for: Transcriptome Analysis of Lolium temulentum Exposed to a Combination of Drought and Heat Stress
Source: Plants (Basel). 2021 Oct 21;10(11):2247. doi: 10.3390/plants10112247 (PMC8621252; doi:10.3390/plants10112247)
Supplement: Supplementary file 1 [file plants-10-02247-s001.zip › Table S4 Values for RNA-Seq vs qRT-PCR comparisons and qRT-PCR primer information.xlsx]

## Sheet: FC qRT-PCR & RNA-Seq
Supplemental Table S4. Comparison of log2-fold changes obtained by qRT-PCR and RNA-Seq
		Log 2 Fold Changes		Std. Error of mean
Control to 12 Heat/Drought Stress		RNA-Seq	qRT-PCR
1	TRINITY_DN43547_c0_g1_i1	-2.62743	-1.93165	0.106233
2	TRINITY_DN28931_c0_g1_i5	4.667	11.6821	0.27
6	TRINITY_DN63237_c1_g11_i7	2.47234	2.70558	0.13937
8	TRINITY_DN74914_c0_g6_i1	6.207	7.39212	0.13011
10	TRINITY_DN66998_c0_g5_i5	2.841	3.2777	0.124683
11	TRINITY_DN76741_c1_g10_i4	5.6683	3.97292	0.0362589
20	TRINITY_DN36307_c0_g1_i2	-2.26405	-1.49979	0.139369
21	TRINITY_DN69501_c1_g1_i1	1.92232	2.58059	0.0463244
18	TRINITY_DN66176_c0_g3_i5	-1.9491	-1.79303	0.147897
15	TRINITY_DN74739_c2_g2_i1	1.9849	2.7924	0.187957
Control to 24 Heat/Drought Stress
1	TRINITY_DN43547_c0_g1_i1	-5.54633	-6.32156	0.211342
2	TRINITY_DN28931_c0_g1_i5	7.067	9.05606	0.0875246
6	TRINITY_DN63237_c1_g11_i7	2.26987	3.21309	0.111103
8	TRINITY_DN74914_c0_g6_i1	6.886	9.18988	0.0934586
10	TRINITY_DN66998_c0_g5_i5	3.318	4.56124	0.0959879
20	TRINITY_DN36307_c0_g1_i2	-5.36212	-4.11074	0.155908
21	TRINITY_DN69501_c1_g1_i1	1.18358	2.75339	0.0931948
15	TRINITY_DN74739_c2_g2_i1	2.6883	4.02403	0.183577
26	TRINITY_DN68100_c2_g4_i5	-2.71711	-2.30027	0.183829
Control to 48 Heat/Drought Stress
2	TRINITY_DN28931_c0_g1_i5	7.173	10.1186	0.109147
6	TRINITY_DN63237_c1_g11_i7	4.76	6.09688	0.122619
8	TRINITY_DN74914_c0_g6_i1	3.212	4.24964	0.222847
10	TRINITY_DN66998_c0_g5_i5	3.768	1.40127	0.111918
11	TRINITY_DN76741_c1_g10_i4	-2.50078	-1.67499	0.164007
20	TRINITY_DN36307_c0_g1_i2	2.04684	2.60278	0.257336
21	TRINITY_DN69501_c1_g1_i1	-1.29996	0.413875	0.087747
18	TRINITY_DN66176_c0_g3_i5	-3.2798	-2.50666	0.132395
15	TRINITY_DN74739_c2_g2_i1	3.2052	4.8884	0.18897
26	TRINITY_DN68100_c2_g4_i5	-2.67853	-2.06846	0.2067

## Sheet: Primer Information
Table S5. Primer Information for qRT-PCR
Trinity Number	Forward Primer	Reverse Primer
TRINITY_DN43547_c0_g1_i1	TTTCCAATTCCCTCCACTTG	TCATCTGTGTCCTCCTGCTG
TRINITY_DN28931_c0_g1_i5	TGCACGTCTGATCGATGATT	GGAGATCGTCCCCATTTACA
TRINITY_DN63237_c1_g11_i7	CTCGAAGACCACCTCCACAT	GAGGAGATCGAGACGCTGAG
TRINITY_DN74914_c0_g6_i1	CCAGCTTGAGGGAGTAGCTG	AGATGATGGACAAGGCGAAG
TRINITY_DN66998_c0_g5_i5	GTTGCGGTCATTGGAGCTAT	CGATCGTCGATGACTTCAGA
TRINITY_DN76741_c1_g10_i4	AGAAGGACCTGCAGTTGTCG	CGAAGCAACGATGAAGAACA
TRINITY_DN36307_c0_g1_i2	GACAACGGTAAGCTCGGGTA	GTACTGGTTCTGGCCATCGT
TRINITY_DN69501_c1_g1_i1	TGCTTGCTGTACACGTCCAT	ATCGCGTCCTTCTACAACCC
TRINITY_DN66176_c0_g3_i5	CAAGCTTAGCAGGGGTGAAG	AACCAGAGCGAGTTCATGCT
TRINITY_DN74739_c2_g2_i1	TCGTCGGAGAAGAAGTCCAC	GATTCCTCAACCTGCTCTCG
TRINITY_DN68100_c2_g4_i5	CGGTTACAGGGTCTTGCATT	TGCCGGTAAAGCTGTTCTCT
Eukaryotic elongation Factor 1-α	CCTTGCTTGAGGCTCTTGAC	GTTCCAATGCCACCAATCTT
